# Supplementary material for: Prediction of Monomeric and Dimeric Structures of CYP102A1 Using AlphaFold2 and AlphaFold Multimer and Assessment of Point Mutation Effect on the Efficiency of Intra- and Interprotein Electron Transfer
Source: Molecules. 2022 Feb 18;27(4):1386. doi: 10.3390/molecules27041386 (PMC8874714; doi:10.3390/molecules27041386)
Supplement: Supplementary file 1 [file molecules-27-01386-s001.zip]

Archive with 7 entries (7 files):
- CYP102A1_A83F_homodimer.pdb
- CYP102A1_A83F_monomer.pdb
- CYP102A1_A83I_homodimer.pdb
- CYP102A1_A83I_monomer.pdb
- CYP102A1_WT_homodimer.pdb
- CYP102A1_WT_monomer.pdb
- Suppl_Figures.pdf
