# Supplementary material for: Prediction of Monomeric and Dimeric Structures of CYP102A1 Using AlphaFold2 and AlphaFold Multimer and Assessment of Point Mutation Effect on the Efficiency of Intra- and Interprotein Electron Transfer
Source: Molecules. 2022 Feb 18;27(4):1386. doi: 10.3390/molecules27041386 (PMC8874714; doi:10.3390/molecules27041386)
Supplement: Supplementary file 1 [file molecules-27-01386-s001.zip › CYP102A1_A83F_homodimer.pdb]

MODEL     1                                                                     
ATOM      1  N   MET B   1      26.092  23.045 -52.696  1.00 32.08           N  
ATOM      2  CA  MET B   1      26.794  23.087 -51.417  1.00 32.08           C  
ATOM      3  C   MET B   1      27.476  24.436 -51.213  1.00 32.08           C  
ATOM      4  CB  MET B   1      27.827  21.961 -51.332  1.00 32.08           C  
ATOM      5  O   MET B   1      28.507  24.714 -51.827  1.00 32.08           O  
ATOM      6  CG  MET B   1      27.439  20.844 -50.378  1.00 32.08           C  
ATOM      7  SD  MET B   1      28.753  19.574 -50.211  1.00 32.08           S  
ATOM      8  CE  MET B   1      27.841  18.285 -49.316  1.00 32.08           C  
ATOM      9  N   THR B   2      27.003  25.245 -51.459  1.00 47.67           N  
ATOM     10  CA  THR B   2      27.647  26.516 -51.149  1.00 47.67           C  
ATOM     11  C   THR B   2      28.124  26.542 -49.700  1.00 47.67           C  
ATOM     12  CB  THR B   2      26.696  27.701 -51.400  1.00 47.67           C  
ATOM     13  O   THR B   2      27.338  26.311 -48.778  1.00 47.67           O  
ATOM     14  CG2 THR B   2      27.451  28.904 -51.956  1.00 47.67           C  
ATOM     15  OG1 THR B   2      25.689  27.307 -52.340  1.00 47.67           O  
ATOM     16  N   ILE B   3      29.437  26.630 -49.965  1.00 60.46           N  
ATOM     17  CA  ILE B   3      30.098  26.685 -48.666  1.00 60.46           C  
ATOM     18  C   ILE B   3      29.878  28.058 -48.034  1.00 60.46           C  
ATOM     19  CB  ILE B   3      31.609  26.386 -48.786  1.00 60.46           C  
ATOM     20  O   ILE B   3      30.017  29.085 -48.702  1.00 60.46           O  
ATOM     21  CG1 ILE B   3      31.831  24.973 -49.336  1.00 60.46           C  
ATOM     22  CG2 ILE B   3      32.304  26.563 -47.433  1.00 60.46           C  
ATOM     23  CD1 ILE B   3      33.224  24.417 -49.071  1.00 60.46           C  
ATOM     24  N   LYS B   4      29.205  28.100 -46.882  1.00 68.78           N  
ATOM     25  CA  LYS B   4      28.958  29.329 -46.134  1.00 68.78           C  
ATOM     26  C   LYS B   4      29.911  29.451 -44.948  1.00 68.78           C  
ATOM     27  CB  LYS B   4      27.508  29.380 -45.649  1.00 68.78           C  
ATOM     28  O   LYS B   4      30.346  28.442 -44.388  1.00 68.78           O  
ATOM     29  CG  LYS B   4      26.487  29.529 -46.766  1.00 68.78           C  
ATOM     30  CD  LYS B   4      25.071  29.648 -46.217  1.00 68.78           C  
ATOM     31  CE  LYS B   4      24.043  29.750 -47.336  1.00 68.78           C  
ATOM     32  NZ  LYS B   4      22.655  29.887 -46.802  1.00 68.78           N  
ATOM     33  N   GLU B   5      30.270  30.685 -44.674  1.00 68.38           N  
ATOM     34  CA  GLU B   5      31.030  30.943 -43.454  1.00 68.38           C  
ATOM     35  C   GLU B   5      30.127  30.912 -42.224  1.00 68.38           C  
ATOM     36  CB  GLU B   5      31.750  32.291 -43.544  1.00 68.38           C  
ATOM     37  O   GLU B   5      29.035  31.486 -42.235  1.00 68.38           O  
ATOM     38  CG  GLU B   5      32.966  32.400 -42.634  1.00 68.38           C  
ATOM     39  CD  GLU B   5      33.720  33.710 -42.796  1.00 68.38           C  
ATOM     40  OE1 GLU B   5      34.701  33.942 -42.053  1.00 68.38           O  
ATOM     41  OE2 GLU B   5      33.327  34.512 -43.673  1.00 68.38           O  
ATOM     42  N   MET B   6      30.577  30.133 -41.217  1.00 68.44           N  
ATOM     43  CA  MET B   6      29.792  30.039 -39.989  1.00 68.44           C  
ATOM     44  C   MET B   6      29.757  31.378 -39.261  1.00 68.44           C  
ATOM     45  CB  MET B   6      30.360  28.957 -39.069  1.00 68.44           C  
ATOM     46  O   MET B   6      30.794  32.021 -39.085  1.00 68.44           O  
ATOM     47  CG  MET B   6      30.015  27.541 -39.500  1.00 68.44           C  
ATOM     48  SD  MET B   6      30.752  26.272 -38.399  1.00 68.44           S  
ATOM     49  CE  MET B   6      30.815  24.860 -39.537  1.00 68.44           C  
ATOM     50  N   PRO B   7      28.532  31.719 -38.923  1.00 74.39           N  
ATOM     51  CA  PRO B   7      28.443  32.966 -38.160  1.00 74.39           C  
ATOM     52  C   PRO B   7      29.187  32.898 -36.829  1.00 74.39           C  
ATOM     53  CB  PRO B   7      26.938  33.137 -37.937  1.00 74.39           C  
ATOM     54  O   PRO B   7      29.376  31.810 -36.278  1.00 74.39           O  
ATOM     55  CG  PRO B   7      26.300  32.178 -38.889  1.00 74.39           C  
ATOM     56  CD  PRO B   7      27.288  31.093 -39.208  1.00 74.39           C  
ATOM     57  N   GLN B   8      29.740  33.979 -36.437  1.00 74.42           N  
ATOM     58  CA  GLN B   8      30.455  34.091 -35.170  1.00 74.42           C  
ATOM     59  C   GLN B   8      30.127  35.405 -34.467  1.00 74.42           C  
ATOM     60  CB  GLN B   8      31.964  33.978 -35.392  1.00 74.42           C  
ATOM     61  O   GLN B   8      30.033  36.453 -35.111  1.00 74.42           O  
ATOM     62  CG  GLN B   8      32.772  33.908 -34.104  1.00 74.42           C  
ATOM     63  CD  GLN B   8      34.259  33.731 -34.352  1.00 74.42           C  
ATOM     64  NE2 GLN B   8      34.996  33.370 -33.307  1.00 74.42           N  
ATOM     65  OE1 GLN B   8      34.741  33.916 -35.474  1.00 74.42           O  
ATOM     66  N   PRO B   9      29.747  35.304 -33.133  1.00 74.87           N  
ATOM     67  CA  PRO B   9      29.523  36.562 -32.417  1.00 74.87           C  
ATOM     68  C   PRO B   9      30.777  37.431 -32.346  1.00 74.87           C  
ATOM     69  CB  PRO B   9      29.099  36.101 -31.020  1.00 74.87           C  
ATOM     70  O   PRO B   9      31.868  36.978 -32.700  1.00 74.87           O  
ATOM     71  CG  PRO B   9      29.511  34.666 -30.949  1.00 74.87           C  
ATOM     72  CD  PRO B   9      29.741  34.167 -32.346  1.00 74.87           C  
ATOM     73  N   LYS B  10      30.592  38.484 -31.722  1.00 72.19           N  
ATOM     74  CA  LYS B  10      31.707  39.416 -31.574  1.00 72.19           C  
ATOM     75  C   LYS B  10      32.772  38.854 -30.637  1.00 72.19           C  
ATOM     76  CB  LYS B  10      31.213  40.767 -31.056  1.00 72.19           C  
ATOM     77  O   LYS B  10      32.449  38.228 -29.626  1.00 72.19           O  
ATOM     78  CG  LYS B  10      32.280  41.852 -31.040  1.00 72.19           C  
ATOM     79  CD  LYS B  10      31.727  43.172 -30.518  1.00 72.19           C  
ATOM     80  CE  LYS B  10      32.810  44.239 -30.436  1.00 72.19           C  
ATOM     81  NZ  LYS B  10      32.279  45.527 -29.899  1.00 72.19           N  
ATOM     82  N   THR B  11      34.118  39.001 -31.209  1.00 69.90           N  
ATOM     83  CA  THR B  11      35.241  38.545 -30.398  1.00 69.90           C  
ATOM     84  C   THR B  11      35.839  39.701 -29.602  1.00 69.90           C  
ATOM     85  CB  THR B  11      36.334  37.899 -31.271  1.00 69.90           C  
ATOM     86  O   THR B  11      35.724  40.862 -30.002  1.00 69.90           O  
ATOM     87  CG2 THR B  11      35.797  36.678 -32.010  1.00 69.90           C  
ATOM     88  OG1 THR B  11      36.800  38.858 -32.229  1.00 69.90           O  
ATOM     89  N   PHE B  12      36.386  39.375 -28.364  1.00 69.46           N  
ATOM     90  CA  PHE B  12      36.993  40.352 -27.467  1.00 69.46           C  
ATOM     91  C   PHE B  12      38.469  40.041 -27.248  1.00 69.46           C  
ATOM     92  CB  PHE B  12      36.257  40.380 -26.123  1.00 69.46           C  
ATOM     93  O   PHE B  12      38.835  39.415 -26.251  1.00 69.46           O  
ATOM     94  CG  PHE B  12      34.806  40.762 -26.234  1.00 69.46           C  
ATOM     95  CD1 PHE B  12      34.408  42.085 -26.089  1.00 69.46           C  
ATOM     96  CD2 PHE B  12      33.839  39.797 -26.484  1.00 69.46           C  
ATOM     97  CE1 PHE B  12      33.065  42.442 -26.191  1.00 69.46           C  
ATOM     98  CE2 PHE B  12      32.495  40.145 -26.587  1.00 69.46           C  
ATOM     99  CZ  PHE B  12      32.110  41.468 -26.440  1.00 69.46           C  
ATOM    100  N   GLY B  13      39.320  40.136 -27.932  1.00 66.35           N  
ATOM    101  CA  GLY B  13      40.751  39.903 -27.822  1.00 66.35           C  
ATOM    102  C   GLY B  13      41.100  38.451 -27.557  1.00 66.35           C  
ATOM    103  O   GLY B  13      40.601  37.552 -28.238  1.00 66.35           O  
ATOM    104  N   GLU B  14      42.015  38.251 -26.567  1.00 64.58           N  
ATOM    105  CA  GLU B  14      42.503  36.919 -26.220  1.00 64.58           C  
ATOM    106  C   GLU B  14      41.396  36.070 -25.601  1.00 64.58           C  
ATOM    107  CB  GLU B  14      43.691  37.015 -25.259  1.00 64.58           C  
ATOM    108  O   GLU B  14      41.473  34.840 -25.609  1.00 64.58           O  
ATOM    109  CG  GLU B  14      44.969  37.525 -25.910  1.00 64.58           C  
ATOM    110  CD  GLU B  14      46.189  37.405 -25.012  1.00 64.58           C  
ATOM    111  OE1 GLU B  14      47.314  37.708 -25.472  1.00 64.58           O  
ATOM    112  OE2 GLU B  14      46.020  37.005 -23.838  1.00 64.58           O  
ATOM    113  N   LEU B  15      40.341  36.915 -25.079  1.00 60.04           N  
ATOM    114  CA  LEU B  15      39.233  36.196 -24.460  1.00 60.04           C  
ATOM    115  C   LEU B  15      38.243  35.710 -25.514  1.00 60.04           C  
ATOM    116  CB  LEU B  15      38.516  37.088 -23.443  1.00 60.04           C  
ATOM    117  O   LEU B  15      37.365  34.896 -25.219  1.00 60.04           O  
ATOM    118  CG  LEU B  15      39.304  37.447 -22.182  1.00 60.04           C  
ATOM    119  CD1 LEU B  15      38.545  38.483 -21.359  1.00 60.04           C  
ATOM    120  CD2 LEU B  15      39.583  36.198 -21.352  1.00 60.04           C  
ATOM    121  N   LYS B  16      38.427  35.912 -26.692  1.00 67.03           N  
ATOM    122  CA  LYS B  16      37.580  35.534 -27.820  1.00 67.03           C  
ATOM    123  C   LYS B  16      36.108  35.793 -27.513  1.00 67.03           C  
ATOM    124  CB  LYS B  16      37.790  34.062 -28.179  1.00 67.03           C  
ATOM    125  O   LYS B  16      35.735  36.901 -27.121  1.00 67.03           O  
ATOM    126  CG  LYS B  16      39.222  33.715 -28.556  1.00 67.03           C  
ATOM    127  CD  LYS B  16      39.621  34.350 -29.882  1.00 67.03           C  
ATOM    128  CE  LYS B  16      40.991  33.871 -30.343  1.00 67.03           C  
ATOM    129  NZ  LYS B  16      41.358  34.441 -31.673  1.00 67.03           N  
ATOM    130  N   ASN B  17      35.158  34.893 -27.481  1.00 70.00           N  
ATOM    131  CA  ASN B  17      33.729  35.115 -27.284  1.00 70.00           C  
ATOM    132  C   ASN B  17      33.333  34.948 -25.820  1.00 70.00           C  
ATOM    133  CB  ASN B  17      32.912  34.170 -28.167  1.00 70.00           C  
ATOM    134  O   ASN B  17      32.172  35.151 -25.460  1.00 70.00           O  
ATOM    135  CG  ASN B  17      33.191  34.363 -29.644  1.00 70.00           C  
ATOM    136  ND2 ASN B  17      33.280  35.617 -30.072  1.00 70.00           N  
ATOM    137  OD1 ASN B  17      33.326  33.393 -30.395  1.00 70.00           O  
ATOM    138  N   LEU B  18      34.156  34.584 -24.978  1.00 62.61           N  
ATOM    139  CA  LEU B  18      33.930  34.169 -23.598  1.00 62.61           C  
ATOM    140  C   LEU B  18      33.166  35.241 -22.826  1.00 62.61           C  
ATOM    141  CB  LEU B  18      35.261  33.874 -22.902  1.00 62.61           C  
ATOM    142  O   LEU B  18      32.281  34.925 -22.028  1.00 62.61           O  
ATOM    143  CG  LEU B  18      35.212  32.883 -21.738  1.00 62.61           C  
ATOM    144  CD1 LEU B  18      35.110  31.454 -22.263  1.00 62.61           C  
ATOM    145  CD2 LEU B  18      36.439  33.043 -20.846  1.00 62.61           C  
ATOM    146  N   PRO B  19      33.418  36.455 -23.064  1.00 65.03           N  
ATOM    147  CA  PRO B  19      32.741  37.511 -22.307  1.00 65.03           C  
ATOM    148  C   PRO B  19      31.244  37.578 -22.599  1.00 65.03           C  
ATOM    149  CB  PRO B  19      33.447  38.787 -22.773  1.00 65.03           C  
ATOM    150  O   PRO B  19      30.492  38.205 -21.848  1.00 65.03           O  
ATOM    151  CG  PRO B  19      34.815  38.340 -23.177  1.00 65.03           C  
ATOM    152  CD  PRO B  19      34.703  36.992 -23.829  1.00 65.03           C  
ATOM    153  N   LEU B  20      30.935  36.959 -23.700  1.00 70.59           N  
ATOM    154  CA  LEU B  20      29.524  36.976 -24.069  1.00 70.59           C  
ATOM    155  C   LEU B  20      28.725  36.006 -23.206  1.00 70.59           C  
ATOM    156  CB  LEU B  20      29.352  36.621 -25.548  1.00 70.59           C  
ATOM    157  O   LEU B  20      27.492  36.049 -23.194  1.00 70.59           O  
ATOM    158  CG  LEU B  20      29.969  37.594 -26.555  1.00 70.59           C  
ATOM    159  CD1 LEU B  20      29.798  37.066 -27.975  1.00 70.59           C  
ATOM    160  CD2 LEU B  20      29.342  38.978 -26.414  1.00 70.59           C  
ATOM    161  N   LEU B  21      29.498  35.095 -22.440  1.00 59.61           N  
ATOM    162  CA  LEU B  21      28.821  34.110 -21.603  1.00 59.61           C  
ATOM    163  C   LEU B  21      28.462  34.705 -20.246  1.00 59.61           C  
ATOM    164  CB  LEU B  21      29.701  32.872 -21.414  1.00 59.61           C  
ATOM    165  O   LEU B  21      29.183  35.561 -19.728  1.00 59.61           O  
ATOM    166  CG  LEU B  21      29.794  31.918 -22.605  1.00 59.61           C  
ATOM    167  CD1 LEU B  21      30.864  30.860 -22.355  1.00 59.61           C  
ATOM    168  CD2 LEU B  21      28.442  31.265 -22.875  1.00 59.61           C  
ATOM    169  N   ASN B  22      27.394  34.590 -19.828  1.00 60.26           N  
ATOM    170  CA  ASN B  22      26.956  34.903 -18.472  1.00 60.26           C  
ATOM    171  C   ASN B  22      27.349  33.805 -17.488  1.00 60.26           C  
ATOM    172  CB  ASN B  22      25.443  35.132 -18.436  1.00 60.26           C  
ATOM    173  O   ASN B  22      26.940  32.653 -17.642  1.00 60.26           O  
ATOM    174  CG  ASN B  22      24.964  35.658 -17.097  1.00 60.26           C  
ATOM    175  ND2 ASN B  22      24.030  36.601 -17.130  1.00 60.26           N  
ATOM    176  OD1 ASN B  22      25.430  35.221 -16.042  1.00 60.26           O  
ATOM    177  N   THR B  23      28.052  34.023 -16.592  1.00 54.34           N  
ATOM    178  CA  THR B  23      28.602  33.043 -15.662  1.00 54.34           C  
ATOM    179  C   THR B  23      27.485  32.335 -14.900  1.00 54.34           C  
ATOM    180  CB  THR B  23      29.570  33.703 -14.663  1.00 54.34           C  
ATOM    181  O   THR B  23      27.575  31.136 -14.629  1.00 54.34           O  
ATOM    182  CG2 THR B  23      30.958  33.076 -14.747  1.00 54.34           C  
ATOM    183  OG1 THR B  23      29.671  35.102 -14.957  1.00 54.34           O  
ATOM    184  N   ASP B  24      26.474  33.077 -14.737  1.00 58.58           N  
ATOM    185  CA  ASP B  24      25.388  32.501 -13.948  1.00 58.58           C  
ATOM    186  C   ASP B  24      24.374  31.794 -14.844  1.00 58.58           C  
ATOM    187  CB  ASP B  24      24.693  33.585 -13.121  1.00 58.58           C  
ATOM    188  O   ASP B  24      23.729  30.832 -14.421  1.00 58.58           O  
ATOM    189  CG  ASP B  24      25.579  34.156 -12.028  1.00 58.58           C  
ATOM    190  OD1 ASP B  24      25.468  35.362 -11.720  1.00 58.58           O  
ATOM    191  OD2 ASP B  24      26.397  33.393 -11.470  1.00 58.58           O  
ATOM    192  N   LYS B  25      24.350  32.270 -16.113  1.00 69.09           N  
ATOM    193  CA  LYS B  25      23.371  31.703 -17.036  1.00 69.09           C  
ATOM    194  C   LYS B  25      23.995  31.438 -18.404  1.00 69.09           C  
ATOM    195  CB  LYS B  25      22.167  32.634 -17.182  1.00 69.09           C  
ATOM    196  O   LYS B  25      23.574  32.017 -19.407  1.00 69.09           O  
ATOM    197  CG  LYS B  25      21.456  32.936 -15.871  1.00 69.09           C  
ATOM    198  CD  LYS B  25      20.436  31.858 -15.528  1.00 69.09           C  
ATOM    199  CE  LYS B  25      19.622  32.229 -14.295  1.00 69.09           C  
ATOM    200  NZ  LYS B  25      18.604  31.186 -13.969  1.00 69.09           N  
ATOM    201  N   PRO B  26      24.926  30.615 -18.562  1.00 71.91           N  
ATOM    202  CA  PRO B  26      25.648  30.407 -19.820  1.00 71.91           C  
ATOM    203  C   PRO B  26      24.769  29.805 -20.913  1.00 71.91           C  
ATOM    204  CB  PRO B  26      26.769  29.442 -19.427  1.00 71.91           C  
ATOM    205  O   PRO B  26      24.898  30.169 -22.085  1.00 71.91           O  
ATOM    206  CG  PRO B  26      26.293  28.797 -18.165  1.00 71.91           C  
ATOM    207  CD  PRO B  26      25.459  29.789 -17.407  1.00 71.91           C  
ATOM    208  N   VAL B  27      23.864  28.924 -20.533  1.00 70.64           N  
ATOM    209  CA  VAL B  27      23.009  28.279 -21.524  1.00 70.64           C  
ATOM    210  C   VAL B  27      22.034  29.298 -22.109  1.00 70.64           C  
ATOM    211  CB  VAL B  27      22.234  27.089 -20.915  1.00 70.64           C  
ATOM    212  O   VAL B  27      21.844  29.356 -23.326  1.00 70.64           O  
ATOM    213  CG1 VAL B  27      21.247  26.511 -21.929  1.00 70.64           C  
ATOM    214  CG2 VAL B  27      23.203  26.010 -20.435  1.00 70.64           C  
ATOM    215  N   GLN B  28      21.469  30.126 -21.336  1.00 73.40           N  
ATOM    216  CA  GLN B  28      20.553  31.157 -21.811  1.00 73.40           C  
ATOM    217  C   GLN B  28      21.284  32.192 -22.663  1.00 73.40           C  
ATOM    218  CB  GLN B  28      19.858  31.842 -20.634  1.00 73.40           C  
ATOM    219  O   GLN B  28      20.724  32.717 -23.627  1.00 73.40           O  
ATOM    220  CG  GLN B  28      18.834  30.964 -19.928  1.00 73.40           C  
ATOM    221  CD  GLN B  28      18.114  31.687 -18.805  1.00 73.40           C  
ATOM    222  NE2 GLN B  28      18.189  31.133 -17.600  1.00 73.40           N  
ATOM    223  OE1 GLN B  28      17.497  32.735 -19.019  1.00 73.40           O  
ATOM    224  N   ALA B  29      22.566  32.503 -22.331  1.00 74.69           N  
ATOM    225  CA  ALA B  29      23.382  33.385 -23.161  1.00 74.69           C  
ATOM    226  C   ALA B  29      23.617  32.778 -24.540  1.00 74.69           C  
ATOM    227  CB  ALA B  29      24.715  33.677 -22.476  1.00 74.69           C  
ATOM    228  O   ALA B  29      23.522  33.472 -25.556  1.00 74.69           O  
ATOM    229  N   LEU B  30      23.838  31.444 -24.512  1.00 74.20           N  
ATOM    230  CA  LEU B  30      24.050  30.756 -25.781  1.00 74.20           C  
ATOM    231  C   LEU B  30      22.757  30.691 -26.586  1.00 74.20           C  
ATOM    232  CB  LEU B  30      24.587  29.342 -25.541  1.00 74.20           C  
ATOM    233  O   LEU B  30      22.781  30.780 -27.816  1.00 74.20           O  
ATOM    234  CG  LEU B  30      26.027  29.241 -25.034  1.00 74.20           C  
ATOM    235  CD1 LEU B  30      26.321  27.824 -24.553  1.00 74.20           C  
ATOM    236  CD2 LEU B  30      27.008  29.655 -26.125  1.00 74.20           C  
ATOM    237  N   MET B  31      21.689  30.557 -25.899  1.00 75.59           N  
ATOM    238  CA  MET B  31      20.390  30.572 -26.564  1.00 75.59           C  
ATOM    239  C   MET B  31      20.127  31.926 -27.215  1.00 75.59           C  
ATOM    240  CB  MET B  31      19.273  30.243 -25.573  1.00 75.59           C  
ATOM    241  O   MET B  31      19.594  31.994 -28.324  1.00 75.59           O  
ATOM    242  CG  MET B  31      19.265  28.793 -25.116  1.00 75.59           C  
ATOM    243  SD  MET B  31      18.015  28.473 -23.812  1.00 75.59           S  
ATOM    244  CE  MET B  31      16.490  28.765 -24.752  1.00 75.59           C  
ATOM    245  N   LYS B  32      20.400  32.999 -26.547  1.00 75.69           N  
ATOM    246  CA  LYS B  32      20.243  34.343 -27.096  1.00 75.69           C  
ATOM    247  C   LYS B  32      21.118  34.539 -28.331  1.00 75.69           C  
ATOM    248  CB  LYS B  32      20.582  35.397 -26.041  1.00 75.69           C  
ATOM    249  O   LYS B  32      20.677  35.122 -29.324  1.00 75.69           O  
ATOM    250  CG  LYS B  32      20.149  36.808 -26.413  1.00 75.69           C  
ATOM    251  CD  LYS B  32      20.432  37.795 -25.288  1.00 75.69           C  
ATOM    252  CE  LYS B  32      20.115  39.225 -25.705  1.00 75.69           C  
ATOM    253  NZ  LYS B  32      20.425  40.200 -24.617  1.00 75.69           N  
ATOM    254  N   ILE B  33      22.306  33.998 -28.295  1.00 78.23           N  
ATOM    255  CA  ILE B  33      23.214  34.086 -29.433  1.00 78.23           C  
ATOM    256  C   ILE B  33      22.648  33.292 -30.608  1.00 78.23           C  
ATOM    257  CB  ILE B  33      24.626  33.574 -29.070  1.00 78.23           C  
ATOM    258  O   ILE B  33      22.678  33.756 -31.750  1.00 78.23           O  
ATOM    259  CG1 ILE B  33      25.258  34.466 -27.996  1.00 78.23           C  
ATOM    260  CG2 ILE B  33      25.513  33.507 -30.317  1.00 78.23           C  
ATOM    261  CD1 ILE B  33      26.553  33.913 -27.415  1.00 78.23           C  
ATOM    262  N   ALA B  34      22.139  32.201 -30.279  1.00 73.41           N  
ATOM    263  CA  ALA B  34      21.546  31.374 -31.327  1.00 73.41           C  
ATOM    264  C   ALA B  34      20.347  32.072 -31.963  1.00 73.41           C  
ATOM    265  CB  ALA B  34      21.130  30.018 -30.763  1.00 73.41           C  
ATOM    266  O   ALA B  34      20.139  31.981 -33.176  1.00 73.41           O  
ATOM    267  N   ASP B  35      19.582  32.746 -31.148  1.00 72.18           N  
ATOM    268  CA  ASP B  35      18.443  33.503 -31.658  1.00 72.18           C  
ATOM    269  C   ASP B  35      18.895  34.572 -32.651  1.00 72.18           C  
ATOM    270  CB  ASP B  35      17.668  34.147 -30.507  1.00 72.18           C  
ATOM    271  O   ASP B  35      18.228  34.810 -33.660  1.00 72.18           O  
ATOM    272  CG  ASP B  35      16.665  33.204 -29.867  1.00 72.18           C  
ATOM    273  OD1 ASP B  35      16.128  33.528 -28.785  1.00 72.18           O  
ATOM    274  OD2 ASP B  35      16.411  32.127 -30.447  1.00 72.18           O  
ATOM    275  N   GLU B  36      20.061  35.193 -32.407  1.00 78.36           N  
ATOM    276  CA  GLU B  36      20.574  36.293 -33.220  1.00 78.36           C  
ATOM    277  C   GLU B  36      21.319  35.773 -34.445  1.00 78.36           C  
ATOM    278  CB  GLU B  36      21.491  37.193 -32.388  1.00 78.36           C  
ATOM    279  O   GLU B  36      21.181  36.321 -35.541  1.00 78.36           O  
ATOM    280  CG  GLU B  36      20.768  37.970 -31.298  1.00 78.36           C  
ATOM    281  CD  GLU B  36      21.709  38.734 -30.380  1.00 78.36           C  
ATOM    282  OE1 GLU B  36      21.229  39.381 -29.421  1.00 78.36           O  
ATOM    283  OE2 GLU B  36      22.935  38.685 -30.622  1.00 78.36           O  
ATOM    284  N   LEU B  37      21.954  34.671 -34.318  1.00 74.23           N  
ATOM    285  CA  LEU B  37      22.894  34.264 -35.357  1.00 74.23           C  
ATOM    286  C   LEU B  37      22.314  33.134 -36.201  1.00 74.23           C  
ATOM    287  CB  LEU B  37      24.222  33.823 -34.736  1.00 74.23           C  
ATOM    288  O   LEU B  37      22.827  32.833 -37.281  1.00 74.23           O  
ATOM    289  CG  LEU B  37      25.056  34.919 -34.072  1.00 74.23           C  
ATOM    290  CD1 LEU B  37      26.335  34.330 -33.485  1.00 74.23           C  
ATOM    291  CD2 LEU B  37      25.381  36.024 -35.071  1.00 74.23           C  
ATOM    292  N   GLY B  38      21.420  32.395 -35.766  1.00 67.93           N  
ATOM    293  CA  GLY B  38      20.740  31.423 -36.608  1.00 67.93           C  
ATOM    294  C   GLY B  38      21.026  29.987 -36.211  1.00 67.93           C  
ATOM    295  O   GLY B  38      21.376  29.713 -35.061  1.00 67.93           O  
ATOM    296  N   GLU B  39      20.839  29.220 -37.201  1.00 69.17           N  
ATOM    297  CA  GLU B  39      20.763  27.779 -36.979  1.00 69.17           C  
ATOM    298  C   GLU B  39      22.117  27.213 -36.562  1.00 69.17           C  
ATOM    299  CB  GLU B  39      20.260  27.068 -38.238  1.00 69.17           C  
ATOM    300  O   GLU B  39      22.189  26.132 -35.974  1.00 69.17           O  
ATOM    301  CG  GLU B  39      21.128  27.305 -39.466  1.00 69.17           C  
ATOM    302  CD  GLU B  39      20.569  26.665 -40.728  1.00 69.17           C  
ATOM    303  OE1 GLU B  39      20.837  27.179 -41.838  1.00 69.17           O  
ATOM    304  OE2 GLU B  39      19.857  25.644 -40.605  1.00 69.17           O  
ATOM    305  N   ILE B  40      23.223  27.785 -36.839  1.00 75.07           N  
ATOM    306  CA  ILE B  40      24.566  27.360 -36.456  1.00 75.07           C  
ATOM    307  C   ILE B  40      25.453  28.585 -36.243  1.00 75.07           C  
ATOM    308  CB  ILE B  40      25.187  26.426 -37.518  1.00 75.07           C  
ATOM    309  O   ILE B  40      25.278  29.609 -36.908  1.00 75.07           O  
ATOM    310  CG1 ILE B  40      26.499  25.826 -36.999  1.00 75.07           C  
ATOM    311  CG2 ILE B  40      25.411  27.178 -38.834  1.00 75.07           C  
ATOM    312  CD1 ILE B  40      27.014  24.656 -37.826  1.00 75.07           C  
ATOM    313  N   PHE B  41      26.326  28.629 -35.178  1.00 80.20           N  
ATOM    314  CA  PHE B  41      27.317  29.682 -34.992  1.00 80.20           C  
ATOM    315  C   PHE B  41      28.573  29.132 -34.327  1.00 80.20           C  
ATOM    316  CB  PHE B  41      26.737  30.825 -34.153  1.00 80.20           C  
ATOM    317  O   PHE B  41      28.519  28.121 -33.624  1.00 80.20           O  
ATOM    318  CG  PHE B  41      26.383  30.427 -32.745  1.00 80.20           C  
ATOM    319  CD1 PHE B  41      25.098  30.005 -32.430  1.00 80.20           C  
ATOM    320  CD2 PHE B  41      27.338  30.474 -31.738  1.00 80.20           C  
ATOM    321  CE1 PHE B  41      24.767  29.636 -31.128  1.00 80.20           C  
ATOM    322  CE2 PHE B  41      27.015  30.106 -30.434  1.00 80.20           C  
ATOM    323  CZ  PHE B  41      25.729  29.688 -30.131  1.00 80.20           C  
ATOM    324  N   LYS B  42      29.740  29.625 -34.706  1.00 72.01           N  
ATOM    325  CA  LYS B  42      31.034  29.305 -34.110  1.00 72.01           C  
ATOM    326  C   LYS B  42      31.294  30.158 -32.871  1.00 72.01           C  
ATOM    327  CB  LYS B  42      32.158  29.505 -35.129  1.00 72.01           C  
ATOM    328  O   LYS B  42      31.092  31.373 -32.894  1.00 72.01           O  
ATOM    329  CG  LYS B  42      33.525  29.050 -34.639  1.00 72.01           C  
ATOM    330  CD  LYS B  42      34.595  29.249 -35.705  1.00 72.01           C  
ATOM    331  CE  LYS B  42      35.976  28.865 -35.191  1.00 72.01           C  
ATOM    332  NZ  LYS B  42      37.036  29.114 -36.212  1.00 72.01           N  
ATOM    333  N   PHE B  43      31.504  29.527 -31.699  1.00 74.95           N  
ATOM    334  CA  PHE B  43      31.880  30.185 -30.453  1.00 74.95           C  
ATOM    335  C   PHE B  43      33.315  29.844 -30.073  1.00 74.95           C  
ATOM    336  CB  PHE B  43      30.927  29.782 -29.323  1.00 74.95           C  
ATOM    337  O   PHE B  43      33.663  28.671 -29.925  1.00 74.95           O  
ATOM    338  CG  PHE B  43      31.077  30.614 -28.078  1.00 74.95           C  
ATOM    339  CD1 PHE B  43      32.002  30.269 -27.100  1.00 74.95           C  
ATOM    340  CD2 PHE B  43      30.291  31.744 -27.885  1.00 74.95           C  
ATOM    341  CE1 PHE B  43      32.142  31.037 -25.947  1.00 74.95           C  
ATOM    342  CE2 PHE B  43      30.426  32.517 -26.735  1.00 74.95           C  
ATOM    343  CZ  PHE B  43      31.351  32.161 -25.767  1.00 74.95           C  
ATOM    344  N   GLU B  44      34.191  30.841 -29.988  1.00 73.14           N  
ATOM    345  CA  GLU B  44      35.608  30.624 -29.713  1.00 73.14           C  
ATOM    346  C   GLU B  44      35.986  31.139 -28.327  1.00 73.14           C  
ATOM    347  CB  GLU B  44      36.473  31.301 -30.780  1.00 73.14           C  
ATOM    348  O   GLU B  44      35.698  32.288 -27.986  1.00 73.14           O  
ATOM    349  CG  GLU B  44      37.905  30.788 -30.826  1.00 73.14           C  
ATOM    350  CD  GLU B  44      38.698  31.331 -32.004  1.00 73.14           C  
ATOM    351  OE1 GLU B  44      39.906  31.021 -32.117  1.00 73.14           O  
ATOM    352  OE2 GLU B  44      38.108  32.074 -32.820  1.00 73.14           O  
ATOM    353  N   ALA B  45      36.364  30.301 -27.423  1.00 66.11           N  
ATOM    354  CA  ALA B  45      37.053  30.612 -26.173  1.00 66.11           C  
ATOM    355  C   ALA B  45      38.553  30.362 -26.297  1.00 66.11           C  
ATOM    356  CB  ALA B  45      36.472  29.789 -25.026  1.00 66.11           C  
ATOM    357  O   ALA B  45      39.001  29.681 -27.223  1.00 66.11           O  
ATOM    358  N   PRO B  46      39.273  30.712 -25.545  1.00 66.99           N  
ATOM    359  CA  PRO B  46      40.711  30.457 -25.657  1.00 66.99           C  
ATOM    360  C   PRO B  46      41.043  28.968 -25.725  1.00 66.99           C  
ATOM    361  CB  PRO B  46      41.281  31.085 -24.382  1.00 66.99           C  
ATOM    362  O   PRO B  46      40.806  28.234 -24.763  1.00 66.99           O  
ATOM    363  CG  PRO B  46      40.267  32.105 -23.973  1.00 66.99           C  
ATOM    364  CD  PRO B  46      38.908  31.619 -24.386  1.00 66.99           C  
ATOM    365  N   GLY B  47      41.483  28.691 -26.677  1.00 58.59           N  
ATOM    366  CA  GLY B  47      41.941  27.326 -26.878  1.00 58.59           C  
ATOM    367  C   GLY B  47      40.824  26.372 -27.257  1.00 58.59           C  
ATOM    368  O   GLY B  47      41.047  25.167 -27.390  1.00 58.59           O  
ATOM    369  N   ARG B  48      39.730  26.952 -27.518  1.00 59.02           N  
ATOM    370  CA  ARG B  48      38.628  26.040 -27.807  1.00 59.02           C  
ATOM    371  C   ARG B  48      37.626  26.678 -28.763  1.00 59.02           C  
ATOM    372  CB  ARG B  48      37.926  25.619 -26.515  1.00 59.02           C  
ATOM    373  O   ARG B  48      37.303  27.860 -28.634  1.00 59.02           O  
ATOM    374  CG  ARG B  48      36.887  24.526 -26.707  1.00 59.02           C  
ATOM    375  CD  ARG B  48      36.218  24.146 -25.393  1.00 59.02           C  
ATOM    376  NE  ARG B  48      35.108  23.221 -25.600  1.00 59.02           N  
ATOM    377  NH1 ARG B  48      34.496  23.130 -23.375  1.00 59.02           N  
ATOM    378  NH2 ARG B  48      33.335  21.920 -24.938  1.00 59.02           N  
ATOM    379  CZ  ARG B  48      34.315  22.759 -24.637  1.00 59.02           C  
ATOM    380  N   VAL B  49      37.248  26.036 -29.882  1.00 72.07           N  
ATOM    381  CA  VAL B  49      36.205  26.454 -30.813  1.00 72.07           C  
ATOM    382  C   VAL B  49      35.048  25.458 -30.773  1.00 72.07           C  
ATOM    383  CB  VAL B  49      36.748  26.584 -32.253  1.00 72.07           C  
ATOM    384  O   VAL B  49      35.254  24.251 -30.918  1.00 72.07           O  
ATOM    385  CG1 VAL B  49      35.639  27.014 -33.212  1.00 72.07           C  
ATOM    386  CG2 VAL B  49      37.911  27.573 -32.298  1.00 72.07           C  
ATOM    387  N   THR B  50      33.948  25.893 -30.286  1.00 70.97           N  
ATOM    388  CA  THR B  50      32.735  25.083 -30.294  1.00 70.97           C  
ATOM    389  C   THR B  50      31.727  25.630 -31.300  1.00 70.97           C  
ATOM    390  CB  THR B  50      32.091  25.027 -28.896  1.00 70.97           C  
ATOM    391  O   THR B  50      31.562  26.845 -31.423  1.00 70.97           O  
ATOM    392  CG2 THR B  50      30.957  24.008 -28.854  1.00 70.97           C  
ATOM    393  OG1 THR B  50      33.086  24.659 -27.933  1.00 70.97           O  
ATOM    394  N   ARG B  51      31.187  24.781 -32.214  1.00 77.76           N  
ATOM    395  CA  ARG B  51      30.113  25.125 -33.141  1.00 77.76           C  
ATOM    396  C   ARG B  51      28.761  24.663 -32.609  1.00 77.76           C  
ATOM    397  CB  ARG B  51      30.373  24.509 -34.517  1.00 77.76           C  
ATOM    398  O   ARG B  51      28.564  23.474 -32.351  1.00 77.76           O  
ATOM    399  CG  ARG B  51      31.624  25.037 -35.202  1.00 77.76           C  
ATOM    400  CD  ARG B  51      32.180  24.039 -36.209  1.00 77.76           C  
ATOM    401  NE  ARG B  51      33.397  24.536 -36.844  1.00 77.76           N  
ATOM    402  NH1 ARG B  51      34.839  23.403 -35.439  1.00 77.76           N  
ATOM    403  NH2 ARG B  51      35.670  24.732 -37.113  1.00 77.76           N  
ATOM    404  CZ  ARG B  51      34.633  24.223 -36.464  1.00 77.76           C  
ATOM    405  N   TYR B  52      27.842  25.696 -32.257  1.00 75.63           N  
ATOM    406  CA  TYR B  52      26.542  25.401 -31.665  1.00 75.63           C  
ATOM    407  C   TYR B  52      25.473  25.258 -32.742  1.00 75.63           C  
ATOM    408  CB  TYR B  52      26.141  26.496 -30.673  1.00 75.63           C  
ATOM    409  O   TYR B  52      25.407  26.066 -33.671  1.00 75.63           O  
ATOM    410  CG  TYR B  52      26.949  26.486 -29.398  1.00 75.63           C  
ATOM    411  CD1 TYR B  52      26.552  25.719 -28.306  1.00 75.63           C  
ATOM    412  CD2 TYR B  52      28.109  27.244 -29.283  1.00 75.63           C  
ATOM    413  CE1 TYR B  52      27.292  25.708 -27.128  1.00 75.63           C  
ATOM    414  CE2 TYR B  52      28.857  27.241 -28.110  1.00 75.63           C  
ATOM    415  OH  TYR B  52      29.178  26.463 -25.877  1.00 75.63           O  
ATOM    416  CZ  TYR B  52      28.441  26.470 -27.040  1.00 75.63           C  
ATOM    417  N   LEU B  53      24.687  24.041 -32.692  1.00 75.53           N  
ATOM    418  CA  LEU B  53      23.593  23.751 -33.612  1.00 75.53           C  
ATOM    419  C   LEU B  53      22.244  23.892 -32.913  1.00 75.53           C  
ATOM    420  CB  LEU B  53      23.737  22.341 -34.190  1.00 75.53           C  
ATOM    421  O   LEU B  53      22.096  23.496 -31.755  1.00 75.53           O  
ATOM    422  CG  LEU B  53      25.073  22.016 -34.859  1.00 75.53           C  
ATOM    423  CD1 LEU B  53      25.144  20.533 -35.207  1.00 75.53           C  
ATOM    424  CD2 LEU B  53      25.271  22.873 -36.104  1.00 75.53           C  
ATOM    425  N   SER B  54      21.254  24.496 -33.573  1.00 73.94           N  
ATOM    426  CA  SER B  54      19.969  24.682 -32.907  1.00 73.94           C  
ATOM    427  C   SER B  54      18.811  24.302 -33.824  1.00 73.94           C  
ATOM    428  CB  SER B  54      19.810  26.131 -32.445  1.00 73.94           C  
ATOM    429  O   SER B  54      17.658  24.257 -33.390  1.00 73.94           O  
ATOM    430  OG  SER B  54      20.056  27.030 -33.513  1.00 73.94           O  
ATOM    431  N   SER B  55      19.000  24.008 -35.188  1.00 74.69           N  
ATOM    432  CA  SER B  55      17.904  23.686 -36.096  1.00 74.69           C  
ATOM    433  C   SER B  55      17.791  22.181 -36.313  1.00 74.69           C  
ATOM    434  CB  SER B  55      18.097  24.390 -37.440  1.00 74.69           C  
ATOM    435  O   SER B  55      18.803  21.480 -36.384  1.00 74.69           O  
ATOM    436  OG  SER B  55      19.264  23.919 -38.092  1.00 74.69           O  
ATOM    437  N   GLN B  56      16.561  21.676 -36.441  1.00 70.68           N  
ATOM    438  CA  GLN B  56      16.308  20.260 -36.683  1.00 70.68           C  
ATOM    439  C   GLN B  56      16.970  19.796 -37.978  1.00 70.68           C  
ATOM    440  CB  GLN B  56      14.805  19.983 -36.734  1.00 70.68           C  
ATOM    441  O   GLN B  56      17.503  18.686 -38.046  1.00 70.68           O  
ATOM    442  CG  GLN B  56      14.450  18.503 -36.693  1.00 70.68           C  
ATOM    443  CD  GLN B  56      14.341  17.887 -38.075  1.00 70.68           C  
ATOM    444  NE2 GLN B  56      14.336  16.560 -38.134  1.00 70.68           N  
ATOM    445  OE1 GLN B  56      14.261  18.598 -39.082  1.00 70.68           O  
ATOM    446  N   ARG B  57      17.078  20.593 -38.996  1.00 74.01           N  
ATOM    447  CA  ARG B  57      17.645  20.242 -40.294  1.00 74.01           C  
ATOM    448  C   ARG B  57      19.119  19.874 -40.167  1.00 74.01           C  
ATOM    449  CB  ARG B  57      17.476  21.396 -41.285  1.00 74.01           C  
ATOM    450  O   ARG B  57      19.561  18.861 -40.713  1.00 74.01           O  
ATOM    451  CG  ARG B  57      18.019  21.100 -42.674  1.00 74.01           C  
ATOM    452  CD  ARG B  57      17.804  22.269 -43.625  1.00 74.01           C  
ATOM    453  NE  ARG B  57      18.653  23.406 -43.281  1.00 74.01           N  
ATOM    454  NH1 ARG B  57      20.446  22.721 -44.566  1.00 74.01           N  
ATOM    455  NH2 ARG B  57      20.572  24.666 -43.358  1.00 74.01           N  
ATOM    456  CZ  ARG B  57      19.889  23.595 -43.736  1.00 74.01           C  
ATOM    457  N   LEU B  58      19.870  20.613 -39.399  1.00 75.74           N  
ATOM    458  CA  LEU B  58      21.299  20.364 -39.241  1.00 75.74           C  
ATOM    459  C   LEU B  58      21.549  19.268 -38.211  1.00 75.74           C  
ATOM    460  CB  LEU B  58      22.024  21.646 -38.826  1.00 75.74           C  
ATOM    461  O   LEU B  58      22.444  18.438 -38.385  1.00 75.74           O  
ATOM    462  CG  LEU B  58      22.077  22.763 -39.869  1.00 75.74           C  
ATOM    463  CD1 LEU B  58      22.865  23.953 -39.331  1.00 75.74           C  
ATOM    464  CD2 LEU B  58      22.690  22.253 -41.168  1.00 75.74           C  
ATOM    465  N   ILE B  59      20.761  19.243 -37.191  1.00 74.27           N  
ATOM    466  CA  ILE B  59      20.949  18.284 -36.107  1.00 74.27           C  
ATOM    467  C   ILE B  59      20.596  16.881 -36.594  1.00 74.27           C  
ATOM    468  CB  ILE B  59      20.098  18.654 -34.872  1.00 74.27           C  
ATOM    469  O   ILE B  59      21.242  15.903 -36.208  1.00 74.27           O  
ATOM    470  CG1 ILE B  59      20.688  19.879 -34.164  1.00 74.27           C  
ATOM    471  CG2 ILE B  59      19.996  17.464 -33.912  1.00 74.27           C  
ATOM    472  CD1 ILE B  59      19.764  20.498 -33.124  1.00 74.27           C  
ATOM    473  N   LYS B  60      19.612  16.756 -37.341  1.00 71.75           N  
ATOM    474  CA  LYS B  60      19.292  15.470 -37.953  1.00 71.75           C  
ATOM    475  C   LYS B  60      20.516  14.867 -38.636  1.00 71.75           C  
ATOM    476  CB  LYS B  60      18.153  15.624 -38.961  1.00 71.75           C  
ATOM    477  O   LYS B  60      20.801  13.678 -38.475  1.00 71.75           O  
ATOM    478  CG  LYS B  60      17.748  14.324 -39.642  1.00 71.75           C  
ATOM    479  CD  LYS B  60      16.625  14.545 -40.647  1.00 71.75           C  
ATOM    480  CE  LYS B  60      16.272  13.260 -41.383  1.00 71.75           C  
ATOM    481  NZ  LYS B  60      15.210  13.484 -42.410  1.00 71.75           N  
ATOM    482  N   GLU B  61      21.271  15.708 -39.383  1.00 74.35           N  
ATOM    483  CA  GLU B  61      22.479  15.248 -40.060  1.00 74.35           C  
ATOM    484  C   GLU B  61      23.614  15.016 -39.067  1.00 74.35           C  
ATOM    485  CB  GLU B  61      22.913  16.254 -41.129  1.00 74.35           C  
ATOM    486  O   GLU B  61      24.349  14.032 -39.175  1.00 74.35           O  
ATOM    487  CG  GLU B  61      24.076  15.777 -41.987  1.00 74.35           C  
ATOM    488  CD  GLU B  61      24.461  16.764 -43.077  1.00 74.35           C  
ATOM    489  OE1 GLU B  61      25.604  16.693 -43.584  1.00 74.35           O  
ATOM    490  OE2 GLU B  61      23.614  17.616 -43.427  1.00 74.35           O  
ATOM    491  N   ALA B  62      23.645  15.845 -38.087  1.00 73.07           N  
ATOM    492  CA  ALA B  62      24.730  15.772 -37.112  1.00 73.07           C  
ATOM    493  C   ALA B  62      24.578  14.549 -36.213  1.00 73.07           C  
ATOM    494  CB  ALA B  62      24.775  17.045 -36.270  1.00 73.07           C  
ATOM    495  O   ALA B  62      25.531  14.136 -35.549  1.00 73.07           O  
ATOM    496  N   CYS B  63      23.419  14.066 -36.303  1.00 71.81           N  
ATOM    497  CA  CYS B  63      23.148  12.917 -35.446  1.00 71.81           C  
ATOM    498  C   CYS B  63      23.396  11.611 -36.191  1.00 71.81           C  
ATOM    499  CB  CYS B  63      21.709  12.957 -34.935  1.00 71.81           C  
ATOM    500  O   CYS B  63      23.170  10.528 -35.647  1.00 71.81           O  
ATOM    501  SG  CYS B  63      21.436  14.170 -33.624  1.00 71.81           S  
ATOM    502  N   ASP B  64      23.905  11.691 -37.366  1.00 69.68           N  
ATOM    503  CA  ASP B  64      24.386  10.522 -38.095  1.00 69.68           C  
ATOM    504  C   ASP B  64      25.703  10.014 -37.513  1.00 69.68           C  
ATOM    505  CB  ASP B  64      24.558  10.849 -39.580  1.00 69.68           C  
ATOM    506  O   ASP B  64      26.750  10.638 -37.696  1.00 69.68           O  
ATOM    507  CG  ASP B  64      24.961   9.643 -40.410  1.00 69.68           C  
ATOM    508  OD1 ASP B  64      25.117   9.776 -41.643  1.00 69.68           O  
ATOM    509  OD2 ASP B  64      25.122   8.549 -39.826  1.00 69.68           O  
ATOM    510  N   GLU B  65      25.580   8.747 -36.931  1.00 71.20           N  
ATOM    511  CA  GLU B  65      26.705   8.246 -36.148  1.00 71.20           C  
ATOM    512  C   GLU B  65      27.815   7.717 -37.051  1.00 71.20           C  
ATOM    513  CB  GLU B  65      26.244   7.150 -35.184  1.00 71.20           C  
ATOM    514  O   GLU B  65      28.939   7.494 -36.597  1.00 71.20           O  
ATOM    515  CG  GLU B  65      25.361   7.657 -34.053  1.00 71.20           C  
ATOM    516  CD  GLU B  65      25.036   6.589 -33.020  1.00 71.20           C  
ATOM    517  OE1 GLU B  65      25.407   6.757 -31.837  1.00 71.20           O  
ATOM    518  OE2 GLU B  65      24.407   5.576 -33.399  1.00 71.20           O  
ATOM    519  N   SER B  66      27.541   7.626 -38.293  1.00 70.69           N  
ATOM    520  CA  SER B  66      28.603   7.268 -39.228  1.00 70.69           C  
ATOM    521  C   SER B  66      29.502   8.463 -39.527  1.00 70.69           C  
ATOM    522  CB  SER B  66      28.011   6.726 -40.530  1.00 70.69           C  
ATOM    523  O   SER B  66      30.653   8.294 -39.933  1.00 70.69           O  
ATOM    524  OG  SER B  66      27.321   7.746 -41.231  1.00 70.69           O  
ATOM    525  N   ARG B  67      29.132   9.682 -39.265  1.00 75.58           N  
ATOM    526  CA  ARG B  67      29.872  10.894 -39.602  1.00 75.58           C  
ATOM    527  C   ARG B  67      30.278  11.655 -38.344  1.00 75.58           C  
ATOM    528  CB  ARG B  67      29.039  11.797 -40.514  1.00 75.58           C  
ATOM    529  O   ARG B  67      31.243  12.422 -38.360  1.00 75.58           O  
ATOM    530  CG  ARG B  67      28.842  11.242 -41.916  1.00 75.58           C  
ATOM    531  CD  ARG B  67      27.953  12.145 -42.760  1.00 75.58           C  
ATOM    532  NE  ARG B  67      28.574  13.445 -42.997  1.00 75.58           N  
ATOM    533  NH1 ARG B  67      26.684  14.414 -43.905  1.00 75.58           N  
ATOM    534  NH2 ARG B  67      28.618  15.629 -43.706  1.00 75.58           N  
ATOM    535  CZ  ARG B  67      27.957  14.493 -43.536  1.00 75.58           C  
ATOM    536  N   PHE B  68      29.473  11.470 -37.301  1.00 69.91           N  
ATOM    537  CA  PHE B  68      29.700  12.199 -36.059  1.00 69.91           C  
ATOM    538  C   PHE B  68      29.611  11.264 -34.859  1.00 69.91           C  
ATOM    539  CB  PHE B  68      28.689  13.341 -35.912  1.00 69.91           C  
ATOM    540  O   PHE B  68      28.997  10.198 -34.940  1.00 69.91           O  
ATOM    541  CG  PHE B  68      28.723  14.331 -37.045  1.00 69.91           C  
ATOM    542  CD1 PHE B  68      29.575  15.427 -37.003  1.00 69.91           C  
ATOM    543  CD2 PHE B  68      27.900  14.165 -38.151  1.00 69.91           C  
ATOM    544  CE1 PHE B  68      29.608  16.345 -38.051  1.00 69.91           C  
ATOM    545  CE2 PHE B  68      27.927  15.078 -39.202  1.00 69.91           C  
ATOM    546  CZ  PHE B  68      28.781  16.168 -39.149  1.00 69.91           C  
ATOM    547  N   ASP B  69      30.341  11.464 -33.772  1.00 70.49           N  
ATOM    548  CA  ASP B  69      30.297  10.717 -32.519  1.00 70.49           C  
ATOM    549  C   ASP B  69      30.338  11.658 -31.317  1.00 70.49           C  
ATOM    550  CB  ASP B  69      31.456   9.720 -32.447  1.00 70.49           C  
ATOM    551  O   ASP B  69      30.609  12.851 -31.465  1.00 70.49           O  
ATOM    552  CG  ASP B  69      31.133   8.494 -31.611  1.00 70.49           C  
ATOM    553  OD1 ASP B  69      31.928   7.530 -31.610  1.00 70.49           O  
ATOM    554  OD2 ASP B  69      30.072   8.491 -30.950  1.00 70.49           O  
ATOM    555  N   LYS B  70      29.886  11.144 -30.178  1.00 71.43           N  
ATOM    556  CA  LYS B  70      29.903  11.933 -28.949  1.00 71.43           C  
ATOM    557  C   LYS B  70      31.312  12.423 -28.630  1.00 71.43           C  
ATOM    558  CB  LYS B  70      29.355  11.115 -27.778  1.00 71.43           C  
ATOM    559  O   LYS B  70      32.272  11.653 -28.692  1.00 71.43           O  
ATOM    560  CG  LYS B  70      29.270  11.887 -26.470  1.00 71.43           C  
ATOM    561  CD  LYS B  70      28.613  11.058 -25.374  1.00 71.43           C  
ATOM    562  CE  LYS B  70      28.537  11.826 -24.061  1.00 71.43           C  
ATOM    563  NZ  LYS B  70      27.884  11.021 -22.985  1.00 71.43           N  
ATOM    564  N   ASN B  71      31.318  13.692 -28.440  1.00 69.21           N  
ATOM    565  CA  ASN B  71      32.548  14.317 -27.965  1.00 69.21           C  
ATOM    566  C   ASN B  71      32.450  14.700 -26.492  1.00 69.21           C  
ATOM    567  CB  ASN B  71      32.888  15.546 -28.812  1.00 69.21           C  
ATOM    568  O   ASN B  71      31.353  14.921 -25.975  1.00 69.21           O  
ATOM    569  CG  ASN B  71      34.321  16.004 -28.628  1.00 69.21           C  
ATOM    570  ND2 ASN B  71      34.548  17.306 -28.751  1.00 69.21           N  
ATOM    571  OD1 ASN B  71      35.218  15.193 -28.378  1.00 69.21           O  
ATOM    572  N   LEU B  72      33.561  14.491 -25.693  1.00 67.23           N  
ATOM    573  CA  LEU B  72      33.614  15.042 -24.343  1.00 67.23           C  
ATOM    574  C   LEU B  72      33.916  16.536 -24.378  1.00 67.23           C  
ATOM    575  CB  LEU B  72      34.671  14.315 -23.508  1.00 67.23           C  
ATOM    576  O   LEU B  72      35.006  16.944 -24.784  1.00 67.23           O  
ATOM    577  CG  LEU B  72      34.409  12.835 -23.222  1.00 67.23           C  
ATOM    578  CD1 LEU B  72      35.502  12.267 -22.324  1.00 67.23           C  
ATOM    579  CD2 LEU B  72      33.036  12.648 -22.586  1.00 67.23           C  
ATOM    580  N   SER B  73      32.761  17.340 -24.085  1.00 64.79           N  
ATOM    581  CA  SER B  73      32.975  18.781 -23.997  1.00 64.79           C  
ATOM    582  C   SER B  73      33.992  19.123 -22.913  1.00 64.79           C  
ATOM    583  CB  SER B  73      31.657  19.503 -23.717  1.00 64.79           C  
ATOM    584  O   SER B  73      34.343  18.272 -22.093  1.00 64.79           O  
ATOM    585  OG  SER B  73      31.166  19.173 -22.429  1.00 64.79           O  
ATOM    586  N   GLN B  74      34.534  20.284 -22.991  1.00 65.89           N  
ATOM    587  CA  GLN B  74      35.470  20.711 -21.955  1.00 65.89           C  
ATOM    588  C   GLN B  74      34.863  20.549 -20.565  1.00 65.89           C  
ATOM    589  CB  GLN B  74      35.892  22.164 -22.178  1.00 65.89           C  
ATOM    590  O   GLN B  74      35.551  20.150 -19.623  1.00 65.89           O  
ATOM    591  CG  GLN B  74      37.074  22.599 -21.322  1.00 65.89           C  
ATOM    592  CD  GLN B  74      38.335  21.808 -21.616  1.00 65.89           C  
ATOM    593  NE2 GLN B  74      39.119  21.536 -20.579  1.00 65.89           N  
ATOM    594  OE1 GLN B  74      38.601  21.444 -22.766  1.00 65.89           O  
ATOM    595  N   ALA B  75      33.578  20.888 -20.345  1.00 59.92           N  
ATOM    596  CA  ALA B  75      32.886  20.707 -19.072  1.00 59.92           C  
ATOM    597  C   ALA B  75      32.907  19.244 -18.639  1.00 59.92           C  
ATOM    598  CB  ALA B  75      31.448  21.209 -19.171  1.00 59.92           C  
ATOM    599  O   ALA B  75      33.165  18.939 -17.472  1.00 59.92           O  
ATOM    600  N   LEU B  76      32.771  18.418 -19.595  1.00 60.19           N  
ATOM    601  CA  LEU B  76      32.733  16.992 -19.292  1.00 60.19           C  
ATOM    602  C   LEU B  76      34.130  16.465 -18.982  1.00 60.19           C  
ATOM    603  CB  LEU B  76      32.128  16.211 -20.462  1.00 60.19           C  
ATOM    604  O   LEU B  76      34.282  15.512 -18.215  1.00 60.19           O  
ATOM    605  CG  LEU B  76      30.606  16.270 -20.601  1.00 60.19           C  
ATOM    606  CD1 LEU B  76      30.143  15.370 -21.742  1.00 60.19           C  
ATOM    607  CD2 LEU B  76      29.933  15.871 -19.292  1.00 60.19           C  
ATOM    608  N   LYS B  77      35.099  16.991 -19.576  1.00 66.85           N  
ATOM    609  CA  LYS B  77      36.471  16.615 -19.250  1.00 66.85           C  
ATOM    610  C   LYS B  77      36.807  16.959 -17.802  1.00 66.85           C  
ATOM    611  CB  LYS B  77      37.456  17.307 -20.195  1.00 66.85           C  
ATOM    612  O   LYS B  77      37.524  16.214 -17.132  1.00 66.85           O  
ATOM    613  CG  LYS B  77      37.454  16.747 -21.610  1.00 66.85           C  
ATOM    614  CD  LYS B  77      38.420  17.504 -22.511  1.00 66.85           C  
ATOM    615  CE  LYS B  77      38.355  17.003 -23.948  1.00 66.85           C  
ATOM    616  NZ  LYS B  77      39.221  17.812 -24.857  1.00 66.85           N  
ATOM    617  N   PHE B  78      36.242  18.057 -17.279  1.00 64.05           N  
ATOM    618  CA  PHE B  78      36.435  18.418 -15.880  1.00 64.05           C  
ATOM    619  C   PHE B  78      35.702  17.446 -14.964  1.00 64.05           C  
ATOM    620  CB  PHE B  78      35.952  19.849 -15.621  1.00 64.05           C  
ATOM    621  O   PHE B  78      36.211  17.080 -13.903  1.00 64.05           O  
ATOM    622  CG  PHE B  78      36.835  20.906 -16.228  1.00 64.05           C  
ATOM    623  CD1 PHE B  78      38.218  20.817 -16.131  1.00 64.05           C  
ATOM    624  CD2 PHE B  78      36.280  21.990 -16.896  1.00 64.05           C  
ATOM    625  CE1 PHE B  78      39.037  21.794 -16.692  1.00 64.05           C  
ATOM    626  CE2 PHE B  78      37.092  22.971 -17.459  1.00 64.05           C  
ATOM    627  CZ  PHE B  78      38.470  22.871 -17.355  1.00 64.05           C  
ATOM    628  N   VAL B  79      34.600  17.072 -15.405  1.00 61.98           N  
ATOM    629  CA  VAL B  79      33.806  16.122 -14.633  1.00 61.98           C  
ATOM    630  C   VAL B  79      34.487  14.755 -14.639  1.00 61.98           C  
ATOM    631  CB  VAL B  79      32.368  16.003 -15.186  1.00 61.98           C  
ATOM    632  O   VAL B  79      34.357  13.986 -13.684  1.00 61.98           O  
ATOM    633  CG1 VAL B  79      31.570  14.966 -14.398  1.00 61.98           C  
ATOM    634  CG2 VAL B  79      31.669  17.361 -15.149  1.00 61.98           C  
ATOM    635  N   ARG B  80      35.147  14.527 -15.687  1.00 66.24           N  
ATOM    636  CA  ARG B  80      35.857  13.261 -15.839  1.00 66.24           C  
ATOM    637  C   ARG B  80      36.909  13.089 -14.748  1.00 66.24           C  
ATOM    638  CB  ARG B  80      36.515  13.176 -17.218  1.00 66.24           C  
ATOM    639  O   ARG B  80      37.260  11.963 -14.389  1.00 66.24           O  
ATOM    640  CG  ARG B  80      37.038  11.791 -17.567  1.00 66.24           C  
ATOM    641  CD  ARG B  80      37.528  11.719 -19.006  1.00 66.24           C  
ATOM    642  NE  ARG B  80      38.172  10.441 -19.293  1.00 66.24           N  
ATOM    643  NH1 ARG B  80      36.663   9.810 -20.924  1.00 66.24           N  
ATOM    644  NH2 ARG B  80      38.410   8.430 -20.376  1.00 66.24           N  
ATOM    645  CZ  ARG B  80      37.747   9.563 -20.197  1.00 66.24           C  
ATOM    646  N   ASP B  81      37.277  14.032 -14.113  1.00 61.13           N  
ATOM    647  CA  ASP B  81      38.248  13.959 -13.026  1.00 61.13           C  
ATOM    648  C   ASP B  81      37.697  13.158 -11.849  1.00 61.13           C  
ATOM    649  CB  ASP B  81      38.646  15.363 -12.566  1.00 61.13           C  
ATOM    650  O   ASP B  81      38.456  12.524 -11.112  1.00 61.13           O  
ATOM    651  CG  ASP B  81      39.578  16.064 -13.539  1.00 61.13           C  
ATOM    652  OD1 ASP B  81      39.853  17.270 -13.360  1.00 61.13           O  
ATOM    653  OD2 ASP B  81      40.039  15.405 -14.497  1.00 61.13           O  
ATOM    654  N   PHE B  82      36.390  13.193 -11.756  1.00 53.28           N  
ATOM    655  CA  PHE B  82      35.851  12.438 -10.631  1.00 53.28           C  
ATOM    656  C   PHE B  82      34.959  11.302 -11.119  1.00 53.28           C  
ATOM    657  CB  PHE B  82      35.064  13.358  -9.693  1.00 53.28           C  
ATOM    658  O   PHE B  82      34.656  10.376 -10.364  1.00 53.28           O  
ATOM    659  CG  PHE B  82      34.025  14.193 -10.391  1.00 53.28           C  
ATOM    660  CD1 PHE B  82      34.347  15.444 -10.902  1.00 53.28           C  
ATOM    661  CD2 PHE B  82      32.725  13.726 -10.538  1.00 53.28           C  
ATOM    662  CE1 PHE B  82      33.388  16.220 -11.549  1.00 53.28           C  
ATOM    663  CE2 PHE B  82      31.761  14.495 -11.184  1.00 53.28           C  
ATOM    664  CZ  PHE B  82      32.094  15.742 -11.688  1.00 53.28           C  
ATOM    665  N   PHE B  83      34.601  11.307 -12.353  1.00 53.09           N  
ATOM    666  CA  PHE B  83      33.796  10.239 -12.934  1.00 53.09           C  
ATOM    667  C   PHE B  83      34.681   9.204 -13.618  1.00 53.09           C  
ATOM    668  CB  PHE B  83      32.785  10.810 -13.934  1.00 53.09           C  
ATOM    669  O   PHE B  83      34.219   8.113 -13.958  1.00 53.09           O  
ATOM    670  CG  PHE B  83      31.526  11.329 -13.295  1.00 53.09           C  
ATOM    671  CD1 PHE B  83      30.339  11.394 -14.016  1.00 53.09           C  
ATOM    672  CD2 PHE B  83      31.528  11.753 -11.972  1.00 53.09           C  
ATOM    673  CE1 PHE B  83      29.172  11.875 -13.427  1.00 53.09           C  
ATOM    674  CE2 PHE B  83      30.366  12.234 -11.377  1.00 53.09           C  
ATOM    675  CZ  PHE B  83      29.189  12.296 -12.106  1.00 53.09           C  
ATOM    676  N   GLY B  84      35.807   9.518 -13.826  1.00 62.30           N  
ATOM    677  CA  GLY B  84      36.614   8.653 -14.672  1.00 62.30           C  
ATOM    678  C   GLY B  84      35.981   8.379 -16.023  1.00 62.30           C  
ATOM    679  O   GLY B  84      35.348   9.260 -16.607  1.00 62.30           O  
ATOM    680  N   ASP B  85      36.247   7.228 -16.568  1.00 64.11           N  
ATOM    681  CA  ASP B  85      35.652   6.877 -17.854  1.00 64.11           C  
ATOM    682  C   ASP B  85      34.299   6.196 -17.665  1.00 64.11           C  
ATOM    683  CB  ASP B  85      36.591   5.970 -18.651  1.00 64.11           C  
ATOM    684  O   ASP B  85      34.054   5.124 -18.223  1.00 64.11           O  
ATOM    685  CG  ASP B  85      36.972   4.705 -17.901  1.00 64.11           C  
ATOM    686  OD1 ASP B  85      37.504   3.762 -18.525  1.00 64.11           O  
ATOM    687  OD2 ASP B  85      36.734   4.650 -16.674  1.00 64.11           O  
ATOM    688  N   GLY B  86      33.492   6.950 -16.650  1.00 62.60           N  
ATOM    689  CA  GLY B  86      32.115   6.496 -16.533  1.00 62.60           C  
ATOM    690  C   GLY B  86      31.332   6.628 -17.826  1.00 62.60           C  
ATOM    691  O   GLY B  86      31.818   7.214 -18.796  1.00 62.60           O  
ATOM    692  N   LEU B  87      30.114   6.011 -17.909  1.00 68.58           N  
ATOM    693  CA  LEU B  87      29.296   5.977 -19.117  1.00 68.58           C  
ATOM    694  C   LEU B  87      29.162   7.370 -19.722  1.00 68.58           C  
ATOM    695  CB  LEU B  87      27.909   5.405 -18.809  1.00 68.58           C  
ATOM    696  O   LEU B  87      29.275   7.536 -20.938  1.00 68.58           O  
ATOM    697  CG  LEU B  87      27.778   3.882 -18.853  1.00 68.58           C  
ATOM    698  CD1 LEU B  87      26.482   3.442 -18.181  1.00 68.58           C  
ATOM    699  CD2 LEU B  87      27.837   3.381 -20.292  1.00 68.58           C  
ATOM    700  N   PHE B  88      28.972   8.386 -18.794  1.00 64.48           N  
ATOM    701  CA  PHE B  88      28.669   9.741 -19.240  1.00 64.48           C  
ATOM    702  C   PHE B  88      29.942  10.477 -19.639  1.00 64.48           C  
ATOM    703  CB  PHE B  88      27.936  10.518 -18.142  1.00 64.48           C  
ATOM    704  O   PHE B  88      29.910  11.366 -20.492  1.00 64.48           O  
ATOM    705  CG  PHE B  88      27.373  11.835 -18.603  1.00 64.48           C  
ATOM    706  CD1 PHE B  88      27.833  13.030 -18.064  1.00 64.48           C  
ATOM    707  CD2 PHE B  88      26.383  11.878 -19.576  1.00 64.48           C  
ATOM    708  CE1 PHE B  88      27.314  14.251 -18.489  1.00 64.48           C  
ATOM    709  CE2 PHE B  88      25.859  13.094 -20.005  1.00 64.48           C  
ATOM    710  CZ  PHE B  88      26.325  14.279 -19.460  1.00 64.48           C  
ATOM    711  N   THR B  89      31.084  10.105 -19.041  1.00 71.07           N  
ATOM    712  CA  THR B  89      32.318  10.855 -19.243  1.00 71.07           C  
ATOM    713  C   THR B  89      33.332  10.026 -20.027  1.00 71.07           C  
ATOM    714  CB  THR B  89      32.935  11.290 -17.901  1.00 71.07           C  
ATOM    715  O   THR B  89      34.539  10.253 -19.925  1.00 71.07           O  
ATOM    716  CG2 THR B  89      32.078  12.353 -17.221  1.00 71.07           C  
ATOM    717  OG1 THR B  89      33.038  10.151 -17.038  1.00 71.07           O  
ATOM    718  N   SER B  90      32.978   9.010 -20.889  1.00 70.89           N  
ATOM    719  CA  SER B  90      33.857   8.198 -21.723  1.00 70.89           C  
ATOM    720  C   SER B  90      33.574   8.421 -23.205  1.00 70.89           C  
ATOM    721  CB  SER B  90      33.699   6.715 -21.384  1.00 70.89           C  
ATOM    722  O   SER B  90      32.445   8.737 -23.587  1.00 70.89           O  
ATOM    723  OG  SER B  90      32.358   6.296 -21.571  1.00 70.89           O  
ATOM    724  N   TRP B  91      34.686   8.548 -24.155  1.00 70.35           N  
ATOM    725  CA  TRP B  91      34.492   8.486 -25.600  1.00 70.35           C  
ATOM    726  C   TRP B  91      33.990   7.109 -26.023  1.00 70.35           C  
ATOM    727  CB  TRP B  91      35.796   8.815 -26.332  1.00 70.35           C  
ATOM    728  O   TRP B  91      34.222   6.117 -25.329  1.00 70.35           O  
ATOM    729  CG  TRP B  91      36.198  10.257 -26.241  1.00 70.35           C  
ATOM    730  CD1 TRP B  91      35.820  11.273 -27.074  1.00 70.35           C  
ATOM    731  CD2 TRP B  91      37.062  10.842 -25.261  1.00 70.35           C  
ATOM    732  CE2 TRP B  91      37.163  12.218 -25.562  1.00 70.35           C  
ATOM    733  CE3 TRP B  91      37.760  10.335 -24.157  1.00 70.35           C  
ATOM    734  NE1 TRP B  91      36.397  12.455 -26.671  1.00 70.35           N  
ATOM    735  CH2 TRP B  91      38.609  12.573 -23.722  1.00 70.35           C  
ATOM    736  CZ2 TRP B  91      37.936  13.095 -24.796  1.00 70.35           C  
ATOM    737  CZ3 TRP B  91      38.529  11.209 -23.397  1.00 70.35           C  
ATOM    738  N   THR B  92      33.379   7.104 -27.084  1.00 69.65           N  
ATOM    739  CA  THR B  92      32.753   5.880 -27.571  1.00 69.65           C  
ATOM    740  C   THR B  92      33.797   4.791 -27.797  1.00 69.65           C  
ATOM    741  CB  THR B  92      31.978   6.132 -28.878  1.00 69.65           C  
ATOM    742  O   THR B  92      33.517   3.606 -27.604  1.00 69.65           O  
ATOM    743  CG2 THR B  92      31.331   4.849 -29.389  1.00 69.65           C  
ATOM    744  OG1 THR B  92      30.956   7.108 -28.641  1.00 69.65           O  
ATOM    745  N   HIS B  93      34.893   5.170 -28.219  1.00 70.48           N  
ATOM    746  CA  HIS B  93      35.920   4.198 -28.578  1.00 70.48           C  
ATOM    747  C   HIS B  93      36.600   3.630 -27.337  1.00 70.48           C  
ATOM    748  CB  HIS B  93      36.960   4.836 -29.501  1.00 70.48           C  
ATOM    749  O   HIS B  93      37.351   2.656 -27.426  1.00 70.48           O  
ATOM    750  CG  HIS B  93      37.662   6.009 -28.895  1.00 70.48           C  
ATOM    751  CD2 HIS B  93      38.729   6.074 -28.063  1.00 70.48           C  
ATOM    752  ND1 HIS B  93      37.272   7.310 -29.125  1.00 70.48           N  
ATOM    753  CE1 HIS B  93      38.072   8.128 -28.460  1.00 70.48           C  
ATOM    754  NE2 HIS B  93      38.964   7.403 -27.807  1.00 70.48           N  
ATOM    755  N   GLU B  94      36.453   4.207 -26.076  1.00 69.66           N  
ATOM    756  CA  GLU B  94      37.042   3.693 -24.843  1.00 69.66           C  
ATOM    757  C   GLU B  94      36.414   2.361 -24.444  1.00 69.66           C  
ATOM    758  CB  GLU B  94      36.885   4.709 -23.708  1.00 69.66           C  
ATOM    759  O   GLU B  94      35.192   2.205 -24.492  1.00 69.66           O  
ATOM    760  CG  GLU B  94      37.728   5.964 -23.885  1.00 69.66           C  
ATOM    761  CD  GLU B  94      37.744   6.854 -22.652  1.00 69.66           C  
ATOM    762  OE1 GLU B  94      38.262   7.991 -22.732  1.00 69.66           O  
ATOM    763  OE2 GLU B  94      37.236   6.410 -21.598  1.00 69.66           O  
ATOM    764  N   LYS B  95      37.080   1.435 -24.121  1.00 68.00           N  
ATOM    765  CA  LYS B  95      36.683   0.056 -23.854  1.00 68.00           C  
ATOM    766  C   LYS B  95      35.654  -0.012 -22.730  1.00 68.00           C  
ATOM    767  CB  LYS B  95      37.904  -0.795 -23.499  1.00 68.00           C  
ATOM    768  O   LYS B  95      34.683  -0.767 -22.815  1.00 68.00           O  
ATOM    769  CG  LYS B  95      38.825  -1.078 -24.677  1.00 68.00           C  
ATOM    770  CD  LYS B  95      39.993  -1.966 -24.272  1.00 68.00           C  
ATOM    771  CE  LYS B  95      40.959  -2.183 -25.429  1.00 68.00           C  
ATOM    772  NZ  LYS B  95      42.119  -3.037 -25.030  1.00 68.00           N  
ATOM    773  N   ASN B  96      35.894   0.720 -21.724  1.00 65.47           N  
ATOM    774  CA  ASN B  96      35.019   0.647 -20.559  1.00 65.47           C  
ATOM    775  C   ASN B  96      33.618   1.161 -20.878  1.00 65.47           C  
ATOM    776  CB  ASN B  96      35.618   1.429 -19.388  1.00 65.47           C  
ATOM    777  O   ASN B  96      32.649   0.788 -20.213  1.00 65.47           O  
ATOM    778  CG  ASN B  96      36.681   0.644 -18.644  1.00 65.47           C  
ATOM    779  ND2 ASN B  96      37.609   1.354 -18.013  1.00 65.47           N  
ATOM    780  OD1 ASN B  96      36.668  -0.589 -18.638  1.00 65.47           O  
ATOM    781  N   TRP B  97      33.483   2.087 -21.992  1.00 62.62           N  
ATOM    782  CA  TRP B  97      32.158   2.596 -22.332  1.00 62.62           C  
ATOM    783  C   TRP B  97      31.248   1.468 -22.807  1.00 62.62           C  
ATOM    784  CB  TRP B  97      32.257   3.677 -23.411  1.00 62.62           C  
ATOM    785  O   TRP B  97      30.140   1.297 -22.292  1.00 62.62           O  
ATOM    786  CG  TRP B  97      30.930   4.208 -23.865  1.00 62.62           C  
ATOM    787  CD1 TRP B  97      30.182   5.180 -23.262  1.00 62.62           C  
ATOM    788  CD2 TRP B  97      30.193   3.791 -25.018  1.00 62.62           C  
ATOM    789  CE2 TRP B  97      29.005   4.555 -25.053  1.00 62.62           C  
ATOM    790  CE3 TRP B  97      30.422   2.846 -26.026  1.00 62.62           C  
ATOM    791  NE1 TRP B  97      29.023   5.393 -23.971  1.00 62.62           N  
ATOM    792  CH2 TRP B  97      28.297   3.469 -27.033  1.00 62.62           C  
ATOM    793  CZ2 TRP B  97      28.048   4.401 -26.059  1.00 62.62           C  
ATOM    794  CZ3 TRP B  97      29.469   2.694 -27.027  1.00 62.62           C  
ATOM    795  N   LYS B  98      31.622   0.732 -23.864  1.00 65.80           N  
ATOM    796  CA  LYS B  98      30.811  -0.349 -24.416  1.00 65.80           C  
ATOM    797  C   LYS B  98      30.561  -1.436 -23.374  1.00 65.80           C  
ATOM    798  CB  LYS B  98      31.486  -0.951 -25.650  1.00 65.80           C  
ATOM    799  O   LYS B  98      29.451  -1.963 -23.273  1.00 65.80           O  
ATOM    800  CG  LYS B  98      30.547  -1.749 -26.542  1.00 65.80           C  
ATOM    801  CD  LYS B  98      31.164  -2.012 -27.909  1.00 65.80           C  
ATOM    802  CE  LYS B  98      30.212  -2.783 -28.814  1.00 65.80           C  
ATOM    803  NZ  LYS B  98      30.800  -3.014 -30.168  1.00 65.80           N  
ATOM    804  N   LYS B  99      31.576  -1.711 -22.567  1.00 68.49           N  
ATOM    805  CA  LYS B  99      31.452  -2.726 -21.525  1.00 68.49           C  
ATOM    806  C   LYS B  99      30.407  -2.326 -20.488  1.00 68.49           C  
ATOM    807  CB  LYS B  99      32.801  -2.964 -20.844  1.00 68.49           C  
ATOM    808  O   LYS B  99      29.494  -3.098 -20.188  1.00 68.49           O  
ATOM    809  CG  LYS B  99      32.813  -4.149 -19.890  1.00 68.49           C  
ATOM    810  CD  LYS B  99      34.184  -4.341 -19.254  1.00 68.49           C  
ATOM    811  CE  LYS B  99      35.282  -4.427 -20.306  1.00 68.49           C  
ATOM    812  NZ  LYS B  99      36.634  -4.564 -19.686  1.00 68.49           N  
ATOM    813  N   ALA B 100      30.528  -1.103 -19.925  1.00 66.41           N  
ATOM    814  CA  ALA B 100      29.570  -0.611 -18.939  1.00 66.41           C  
ATOM    815  C   ALA B 100      28.171  -0.506 -19.539  1.00 66.41           C  
ATOM    816  CB  ALA B 100      30.015   0.744 -18.394  1.00 66.41           C  
ATOM    817  O   ALA B 100      27.185  -0.882 -18.900  1.00 66.41           O  
ATOM    818  N   HIS B 101      28.080   0.066 -20.840  1.00 62.75           N  
ATOM    819  CA  HIS B 101      26.805   0.184 -21.538  1.00 62.75           C  
ATOM    820  C   HIS B 101      26.109  -1.168 -21.647  1.00 62.75           C  
ATOM    821  CB  HIS B 101      27.010   0.783 -22.931  1.00 62.75           C  
ATOM    822  O   HIS B 101      24.927  -1.292 -21.317  1.00 62.75           O  
ATOM    823  CG  HIS B 101      25.734   1.028 -23.672  1.00 62.75           C  
ATOM    824  CD2 HIS B 101      24.943   2.125 -23.742  1.00 62.75           C  
ATOM    825  ND1 HIS B 101      25.135   0.069 -24.459  1.00 62.75           N  
ATOM    826  CE1 HIS B 101      24.027   0.567 -24.983  1.00 62.75           C  
ATOM    827  NE2 HIS B 101      23.888   1.812 -24.564  1.00 62.75           N  
ATOM    828  N   ASN B 102      26.832  -2.231 -22.134  1.00 70.04           N  
ATOM    829  CA  ASN B 102      26.257  -3.558 -22.326  1.00 70.04           C  
ATOM    830  C   ASN B 102      25.831  -4.183 -21.001  1.00 70.04           C  
ATOM    831  CB  ASN B 102      27.247  -4.473 -23.051  1.00 70.04           C  
ATOM    832  O   ASN B 102      24.769  -4.802 -20.914  1.00 70.04           O  
ATOM    833  CG  ASN B 102      27.417  -4.108 -24.512  1.00 70.04           C  
ATOM    834  ND2 ASN B 102      28.468  -4.629 -25.135  1.00 70.04           N  
ATOM    835  OD1 ASN B 102      26.612  -3.363 -25.077  1.00 70.04           O  
ATOM    836  N   ILE B 103      26.584  -3.889 -19.911  1.00 67.36           N  
ATOM    837  CA  ILE B 103      26.331  -4.512 -18.617  1.00 67.36           C  
ATOM    838  C   ILE B 103      25.170  -3.805 -17.921  1.00 67.36           C  
ATOM    839  CB  ILE B 103      27.589  -4.484 -17.720  1.00 67.36           C  
ATOM    840  O   ILE B 103      24.338  -4.449 -17.277  1.00 67.36           O  
ATOM    841  CG1 ILE B 103      28.645  -5.460 -18.252  1.00 67.36           C  
ATOM    842  CG2 ILE B 103      27.226  -4.808 -16.269  1.00 67.36           C  
ATOM    843  CD1 ILE B 103      29.990  -5.363 -17.544  1.00 67.36           C  
ATOM    844  N   LEU B 104      24.937  -2.509 -18.071  1.00 64.86           N  
ATOM    845  CA  LEU B 104      24.005  -1.711 -17.282  1.00 64.86           C  
ATOM    846  C   LEU B 104      22.666  -1.574 -17.998  1.00 64.86           C  
ATOM    847  CB  LEU B 104      24.591  -0.325 -17.001  1.00 64.86           C  
ATOM    848  O   LEU B 104      21.647  -1.282 -17.367  1.00 64.86           O  
ATOM    849  CG  LEU B 104      25.740  -0.266 -15.993  1.00 64.86           C  
ATOM    850  CD1 LEU B 104      26.389   1.114 -16.009  1.00 64.86           C  
ATOM    851  CD2 LEU B 104      25.241  -0.612 -14.594  1.00 64.86           C  
ATOM    852  N   LEU B 105      22.686  -1.625 -19.197  1.00 56.66           N  
ATOM    853  CA  LEU B 105      21.492  -1.428 -20.011  1.00 56.66           C  
ATOM    854  C   LEU B 105      20.315  -2.220 -19.451  1.00 56.66           C  
ATOM    855  CB  LEU B 105      21.758  -1.843 -21.461  1.00 56.66           C  
ATOM    856  O   LEU B 105      19.217  -1.682 -19.298  1.00 56.66           O  
ATOM    857  CG  LEU B 105      20.744  -1.361 -22.500  1.00 56.66           C  
ATOM    858  CD1 LEU B 105      20.855   0.149 -22.688  1.00 56.66           C  
ATOM    859  CD2 LEU B 105      20.951  -2.086 -23.825  1.00 56.66           C  
ATOM    860  N   PRO B 106      20.465  -3.525 -19.158  1.00 60.74           N  
ATOM    861  CA  PRO B 106      19.327  -4.293 -18.647  1.00 60.74           C  
ATOM    862  C   PRO B 106      18.756  -3.712 -17.355  1.00 60.74           C  
ATOM    863  CB  PRO B 106      19.920  -5.683 -18.405  1.00 60.74           C  
ATOM    864  O   PRO B 106      17.573  -3.899 -17.060  1.00 60.74           O  
ATOM    865  CG  PRO B 106      21.091  -5.766 -19.331  1.00 60.74           C  
ATOM    866  CD  PRO B 106      21.682  -4.393 -19.476  1.00 60.74           C  
ATOM    867  N   SER B 107      19.640  -2.971 -16.524  1.00 59.76           N  
ATOM    868  CA  SER B 107      19.212  -2.396 -15.253  1.00 59.76           C  
ATOM    869  C   SER B 107      18.309  -1.186 -15.470  1.00 59.76           C  
ATOM    870  CB  SER B 107      20.423  -1.994 -14.411  1.00 59.76           C  
ATOM    871  O   SER B 107      17.686  -0.693 -14.527  1.00 59.76           O  
ATOM    872  OG  SER B 107      21.218  -3.126 -14.101  1.00 59.76           O  
ATOM    873  N   PHE B 108      18.261  -0.880 -16.805  1.00 60.46           N  
ATOM    874  CA  PHE B 108      17.436   0.282 -17.115  1.00 60.46           C  
ATOM    875  C   PHE B 108      16.344  -0.081 -18.114  1.00 60.46           C  
ATOM    876  CB  PHE B 108      18.296   1.422 -17.669  1.00 60.46           C  
ATOM    877  O   PHE B 108      15.816   0.790 -18.809  1.00 60.46           O  
ATOM    878  CG  PHE B 108      19.215   2.039 -16.649  1.00 60.46           C  
ATOM    879  CD1 PHE B 108      18.727   2.935 -15.705  1.00 60.46           C  
ATOM    880  CD2 PHE B 108      20.567   1.723 -16.635  1.00 60.46           C  
ATOM    881  CE1 PHE B 108      19.576   3.508 -14.761  1.00 60.46           C  
ATOM    882  CE2 PHE B 108      21.421   2.292 -15.694  1.00 60.46           C  
ATOM    883  CZ  PHE B 108      20.923   3.185 -14.758  1.00 60.46           C  
ATOM    884  N   SER B 109      16.101  -1.311 -18.164  1.00 55.40           N  
ATOM    885  CA  SER B 109      15.054  -1.806 -19.052  1.00 55.40           C  
ATOM    886  C   SER B 109      13.673  -1.632 -18.429  1.00 55.40           C  
ATOM    887  CB  SER B 109      15.289  -3.279 -19.390  1.00 55.40           C  
ATOM    888  O   SER B 109      13.556  -1.350 -17.235  1.00 55.40           O  
ATOM    889  OG  SER B 109      15.093  -4.094 -18.248  1.00 55.40           O  
ATOM    890  N   GLN B 110      12.781  -1.624 -19.336  1.00 55.62           N  
ATOM    891  CA  GLN B 110      11.408  -1.561 -18.846  1.00 55.62           C  
ATOM    892  C   GLN B 110      11.153  -2.625 -17.783  1.00 55.62           C  
ATOM    893  CB  GLN B 110      10.418  -1.724 -20.000  1.00 55.62           C  
ATOM    894  O   GLN B 110      10.447  -2.376 -16.804  1.00 55.62           O  
ATOM    895  CG  GLN B 110      10.209  -0.456 -20.816  1.00 55.62           C  
ATOM    896  CD  GLN B 110       9.159  -0.620 -21.899  1.00 55.62           C  
ATOM    897  NE2 GLN B 110       9.088   0.347 -22.807  1.00 55.62           N  
ATOM    898  OE1 GLN B 110       8.418  -1.608 -21.919  1.00 55.62           O  
ATOM    899  N   GLN B 111      11.677  -3.800 -17.959  1.00 56.98           N  
ATOM    900  CA  GLN B 111      11.542  -4.875 -16.982  1.00 56.98           C  
ATOM    901  C   GLN B 111      12.191  -4.496 -15.654  1.00 56.98           C  
ATOM    902  CB  GLN B 111      12.160  -6.168 -17.517  1.00 56.98           C  
ATOM    903  O   GLN B 111      11.656  -4.800 -14.586  1.00 56.98           O  
ATOM    904  CG  GLN B 111      11.924  -7.378 -16.624  1.00 56.98           C  
ATOM    905  CD  GLN B 111      10.470  -7.809 -16.590  1.00 56.98           C  
ATOM    906  NE2 GLN B 111      10.086  -8.520 -15.536  1.00 56.98           N  
ATOM    907  OE1 GLN B 111       9.697  -7.504 -17.504  1.00 56.98           O  
ATOM    908  N   ALA B 112      13.303  -3.916 -15.721  1.00 58.05           N  
ATOM    909  CA  ALA B 112      13.965  -3.481 -14.493  1.00 58.05           C  
ATOM    910  C   ALA B 112      13.111  -2.463 -13.741  1.00 58.05           C  
ATOM    911  CB  ALA B 112      15.337  -2.891 -14.808  1.00 58.05           C  
ATOM    912  O   ALA B 112      13.102  -2.442 -12.508  1.00 58.05           O  
ATOM    913  N   MET B 113      12.439  -1.629 -14.652  1.00 62.50           N  
ATOM    914  CA  MET B 113      11.575  -0.624 -14.040  1.00 62.50           C  
ATOM    915  C   MET B 113      10.514  -1.281 -13.162  1.00 62.50           C  
ATOM    916  CB  MET B 113      10.905   0.236 -15.113  1.00 62.50           C  
ATOM    917  O   MET B 113      10.169  -0.756 -12.101  1.00 62.50           O  
ATOM    918  CG  MET B 113      11.881   1.075 -15.923  1.00 62.50           C  
ATOM    919  SD  MET B 113      12.885   2.195 -14.872  1.00 62.50           S  
ATOM    920  CE  MET B 113      14.432   1.251 -14.784  1.00 62.50           C  
ATOM    921  N   LYS B 114      10.003  -2.388 -13.651  1.00 61.14           N  
ATOM    922  CA  LYS B 114       9.031  -3.119 -12.843  1.00 61.14           C  
ATOM    923  C   LYS B 114       9.638  -3.555 -11.512  1.00 61.14           C  
ATOM    924  CB  LYS B 114       8.507  -4.337 -13.604  1.00 61.14           C  
ATOM    925  O   LYS B 114       8.980  -3.488 -10.472  1.00 61.14           O  
ATOM    926  CG  LYS B 114       7.565  -3.994 -14.749  1.00 61.14           C  
ATOM    927  CD  LYS B 114       7.053  -5.248 -15.447  1.00 61.14           C  
ATOM    928  CE  LYS B 114       6.225  -4.905 -16.678  1.00 61.14           C  
ATOM    929  NZ  LYS B 114       5.745  -6.131 -17.382  1.00 61.14           N  
ATOM    930  N   GLY B 115      10.907  -3.973 -11.619  1.00 59.23           N  
ATOM    931  CA  GLY B 115      11.596  -4.390 -10.408  1.00 59.23           C  
ATOM    932  C   GLY B 115      11.896  -3.240  -9.466  1.00 59.23           C  
ATOM    933  O   GLY B 115      11.902  -3.415  -8.246  1.00 59.23           O  
ATOM    934  N   TYR B 116      12.083  -1.995 -10.044  1.00 64.74           N  
ATOM    935  CA  TYR B 116      12.424  -0.818  -9.252  1.00 64.74           C  
ATOM    936  C   TYR B 116      11.170  -0.149  -8.704  1.00 64.74           C  
ATOM    937  CB  TYR B 116      13.225   0.181 -10.092  1.00 64.74           C  
ATOM    938  O   TYR B 116      11.245   0.659  -7.775  1.00 64.74           O  
ATOM    939  CG  TYR B 116      14.566  -0.344 -10.545  1.00 64.74           C  
ATOM    940  CD1 TYR B 116      15.307  -1.206  -9.740  1.00 64.74           C  
ATOM    941  CD2 TYR B 116      15.094   0.022 -11.779  1.00 64.74           C  
ATOM    942  CE1 TYR B 116      16.543  -1.691 -10.153  1.00 64.74           C  
ATOM    943  CE2 TYR B 116      16.330  -0.457 -12.202  1.00 64.74           C  
ATOM    944  OH  TYR B 116      18.269  -1.789 -11.797  1.00 64.74           O  
ATOM    945  CZ  TYR B 116      17.046  -1.312 -11.384  1.00 64.74           C  
ATOM    946  N   HIS B 117      10.112  -0.565  -9.426  1.00 60.51           N  
ATOM    947  CA  HIS B 117       8.874   0.162  -9.172  1.00 60.51           C  
ATOM    948  C   HIS B 117       8.572   0.233  -7.679  1.00 60.51           C  
ATOM    949  CB  HIS B 117       7.707  -0.493  -9.913  1.00 60.51           C  
ATOM    950  O   HIS B 117       8.304   1.312  -7.146  1.00 60.51           O  
ATOM    951  CG  HIS B 117       6.395   0.190  -9.690  1.00 60.51           C  
ATOM    952  CD2 HIS B 117       5.303  -0.191  -8.987  1.00 60.51           C  
ATOM    953  ND1 HIS B 117       6.097   1.423 -10.229  1.00 60.51           N  
ATOM    954  CE1 HIS B 117       4.874   1.772  -9.866  1.00 60.51           C  
ATOM    955  NE2 HIS B 117       4.370   0.810  -9.111  1.00 60.51           N  
ATOM    956  N   ALA B 118       8.579  -0.861  -6.983  1.00 66.47           N  
ATOM    957  CA  ALA B 118       8.247  -0.878  -5.561  1.00 66.47           C  
ATOM    958  C   ALA B 118       9.198   0.012  -4.765  1.00 66.47           C  
ATOM    959  CB  ALA B 118       8.284  -2.306  -5.022  1.00 66.47           C  
ATOM    960  O   ALA B 118       8.784   0.683  -3.817  1.00 66.47           O  
ATOM    961  N   MET B 119      10.481   0.025  -5.188  1.00 67.54           N  
ATOM    962  CA  MET B 119      11.472   0.859  -4.513  1.00 67.54           C  
ATOM    963  C   MET B 119      11.209   2.337  -4.778  1.00 67.54           C  
ATOM    964  CB  MET B 119      12.885   0.489  -4.967  1.00 67.54           C  
ATOM    965  O   MET B 119      11.333   3.166  -3.874  1.00 67.54           O  
ATOM    966  CG  MET B 119      13.353  -0.870  -4.472  1.00 67.54           C  
ATOM    967  SD  MET B 119      15.035  -1.295  -5.068  1.00 67.54           S  
ATOM    968  CE  MET B 119      14.621  -2.121  -6.630  1.00 67.54           C  
ATOM    969  N   MET B 120      10.887   2.619  -6.084  1.00 69.07           N  
ATOM    970  CA  MET B 120      10.540   3.997  -6.423  1.00 69.07           C  
ATOM    971  C   MET B 120       9.317   4.458  -5.638  1.00 69.07           C  
ATOM    972  CB  MET B 120      10.281   4.133  -7.924  1.00 69.07           C  
ATOM    973  O   MET B 120       9.271   5.593  -5.162  1.00 69.07           O  
ATOM    974  CG  MET B 120      11.534   4.010  -8.776  1.00 69.07           C  
ATOM    975  SD  MET B 120      11.192   4.230 -10.565  1.00 69.07           S  
ATOM    976  CE  MET B 120      12.854   3.965 -11.244  1.00 69.07           C  
ATOM    977  N   VAL B 121       8.344   3.565  -5.663  1.00 64.62           N  
ATOM    978  CA  VAL B 121       7.137   3.870  -4.901  1.00 64.62           C  
ATOM    979  C   VAL B 121       7.500   4.125  -3.440  1.00 64.62           C  
ATOM    980  CB  VAL B 121       6.099   2.730  -5.002  1.00 64.62           C  
ATOM    981  O   VAL B 121       6.960   5.038  -2.810  1.00 64.62           O  
ATOM    982  CG1 VAL B 121       4.940   2.968  -4.036  1.00 64.62           C  
ATOM    983  CG2 VAL B 121       5.586   2.601  -6.435  1.00 64.62           C  
ATOM    984  N   ASP B 122       8.455   3.338  -2.865  1.00 66.78           N  
ATOM    985  CA  ASP B 122       8.906   3.506  -1.487  1.00 66.78           C  
ATOM    986  C   ASP B 122       9.422   4.923  -1.247  1.00 66.78           C  
ATOM    987  CB  ASP B 122       9.995   2.486  -1.151  1.00 66.78           C  
ATOM    988  O   ASP B 122       9.014   5.584  -0.290  1.00 66.78           O  
ATOM    989  CG  ASP B 122      10.415   2.526   0.308  1.00 66.78           C  
ATOM    990  OD1 ASP B 122      11.463   1.940   0.657  1.00 66.78           O  
ATOM    991  OD2 ASP B 122       9.691   3.146   1.116  1.00 66.78           O  
ATOM    992  N   ILE B 123      10.118   5.410  -2.080  1.00 69.79           N  
ATOM    993  CA  ILE B 123      10.710   6.736  -1.938  1.00 69.79           C  
ATOM    994  C   ILE B 123       9.649   7.804  -2.195  1.00 69.79           C  
ATOM    995  CB  ILE B 123      11.906   6.927  -2.897  1.00 69.79           C  
ATOM    996  O   ILE B 123       9.586   8.809  -1.482  1.00 69.79           O  
ATOM    997  CG1 ILE B 123      12.995   5.888  -2.606  1.00 69.79           C  
ATOM    998  CG2 ILE B 123      12.463   8.349  -2.790  1.00 69.79           C  
ATOM    999  CD1 ILE B 123      13.541   5.946  -1.186  1.00 69.79           C  
ATOM   1000  N   ALA B 124       8.862   7.494  -3.223  1.00 67.08           N  
ATOM   1001  CA  ALA B 124       7.784   8.430  -3.532  1.00 67.08           C  
ATOM   1002  C   ALA B 124       6.823   8.568  -2.355  1.00 67.08           C  
ATOM   1003  CB  ALA B 124       7.030   7.979  -4.781  1.00 67.08           C  
ATOM   1004  O   ALA B 124       6.363   9.670  -2.047  1.00 67.08           O  
ATOM   1005  N   VAL B 125       6.586   7.517  -1.801  1.00 64.44           N  
ATOM   1006  CA  VAL B 125       5.716   7.524  -0.629  1.00 64.44           C  
ATOM   1007  C   VAL B 125       6.355   8.353   0.483  1.00 64.44           C  
ATOM   1008  CB  VAL B 125       5.428   6.091  -0.128  1.00 64.44           C  
ATOM   1009  O   VAL B 125       5.663   9.082   1.197  1.00 64.44           O  
ATOM   1010  CG1 VAL B 125       4.804   6.122   1.266  1.00 64.44           C  
ATOM   1011  CG2 VAL B 125       4.517   5.356  -1.109  1.00 64.44           C  
ATOM   1012  N   GLN B 126       7.714   8.298   0.613  1.00 66.42           N  
ATOM   1013  CA  GLN B 126       8.409   9.097   1.617  1.00 66.42           C  
ATOM   1014  C   GLN B 126       8.249  10.589   1.339  1.00 66.42           C  
ATOM   1015  CB  GLN B 126       9.892   8.728   1.665  1.00 66.42           C  
ATOM   1016  O   GLN B 126       8.100  11.386   2.268  1.00 66.42           O  
ATOM   1017  CG  GLN B 126      10.166   7.355   2.263  1.00 66.42           C  
ATOM   1018  CD  GLN B 126      11.646   7.028   2.329  1.00 66.42           C  
ATOM   1019  NE2 GLN B 126      11.999   5.801   1.961  1.00 66.42           N  
ATOM   1020  OE1 GLN B 126      12.465   7.871   2.708  1.00 66.42           O  
ATOM   1021  N   LEU B 127       8.166  10.871   0.067  1.00 66.80           N  
ATOM   1022  CA  LEU B 127       7.931  12.260  -0.310  1.00 66.80           C  
ATOM   1023  C   LEU B 127       6.515  12.691   0.057  1.00 66.80           C  
ATOM   1024  CB  LEU B 127       8.164  12.456  -1.810  1.00 66.80           C  
ATOM   1025  O   LEU B 127       6.322  13.734   0.686  1.00 66.80           O  
ATOM   1026  CG  LEU B 127       7.914  13.863  -2.357  1.00 66.80           C  
ATOM   1027  CD1 LEU B 127       9.029  14.807  -1.919  1.00 66.80           C  
ATOM   1028  CD2 LEU B 127       7.798  13.833  -3.877  1.00 66.80           C  
ATOM   1029  N   VAL B 128       5.687  11.890  -0.372  1.00 64.49           N  
ATOM   1030  CA  VAL B 128       4.285  12.199  -0.106  1.00 64.49           C  
ATOM   1031  C   VAL B 128       4.054  12.295   1.400  1.00 64.49           C  
ATOM   1032  CB  VAL B 128       3.344  11.140  -0.724  1.00 64.49           C  
ATOM   1033  O   VAL B 128       3.384  13.215   1.874  1.00 64.49           O  
ATOM   1034  CG1 VAL B 128       1.909  11.348  -0.244  1.00 64.49           C  
ATOM   1035  CG2 VAL B 128       3.414  11.190  -2.249  1.00 64.49           C  
ATOM   1036  N   GLN B 129       4.607  11.371   2.142  1.00 60.67           N  
ATOM   1037  CA  GLN B 129       4.466  11.383   3.594  1.00 60.67           C  
ATOM   1038  C   GLN B 129       5.091  12.638   4.197  1.00 60.67           C  
ATOM   1039  CB  GLN B 129       5.102  10.134   4.206  1.00 60.67           C  
ATOM   1040  O   GLN B 129       4.513  13.256   5.094  1.00 60.67           O  
ATOM   1041  CG  GLN B 129       4.295   8.862   3.986  1.00 60.67           C  
ATOM   1042  CD  GLN B 129       4.970   7.631   4.563  1.00 60.67           C  
ATOM   1043  NE2 GLN B 129       4.173   6.628   4.914  1.00 60.67           N  
ATOM   1044  OE1 GLN B 129       6.197   7.582   4.690  1.00 60.67           O  
ATOM   1045  N   LYS B 130       6.229  13.000   3.608  1.00 62.80           N  
ATOM   1046  CA  LYS B 130       6.871  14.223   4.081  1.00 62.80           C  
ATOM   1047  C   LYS B 130       5.981  15.439   3.841  1.00 62.80           C  
ATOM   1048  CB  LYS B 130       8.223  14.420   3.394  1.00 62.80           C  
ATOM   1049  O   LYS B 130       5.784  16.258   4.741  1.00 62.80           O  
ATOM   1050  CG  LYS B 130       8.955  15.684   3.819  1.00 62.80           C  
ATOM   1051  CD  LYS B 130      10.271  15.847   3.070  1.00 62.80           C  
ATOM   1052  CE  LYS B 130      10.941  17.175   3.396  1.00 62.80           C  
ATOM   1053  NZ  LYS B 130      12.170  17.392   2.576  1.00 62.80           N  
ATOM   1054  N   TRP B 131       5.484  15.431   2.549  1.00 65.02           N  
ATOM   1055  CA  TRP B 131       4.668  16.593   2.211  1.00 65.02           C  
ATOM   1056  C   TRP B 131       3.345  16.569   2.969  1.00 65.02           C  
ATOM   1057  CB  TRP B 131       4.406  16.646   0.703  1.00 65.02           C  
ATOM   1058  O   TRP B 131       2.797  17.620   3.307  1.00 65.02           O  
ATOM   1059  CG  TRP B 131       5.575  17.129  -0.102  1.00 65.02           C  
ATOM   1060  CD1 TRP B 131       6.833  17.406   0.357  1.00 65.02           C  
ATOM   1061  CD2 TRP B 131       5.593  17.397  -1.507  1.00 65.02           C  
ATOM   1062  CE2 TRP B 131       6.896  17.833  -1.834  1.00 65.02           C  
ATOM   1063  CE3 TRP B 131       4.632  17.310  -2.523  1.00 65.02           C  
ATOM   1064  NE1 TRP B 131       7.632  17.830  -0.680  1.00 65.02           N  
ATOM   1065  CH2 TRP B 131       6.303  18.087  -4.111  1.00 65.02           C  
ATOM   1066  CZ2 TRP B 131       7.262  18.181  -3.136  1.00 65.02           C  
ATOM   1067  CZ3 TRP B 131       4.998  17.657  -3.819  1.00 65.02           C  
ATOM   1068  N   GLU B 132       2.888  15.370   3.156  1.00 59.18           N  
ATOM   1069  CA  GLU B 132       1.658  15.227   3.929  1.00 59.18           C  
ATOM   1070  C   GLU B 132       1.848  15.715   5.363  1.00 59.18           C  
ATOM   1071  CB  GLU B 132       1.188  13.770   3.927  1.00 59.18           C  
ATOM   1072  O   GLU B 132       0.885  16.118   6.019  1.00 59.18           O  
ATOM   1073  CG  GLU B 132       0.499  13.348   2.638  1.00 59.18           C  
ATOM   1074  CD  GLU B 132      -0.918  12.841   2.853  1.00 59.18           C  
ATOM   1075  OE1 GLU B 132      -1.584  12.459   1.864  1.00 59.18           O  
ATOM   1076  OE2 GLU B 132      -1.367  12.825   4.021  1.00 59.18           O  
ATOM   1077  N   ARG B 133       3.040  15.710   5.750  1.00 55.36           N  
ATOM   1078  CA  ARG B 133       3.352  16.025   7.141  1.00 55.36           C  
ATOM   1079  C   ARG B 133       3.711  17.498   7.302  1.00 55.36           C  
ATOM   1080  CB  ARG B 133       4.499  15.147   7.646  1.00 55.36           C  
ATOM   1081  O   ARG B 133       3.995  17.955   8.411  1.00 55.36           O  
ATOM   1082  CG  ARG B 133       4.114  13.691   7.856  1.00 55.36           C  
ATOM   1083  CD  ARG B 133       5.326  12.828   8.178  1.00 55.36           C  
ATOM   1084  NE  ARG B 133       4.959  11.426   8.354  1.00 55.36           N  
ATOM   1085  NH1 ARG B 133       7.113  10.619   8.136  1.00 55.36           N  
ATOM   1086  NH2 ARG B 133       5.373   9.172   8.501  1.00 55.36           N  
ATOM   1087  CZ  ARG B 133       5.816  10.409   8.330  1.00 55.36           C  
ATOM   1088  N   LEU B 134       3.754  18.211   5.948  1.00 53.30           N  
ATOM   1089  CA  LEU B 134       4.090  19.629   6.022  1.00 53.30           C  
ATOM   1090  C   LEU B 134       2.966  20.420   6.684  1.00 53.30           C  
ATOM   1091  CB  LEU B 134       4.367  20.187   4.623  1.00 53.30           C  
ATOM   1092  O   LEU B 134       1.789  20.102   6.504  1.00 53.30           O  
ATOM   1093  CG  LEU B 134       5.673  19.742   3.963  1.00 53.30           C  
ATOM   1094  CD1 LEU B 134       5.700  20.172   2.499  1.00 53.30           C  
ATOM   1095  CD2 LEU B 134       6.873  20.309   4.714  1.00 53.30           C  
ATOM   1096  N   ASN B 135       3.333  21.248   7.702  1.00 51.77           N  
ATOM   1097  CA  ASN B 135       2.329  22.171   8.220  1.00 51.77           C  
ATOM   1098  C   ASN B 135       1.770  23.067   7.118  1.00 51.77           C  
ATOM   1099  CB  ASN B 135       2.913  23.020   9.351  1.00 51.77           C  
ATOM   1100  O   ASN B 135       2.399  23.237   6.072  1.00 51.77           O  
ATOM   1101  CG  ASN B 135       3.230  22.205  10.589  1.00 51.77           C  
ATOM   1102  ND2 ASN B 135       4.425  22.397  11.135  1.00 51.77           N  
ATOM   1103  OD1 ASN B 135       2.409  21.408  11.050  1.00 51.77           O  
ATOM   1104  N   ALA B 136       0.734  23.353   7.149  1.00 46.18           N  
ATOM   1105  CA  ALA B 136       0.003  24.126   6.149  1.00 46.18           C  
ATOM   1106  C   ALA B 136       0.820  25.326   5.677  1.00 46.18           C  
ATOM   1107  CB  ALA B 136      -1.339  24.588   6.710  1.00 46.18           C  
ATOM   1108  O   ALA B 136       0.770  25.696   4.502  1.00 46.18           O  
ATOM   1109  N   ASP B 137       1.608  25.852   6.531  1.00 50.63           N  
ATOM   1110  CA  ASP B 137       2.314  27.088   6.209  1.00 50.63           C  
ATOM   1111  C   ASP B 137       3.703  26.796   5.645  1.00 50.63           C  
ATOM   1112  CB  ASP B 137       2.426  27.981   7.446  1.00 50.63           C  
ATOM   1113  O   ASP B 137       4.416  27.712   5.231  1.00 50.63           O  
ATOM   1114  CG  ASP B 137       2.161  27.234   8.742  1.00 50.63           C  
ATOM   1115  OD1 ASP B 137       2.789  27.559   9.772  1.00 50.63           O  
ATOM   1116  OD2 ASP B 137       1.318  26.311   8.731  1.00 50.63           O  
ATOM   1117  N   GLU B 138       3.928  25.645   5.833  1.00 53.21           N  
ATOM   1118  CA  GLU B 138       5.249  25.293   5.321  1.00 53.21           C  
ATOM   1119  C   GLU B 138       5.215  25.079   3.810  1.00 53.21           C  
ATOM   1120  CB  GLU B 138       5.780  24.039   6.018  1.00 53.21           C  
ATOM   1121  O   GLU B 138       4.223  24.587   3.270  1.00 53.21           O  
ATOM   1122  CG  GLU B 138       6.190  24.267   7.466  1.00 53.21           C  
ATOM   1123  CD  GLU B 138       6.749  23.021   8.135  1.00 53.21           C  
ATOM   1124  OE1 GLU B 138       7.817  23.108   8.782  1.00 53.21           O  
ATOM   1125  OE2 GLU B 138       6.114  21.950   8.010  1.00 53.21           O  
ATOM   1126  N   HIS B 139       6.102  25.900   3.002  1.00 58.96           N  
ATOM   1127  CA  HIS B 139       6.208  25.712   1.560  1.00 58.96           C  
ATOM   1128  C   HIS B 139       7.200  24.605   1.220  1.00 58.96           C  
ATOM   1129  CB  HIS B 139       6.623  27.017   0.878  1.00 58.96           C  
ATOM   1130  O   HIS B 139       8.000  24.200   2.067  1.00 58.96           O  
ATOM   1131  CG  HIS B 139       7.947  27.539   1.338  1.00 58.96           C  
ATOM   1132  CD2 HIS B 139       9.209  27.203   0.979  1.00 58.96           C  
ATOM   1133  ND1 HIS B 139       8.067  28.530   2.288  1.00 58.96           N  
ATOM   1134  CE1 HIS B 139       9.349  28.783   2.493  1.00 58.96           C  
ATOM   1135  NE2 HIS B 139      10.062  27.991   1.711  1.00 58.96           N  
ATOM   1136  N   ILE B 140       6.913  23.990   0.249  1.00 63.62           N  
ATOM   1137  CA  ILE B 140       7.796  22.943  -0.255  1.00 63.62           C  
ATOM   1138  C   ILE B 140       8.878  23.561  -1.137  1.00 63.62           C  
ATOM   1139  CB  ILE B 140       7.009  21.871  -1.043  1.00 63.62           C  
ATOM   1140  O   ILE B 140       8.575  24.308  -2.070  1.00 63.62           O  
ATOM   1141  CG1 ILE B 140       5.994  21.176  -0.129  1.00 63.62           C  
ATOM   1142  CG2 ILE B 140       7.966  20.855  -1.673  1.00 63.62           C  
ATOM   1143  CD1 ILE B 140       4.939  20.371  -0.876  1.00 63.62           C  
ATOM   1144  N   GLU B 141      10.273  23.496  -0.667  1.00 67.53           N  
ATOM   1145  CA  GLU B 141      11.369  23.787  -1.586  1.00 67.53           C  
ATOM   1146  C   GLU B 141      11.525  22.682  -2.627  1.00 67.53           C  
ATOM   1147  CB  GLU B 141      12.680  23.974  -0.818  1.00 67.53           C  
ATOM   1148  O   GLU B 141      12.167  21.663  -2.368  1.00 67.53           O  
ATOM   1149  CG  GLU B 141      12.675  25.167   0.126  1.00 67.53           C  
ATOM   1150  CD  GLU B 141      14.070  25.643   0.499  1.00 67.53           C  
ATOM   1151  OE1 GLU B 141      14.197  26.506   1.397  1.00 67.53           O  
ATOM   1152  OE2 GLU B 141      15.044  25.150  -0.113  1.00 67.53           O  
ATOM   1153  N   VAL B 142      10.771  22.877  -3.676  1.00 70.29           N  
ATOM   1154  CA  VAL B 142      10.497  21.831  -4.656  1.00 70.29           C  
ATOM   1155  C   VAL B 142      11.811  21.247  -5.170  1.00 70.29           C  
ATOM   1156  CB  VAL B 142       9.654  22.365  -5.835  1.00 70.29           C  
ATOM   1157  O   VAL B 142      12.025  20.034  -5.108  1.00 70.29           O  
ATOM   1158  CG1 VAL B 142       9.495  21.295  -6.914  1.00 70.29           C  
ATOM   1159  CG2 VAL B 142       8.288  22.838  -5.342  1.00 70.29           C  
ATOM   1160  N   PRO B 143      12.839  22.099  -5.694  1.00 69.73           N  
ATOM   1161  CA  PRO B 143      14.074  21.506  -6.213  1.00 69.73           C  
ATOM   1162  C   PRO B 143      14.829  20.700  -5.158  1.00 69.73           C  
ATOM   1163  CB  PRO B 143      14.890  22.723  -6.657  1.00 69.73           C  
ATOM   1164  O   PRO B 143      15.380  19.640  -5.465  1.00 69.73           O  
ATOM   1165  CG  PRO B 143      13.871  23.766  -6.988  1.00 69.73           C  
ATOM   1166  CD  PRO B 143      12.723  23.631  -6.030  1.00 69.73           C  
ATOM   1167  N   GLU B 144      14.820  21.213  -3.865  1.00 67.79           N  
ATOM   1168  CA  GLU B 144      15.492  20.508  -2.777  1.00 67.79           C  
ATOM   1169  C   GLU B 144      14.822  19.167  -2.491  1.00 67.79           C  
ATOM   1170  CB  GLU B 144      15.511  21.367  -1.510  1.00 67.79           C  
ATOM   1171  O   GLU B 144      15.498  18.144  -2.365  1.00 67.79           O  
ATOM   1172  CG  GLU B 144      16.480  20.873  -0.446  1.00 67.79           C  
ATOM   1173  CD  GLU B 144      16.663  21.853   0.701  1.00 67.79           C  
ATOM   1174  OE1 GLU B 144      17.330  21.501   1.700  1.00 67.79           O  
ATOM   1175  OE2 GLU B 144      16.135  22.983   0.600  1.00 67.79           O  
ATOM   1176  N   ASP B 145      13.536  19.238  -2.455  1.00 71.82           N  
ATOM   1177  CA  ASP B 145      12.825  18.000  -2.150  1.00 71.82           C  
ATOM   1178  C   ASP B 145      12.899  17.022  -3.321  1.00 71.82           C  
ATOM   1179  CB  ASP B 145      11.365  18.292  -1.800  1.00 71.82           C  
ATOM   1180  O   ASP B 145      12.999  15.810  -3.119  1.00 71.82           O  
ATOM   1181  CG  ASP B 145      11.169  18.675  -0.344  1.00 71.82           C  
ATOM   1182  OD1 ASP B 145      10.017  18.923   0.072  1.00 71.82           O  
ATOM   1183  OD2 ASP B 145      12.177  18.732   0.394  1.00 71.82           O  
ATOM   1184  N   MET B 146      12.854  17.459  -4.608  1.00 72.25           N  
ATOM   1185  CA  MET B 146      12.986  16.588  -5.773  1.00 72.25           C  
ATOM   1186  C   MET B 146      14.378  15.969  -5.835  1.00 72.25           C  
ATOM   1187  CB  MET B 146      12.701  17.364  -7.060  1.00 72.25           C  
ATOM   1188  O   MET B 146      14.532  14.819  -6.250  1.00 72.25           O  
ATOM   1189  CG  MET B 146      11.272  17.872  -7.166  1.00 72.25           C  
ATOM   1190  SD  MET B 146      10.035  16.521  -7.057  1.00 72.25           S  
ATOM   1191  CE  MET B 146       9.225  16.953  -5.492  1.00 72.25           C  
ATOM   1192  N   THR B 147      15.338  16.792  -5.405  1.00 68.57           N  
ATOM   1193  CA  THR B 147      16.701  16.275  -5.351  1.00 68.57           C  
ATOM   1194  C   THR B 147      16.816  15.162  -4.314  1.00 68.57           C  
ATOM   1195  CB  THR B 147      17.709  17.392  -5.022  1.00 68.57           C  
ATOM   1196  O   THR B 147      17.415  14.118  -4.580  1.00 68.57           O  
ATOM   1197  CG2 THR B 147      19.126  16.839  -4.912  1.00 68.57           C  
ATOM   1198  OG1 THR B 147      17.673  18.380  -6.059  1.00 68.57           O  
ATOM   1199  N   ARG B 148      16.227  15.415  -3.104  1.00 71.26           N  
ATOM   1200  CA  ARG B 148      16.232  14.386  -2.069  1.00 71.26           C  
ATOM   1201  C   ARG B 148      15.517  13.126  -2.547  1.00 71.26           C  
ATOM   1202  CB  ARG B 148      15.576  14.908  -0.789  1.00 71.26           C  
ATOM   1203  O   ARG B 148      16.012  12.014  -2.351  1.00 71.26           O  
ATOM   1204  CG  ARG B 148      16.394  15.965  -0.065  1.00 71.26           C  
ATOM   1205  CD  ARG B 148      15.671  16.491   1.168  1.00 71.26           C  
ATOM   1206  NE  ARG B 148      16.454  17.513   1.857  1.00 71.26           N  
ATOM   1207  NH1 ARG B 148      14.741  18.174   3.259  1.00 71.26           N  
ATOM   1208  NH2 ARG B 148      16.793  19.187   3.392  1.00 71.26           N  
ATOM   1209  CZ  ARG B 148      15.994  18.289   2.834  1.00 71.26           C  
ATOM   1210  N   LEU B 149      14.470  13.339  -3.281  1.00 71.17           N  
ATOM   1211  CA  LEU B 149      13.659  12.233  -3.777  1.00 71.17           C  
ATOM   1212  C   LEU B 149      14.434  11.407  -4.799  1.00 71.17           C  
ATOM   1213  CB  LEU B 149      12.364  12.757  -4.404  1.00 71.17           C  
ATOM   1214  O   LEU B 149      14.540  10.186  -4.664  1.00 71.17           O  
ATOM   1215  CG  LEU B 149      11.460  11.714  -5.064  1.00 71.17           C  
ATOM   1216  CD1 LEU B 149      10.616  11.002  -4.012  1.00 71.17           C  
ATOM   1217  CD2 LEU B 149      10.572  12.366  -6.118  1.00 71.17           C  
ATOM   1218  N   THR B 150      14.893  12.072  -5.689  1.00 72.17           N  
ATOM   1219  CA  THR B 150      15.503  11.363  -6.808  1.00 72.17           C  
ATOM   1220  C   THR B 150      16.818  10.714  -6.385  1.00 72.17           C  
ATOM   1221  CB  THR B 150      15.753  12.307  -7.998  1.00 72.17           C  
ATOM   1222  O   THR B 150      17.164   9.631  -6.862  1.00 72.17           O  
ATOM   1223  CG2 THR B 150      14.439  12.783  -8.608  1.00 72.17           C  
ATOM   1224  OG1 THR B 150      16.499  13.446  -7.549  1.00 72.17           O  
ATOM   1225  N   LEU B 151      17.601  11.356  -5.395  1.00 65.35           N  
ATOM   1226  CA  LEU B 151      18.822  10.755  -4.869  1.00 65.35           C  
ATOM   1227  C   LEU B 151      18.511   9.468  -4.112  1.00 65.35           C  
ATOM   1228  CB  LEU B 151      19.551  11.738  -3.949  1.00 65.35           C  
ATOM   1229  O   LEU B 151      19.192   8.456  -4.293  1.00 65.35           O  
ATOM   1230  CG  LEU B 151      20.912  11.287  -3.417  1.00 65.35           C  
ATOM   1231  CD1 LEU B 151      21.904  11.131  -4.564  1.00 65.35           C  
ATOM   1232  CD2 LEU B 151      21.435  12.276  -2.381  1.00 65.35           C  
ATOM   1233  N   ASP B 152      17.521   9.613  -3.313  1.00 70.82           N  
ATOM   1234  CA  ASP B 152      17.149   8.431  -2.541  1.00 70.82           C  
ATOM   1235  C   ASP B 152      16.615   7.327  -3.450  1.00 70.82           C  
ATOM   1236  CB  ASP B 152      16.105   8.790  -1.481  1.00 70.82           C  
ATOM   1237  O   ASP B 152      16.850   6.143  -3.201  1.00 70.82           O  
ATOM   1238  CG  ASP B 152      16.718   9.367  -0.217  1.00 70.82           C  
ATOM   1239  OD1 ASP B 152      16.006   9.497   0.802  1.00 70.82           O  
ATOM   1240  OD2 ASP B 152      17.924   9.697  -0.241  1.00 70.82           O  
ATOM   1241  N   THR B 153      15.910   7.730  -4.635  1.00 71.92           N  
ATOM   1242  CA  THR B 153      15.364   6.753  -5.570  1.00 71.92           C  
ATOM   1243  C   THR B 153      16.485   5.991  -6.272  1.00 71.92           C  
ATOM   1244  CB  THR B 153      14.463   7.427  -6.621  1.00 71.92           C  
ATOM   1245  O   THR B 153      16.498   4.758  -6.274  1.00 71.92           O  
ATOM   1246  CG2 THR B 153      13.901   6.404  -7.602  1.00 71.92           C  
ATOM   1247  OG1 THR B 153      13.376   8.084  -5.958  1.00 71.92           O  
ATOM   1248  N   ILE B 154      17.435   6.699  -6.774  1.00 64.46           N  
ATOM   1249  CA  ILE B 154      18.519   6.032  -7.486  1.00 64.46           C  
ATOM   1250  C   ILE B 154      19.388   5.259  -6.496  1.00 64.46           C  
ATOM   1251  CB  ILE B 154      19.379   7.041  -8.279  1.00 64.46           C  
ATOM   1252  O   ILE B 154      19.870   4.166  -6.804  1.00 64.46           O  
ATOM   1253  CG1 ILE B 154      20.361   6.301  -9.195  1.00 64.46           C  
ATOM   1254  CG2 ILE B 154      20.122   7.983  -7.328  1.00 64.46           C  
ATOM   1255  CD1 ILE B 154      19.689   5.476 -10.285  1.00 64.46           C  
ATOM   1256  N   GLY B 155      19.559   5.919  -5.152  1.00 64.95           N  
ATOM   1257  CA  GLY B 155      20.282   5.191  -4.121  1.00 64.95           C  
ATOM   1258  C   GLY B 155      19.672   3.838  -3.808  1.00 64.95           C  
ATOM   1259  O   GLY B 155      20.380   2.830  -3.754  1.00 64.95           O  
ATOM   1260  N   LEU B 156      18.429   3.865  -3.772  1.00 65.77           N  
ATOM   1261  CA  LEU B 156      17.715   2.641  -3.423  1.00 65.77           C  
ATOM   1262  C   LEU B 156      17.635   1.698  -4.619  1.00 65.77           C  
ATOM   1263  CB  LEU B 156      16.306   2.967  -2.920  1.00 65.77           C  
ATOM   1264  O   LEU B 156      17.978   0.519  -4.509  1.00 65.77           O  
ATOM   1265  CG  LEU B 156      15.457   1.779  -2.466  1.00 65.77           C  
ATOM   1266  CD1 LEU B 156      16.173   1.005  -1.365  1.00 65.77           C  
ATOM   1267  CD2 LEU B 156      14.087   2.252  -1.990  1.00 65.77           C  
ATOM   1268  N   CYS B 157      17.294   2.087  -5.802  1.00 70.48           N  
ATOM   1269  CA  CYS B 157      17.097   1.257  -6.985  1.00 70.48           C  
ATOM   1270  C   CYS B 157      18.433   0.810  -7.566  1.00 70.48           C  
ATOM   1271  CB  CYS B 157      16.297   2.014  -8.044  1.00 70.48           C  
ATOM   1272  O   CYS B 157      18.569  -0.329  -8.017  1.00 70.48           O  
ATOM   1273  SG  CYS B 157      14.574   2.303  -7.586  1.00 70.48           S  
ATOM   1274  N   GLY B 158      19.338   1.755  -7.511  1.00 62.58           N  
ATOM   1275  CA  GLY B 158      20.599   1.492  -8.186  1.00 62.58           C  
ATOM   1276  C   GLY B 158      21.584   0.718  -7.330  1.00 62.58           C  
ATOM   1277  O   GLY B 158      22.270  -0.180  -7.821  1.00 62.58           O  
ATOM   1278  N   PHE B 159      21.418   0.971  -6.074  1.00 61.27           N  
ATOM   1279  CA  PHE B 159      22.513   0.438  -5.273  1.00 61.27           C  
ATOM   1280  C   PHE B 159      21.991  -0.159  -3.972  1.00 61.27           C  
ATOM   1281  CB  PHE B 159      23.543   1.531  -4.973  1.00 61.27           C  
ATOM   1282  O   PHE B 159      22.773  -0.603  -3.128  1.00 61.27           O  
ATOM   1283  CG  PHE B 159      23.933   2.346  -6.177  1.00 61.27           C  
ATOM   1284  CD1 PHE B 159      24.615   1.762  -7.237  1.00 61.27           C  
ATOM   1285  CD2 PHE B 159      23.616   3.696  -6.248  1.00 61.27           C  
ATOM   1286  CE1 PHE B 159      24.977   2.513  -8.353  1.00 61.27           C  
ATOM   1287  CE2 PHE B 159      23.974   4.453  -7.360  1.00 61.27           C  
ATOM   1288  CZ  PHE B 159      24.655   3.860  -8.411  1.00 61.27           C  
ATOM   1289  N   ASN B 160      20.848  -0.400  -3.933  1.00 61.03           N  
ATOM   1290  CA  ASN B 160      20.256  -0.827  -2.670  1.00 61.03           C  
ATOM   1291  C   ASN B 160      20.845  -0.064  -1.487  1.00 61.03           C  
ATOM   1292  CB  ASN B 160      20.438  -2.334  -2.474  1.00 61.03           C  
ATOM   1293  O   ASN B 160      21.122  -0.651  -0.440  1.00 61.03           O  
ATOM   1294  CG  ASN B 160      19.434  -2.922  -1.503  1.00 61.03           C  
ATOM   1295  ND2 ASN B 160      19.830  -3.986  -0.813  1.00 61.03           N  
ATOM   1296  OD1 ASN B 160      18.312  -2.426  -1.374  1.00 61.03           O  
ATOM   1297  N   TYR B 161      21.210   1.312  -1.669  1.00 58.17           N  
ATOM   1298  CA  TYR B 161      21.689   2.230  -0.641  1.00 58.17           C  
ATOM   1299  C   TYR B 161      20.677   3.340  -0.386  1.00 58.17           C  
ATOM   1300  CB  TYR B 161      23.036   2.835  -1.046  1.00 58.17           C  
ATOM   1301  O   TYR B 161      20.188   3.971  -1.326  1.00 58.17           O  
ATOM   1302  CG  TYR B 161      23.693   3.642   0.048  1.00 58.17           C  
ATOM   1303  CD1 TYR B 161      23.648   5.035   0.035  1.00 58.17           C  
ATOM   1304  CD2 TYR B 161      24.358   3.015   1.095  1.00 58.17           C  
ATOM   1305  CE1 TYR B 161      24.253   5.783   1.040  1.00 58.17           C  
ATOM   1306  CE2 TYR B 161      24.967   3.753   2.106  1.00 58.17           C  
ATOM   1307  OH  TYR B 161      25.509   5.869   3.067  1.00 58.17           O  
ATOM   1308  CZ  TYR B 161      24.908   5.134   2.069  1.00 58.17           C  
ATOM   1309  N   ARG B 162      20.206   3.464   0.740  1.00 58.65           N  
ATOM   1310  CA  ARG B 162      19.269   4.520   1.108  1.00 58.65           C  
ATOM   1311  C   ARG B 162      20.006   5.743   1.645  1.00 58.65           C  
ATOM   1312  CB  ARG B 162      18.268   4.012   2.149  1.00 58.65           C  
ATOM   1313  O   ARG B 162      20.615   5.686   2.715  1.00 58.65           O  
ATOM   1314  CG  ARG B 162      17.311   2.956   1.620  1.00 58.65           C  
ATOM   1315  CD  ARG B 162      16.260   2.579   2.654  1.00 58.65           C  
ATOM   1316  NE  ARG B 162      15.341   1.566   2.143  1.00 58.65           N  
ATOM   1317  NH1 ARG B 162      13.660   3.060   1.614  1.00 58.65           N  
ATOM   1318  NH2 ARG B 162      13.374   0.819   1.222  1.00 58.65           N  
ATOM   1319  CZ  ARG B 162      14.127   1.817   1.661  1.00 58.65           C  
ATOM   1320  N   PHE B 163      20.014   6.873   0.836  1.00 58.18           N  
ATOM   1321  CA  PHE B 163      20.630   8.121   1.270  1.00 58.18           C  
ATOM   1322  C   PHE B 163      19.827   8.758   2.398  1.00 58.18           C  
ATOM   1323  CB  PHE B 163      20.754   9.098   0.097  1.00 58.18           C  
ATOM   1324  O   PHE B 163      20.378   9.490   3.223  1.00 58.18           O  
ATOM   1325  CG  PHE B 163      21.891   8.783  -0.838  1.00 58.18           C  
ATOM   1326  CD1 PHE B 163      23.187   9.184  -0.538  1.00 58.18           C  
ATOM   1327  CD2 PHE B 163      21.663   8.086  -2.017  1.00 58.18           C  
ATOM   1328  CE1 PHE B 163      24.241   8.894  -1.402  1.00 58.18           C  
ATOM   1329  CE2 PHE B 163      22.711   7.792  -2.885  1.00 58.18           C  
ATOM   1330  CZ  PHE B 163      23.999   8.198  -2.576  1.00 58.18           C  
ATOM   1331  N   ASN B 164      18.572   8.359   2.649  1.00 60.19           N  
ATOM   1332  CA  ASN B 164      17.653   8.898   3.646  1.00 60.19           C  
ATOM   1333  C   ASN B 164      17.659  10.424   3.648  1.00 60.19           C  
ATOM   1334  CB  ASN B 164      17.999   8.364   5.038  1.00 60.19           C  
ATOM   1335  O   ASN B 164      17.670  11.048   4.710  1.00 60.19           O  
ATOM   1336  CG  ASN B 164      17.637   6.902   5.209  1.00 60.19           C  
ATOM   1337  ND2 ASN B 164      18.429   6.183   5.996  1.00 60.19           N  
ATOM   1338  OD1 ASN B 164      16.655   6.422   4.638  1.00 60.19           O  
ATOM   1339  N   SER B 165      17.683  10.842   2.327  1.00 58.06           N  
ATOM   1340  CA  SER B 165      17.814  12.282   2.132  1.00 58.06           C  
ATOM   1341  C   SER B 165      16.677  13.038   2.811  1.00 58.06           C  
ATOM   1342  CB  SER B 165      17.844  12.621   0.641  1.00 58.06           C  
ATOM   1343  O   SER B 165      16.855  14.176   3.249  1.00 58.06           O  
ATOM   1344  OG  SER B 165      18.975  12.039   0.015  1.00 58.06           O  
ATOM   1345  N   PHE B 166      15.654  12.390   2.892  1.00 56.85           N  
ATOM   1346  CA  PHE B 166      14.496  13.065   3.466  1.00 56.85           C  
ATOM   1347  C   PHE B 166      14.647  13.209   4.976  1.00 56.85           C  
ATOM   1348  CB  PHE B 166      13.209  12.302   3.138  1.00 56.85           C  
ATOM   1349  O   PHE B 166      13.961  14.022   5.599  1.00 56.85           O  
ATOM   1350  CG  PHE B 166      12.782  12.423   1.700  1.00 56.85           C  
ATOM   1351  CD1 PHE B 166      12.455  13.661   1.159  1.00 56.85           C  
ATOM   1352  CD2 PHE B 166      12.708  11.299   0.888  1.00 56.85           C  
ATOM   1353  CE1 PHE B 166      12.060  13.776  -0.172  1.00 56.85           C  
ATOM   1354  CE2 PHE B 166      12.314  11.406  -0.443  1.00 56.85           C  
ATOM   1355  CZ  PHE B 166      11.989  12.645  -0.970  1.00 56.85           C  
ATOM   1356  N   TYR B 167      15.492  12.562   5.432  1.00 55.34           N  
ATOM   1357  CA  TYR B 167      15.653  12.558   6.882  1.00 55.34           C  
ATOM   1358  C   TYR B 167      16.865  13.383   7.298  1.00 55.34           C  
ATOM   1359  CB  TYR B 167      15.792  11.125   7.404  1.00 55.34           C  
ATOM   1360  O   TYR B 167      17.276  13.351   8.460  1.00 55.34           O  
ATOM   1361  CG  TYR B 167      14.581  10.263   7.143  1.00 55.34           C  
ATOM   1362  CD1 TYR B 167      13.444  10.365   7.941  1.00 55.34           C  
ATOM   1363  CD2 TYR B 167      14.571   9.345   6.098  1.00 55.34           C  
ATOM   1364  CE1 TYR B 167      12.326   9.572   7.705  1.00 55.34           C  
ATOM   1365  CE2 TYR B 167      13.459   8.546   5.853  1.00 55.34           C  
ATOM   1366  OH  TYR B 167      11.239   7.879   6.422  1.00 55.34           O  
ATOM   1367  CZ  TYR B 167      12.343   8.667   6.660  1.00 55.34           C  
ATOM   1368  N   ARG B 168      17.374  14.050   6.227  1.00 51.86           N  
ATOM   1369  CA  ARG B 168      18.528  14.898   6.509  1.00 51.86           C  
ATOM   1370  C   ARG B 168      18.182  16.372   6.328  1.00 51.86           C  
ATOM   1371  CB  ARG B 168      19.706  14.521   5.607  1.00 51.86           C  
ATOM   1372  O   ARG B 168      17.415  16.729   5.431  1.00 51.86           O  
ATOM   1373  CG  ARG B 168      20.245  13.121   5.851  1.00 51.86           C  
ATOM   1374  CD  ARG B 168      21.395  12.788   4.911  1.00 51.86           C  
ATOM   1375  NE  ARG B 168      22.025  11.518   5.259  1.00 51.86           N  
ATOM   1376  NH1 ARG B 168      23.945  11.897   4.031  1.00 51.86           N  
ATOM   1377  NH2 ARG B 168      23.700   9.947   5.212  1.00 51.86           N  
ATOM   1378  CZ  ARG B 168      23.222  11.124   4.833  1.00 51.86           C  
ATOM   1379  N   ASP B 169      18.647  17.183   7.465  1.00 49.71           N  
ATOM   1380  CA  ASP B 169      18.450  18.625   7.349  1.00 49.71           C  
ATOM   1381  C   ASP B 169      19.395  19.226   6.311  1.00 49.71           C  
ATOM   1382  CB  ASP B 169      18.655  19.306   8.704  1.00 49.71           C  
ATOM   1383  O   ASP B 169      19.040  20.183   5.620  1.00 49.71           O  
ATOM   1384  CG  ASP B 169      17.508  19.064   9.668  1.00 49.71           C  
ATOM   1385  OD1 ASP B 169      17.716  19.153  10.898  1.00 49.71           O  
ATOM   1386  OD2 ASP B 169      16.386  18.780   9.195  1.00 49.71           O  
ATOM   1387  N   GLN B 170      20.360  18.652   6.296  1.00 51.76           N  
ATOM   1388  CA  GLN B 170      21.358  19.077   5.320  1.00 51.76           C  
ATOM   1389  C   GLN B 170      21.599  17.992   4.274  1.00 51.76           C  
ATOM   1390  CB  GLN B 170      22.671  19.437   6.016  1.00 51.76           C  
ATOM   1391  O   GLN B 170      21.474  16.801   4.566  1.00 51.76           O  
ATOM   1392  CG  GLN B 170      22.547  20.587   7.006  1.00 51.76           C  
ATOM   1393  CD  GLN B 170      22.520  21.944   6.328  1.00 51.76           C  
ATOM   1394  NE2 GLN B 170      21.933  22.930   6.998  1.00 51.76           N  
ATOM   1395  OE1 GLN B 170      23.022  22.106   5.211  1.00 51.76           O  
ATOM   1396  N   PRO B 171      21.689  18.368   3.118  1.00 50.67           N  
ATOM   1397  CA  PRO B 171      21.943  17.368   2.079  1.00 50.67           C  
ATOM   1398  C   PRO B 171      23.052  16.390   2.459  1.00 50.67           C  
ATOM   1399  CB  PRO B 171      22.351  18.212   0.869  1.00 50.67           C  
ATOM   1400  O   PRO B 171      23.965  16.746   3.209  1.00 50.67           O  
ATOM   1401  CG  PRO B 171      21.960  19.609   1.228  1.00 50.67           C  
ATOM   1402  CD  PRO B 171      21.832  19.699   2.722  1.00 50.67           C  
ATOM   1403  N   HIS B 172      22.869  15.216   2.221  1.00 54.29           N  
ATOM   1404  CA  HIS B 172      23.941  14.242   2.392  1.00 54.29           C  
ATOM   1405  C   HIS B 172      25.255  14.763   1.819  1.00 54.29           C  
ATOM   1406  CB  HIS B 172      23.569  12.914   1.730  1.00 54.29           C  
ATOM   1407  O   HIS B 172      25.267  15.404   0.766  1.00 54.29           O  
ATOM   1408  CG  HIS B 172      24.437  11.771   2.149  1.00 54.29           C  
ATOM   1409  CD2 HIS B 172      24.216  10.761   3.023  1.00 54.29           C  
ATOM   1410  ND1 HIS B 172      25.708  11.579   1.651  1.00 54.29           N  
ATOM   1411  CE1 HIS B 172      26.231  10.497   2.201  1.00 54.29           C  
ATOM   1412  NE2 HIS B 172      25.346   9.981   3.038  1.00 54.29           N  
ATOM   1413  N   PRO B 173      26.311  14.677   2.654  1.00 58.21           N  
ATOM   1414  CA  PRO B 173      27.615  15.157   2.190  1.00 58.21           C  
ATOM   1415  C   PRO B 173      27.897  14.784   0.736  1.00 58.21           C  
ATOM   1416  CB  PRO B 173      28.602  14.466   3.133  1.00 58.21           C  
ATOM   1417  O   PRO B 173      28.592  15.519   0.030  1.00 58.21           O  
ATOM   1418  CG  PRO B 173      27.823  14.214   4.384  1.00 58.21           C  
ATOM   1419  CD  PRO B 173      26.389  13.972   4.012  1.00 58.21           C  
ATOM   1420  N   PHE B 174      27.365  13.607   0.310  1.00 55.21           N  
ATOM   1421  CA  PHE B 174      27.543  13.230  -1.087  1.00 55.21           C  
ATOM   1422  C   PHE B 174      26.919  14.268  -2.011  1.00 55.21           C  
ATOM   1423  CB  PHE B 174      26.931  11.852  -1.355  1.00 55.21           C  
ATOM   1424  O   PHE B 174      27.530  14.672  -3.003  1.00 55.21           O  
ATOM   1425  CG  PHE B 174      27.155  11.351  -2.757  1.00 55.21           C  
ATOM   1426  CD1 PHE B 174      26.210  11.576  -3.750  1.00 55.21           C  
ATOM   1427  CD2 PHE B 174      28.312  10.653  -3.080  1.00 55.21           C  
ATOM   1428  CE1 PHE B 174      26.415  11.113  -5.048  1.00 55.21           C  
ATOM   1429  CE2 PHE B 174      28.523  10.188  -4.375  1.00 55.21           C  
ATOM   1430  CZ  PHE B 174      27.573  10.418  -5.357  1.00 55.21           C  
ATOM   1431  N   ILE B 175      25.701  14.584  -1.704  1.00 52.15           N  
ATOM   1432  CA  ILE B 175      24.972  15.543  -2.525  1.00 52.15           C  
ATOM   1433  C   ILE B 175      25.704  16.883  -2.526  1.00 52.15           C  
ATOM   1434  CB  ILE B 175      23.521  15.726  -2.027  1.00 52.15           C  
ATOM   1435  O   ILE B 175      25.886  17.497  -3.580  1.00 52.15           O  
ATOM   1436  CG1 ILE B 175      22.722  14.432  -2.224  1.00 52.15           C  
ATOM   1437  CG2 ILE B 175      22.847  16.900  -2.744  1.00 52.15           C  
ATOM   1438  CD1 ILE B 175      21.225  14.588  -1.993  1.00 52.15           C  
ATOM   1439  N   THR B 176      26.010  17.313  -1.309  1.00 57.40           N  
ATOM   1440  CA  THR B 176      26.732  18.575  -1.194  1.00 57.40           C  
ATOM   1441  C   THR B 176      28.029  18.531  -1.997  1.00 57.40           C  
ATOM   1442  CB  THR B 176      27.047  18.906   0.277  1.00 57.40           C  
ATOM   1443  O   THR B 176      28.340  19.468  -2.735  1.00 57.40           O  
ATOM   1444  CG2 THR B 176      27.719  20.269   0.402  1.00 57.40           C  
ATOM   1445  OG1 THR B 176      25.828  18.915   1.030  1.00 57.40           O  
ATOM   1446  N   SER B 177      28.713  17.438  -1.875  1.00 61.36           N  
ATOM   1447  CA  SER B 177      29.978  17.291  -2.588  1.00 61.36           C  
ATOM   1448  C   SER B 177      29.755  17.177  -4.092  1.00 61.36           C  
ATOM   1449  CB  SER B 177      30.739  16.065  -2.082  1.00 61.36           C  
ATOM   1450  O   SER B 177      30.512  17.745  -4.882  1.00 61.36           O  
ATOM   1451  OG  SER B 177      31.159  16.251  -0.742  1.00 61.36           O  
ATOM   1452  N   MET B 178      28.603  16.396  -4.481  1.00 51.72           N  
ATOM   1453  CA  MET B 178      28.277  16.225  -5.894  1.00 51.72           C  
ATOM   1454  C   MET B 178      27.907  17.559  -6.533  1.00 51.72           C  
ATOM   1455  CB  MET B 178      27.130  15.227  -6.064  1.00 51.72           C  
ATOM   1456  O   MET B 178      28.416  17.903  -7.602  1.00 51.72           O  
ATOM   1457  CG  MET B 178      26.809  14.903  -7.515  1.00 51.72           C  
ATOM   1458  SD  MET B 178      25.411  13.727  -7.679  1.00 51.72           S  
ATOM   1459  CE  MET B 178      24.031  14.798  -7.188  1.00 51.72           C  
ATOM   1460  N   VAL B 179      27.106  18.289  -5.833  1.00 56.36           N  
ATOM   1461  CA  VAL B 179      26.639  19.573  -6.346  1.00 56.36           C  
ATOM   1462  C   VAL B 179      27.807  20.554  -6.426  1.00 56.36           C  
ATOM   1463  CB  VAL B 179      25.511  20.159  -5.468  1.00 56.36           C  
ATOM   1464  O   VAL B 179      27.973  21.250  -7.431  1.00 56.36           O  
ATOM   1465  CG1 VAL B 179      25.184  21.590  -5.891  1.00 56.36           C  
ATOM   1466  CG2 VAL B 179      24.265  19.278  -5.544  1.00 56.36           C  
ATOM   1467  N   ARG B 180      28.624  20.694  -5.369  1.00 63.01           N  
ATOM   1468  CA  ARG B 180      29.769  21.598  -5.336  1.00 63.01           C  
ATOM   1469  C   ARG B 180      30.783  21.238  -6.417  1.00 63.01           C  
ATOM   1470  CB  ARG B 180      30.438  21.570  -3.960  1.00 63.01           C  
ATOM   1471  O   ARG B 180      31.333  22.121  -7.078  1.00 63.01           O  
ATOM   1472  CG  ARG B 180      31.324  22.773  -3.681  1.00 63.01           C  
ATOM   1473  CD  ARG B 180      31.836  22.776  -2.247  1.00 63.01           C  
ATOM   1474  NE  ARG B 180      32.151  21.427  -1.785  1.00 63.01           N  
ATOM   1475  NH1 ARG B 180      32.572  22.051   0.400  1.00 63.01           N  
ATOM   1476  NH2 ARG B 180      32.760  19.854  -0.226  1.00 63.01           N  
ATOM   1477  CZ  ARG B 180      32.493  21.114  -0.538  1.00 63.01           C  
ATOM   1478  N   ALA B 181      30.975  19.873  -6.644  1.00 63.33           N  
ATOM   1479  CA  ALA B 181      31.918  19.419  -7.663  1.00 63.33           C  
ATOM   1480  C   ALA B 181      31.425  19.772  -9.063  1.00 63.33           C  
ATOM   1481  CB  ALA B 181      32.145  17.914  -7.545  1.00 63.33           C  
ATOM   1482  O   ALA B 181      32.209  20.191  -9.917  1.00 63.33           O  
ATOM   1483  N   LEU B 182      30.101  19.535  -9.230  1.00 59.71           N  
ATOM   1484  CA  LEU B 182      29.527  19.887 -10.525  1.00 59.71           C  
ATOM   1485  C   LEU B 182      29.582  21.394 -10.752  1.00 59.71           C  
ATOM   1486  CB  LEU B 182      28.080  19.397 -10.620  1.00 59.71           C  
ATOM   1487  O   LEU B 182      29.870  21.848 -11.862  1.00 59.71           O  
ATOM   1488  CG  LEU B 182      27.884  17.890 -10.795  1.00 59.71           C  
ATOM   1489  CD1 LEU B 182      26.409  17.528 -10.653  1.00 59.71           C  
ATOM   1490  CD2 LEU B 182      28.425  17.433 -12.145  1.00 59.71           C  
ATOM   1491  N   ASP B 183      29.313  22.186  -9.776  1.00 61.43           N  
ATOM   1492  CA  ASP B 183      29.409  23.641  -9.839  1.00 61.43           C  
ATOM   1493  C   ASP B 183      30.837  24.085 -10.148  1.00 61.43           C  
ATOM   1494  CB  ASP B 183      28.937  24.267  -8.525  1.00 61.43           C  
ATOM   1495  O   ASP B 183      31.051  24.985 -10.963  1.00 61.43           O  
ATOM   1496  CG  ASP B 183      27.459  24.617  -8.533  1.00 61.43           C  
ATOM   1497  OD1 ASP B 183      26.918  25.004  -7.474  1.00 61.43           O  
ATOM   1498  OD2 ASP B 183      26.828  24.502  -9.606  1.00 61.43           O  
ATOM   1499  N   GLU B 184      31.739  23.420  -9.536  1.00 65.81           N  
ATOM   1500  CA  GLU B 184      33.140  23.746  -9.782  1.00 65.81           C  
ATOM   1501  C   GLU B 184      33.549  23.384 -11.207  1.00 65.81           C  
ATOM   1502  CB  GLU B 184      34.045  23.028  -8.777  1.00 65.81           C  
ATOM   1503  O   GLU B 184      34.316  24.111 -11.842  1.00 65.81           O  
ATOM   1504  CG  GLU B 184      35.529  23.289  -8.989  1.00 65.81           C  
ATOM   1505  CD  GLU B 184      35.904  24.757  -8.865  1.00 65.81           C  
ATOM   1506  OE1 GLU B 184      37.014  25.139  -9.300  1.00 65.81           O  
ATOM   1507  OE2 GLU B 184      35.081  25.532  -8.328  1.00 65.81           O  
ATOM   1508  N   ALA B 185      33.045  22.285 -11.650  1.00 59.91           N  
ATOM   1509  CA  ALA B 185      33.314  21.903 -13.033  1.00 59.91           C  
ATOM   1510  C   ALA B 185      32.812  22.968 -14.004  1.00 59.91           C  
ATOM   1511  CB  ALA B 185      32.670  20.555 -13.347  1.00 59.91           C  
ATOM   1512  O   ALA B 185      33.495  23.303 -14.975  1.00 59.91           O  
ATOM   1513  N   MET B 186      31.643  23.427 -13.678  1.00 56.89           N  
ATOM   1514  CA  MET B 186      31.076  24.491 -14.501  1.00 56.89           C  
ATOM   1515  C   MET B 186      31.879  25.780 -14.352  1.00 56.89           C  
ATOM   1516  CB  MET B 186      29.614  24.740 -14.128  1.00 56.89           C  
ATOM   1517  O   MET B 186      32.122  26.482 -15.335  1.00 56.89           O  
ATOM   1518  CG  MET B 186      28.641  23.776 -14.787  1.00 56.89           C  
ATOM   1519  SD  MET B 186      28.652  23.907 -16.617  1.00 56.89           S  
ATOM   1520  CE  MET B 186      28.023  25.597 -16.821  1.00 56.89           C  
ATOM   1521  N   ASN B 187      32.203  26.201 -13.161  1.00 61.36           N  
ATOM   1522  CA  ASN B 187      32.982  27.410 -12.914  1.00 61.36           C  
ATOM   1523  C   ASN B 187      34.345  27.348 -13.598  1.00 61.36           C  
ATOM   1524  CB  ASN B 187      33.152  27.641 -11.411  1.00 61.36           C  
ATOM   1525  O   ASN B 187      34.832  28.356 -14.112  1.00 61.36           O  
ATOM   1526  CG  ASN B 187      31.875  28.112 -10.744  1.00 61.36           C  
ATOM   1527  ND2 ASN B 187      31.781  27.913  -9.435  1.00 61.36           N  
ATOM   1528  OD1 ASN B 187      30.980  28.650 -11.400  1.00 61.36           O  
ATOM   1529  N   LYS B 188      34.945  26.098 -13.653  1.00 64.29           N  
ATOM   1530  CA  LYS B 188      36.226  25.908 -14.328  1.00 64.29           C  
ATOM   1531  C   LYS B 188      36.119  26.241 -15.813  1.00 64.29           C  
ATOM   1532  CB  LYS B 188      36.720  24.472 -14.147  1.00 64.29           C  
ATOM   1533  O   LYS B 188      37.075  26.737 -16.414  1.00 64.29           O  
ATOM   1534  CG  LYS B 188      37.357  24.203 -12.791  1.00 64.29           C  
ATOM   1535  CD  LYS B 188      37.912  22.787 -12.705  1.00 64.29           C  
ATOM   1536  CE  LYS B 188      38.637  22.549 -11.387  1.00 64.29           C  
ATOM   1537  NZ  LYS B 188      39.250  21.188 -11.331  1.00 64.29           N  
ATOM   1538  N   LEU B 189      34.899  25.967 -16.274  1.00 56.26           N  
ATOM   1539  CA  LEU B 189      34.680  26.241 -17.690  1.00 56.26           C  
ATOM   1540  C   LEU B 189      34.731  27.739 -17.968  1.00 56.26           C  
ATOM   1541  CB  LEU B 189      33.334  25.671 -18.144  1.00 56.26           C  
ATOM   1542  O   LEU B 189      35.080  28.158 -19.074  1.00 56.26           O  
ATOM   1543  CG  LEU B 189      33.361  24.266 -18.748  1.00 56.26           C  
ATOM   1544  CD1 LEU B 189      32.148  23.466 -18.283  1.00 56.26           C  
ATOM   1545  CD2 LEU B 189      33.408  24.338 -20.270  1.00 56.26           C  
ATOM   1546  N   GLN B 190      34.485  28.453 -17.048  1.00 57.59           N  
ATOM   1547  CA  GLN B 190      34.357  29.895 -17.233  1.00 57.59           C  
ATOM   1548  C   GLN B 190      35.644  30.616 -16.844  1.00 57.59           C  
ATOM   1549  CB  GLN B 190      33.183  30.439 -16.418  1.00 57.59           C  
ATOM   1550  O   GLN B 190      35.763  31.829 -17.033  1.00 57.59           O  
ATOM   1551  CG  GLN B 190      31.829  29.886 -16.844  1.00 57.59           C  
ATOM   1552  CD  GLN B 190      30.685  30.428 -16.008  1.00 57.59           C  
ATOM   1553  NE2 GLN B 190      29.478  29.932 -16.262  1.00 57.59           N  
ATOM   1554  OE1 GLN B 190      30.883  31.284 -15.141  1.00 57.59           O  
ATOM   1555  N   ARG B 191      36.592  29.974 -16.391  1.00 55.99           N  
ATOM   1556  CA  ARG B 191      37.844  30.589 -15.962  1.00 55.99           C  
ATOM   1557  C   ARG B 191      38.843  30.656 -17.113  1.00 55.99           C  
ATOM   1558  CB  ARG B 191      38.449  29.817 -14.788  1.00 55.99           C  
ATOM   1559  O   ARG B 191      38.919  29.736 -17.930  1.00 55.99           O  
ATOM   1560  CG  ARG B 191      37.628  29.896 -13.510  1.00 55.99           C  
ATOM   1561  CD  ARG B 191      38.168  28.965 -12.434  1.00 55.99           C  
ATOM   1562  NE  ARG B 191      37.249  28.857 -11.304  1.00 55.99           N  
ATOM   1563  NH1 ARG B 191      38.259  26.988 -10.396  1.00 55.99           N  
ATOM   1564  NH2 ARG B 191      36.426  27.915  -9.378  1.00 55.99           N  
ATOM   1565  CZ  ARG B 191      37.313  27.920 -10.362  1.00 55.99           C  
ATOM   1566  N   ALA B 192      39.374  31.579 -17.109  1.00 53.18           N  
ATOM   1567  CA  ALA B 192      40.419  31.762 -18.113  1.00 53.18           C  
ATOM   1568  C   ALA B 192      41.557  30.766 -17.908  1.00 53.18           C  
ATOM   1569  CB  ALA B 192      40.953  33.192 -18.071  1.00 53.18           C  
ATOM   1570  O   ALA B 192      42.088  30.213 -18.874  1.00 53.18           O  
ATOM   1571  N   ASN B 193      41.875  30.526 -16.846  1.00 52.33           N  
ATOM   1572  CA  ASN B 193      42.857  29.523 -16.452  1.00 52.33           C  
ATOM   1573  C   ASN B 193      42.379  28.711 -15.251  1.00 52.33           C  
ATOM   1574  CB  ASN B 193      44.204  30.181 -16.146  1.00 52.33           C  
ATOM   1575  O   ASN B 193      42.473  29.168 -14.111  1.00 52.33           O  
ATOM   1576  CG  ASN B 193      45.316  29.170 -15.945  1.00 52.33           C  
ATOM   1577  ND2 ASN B 193      46.522  29.660 -15.680  1.00 52.33           N  
ATOM   1578  OD1 ASN B 193      45.094  27.960 -16.029  1.00 52.33           O  
ATOM   1579  N   PRO B 194      42.130  27.596 -15.582  1.00 48.52           N  
ATOM   1580  CA  PRO B 194      41.611  26.751 -14.504  1.00 48.52           C  
ATOM   1581  C   PRO B 194      42.694  26.325 -13.515  1.00 48.52           C  
ATOM   1582  CB  PRO B 194      41.044  25.539 -15.248  1.00 48.52           C  
ATOM   1583  O   PRO B 194      42.386  25.960 -12.377  1.00 48.52           O  
ATOM   1584  CG  PRO B 194      40.985  25.963 -16.680  1.00 48.52           C  
ATOM   1585  CD  PRO B 194      41.823  27.198 -16.846  1.00 48.52           C  
ATOM   1586  N   ASP B 195      43.654  26.525 -13.895  1.00 53.63           N  
ATOM   1587  CA  ASP B 195      44.752  26.097 -13.032  1.00 53.63           C  
ATOM   1588  C   ASP B 195      45.360  27.283 -12.288  1.00 53.63           C  
ATOM   1589  CB  ASP B 195      45.829  25.381 -13.850  1.00 53.63           C  
ATOM   1590  O   ASP B 195      46.407  27.152 -11.651  1.00 53.63           O  
ATOM   1591  CG  ASP B 195      45.378  24.026 -14.367  1.00 53.63           C  
ATOM   1592  OD1 ASP B 195      45.729  23.662 -15.510  1.00 53.63           O  
ATOM   1593  OD2 ASP B 195      44.664  23.317 -13.626  1.00 53.63           O  
ATOM   1594  N   ASP B 196      44.740  28.402 -12.284  1.00 57.26           N  
ATOM   1595  CA  ASP B 196      45.201  29.587 -11.566  1.00 57.26           C  
ATOM   1596  C   ASP B 196      45.263  29.328 -10.062  1.00 57.26           C  
ATOM   1597  CB  ASP B 196      44.288  30.780 -11.857  1.00 57.26           C  
ATOM   1598  O   ASP B 196      44.325  28.777  -9.483  1.00 57.26           O  
ATOM   1599  CG  ASP B 196      44.879  32.103 -11.403  1.00 57.26           C  
ATOM   1600  OD1 ASP B 196      44.523  33.157 -11.973  1.00 57.26           O  
ATOM   1601  OD2 ASP B 196      45.711  32.091 -10.470  1.00 57.26           O  
ATOM   1602  N   PRO B 197      46.458  29.596  -9.367  1.00 58.23           N  
ATOM   1603  CA  PRO B 197      46.630  29.377  -7.929  1.00 58.23           C  
ATOM   1604  C   PRO B 197      45.553  30.066  -7.095  1.00 58.23           C  
ATOM   1605  CB  PRO B 197      48.009  29.976  -7.644  1.00 58.23           C  
ATOM   1606  O   PRO B 197      45.307  29.673  -5.951  1.00 58.23           O  
ATOM   1607  CG  PRO B 197      48.664  30.082  -8.983  1.00 58.23           C  
ATOM   1608  CD  PRO B 197      47.595  30.097 -10.037  1.00 58.23           C  
ATOM   1609  N   ALA B 198      44.701  30.914  -7.722  1.00 54.18           N  
ATOM   1610  CA  ALA B 198      43.623  31.612  -7.025  1.00 54.18           C  
ATOM   1611  C   ALA B 198      42.488  30.655  -6.674  1.00 54.18           C  
ATOM   1612  CB  ALA B 198      43.099  32.766  -7.875  1.00 54.18           C  
ATOM   1613  O   ALA B 198      41.682  30.937  -5.784  1.00 54.18           O  
ATOM   1614  N   TYR B 199      42.654  29.777  -7.419  1.00 53.05           N  
ATOM   1615  CA  TYR B 199      41.560  28.837  -7.202  1.00 53.05           C  
ATOM   1616  C   TYR B 199      42.039  27.609  -6.437  1.00 53.05           C  
ATOM   1617  CB  TYR B 199      40.942  28.412  -8.537  1.00 53.05           C  
ATOM   1618  O   TYR B 199      41.420  26.545  -6.508  1.00 53.05           O  
ATOM   1619  CG  TYR B 199      40.331  29.553  -9.314  1.00 53.05           C  
ATOM   1620  CD1 TYR B 199      39.091  30.078  -8.958  1.00 53.05           C  
ATOM   1621  CD2 TYR B 199      40.992  30.107 -10.405  1.00 53.05           C  
ATOM   1622  CE1 TYR B 199      38.522  31.128  -9.672  1.00 53.05           C  
ATOM   1623  CE2 TYR B 199      40.433  31.157 -11.126  1.00 53.05           C  
ATOM   1624  OH  TYR B 199      38.643  32.700 -11.463  1.00 53.05           O  
ATOM   1625  CZ  TYR B 199      39.200  31.660 -10.752  1.00 53.05           C  
ATOM   1626  N   ASP B 200      43.049  27.518  -5.802  1.00 58.44           N  
ATOM   1627  CA  ASP B 200      43.632  26.400  -5.067  1.00 58.44           C  
ATOM   1628  C   ASP B 200      42.682  25.904  -3.979  1.00 58.44           C  
ATOM   1629  CB  ASP B 200      44.973  26.804  -4.450  1.00 58.44           C  
ATOM   1630  O   ASP B 200      42.607  24.702  -3.715  1.00 58.44           O  
ATOM   1631  CG  ASP B 200      46.117  26.777  -5.448  1.00 58.44           C  
ATOM   1632  OD1 ASP B 200      47.229  27.239  -5.113  1.00 58.44           O  
ATOM   1633  OD2 ASP B 200      45.903  26.292  -6.580  1.00 58.44           O  
ATOM   1634  N   GLU B 201      42.082  26.910  -3.403  1.00 59.99           N  
ATOM   1635  CA  GLU B 201      41.104  26.504  -2.399  1.00 59.99           C  
ATOM   1636  C   GLU B 201      39.964  25.709  -3.028  1.00 59.99           C  
ATOM   1637  CB  GLU B 201      40.549  27.727  -1.663  1.00 59.99           C  
ATOM   1638  O   GLU B 201      39.500  24.720  -2.456  1.00 59.99           O  
ATOM   1639  CG  GLU B 201      39.722  27.381  -0.433  1.00 59.99           C  
ATOM   1640  CD  GLU B 201      40.512  26.639   0.632  1.00 59.99           C  
ATOM   1641  OE1 GLU B 201      39.893  25.977   1.496  1.00 59.99           O  
ATOM   1642  OE2 GLU B 201      41.760  26.720   0.604  1.00 59.99           O  
ATOM   1643  N   ASN B 202      39.643  26.262  -4.206  1.00 59.08           N  
ATOM   1644  CA  ASN B 202      38.608  25.551  -4.949  1.00 59.08           C  
ATOM   1645  C   ASN B 202      39.085  24.170  -5.392  1.00 59.08           C  
ATOM   1646  CB  ASN B 202      38.157  26.370  -6.159  1.00 59.08           C  
ATOM   1647  O   ASN B 202      38.320  23.205  -5.360  1.00 59.08           O  
ATOM   1648  CG  ASN B 202      37.446  27.650  -5.766  1.00 59.08           C  
ATOM   1649  ND2 ASN B 202      36.792  28.286  -6.731  1.00 59.08           N  
ATOM   1650  OD1 ASN B 202      37.486  28.065  -4.604  1.00 59.08           O  
ATOM   1651  N   LYS B 203      40.321  24.033  -5.819  1.00 61.11           N  
ATOM   1652  CA  LYS B 203      40.908  22.762  -6.232  1.00 61.11           C  
ATOM   1653  C   LYS B 203      40.984  21.786  -5.061  1.00 61.11           C  
ATOM   1654  CB  LYS B 203      42.302  22.981  -6.822  1.00 61.11           C  
ATOM   1655  O   LYS B 203      40.702  20.596  -5.219  1.00 61.11           O  
ATOM   1656  CG  LYS B 203      42.294  23.575  -8.223  1.00 61.11           C  
ATOM   1657  CD  LYS B 203      43.708  23.769  -8.756  1.00 61.11           C  
ATOM   1658  CE  LYS B 203      43.714  24.571 -10.050  1.00 61.11           C  
ATOM   1659  NZ  LYS B 203      45.101  24.801 -10.553  1.00 61.11           N  
ATOM   1660  N   ARG B 204      41.267  22.352  -3.881  1.00 60.75           N  
ATOM   1661  CA  ARG B 204      41.332  21.515  -2.687  1.00 60.75           C  
ATOM   1662  C   ARG B 204      39.947  21.008  -2.297  1.00 60.75           C  
ATOM   1663  CB  ARG B 204      41.953  22.288  -1.521  1.00 60.75           C  
ATOM   1664  O   ARG B 204      39.776  19.825  -1.997  1.00 60.75           O  
ATOM   1665  CG  ARG B 204      42.467  21.402  -0.398  1.00 60.75           C  
ATOM   1666  CD  ARG B 204      43.010  22.221   0.764  1.00 60.75           C  
ATOM   1667  NE  ARG B 204      41.942  22.665   1.656  1.00 60.75           N  
ATOM   1668  NH1 ARG B 204      43.144  22.331   3.600  1.00 60.75           N  
ATOM   1669  NH2 ARG B 204      40.998  23.129   3.697  1.00 60.75           N  
ATOM   1670  CZ  ARG B 204      42.031  22.708   2.982  1.00 60.75           C  
ATOM   1671  N   GLN B 205      39.093  21.948  -2.331  1.00 62.56           N  
ATOM   1672  CA  GLN B 205      37.723  21.558  -2.013  1.00 62.56           C  
ATOM   1673  C   GLN B 205      37.191  20.545  -3.023  1.00 62.56           C  
ATOM   1674  CB  GLN B 205      36.811  22.785  -1.971  1.00 62.56           C  
ATOM   1675  O   GLN B 205      36.490  19.601  -2.653  1.00 62.56           O  
ATOM   1676  CG  GLN B 205      35.403  22.489  -1.473  1.00 62.56           C  
ATOM   1677  CD  GLN B 205      35.380  21.993  -0.039  1.00 62.56           C  
ATOM   1678  NE2 GLN B 205      34.814  20.809   0.170  1.00 62.56           N  
ATOM   1679  OE1 GLN B 205      35.867  22.668   0.873  1.00 62.56           O  
ATOM   1680  N   PHE B 206      37.576  20.765  -4.331  1.00 60.75           N  
ATOM   1681  CA  PHE B 206      37.187  19.852  -5.399  1.00 60.75           C  
ATOM   1682  C   PHE B 206      37.738  18.454  -5.143  1.00 60.75           C  
ATOM   1683  CB  PHE B 206      37.676  20.369  -6.755  1.00 60.75           C  
ATOM   1684  O   PHE B 206      37.013  17.464  -5.260  1.00 60.75           O  
ATOM   1685  CG  PHE B 206      37.142  19.593  -7.929  1.00 60.75           C  
ATOM   1686  CD1 PHE B 206      37.972  18.749  -8.657  1.00 60.75           C  
ATOM   1687  CD2 PHE B 206      35.810  19.707  -8.304  1.00 60.75           C  
ATOM   1688  CE1 PHE B 206      37.480  18.029  -9.744  1.00 60.75           C  
ATOM   1689  CE2 PHE B 206      35.311  18.991  -9.389  1.00 60.75           C  
ATOM   1690  CZ  PHE B 206      36.149  18.154 -10.108  1.00 60.75           C  
ATOM   1691  N   GLN B 207      38.956  18.348  -4.825  1.00 64.29           N  
ATOM   1692  CA  GLN B 207      39.577  17.057  -4.546  1.00 64.29           C  
ATOM   1693  C   GLN B 207      38.969  16.410  -3.306  1.00 64.29           C  
ATOM   1694  CB  GLN B 207      41.088  17.215  -4.369  1.00 64.29           C  
ATOM   1695  O   GLN B 207      38.783  15.192  -3.262  1.00 64.29           O  
ATOM   1696  CG  GLN B 207      41.827  17.550  -5.657  1.00 64.29           C  
ATOM   1697  CD  GLN B 207      41.655  16.488  -6.726  1.00 64.29           C  
ATOM   1698  NE2 GLN B 207      41.654  16.909  -7.986  1.00 64.29           N  
ATOM   1699  OE1 GLN B 207      41.526  15.298  -6.422  1.00 64.29           O  
ATOM   1700  N   GLU B 208      38.553  17.280  -2.305  1.00 64.54           N  
ATOM   1701  CA  GLU B 208      37.892  16.762  -1.111  1.00 64.54           C  
ATOM   1702  C   GLU B 208      36.501  16.226  -1.439  1.00 64.54           C  
ATOM   1703  CB  GLU B 208      37.798  17.846  -0.035  1.00 64.54           C  
ATOM   1704  O   GLU B 208      36.088  15.192  -0.909  1.00 64.54           O  
ATOM   1705  CG  GLU B 208      39.067  18.005   0.791  1.00 64.54           C  
ATOM   1706  CD  GLU B 208      39.011  19.177   1.757  1.00 64.54           C  
ATOM   1707  OE1 GLU B 208      40.043  19.488   2.394  1.00 64.54           O  
ATOM   1708  OE2 GLU B 208      37.927  19.789   1.879  1.00 64.54           O  
ATOM   1709  N   ASP B 209      35.987  17.037  -2.198  1.00 64.87           N  
ATOM   1710  CA  ASP B 209      34.656  16.605  -2.615  1.00 64.87           C  
ATOM   1711  C   ASP B 209      34.719  15.273  -3.358  1.00 64.87           C  
ATOM   1712  CB  ASP B 209      33.998  17.669  -3.496  1.00 64.87           C  
ATOM   1713  O   ASP B 209      33.885  14.392  -3.137  1.00 64.87           O  
ATOM   1714  CG  ASP B 209      33.567  18.899  -2.718  1.00 64.87           C  
ATOM   1715  OD1 ASP B 209      33.504  20.001  -3.305  1.00 64.87           O  
ATOM   1716  OD2 ASP B 209      33.290  18.767  -1.506  1.00 64.87           O  
ATOM   1717  N   ILE B 210      35.649  15.081  -4.312  1.00 63.77           N  
ATOM   1718  CA  ILE B 210      35.859  13.839  -5.049  1.00 63.77           C  
ATOM   1719  C   ILE B 210      36.169  12.706  -4.074  1.00 63.77           C  
ATOM   1720  CB  ILE B 210      36.998  13.982  -6.084  1.00 63.77           C  
ATOM   1721  O   ILE B 210      35.657  11.594  -4.222  1.00 63.77           O  
ATOM   1722  CG1 ILE B 210      36.572  14.918  -7.221  1.00 63.77           C  
ATOM   1723  CG2 ILE B 210      37.409  12.611  -6.627  1.00 63.77           C  
ATOM   1724  CD1 ILE B 210      37.674  15.205  -8.231  1.00 63.77           C  
ATOM   1725  N   LYS B 211      36.933  13.005  -3.080  1.00 66.76           N  
ATOM   1726  CA  LYS B 211      37.300  11.996  -2.091  1.00 66.76           C  
ATOM   1727  C   LYS B 211      36.079  11.533  -1.300  1.00 66.76           C  
ATOM   1728  CB  LYS B 211      38.366  12.540  -1.138  1.00 66.76           C  
ATOM   1729  O   LYS B 211      35.896  10.334  -1.077  1.00 66.76           O  
ATOM   1730  CG  LYS B 211      38.936  11.498  -0.188  1.00 66.76           C  
ATOM   1731  CD  LYS B 211      40.056  12.075   0.668  1.00 66.76           C  
ATOM   1732  CE  LYS B 211      40.629  11.033   1.619  1.00 66.76           C  
ATOM   1733  NZ  LYS B 211      39.996  11.109   2.970  1.00 66.76           N  
ATOM   1734  N   VAL B 212      35.220  12.520  -0.877  1.00 62.23           N  
ATOM   1735  CA  VAL B 212      34.014  12.198  -0.121  1.00 62.23           C  
ATOM   1736  C   VAL B 212      33.108  11.294  -0.954  1.00 62.23           C  
ATOM   1737  CB  VAL B 212      33.252  13.473   0.302  1.00 62.23           C  
ATOM   1738  O   VAL B 212      32.597  10.288  -0.456  1.00 62.23           O  
ATOM   1739  CG1 VAL B 212      31.882  13.118   0.878  1.00 62.23           C  
ATOM   1740  CG2 VAL B 212      34.070  14.272   1.316  1.00 62.23           C  
ATOM   1741  N   MET B 213      33.090  11.673  -2.266  1.00 63.42           N  
ATOM   1742  CA  MET B 213      32.245  10.874  -3.149  1.00 63.42           C  
ATOM   1743  C   MET B 213      32.836   9.483  -3.354  1.00 63.42           C  
ATOM   1744  CB  MET B 213      32.067  11.570  -4.499  1.00 63.42           C  
ATOM   1745  O   MET B 213      32.126   8.481  -3.249  1.00 63.42           O  
ATOM   1746  CG  MET B 213      31.155  12.785  -4.446  1.00 63.42           C  
ATOM   1747  SD  MET B 213      30.799  13.470  -6.110  1.00 63.42           S  
ATOM   1748  CE  MET B 213      32.389  14.263  -6.477  1.00 63.42           C  
ATOM   1749  N   ASN B 214      34.093   9.420  -3.610  1.00 65.47           N  
ATOM   1750  CA  ASN B 214      34.771   8.147  -3.827  1.00 65.47           C  
ATOM   1751  C   ASN B 214      34.709   7.259  -2.586  1.00 65.47           C  
ATOM   1752  CB  ASN B 214      36.226   8.377  -4.242  1.00 65.47           C  
ATOM   1753  O   ASN B 214      34.452   6.059  -2.689  1.00 65.47           O  
ATOM   1754  CG  ASN B 214      36.357   8.840  -5.679  1.00 65.47           C  
ATOM   1755  ND2 ASN B 214      37.569   9.211  -6.075  1.00 65.47           N  
ATOM   1756  OD1 ASN B 214      35.376   8.864  -6.428  1.00 65.47           O  
ATOM   1757  N   ASP B 215      34.849   7.849  -1.360  1.00 68.27           N  
ATOM   1758  CA  ASP B 215      34.853   7.082  -0.119  1.00 68.27           C  
ATOM   1759  C   ASP B 215      33.491   6.439   0.134  1.00 68.27           C  
ATOM   1760  CB  ASP B 215      35.240   7.974   1.063  1.00 68.27           C  
ATOM   1761  O   ASP B 215      33.412   5.273   0.527  1.00 68.27           O  
ATOM   1762  CG  ASP B 215      36.724   8.292   1.103  1.00 68.27           C  
ATOM   1763  OD1 ASP B 215      37.142   9.154   1.907  1.00 68.27           O  
ATOM   1764  OD2 ASP B 215      37.483   7.677   0.323  1.00 68.27           O  
ATOM   1765  N   LEU B 216      32.497   7.318  -0.200  1.00 60.23           N  
ATOM   1766  CA  LEU B 216      31.159   6.776   0.011  1.00 60.23           C  
ATOM   1767  C   LEU B 216      30.878   5.632  -0.957  1.00 60.23           C  
ATOM   1768  CB  LEU B 216      30.104   7.872  -0.155  1.00 60.23           C  
ATOM   1769  O   LEU B 216      30.419   4.564  -0.546  1.00 60.23           O  
ATOM   1770  CG  LEU B 216      28.644   7.433  -0.031  1.00 60.23           C  
ATOM   1771  CD1 LEU B 216      28.370   6.895   1.369  1.00 60.23           C  
ATOM   1772  CD2 LEU B 216      27.707   8.591  -0.358  1.00 60.23           C  
ATOM   1773  N   VAL B 217      31.284   5.805  -2.223  1.00 63.75           N  
ATOM   1774  CA  VAL B 217      30.979   4.811  -3.246  1.00 63.75           C  
ATOM   1775  C   VAL B 217      31.841   3.568  -3.032  1.00 63.75           C  
ATOM   1776  CB  VAL B 217      31.198   5.373  -4.668  1.00 63.75           C  
ATOM   1777  O   VAL B 217      31.369   2.441  -3.200  1.00 63.75           O  
ATOM   1778  CG1 VAL B 217      30.973   4.288  -5.719  1.00 63.75           C  
ATOM   1779  CG2 VAL B 217      30.274   6.564  -4.918  1.00 63.75           C  
ATOM   1780  N   ASP B 218      33.040   3.681  -2.628  1.00 70.12           N  
ATOM   1781  CA  ASP B 218      33.897   2.542  -2.315  1.00 70.12           C  
ATOM   1782  C   ASP B 218      33.342   1.745  -1.136  1.00 70.12           C  
ATOM   1783  CB  ASP B 218      35.321   3.010  -2.009  1.00 70.12           C  
ATOM   1784  O   ASP B 218      33.418   0.514  -1.121  1.00 70.12           O  
ATOM   1785  CG  ASP B 218      36.089   3.423  -3.252  1.00 70.12           C  
ATOM   1786  OD1 ASP B 218      37.104   4.143  -3.131  1.00 70.12           O  
ATOM   1787  OD2 ASP B 218      35.674   3.028  -4.363  1.00 70.12           O  
ATOM   1788  N   LYS B 219      32.770   2.586  -0.140  1.00 64.85           N  
ATOM   1789  CA  LYS B 219      32.158   1.923   1.007  1.00 64.85           C  
ATOM   1790  C   LYS B 219      30.914   1.142   0.593  1.00 64.85           C  
ATOM   1791  CB  LYS B 219      31.800   2.943   2.089  1.00 64.85           C  
ATOM   1792  O   LYS B 219      30.700   0.017   1.048  1.00 64.85           O  
ATOM   1793  CG  LYS B 219      31.279   2.323   3.377  1.00 64.85           C  
ATOM   1794  CD  LYS B 219      30.968   3.386   4.423  1.00 64.85           C  
ATOM   1795  CE  LYS B 219      30.303   2.783   5.653  1.00 64.85           C  
ATOM   1796  NZ  LYS B 219      30.095   3.802   6.726  1.00 64.85           N  
ATOM   1797  N   ILE B 220      30.212   1.738  -0.383  1.00 61.84           N  
ATOM   1798  CA  ILE B 220      29.005   1.084  -0.875  1.00 61.84           C  
ATOM   1799  C   ILE B 220      29.377  -0.205  -1.604  1.00 61.84           C  
ATOM   1800  CB  ILE B 220      28.197   2.014  -1.808  1.00 61.84           C  
ATOM   1801  O   ILE B 220      28.749  -1.247  -1.398  1.00 61.84           O  
ATOM   1802  CG1 ILE B 220      27.592   3.175  -1.012  1.00 61.84           C  
ATOM   1803  CG2 ILE B 220      27.108   1.227  -2.544  1.00 61.84           C  
ATOM   1804  CD1 ILE B 220      26.915   4.231  -1.874  1.00 61.84           C  
ATOM   1805  N   ILE B 221      30.361  -0.164  -2.411  1.00 67.80           N  
ATOM   1806  CA  ILE B 221      30.827  -1.321  -3.167  1.00 67.80           C  
ATOM   1807  C   ILE B 221      31.368  -2.380  -2.208  1.00 67.80           C  
ATOM   1808  CB  ILE B 221      31.910  -0.926  -4.196  1.00 67.80           C  
ATOM   1809  O   ILE B 221      31.009  -3.556  -2.305  1.00 67.80           O  
ATOM   1810  CG1 ILE B 221      31.317  -0.002  -5.266  1.00 67.80           C  
ATOM   1811  CG2 ILE B 221      32.532  -2.173  -4.831  1.00 67.80           C  
ATOM   1812  CD1 ILE B 221      32.354   0.608  -6.199  1.00 67.80           C  
ATOM   1813  N   ALA B 222      32.120  -1.950  -1.193  1.00 70.10           N  
ATOM   1814  CA  ALA B 222      32.712  -2.867  -0.224  1.00 70.10           C  
ATOM   1815  C   ALA B 222      31.637  -3.529   0.634  1.00 70.10           C  
ATOM   1816  CB  ALA B 222      33.716  -2.132   0.661  1.00 70.10           C  
ATOM   1817  O   ALA B 222      31.682  -4.737   0.874  1.00 70.10           O  
ATOM   1818  N   ASP B 223      30.670  -2.741   1.091  1.00 61.86           N  
ATOM   1819  CA  ASP B 223      29.585  -3.267   1.913  1.00 61.86           C  
ATOM   1820  C   ASP B 223      28.750  -4.282   1.136  1.00 61.86           C  
ATOM   1821  CB  ASP B 223      28.694  -2.130   2.418  1.00 61.86           C  
ATOM   1822  O   ASP B 223      28.330  -5.301   1.688  1.00 61.86           O  
ATOM   1823  CG  ASP B 223      29.346  -1.310   3.517  1.00 61.86           C  
ATOM   1824  OD1 ASP B 223      28.803  -0.247   3.888  1.00 61.86           O  
ATOM   1825  OD2 ASP B 223      30.414  -1.728   4.014  1.00 61.86           O  
ATOM   1826  N   ARG B 224      28.598  -3.945  -0.220  1.00 59.63           N  
ATOM   1827  CA  ARG B 224      27.836  -4.870  -1.053  1.00 59.63           C  
ATOM   1828  C   ARG B 224      28.595  -6.178  -1.254  1.00 59.63           C  
ATOM   1829  CB  ARG B 224      27.518  -4.236  -2.409  1.00 59.63           C  
ATOM   1830  O   ARG B 224      28.010  -7.260  -1.177  1.00 59.63           O  
ATOM   1831  CG  ARG B 224      26.703  -5.130  -3.331  1.00 59.63           C  
ATOM   1832  CD  ARG B 224      25.311  -5.394  -2.775  1.00 59.63           C  
ATOM   1833  NE  ARG B 224      24.511  -4.173  -2.725  1.00 59.63           N  
ATOM   1834  NH1 ARG B 224      23.834  -4.280  -4.931  1.00 59.63           N  
ATOM   1835  NH2 ARG B 224      23.132  -2.555  -3.594  1.00 59.63           N  
ATOM   1836  CZ  ARG B 224      23.827  -3.672  -3.750  1.00 59.63           C  
ATOM   1837  N   LYS B 225      29.725  -6.133  -1.555  1.00 66.37           N  
ATOM   1838  CA  LYS B 225      30.540  -7.331  -1.731  1.00 66.37           C  
ATOM   1839  C   LYS B 225      30.596  -8.151  -0.445  1.00 66.37           C  
ATOM   1840  CB  LYS B 225      31.955  -6.958  -2.176  1.00 66.37           C  
ATOM   1841  O   LYS B 225      30.525  -9.382  -0.484  1.00 66.37           O  
ATOM   1842  CG  LYS B 225      32.047  -6.501  -3.624  1.00 66.37           C  
ATOM   1843  CD  LYS B 225      33.481  -6.169  -4.016  1.00 66.37           C  
ATOM   1844  CE  LYS B 225      33.584  -5.766  -5.480  1.00 66.37           C  
ATOM   1845  NZ  LYS B 225      34.989  -5.444  -5.870  1.00 66.37           N  
ATOM   1846  N   ALA B 226      30.600  -7.381   0.667  1.00 63.13           N  
ATOM   1847  CA  ALA B 226      30.672  -8.046   1.966  1.00 63.13           C  
ATOM   1848  C   ALA B 226      29.343  -8.710   2.316  1.00 63.13           C  
ATOM   1849  CB  ALA B 226      31.068  -7.049   3.053  1.00 63.13           C  
ATOM   1850  O   ALA B 226      29.320  -9.808   2.878  1.00 63.13           O  
ATOM   1851  N   SER B 227      28.310  -8.040   1.952  1.00 51.06           N  
ATOM   1852  CA  SER B 227      26.984  -8.546   2.293  1.00 51.06           C  
ATOM   1853  C   SER B 227      26.584  -9.703   1.384  1.00 51.06           C  
ATOM   1854  CB  SER B 227      25.944  -7.429   2.199  1.00 51.06           C  
ATOM   1855  O   SER B 227      25.786 -10.559   1.774  1.00 51.06           O  
ATOM   1856  OG  SER B 227      25.676  -7.104   0.846  1.00 51.06           O  
ATOM   1857  N   GLY B 228      27.111  -9.765   0.370  1.00 49.75           N  
ATOM   1858  CA  GLY B 228      26.772 -10.793  -0.600  1.00 49.75           C  
ATOM   1859  C   GLY B 228      25.363 -10.657  -1.147  1.00 49.75           C  
ATOM   1860  O   GLY B 228      24.843 -11.582  -1.774  1.00 49.75           O  
ATOM   1861  N   GLU B 229      24.734  -9.581  -0.732  1.00 46.91           N  
ATOM   1862  CA  GLU B 229      23.377  -9.347  -1.218  1.00 46.91           C  
ATOM   1863  C   GLU B 229      23.336  -9.315  -2.743  1.00 46.91           C  
ATOM   1864  CB  GLU B 229      22.820  -8.040  -0.650  1.00 46.91           C  
ATOM   1865  O   GLU B 229      24.205  -8.717  -3.381  1.00 46.91           O  
ATOM   1866  CG  GLU B 229      21.300  -7.966  -0.654  1.00 46.91           C  
ATOM   1867  CD  GLU B 229      20.763  -6.625  -0.180  1.00 46.91           C  
ATOM   1868  OE1 GLU B 229      19.551  -6.360  -0.355  1.00 46.91           O  
ATOM   1869  OE2 GLU B 229      21.560  -5.832   0.369  1.00 46.91           O  
ATOM   1870  N   GLN B 230      22.418 -10.145  -3.386  1.00 50.96           N  
ATOM   1871  CA  GLN B 230      22.276 -10.263  -4.833  1.00 50.96           C  
ATOM   1872  C   GLN B 230      20.980  -9.615  -5.313  1.00 50.96           C  
ATOM   1873  CB  GLN B 230      22.318 -11.731  -5.260  1.00 50.96           C  
ATOM   1874  O   GLN B 230      20.162 -10.263  -5.970  1.00 50.96           O  
ATOM   1875  CG  GLN B 230      23.692 -12.373  -5.120  1.00 50.96           C  
ATOM   1876  CD  GLN B 230      24.358 -12.629  -6.459  1.00 50.96           C  
ATOM   1877  NE2 GLN B 230      25.687 -12.622  -6.471  1.00 50.96           N  
ATOM   1878  OE1 GLN B 230      23.685 -12.834  -7.474  1.00 50.96           O  
ATOM   1879  N   SER B 231      20.759  -8.446  -4.831  1.00 46.33           N  
ATOM   1880  CA  SER B 231      19.588  -7.743  -5.344  1.00 46.33           C  
ATOM   1881  C   SER B 231      19.729  -7.446  -6.833  1.00 46.33           C  
ATOM   1882  CB  SER B 231      19.365  -6.440  -4.575  1.00 46.33           C  
ATOM   1883  O   SER B 231      20.845  -7.361  -7.351  1.00 46.33           O  
ATOM   1884  OG  SER B 231      20.593  -5.767  -4.359  1.00 46.33           O  
ATOM   1885  N   ASP B 232      18.764  -7.666  -7.643  1.00 55.06           N  
ATOM   1886  CA  ASP B 232      18.753  -7.318  -9.060  1.00 55.06           C  
ATOM   1887  C   ASP B 232      18.780  -5.804  -9.254  1.00 55.06           C  
ATOM   1888  CB  ASP B 232      17.525  -7.915  -9.750  1.00 55.06           C  
ATOM   1889  O   ASP B 232      17.780  -5.207  -9.659  1.00 55.06           O  
ATOM   1890  CG  ASP B 232      17.645  -7.934 -11.263  1.00 55.06           C  
ATOM   1891  OD1 ASP B 232      16.619  -8.116 -11.954  1.00 55.06           O  
ATOM   1892  OD2 ASP B 232      18.776  -7.768 -11.770  1.00 55.06           O  
ATOM   1893  N   ASP B 233      19.841  -5.195  -8.757  1.00 58.54           N  
ATOM   1894  CA  ASP B 233      19.973  -3.749  -8.906  1.00 58.54           C  
ATOM   1895  C   ASP B 233      21.221  -3.392  -9.710  1.00 58.54           C  
ATOM   1896  CB  ASP B 233      20.017  -3.070  -7.536  1.00 58.54           C  
ATOM   1897  O   ASP B 233      21.966  -4.277 -10.136  1.00 58.54           O  
ATOM   1898  CG  ASP B 233      21.160  -3.564  -6.666  1.00 58.54           C  
ATOM   1899  OD1 ASP B 233      21.133  -3.336  -5.437  1.00 58.54           O  
ATOM   1900  OD2 ASP B 233      22.097  -4.183  -7.215  1.00 58.54           O  
ATOM   1901  N   LEU B 234      21.428  -2.261  -9.995  1.00 62.70           N  
ATOM   1902  CA  LEU B 234      22.530  -1.756 -10.807  1.00 62.70           C  
ATOM   1903  C   LEU B 234      23.871  -2.238 -10.263  1.00 62.70           C  
ATOM   1904  CB  LEU B 234      22.505  -0.226 -10.853  1.00 62.70           C  
ATOM   1905  O   LEU B 234      24.730  -2.687 -11.026  1.00 62.70           O  
ATOM   1906  CG  LEU B 234      21.687   0.405 -11.981  1.00 62.70           C  
ATOM   1907  CD1 LEU B 234      20.988   1.668 -11.486  1.00 62.70           C  
ATOM   1908  CD2 LEU B 234      22.577   0.715 -13.179  1.00 62.70           C  
ATOM   1909  N   LEU B 235      23.978  -2.040  -8.922  1.00 62.91           N  
ATOM   1910  CA  LEU B 235      25.253  -2.421  -8.324  1.00 62.91           C  
ATOM   1911  C   LEU B 235      25.523  -3.909  -8.522  1.00 62.91           C  
ATOM   1912  CB  LEU B 235      25.267  -2.082  -6.831  1.00 62.91           C  
ATOM   1913  O   LEU B 235      26.647  -4.303  -8.840  1.00 62.91           O  
ATOM   1914  CG  LEU B 235      26.560  -2.394  -6.077  1.00 62.91           C  
ATOM   1915  CD1 LEU B 235      27.752  -1.756  -6.782  1.00 62.91           C  
ATOM   1916  CD2 LEU B 235      26.467  -1.914  -4.633  1.00 62.91           C  
ATOM   1917  N   THR B 236      24.525  -4.731  -8.321  1.00 62.19           N  
ATOM   1918  CA  THR B 236      24.696  -6.165  -8.531  1.00 62.19           C  
ATOM   1919  C   THR B 236      25.077  -6.457  -9.980  1.00 62.19           C  
ATOM   1920  CB  THR B 236      23.415  -6.939  -8.168  1.00 62.19           C  
ATOM   1921  O   THR B 236      25.957  -7.279 -10.241  1.00 62.19           O  
ATOM   1922  CG2 THR B 236      23.563  -8.424  -8.483  1.00 62.19           C  
ATOM   1923  OG1 THR B 236      23.150  -6.783  -6.769  1.00 62.19           O  
ATOM   1924  N   HIS B 237      24.576  -5.815 -10.970  1.00 64.24           N  
ATOM   1925  CA  HIS B 237      24.880  -6.008 -12.383  1.00 64.24           C  
ATOM   1926  C   HIS B 237      26.299  -5.552 -12.708  1.00 64.24           C  
ATOM   1927  CB  HIS B 237      23.874  -5.255 -13.255  1.00 64.24           C  
ATOM   1928  O   HIS B 237      26.982  -6.170 -13.528  1.00 64.24           O  
ATOM   1929  CG  HIS B 237      22.522  -5.892 -13.297  1.00 64.24           C  
ATOM   1930  CD2 HIS B 237      22.087  -7.087 -12.832  1.00 64.24           C  
ATOM   1931  ND1 HIS B 237      21.430  -5.283 -13.878  1.00 64.24           N  
ATOM   1932  CE1 HIS B 237      20.379  -6.079 -13.767  1.00 64.24           C  
ATOM   1933  NE2 HIS B 237      20.751  -7.179 -13.136  1.00 64.24           N  
ATOM   1934  N   MET B 238      26.634  -4.441 -11.947  1.00 69.38           N  
ATOM   1935  CA  MET B 238      27.989  -3.946 -12.177  1.00 69.38           C  
ATOM   1936  C   MET B 238      29.021  -4.868 -11.536  1.00 69.38           C  
ATOM   1937  CB  MET B 238      28.143  -2.526 -11.627  1.00 69.38           C  
ATOM   1938  O   MET B 238      30.085  -5.108 -12.110  1.00 69.38           O  
ATOM   1939  CG  MET B 238      27.463  -1.464 -12.476  1.00 69.38           C  
ATOM   1940  SD  MET B 238      27.844   0.239 -11.907  1.00 69.38           S  
ATOM   1941  CE  MET B 238      26.632   0.408 -10.568  1.00 69.38           C  
ATOM   1942  N   LEU B 239      28.622  -5.457 -10.359  1.00 70.51           N  
ATOM   1943  CA  LEU B 239      29.555  -6.300  -9.620  1.00 70.51           C  
ATOM   1944  C   LEU B 239      29.667  -7.679 -10.262  1.00 70.51           C  
ATOM   1945  CB  LEU B 239      29.113  -6.437  -8.161  1.00 70.51           C  
ATOM   1946  O   LEU B 239      30.753  -8.260 -10.309  1.00 70.51           O  
ATOM   1947  CG  LEU B 239      29.293  -5.201  -7.278  1.00 70.51           C  
ATOM   1948  CD1 LEU B 239      28.608  -5.407  -5.932  1.00 70.51           C  
ATOM   1949  CD2 LEU B 239      30.774  -4.892  -7.088  1.00 70.51           C  
ATOM   1950  N   ASN B 240      28.545  -8.123 -10.754  1.00 62.53           N  
ATOM   1951  CA  ASN B 240      28.531  -9.517 -11.188  1.00 62.53           C  
ATOM   1952  C   ASN B 240      28.424  -9.631 -12.705  1.00 62.53           C  
ATOM   1953  CB  ASN B 240      27.386 -10.276 -10.516  1.00 62.53           C  
ATOM   1954  O   ASN B 240      28.657 -10.701 -13.270  1.00 62.53           O  
ATOM   1955  CG  ASN B 240      27.530 -10.337  -9.008  1.00 62.53           C  
ATOM   1956  ND2 ASN B 240      26.405 -10.368  -8.305  1.00 62.53           N  
ATOM   1957  OD1 ASN B 240      28.645 -10.355  -8.479  1.00 62.53           O  
ATOM   1958  N   GLY B 241      28.062  -8.564 -13.338  1.00 60.03           N  
ATOM   1959  CA  GLY B 241      27.827  -8.616 -14.772  1.00 60.03           C  
ATOM   1960  C   GLY B 241      29.106  -8.692 -15.584  1.00 60.03           C  
ATOM   1961  O   GLY B 241      30.164  -8.252 -15.129  1.00 60.03           O  
ATOM   1962  N   LYS B 242      29.131  -9.479 -16.676  1.00 63.86           N  
ATOM   1963  CA  LYS B 242      30.207  -9.557 -17.660  1.00 63.86           C  
ATOM   1964  C   LYS B 242      29.735  -9.079 -19.030  1.00 63.86           C  
ATOM   1965  CB  LYS B 242      30.740 -10.987 -17.759  1.00 63.86           C  
ATOM   1966  O   LYS B 242      28.581  -9.297 -19.406  1.00 63.86           O  
ATOM   1967  CG  LYS B 242      31.391 -11.496 -16.481  1.00 63.86           C  
ATOM   1968  CD  LYS B 242      31.911 -12.918 -16.646  1.00 63.86           C  
ATOM   1969  CE  LYS B 242      32.514 -13.447 -15.352  1.00 63.86           C  
ATOM   1970  NZ  LYS B 242      33.040 -14.836 -15.514  1.00 63.86           N  
ATOM   1971  N   ASP B 243      30.482  -8.265 -19.564  1.00 62.93           N  
ATOM   1972  CA  ASP B 243      30.170  -7.825 -20.920  1.00 62.93           C  
ATOM   1973  C   ASP B 243      29.940  -9.017 -21.845  1.00 62.93           C  
ATOM   1974  CB  ASP B 243      31.292  -6.942 -21.470  1.00 62.93           C  
ATOM   1975  O   ASP B 243      30.816  -9.871 -21.997  1.00 62.93           O  
ATOM   1976  CG  ASP B 243      30.983  -6.377 -22.845  1.00 62.93           C  
ATOM   1977  OD1 ASP B 243      31.924  -5.997 -23.574  1.00 62.93           O  
ATOM   1978  OD2 ASP B 243      29.787  -6.307 -23.201  1.00 62.93           O  
ATOM   1979  N   PRO B 244      28.647  -8.947 -22.302  1.00 60.78           N  
ATOM   1980  CA  PRO B 244      28.328 -10.088 -23.163  1.00 60.78           C  
ATOM   1981  C   PRO B 244      29.281 -10.217 -24.349  1.00 60.78           C  
ATOM   1982  CB  PRO B 244      26.904  -9.784 -23.637  1.00 60.78           C  
ATOM   1983  O   PRO B 244      29.478 -11.318 -24.870  1.00 60.78           O  
ATOM   1984  CG  PRO B 244      26.712  -8.328 -23.360  1.00 60.78           C  
ATOM   1985  CD  PRO B 244      27.653  -7.923 -22.261  1.00 60.78           C  
ATOM   1986  N   GLU B 245      29.888  -9.292 -24.838  1.00 61.90           N  
ATOM   1987  CA  GLU B 245      30.758  -9.312 -26.010  1.00 61.90           C  
ATOM   1988  C   GLU B 245      32.187  -9.692 -25.630  1.00 61.90           C  
ATOM   1989  CB  GLU B 245      30.744  -7.953 -26.713  1.00 61.90           C  
ATOM   1990  O   GLU B 245      32.813 -10.519 -26.296  1.00 61.90           O  
ATOM   1991  CG  GLU B 245      29.433  -7.639 -27.419  1.00 61.90           C  
ATOM   1992  CD  GLU B 245      29.467  -6.331 -28.193  1.00 61.90           C  
ATOM   1993  OE1 GLU B 245      28.445  -5.970 -28.820  1.00 61.90           O  
ATOM   1994  OE2 GLU B 245      30.524  -5.661 -28.173  1.00 61.90           O  
ATOM   1995  N   THR B 246      32.635  -9.095 -24.536  1.00 64.67           N  
ATOM   1996  CA  THR B 246      34.029  -9.332 -24.179  1.00 64.67           C  
ATOM   1997  C   THR B 246      34.130 -10.318 -23.019  1.00 64.67           C  
ATOM   1998  CB  THR B 246      34.741  -8.019 -23.804  1.00 64.67           C  
ATOM   1999  O   THR B 246      35.194 -10.892 -22.775  1.00 64.67           O  
ATOM   2000  CG2 THR B 246      34.639  -6.997 -24.931  1.00 64.67           C  
ATOM   2001  OG1 THR B 246      34.137  -7.475 -22.624  1.00 64.67           O  
ATOM   2002  N   GLY B 247      33.191 -10.562 -22.283  1.00 57.60           N  
ATOM   2003  CA  GLY B 247      33.200 -11.412 -21.103  1.00 57.60           C  
ATOM   2004  C   GLY B 247      33.924 -10.789 -19.924  1.00 57.60           C  
ATOM   2005  O   GLY B 247      34.153 -11.451 -18.910  1.00 57.60           O  
ATOM   2006  N   GLU B 248      34.332  -9.606 -20.040  1.00 68.15           N  
ATOM   2007  CA  GLU B 248      35.076  -8.931 -18.982  1.00 68.15           C  
ATOM   2008  C   GLU B 248      34.138  -8.200 -18.026  1.00 68.15           C  
ATOM   2009  CB  GLU B 248      36.088  -7.949 -19.578  1.00 68.15           C  
ATOM   2010  O   GLU B 248      33.155  -7.592 -18.456  1.00 68.15           O  
ATOM   2011  CG  GLU B 248      37.213  -8.621 -20.352  1.00 68.15           C  
ATOM   2012  CD  GLU B 248      38.371  -7.685 -20.662  1.00 68.15           C  
ATOM   2013  OE1 GLU B 248      39.446  -8.167 -21.084  1.00 68.15           O  
ATOM   2014  OE2 GLU B 248      38.202  -6.458 -20.479  1.00 68.15           O  
ATOM   2015  N   PRO B 249      34.422  -8.455 -16.498  1.00 64.93           N  
ATOM   2016  CA  PRO B 249      33.661  -7.667 -15.525  1.00 64.93           C  
ATOM   2017  C   PRO B 249      34.174  -6.235 -15.397  1.00 64.93           C  
ATOM   2018  CB  PRO B 249      33.857  -8.437 -14.217  1.00 64.93           C  
ATOM   2019  O   PRO B 249      35.261  -5.918 -15.886  1.00 64.93           O  
ATOM   2020  CG  PRO B 249      35.213  -9.055 -14.336  1.00 64.93           C  
ATOM   2021  CD  PRO B 249      35.456  -9.397 -15.778  1.00 64.93           C  
ATOM   2022  N   LEU B 250      33.354  -5.331 -15.036  1.00 65.55           N  
ATOM   2023  CA  LEU B 250      33.835  -4.008 -14.654  1.00 65.55           C  
ATOM   2024  C   LEU B 250      34.746  -4.092 -13.434  1.00 65.55           C  
ATOM   2025  CB  LEU B 250      32.658  -3.072 -14.364  1.00 65.55           C  
ATOM   2026  O   LEU B 250      34.469  -4.845 -12.498  1.00 65.55           O  
ATOM   2027  CG  LEU B 250      31.811  -2.656 -15.567  1.00 65.55           C  
ATOM   2028  CD1 LEU B 250      30.554  -1.928 -15.104  1.00 65.55           C  
ATOM   2029  CD2 LEU B 250      32.623  -1.781 -16.516  1.00 65.55           C  
ATOM   2030  N   ASP B 251      35.821  -3.161 -13.466  1.00 69.54           N  
ATOM   2031  CA  ASP B 251      36.643  -3.123 -12.261  1.00 69.54           C  
ATOM   2032  C   ASP B 251      36.037  -2.194 -11.211  1.00 69.54           C  
ATOM   2033  CB  ASP B 251      38.068  -2.678 -12.597  1.00 69.54           C  
ATOM   2034  O   ASP B 251      35.184  -1.363 -11.529  1.00 69.54           O  
ATOM   2035  CG  ASP B 251      38.129  -1.280 -13.188  1.00 69.54           C  
ATOM   2036  OD1 ASP B 251      39.108  -0.959 -13.895  1.00 69.54           O  
ATOM   2037  OD2 ASP B 251      37.190  -0.492 -12.942  1.00 69.54           O  
ATOM   2038  N   ASP B 252      36.425  -2.454 -10.045  1.00 69.35           N  
ATOM   2039  CA  ASP B 252      35.848  -1.721  -8.922  1.00 69.35           C  
ATOM   2040  C   ASP B 252      35.956  -0.213  -9.137  1.00 69.35           C  
ATOM   2041  CB  ASP B 252      36.536  -2.116  -7.614  1.00 69.35           C  
ATOM   2042  O   ASP B 252      35.049   0.537  -8.771  1.00 69.35           O  
ATOM   2043  CG  ASP B 252      36.085  -3.468  -7.091  1.00 69.35           C  
ATOM   2044  OD1 ASP B 252      36.583  -3.910  -6.033  1.00 69.35           O  
ATOM   2045  OD2 ASP B 252      35.226  -4.099  -7.744  1.00 69.35           O  
ATOM   2046  N   GLU B 253      36.990   0.206  -9.709  1.00 68.84           N  
ATOM   2047  CA  GLU B 253      37.170   1.632  -9.969  1.00 68.84           C  
ATOM   2048  C   GLU B 253      36.131   2.147 -10.960  1.00 68.84           C  
ATOM   2049  CB  GLU B 253      38.581   1.909 -10.494  1.00 68.84           C  
ATOM   2050  O   GLU B 253      35.571   3.230 -10.773  1.00 68.84           O  
ATOM   2051  CG  GLU B 253      38.945   3.386 -10.529  1.00 68.84           C  
ATOM   2052  CD  GLU B 253      40.388   3.639 -10.936  1.00 68.84           C  
ATOM   2053  OE1 GLU B 253      41.003   4.601 -10.423  1.00 68.84           O  
ATOM   2054  OE2 GLU B 253      40.908   2.868 -11.773  1.00 68.84           O  
ATOM   2055  N   ASN B 254      35.933   1.309 -12.093  1.00 68.19           N  
ATOM   2056  CA  ASN B 254      34.923   1.707 -13.067  1.00 68.19           C  
ATOM   2057  C   ASN B 254      33.517   1.638 -12.477  1.00 68.19           C  
ATOM   2058  CB  ASN B 254      35.016   0.838 -14.323  1.00 68.19           C  
ATOM   2059  O   ASN B 254      32.661   2.462 -12.803  1.00 68.19           O  
ATOM   2060  CG  ASN B 254      34.232   1.410 -15.488  1.00 68.19           C  
ATOM   2061  ND2 ASN B 254      34.838   2.347 -16.207  1.00 68.19           N  
ATOM   2062  OD1 ASN B 254      33.091   1.013 -15.739  1.00 68.19           O  
ATOM   2063  N   ILE B 255      33.300   0.695 -11.561  1.00 68.91           N  
ATOM   2064  CA  ILE B 255      32.017   0.610 -10.871  1.00 68.91           C  
ATOM   2065  C   ILE B 255      31.791   1.875 -10.046  1.00 68.91           C  
ATOM   2066  CB  ILE B 255      31.944  -0.640  -9.966  1.00 68.91           C  
ATOM   2067  O   ILE B 255      30.688   2.427 -10.035  1.00 68.91           O  
ATOM   2068  CG1 ILE B 255      31.947  -1.915 -10.817  1.00 68.91           C  
ATOM   2069  CG2 ILE B 255      30.706  -0.584  -9.067  1.00 68.91           C  
ATOM   2070  CD1 ILE B 255      32.033  -3.201 -10.005  1.00 68.91           C  
ATOM   2071  N   ARG B 256      32.897   2.394  -9.352  1.00 68.85           N  
ATOM   2072  CA  ARG B 256      32.816   3.648  -8.610  1.00 68.85           C  
ATOM   2073  C   ARG B 256      32.414   4.800  -9.524  1.00 68.85           C  
ATOM   2074  CB  ARG B 256      34.151   3.958  -7.931  1.00 68.85           C  
ATOM   2075  O   ARG B 256      31.525   5.585  -9.188  1.00 68.85           O  
ATOM   2076  CG  ARG B 256      34.120   5.195  -7.047  1.00 68.85           C  
ATOM   2077  CD  ARG B 256      35.514   5.589  -6.579  1.00 68.85           C  
ATOM   2078  NE  ARG B 256      36.254   4.441  -6.063  1.00 68.85           N  
ATOM   2079  NH1 ARG B 256      38.340   5.384  -6.373  1.00 68.85           N  
ATOM   2080  NH2 ARG B 256      38.150   3.277  -5.492  1.00 68.85           N  
ATOM   2081  CZ  ARG B 256      37.580   4.370  -5.977  1.00 68.85           C  
ATOM   2082  N   TYR B 257      33.066   4.834 -10.779  1.00 69.76           N  
ATOM   2083  CA  TYR B 257      32.761   5.892 -11.736  1.00 69.76           C  
ATOM   2084  C   TYR B 257      31.302   5.830 -12.171  1.00 69.76           C  
ATOM   2085  CB  TYR B 257      33.676   5.790 -12.960  1.00 69.76           C  
ATOM   2086  O   TYR B 257      30.635   6.862 -12.277  1.00 69.76           O  
ATOM   2087  CG  TYR B 257      35.137   5.999 -12.646  1.00 69.76           C  
ATOM   2088  CD1 TYR B 257      35.532   6.807 -11.582  1.00 69.76           C  
ATOM   2089  CD2 TYR B 257      36.125   5.390 -13.411  1.00 69.76           C  
ATOM   2090  CE1 TYR B 257      36.877   7.005 -11.289  1.00 69.76           C  
ATOM   2091  CE2 TYR B 257      37.474   5.581 -13.128  1.00 69.76           C  
ATOM   2092  OH  TYR B 257      39.173   6.580 -11.782  1.00 69.76           O  
ATOM   2093  CZ  TYR B 257      37.839   6.388 -12.067  1.00 69.76           C  
ATOM   2094  N   GLN B 258      30.796   4.539 -12.384  1.00 71.81           N  
ATOM   2095  CA  GLN B 258      29.424   4.372 -12.851  1.00 71.81           C  
ATOM   2096  C   GLN B 258      28.423   4.741 -11.760  1.00 71.81           C  
ATOM   2097  CB  GLN B 258      29.186   2.935 -13.318  1.00 71.81           C  
ATOM   2098  O   GLN B 258      27.392   5.357 -12.039  1.00 71.81           O  
ATOM   2099  CG  GLN B 258      30.112   2.493 -14.443  1.00 71.81           C  
ATOM   2100  CD  GLN B 258      30.074   3.430 -15.637  1.00 71.81           C  
ATOM   2101  NE2 GLN B 258      31.099   3.358 -16.479  1.00 71.81           N  
ATOM   2102  OE1 GLN B 258      29.131   4.210 -15.800  1.00 71.81           O  
ATOM   2103  N   ILE B 259      28.780   4.435 -10.439  1.00 69.47           N  
ATOM   2104  CA  ILE B 259      27.881   4.753  -9.335  1.00 69.47           C  
ATOM   2105  C   ILE B 259      27.762   6.268  -9.186  1.00 69.47           C  
ATOM   2106  CB  ILE B 259      28.365   4.120  -8.011  1.00 69.47           C  
ATOM   2107  O   ILE B 259      26.660   6.798  -9.033  1.00 69.47           O  
ATOM   2108  CG1 ILE B 259      28.208   2.596  -8.059  1.00 69.47           C  
ATOM   2109  CG2 ILE B 259      27.606   4.712  -6.820  1.00 69.47           C  
ATOM   2110  CD1 ILE B 259      28.734   1.880  -6.823  1.00 69.47           C  
ATOM   2111  N   ILE B 260      28.850   6.949  -9.235  1.00 67.98           N  
ATOM   2112  CA  ILE B 260      28.840   8.402  -9.115  1.00 67.98           C  
ATOM   2113  C   ILE B 260      28.064   9.011 -10.281  1.00 67.98           C  
ATOM   2114  CB  ILE B 260      30.274   8.976  -9.069  1.00 67.98           C  
ATOM   2115  O   ILE B 260      27.284   9.948 -10.094  1.00 67.98           O  
ATOM   2116  CG1 ILE B 260      30.983   8.537  -7.783  1.00 67.98           C  
ATOM   2117  CG2 ILE B 260      30.250  10.502  -9.188  1.00 67.98           C  
ATOM   2118  CD1 ILE B 260      32.450   8.940  -7.717  1.00 67.98           C  
ATOM   2119  N   THR B 261      28.190   8.356 -11.572  1.00 66.94           N  
ATOM   2120  CA  THR B 261      27.473   8.815 -12.757  1.00 66.94           C  
ATOM   2121  C   THR B 261      25.965   8.682 -12.561  1.00 66.94           C  
ATOM   2122  CB  THR B 261      27.902   8.029 -14.009  1.00 66.94           C  
ATOM   2123  O   THR B 261      25.216   9.630 -12.805  1.00 66.94           O  
ATOM   2124  CG2 THR B 261      27.120   8.481 -15.238  1.00 66.94           C  
ATOM   2125  OG1 THR B 261      29.300   8.239 -14.242  1.00 66.94           O  
ATOM   2126  N   PHE B 262      25.577   7.613 -11.983  1.00 63.98           N  
ATOM   2127  CA  PHE B 262      24.151   7.347 -11.838  1.00 63.98           C  
ATOM   2128  C   PHE B 262      23.555   8.185 -10.713  1.00 63.98           C  
ATOM   2129  CB  PHE B 262      23.905   5.859 -11.570  1.00 63.98           C  
ATOM   2130  O   PHE B 262      22.419   8.651 -10.814  1.00 63.98           O  
ATOM   2131  CG  PHE B 262      24.070   4.988 -12.786  1.00 63.98           C  
ATOM   2132  CD1 PHE B 262      23.289   5.193 -13.917  1.00 63.98           C  
ATOM   2133  CD2 PHE B 262      25.008   3.963 -12.799  1.00 63.98           C  
ATOM   2134  CE1 PHE B 262      23.441   4.389 -15.044  1.00 63.98           C  
ATOM   2135  CE2 PHE B 262      25.165   3.155 -13.921  1.00 63.98           C  
ATOM   2136  CZ  PHE B 262      24.380   3.369 -15.042  1.00 63.98           C  
ATOM   2137  N   LEU B 263      24.316   8.461  -9.622  1.00 62.62           N  
ATOM   2138  CA  LEU B 263      23.817   9.281  -8.523  1.00 62.62           C  
ATOM   2139  C   LEU B 263      23.596  10.720  -8.976  1.00 62.62           C  
ATOM   2140  CB  LEU B 263      24.794   9.248  -7.344  1.00 62.62           C  
ATOM   2141  O   LEU B 263      22.590  11.338  -8.623  1.00 62.62           O  
ATOM   2142  CG  LEU B 263      24.805   7.967  -6.509  1.00 62.62           C  
ATOM   2143  CD1 LEU B 263      25.960   7.994  -5.513  1.00 62.62           C  
ATOM   2144  CD2 LEU B 263      23.474   7.788  -5.787  1.00 62.62           C  
ATOM   2145  N   ILE B 264      24.391  11.177  -9.863  1.00 57.71           N  
ATOM   2146  CA  ILE B 264      24.276  12.549 -10.345  1.00 57.71           C  
ATOM   2147  C   ILE B 264      23.186  12.632 -11.411  1.00 57.71           C  
ATOM   2148  CB  ILE B 264      25.619  13.065 -10.910  1.00 57.71           C  
ATOM   2149  O   ILE B 264      22.338  13.527 -11.374  1.00 57.71           O  
ATOM   2150  CG1 ILE B 264      26.665  13.164  -9.793  1.00 57.71           C  
ATOM   2151  CG2 ILE B 264      25.429  14.416 -11.605  1.00 57.71           C  
ATOM   2152  CD1 ILE B 264      28.061  13.523 -10.283  1.00 57.71           C  
ATOM   2153  N   ALA B 265      23.196  11.632 -12.409  1.00 55.69           N  
ATOM   2154  CA  ALA B 265      22.235  11.617 -13.508  1.00 55.69           C  
ATOM   2155  C   ALA B 265      20.811  11.442 -12.989  1.00 55.69           C  
ATOM   2156  CB  ALA B 265      22.577  10.507 -14.499  1.00 55.69           C  
ATOM   2157  O   ALA B 265      19.872  12.040 -13.520  1.00 55.69           O  
ATOM   2158  N   GLY B 266      20.832  10.723 -11.898  1.00 52.50           N  
ATOM   2159  CA  GLY B 266      19.516  10.395 -11.373  1.00 52.50           C  
ATOM   2160  C   GLY B 266      18.973  11.448 -10.426  1.00 52.50           C  
ATOM   2161  O   GLY B 266      17.761  11.541 -10.221  1.00 52.50           O  
ATOM   2162  N   HIS B 267      19.793  12.224  -9.944  1.00 51.55           N  
ATOM   2163  CA  HIS B 267      19.361  13.177  -8.928  1.00 51.55           C  
ATOM   2164  C   HIS B 267      19.106  14.552  -9.536  1.00 51.55           C  
ATOM   2165  CB  HIS B 267      20.404  13.281  -7.814  1.00 51.55           C  
ATOM   2166  O   HIS B 267      18.086  15.183  -9.249  1.00 51.55           O  
ATOM   2167  CG  HIS B 267      20.124  14.373  -6.830  1.00 51.55           C  
ATOM   2168  CD2 HIS B 267      19.464  14.357  -5.648  1.00 51.55           C  
ATOM   2169  ND1 HIS B 267      20.543  15.672  -7.021  1.00 51.55           N  
ATOM   2170  CE1 HIS B 267      20.153  16.409  -5.995  1.00 51.55           C  
ATOM   2171  NE2 HIS B 267      19.496  15.635  -5.148  1.00 51.55           N  
ATOM   2172  N   GLU B 268      19.976  14.982 -10.362  1.00 66.20           N  
ATOM   2173  CA  GLU B 268      19.935  16.370 -10.812  1.00 66.20           C  
ATOM   2174  C   GLU B 268      18.964  16.545 -11.976  1.00 66.20           C  
ATOM   2175  CB  GLU B 268      21.333  16.845 -11.218  1.00 66.20           C  
ATOM   2176  O   GLU B 268      18.151  17.472 -11.979  1.00 66.20           O  
ATOM   2177  CG  GLU B 268      21.467  18.359 -11.305  1.00 66.20           C  
ATOM   2178  CD  GLU B 268      21.185  19.063  -9.988  1.00 66.20           C  
ATOM   2179  OE1 GLU B 268      21.199  20.314  -9.953  1.00 66.20           O  
ATOM   2180  OE2 GLU B 268      20.950  18.358  -8.981  1.00 66.20           O  
ATOM   2181  N   THR B 269      18.941  15.559 -12.805  1.00 66.10           N  
ATOM   2182  CA  THR B 269      18.161  15.727 -14.026  1.00 66.10           C  
ATOM   2183  C   THR B 269      16.688  15.418 -13.773  1.00 66.10           C  
ATOM   2184  CB  THR B 269      18.691  14.826 -15.157  1.00 66.10           C  
ATOM   2185  O   THR B 269      15.810  16.191 -14.162  1.00 66.10           O  
ATOM   2186  CG2 THR B 269      20.050  15.309 -15.653  1.00 66.10           C  
ATOM   2187  OG1 THR B 269      18.821  13.485 -14.670  1.00 66.10           O  
ATOM   2188  N   THR B 270      16.389  14.375 -13.089  1.00 68.61           N  
ATOM   2189  CA  THR B 270      14.993  14.062 -12.803  1.00 68.61           C  
ATOM   2190  C   THR B 270      14.405  15.067 -11.817  1.00 68.61           C  
ATOM   2191  CB  THR B 270      14.844  12.637 -12.239  1.00 68.61           C  
ATOM   2192  O   THR B 270      13.230  15.427 -11.915  1.00 68.61           O  
ATOM   2193  CG2 THR B 270      13.378  12.292 -11.998  1.00 68.61           C  
ATOM   2194  OG1 THR B 270      15.397  11.700 -13.171  1.00 68.61           O  
ATOM   2195  N   SER B 271      15.278  15.443 -10.747  1.00 69.87           N  
ATOM   2196  CA  SER B 271      14.793  16.463  -9.824  1.00 69.87           C  
ATOM   2197  C   SER B 271      14.455  17.757 -10.557  1.00 69.87           C  
ATOM   2198  CB  SER B 271      15.832  16.740  -8.737  1.00 69.87           C  
ATOM   2199  O   SER B 271      13.467  18.420 -10.234  1.00 69.87           O  
ATOM   2200  OG  SER B 271      17.005  17.307  -9.295  1.00 69.87           O  
ATOM   2201  N   GLY B 272      15.353  18.082 -11.609  1.00 71.62           N  
ATOM   2202  CA  GLY B 272      15.052  19.232 -12.448  1.00 71.62           C  
ATOM   2203  C   GLY B 272      13.776  19.067 -13.250  1.00 71.62           C  
ATOM   2204  O   GLY B 272      12.962  19.990 -13.329  1.00 71.62           O  
ATOM   2205  N   LEU B 273      13.606  17.841 -13.834  1.00 74.62           N  
ATOM   2206  CA  LEU B 273      12.405  17.547 -14.609  1.00 74.62           C  
ATOM   2207  C   LEU B 273      11.154  17.691 -13.749  1.00 74.62           C  
ATOM   2208  CB  LEU B 273      12.477  16.134 -15.193  1.00 74.62           C  
ATOM   2209  O   LEU B 273      10.193  18.353 -14.148  1.00 74.62           O  
ATOM   2210  CG  LEU B 273      11.212  15.621 -15.884  1.00 74.62           C  
ATOM   2211  CD1 LEU B 273      10.793  16.573 -16.999  1.00 74.62           C  
ATOM   2212  CD2 LEU B 273      11.434  14.214 -16.430  1.00 74.62           C  
ATOM   2213  N   LEU B 274      11.202  17.163 -12.559  1.00 76.09           N  
ATOM   2214  CA  LEU B 274      10.046  17.212 -11.671  1.00 76.09           C  
ATOM   2215  C   LEU B 274       9.773  18.641 -11.212  1.00 76.09           C  
ATOM   2216  CB  LEU B 274      10.264  16.307 -10.456  1.00 76.09           C  
ATOM   2217  O   LEU B 274       8.616  19.059 -11.124  1.00 76.09           O  
ATOM   2218  CG  LEU B 274      10.108  14.804 -10.694  1.00 76.09           C  
ATOM   2219  CD1 LEU B 274      10.672  14.019  -9.514  1.00 76.09           C  
ATOM   2220  CD2 LEU B 274       8.643  14.449 -10.927  1.00 76.09           C  
ATOM   2221  N   SER B 275      10.838  19.422 -10.899  1.00 75.08           N  
ATOM   2222  CA  SER B 275      10.695  20.817 -10.495  1.00 75.08           C  
ATOM   2223  C   SER B 275      10.099  21.659 -11.618  1.00 75.08           C  
ATOM   2224  CB  SER B 275      12.048  21.395 -10.077  1.00 75.08           C  
ATOM   2225  O   SER B 275       9.174  22.442 -11.390  1.00 75.08           O  
ATOM   2226  OG  SER B 275      12.558  20.711  -8.945  1.00 75.08           O  
ATOM   2227  N   PHE B 276      10.532  21.479 -12.980  1.00 74.49           N  
ATOM   2228  CA  PHE B 276       9.986  22.200 -14.124  1.00 74.49           C  
ATOM   2229  C   PHE B 276       8.530  21.815 -14.362  1.00 74.49           C  
ATOM   2230  CB  PHE B 276      10.814  21.922 -15.382  1.00 74.49           C  
ATOM   2231  O   PHE B 276       7.685  22.680 -14.599  1.00 74.49           O  
ATOM   2232  CG  PHE B 276      12.106  22.692 -15.441  1.00 74.49           C  
ATOM   2233  CD1 PHE B 276      12.109  24.079 -15.347  1.00 74.49           C  
ATOM   2234  CD2 PHE B 276      13.317  22.030 -15.591  1.00 74.49           C  
ATOM   2235  CE1 PHE B 276      13.302  24.795 -15.401  1.00 74.49           C  
ATOM   2236  CE2 PHE B 276      14.514  22.738 -15.646  1.00 74.49           C  
ATOM   2237  CZ  PHE B 276      14.504  24.121 -15.552  1.00 74.49           C  
ATOM   2238  N   ALA B 277       8.368  20.451 -14.207  1.00 73.94           N  
ATOM   2239  CA  ALA B 277       7.009  19.972 -14.441  1.00 73.94           C  
ATOM   2240  C   ALA B 277       6.031  20.587 -13.445  1.00 73.94           C  
ATOM   2241  CB  ALA B 277       6.960  18.448 -14.359  1.00 73.94           C  
ATOM   2242  O   ALA B 277       4.970  21.084 -13.832  1.00 73.94           O  
ATOM   2243  N   LEU B 278       6.441  20.632 -12.142  1.00 74.49           N  
ATOM   2244  CA  LEU B 278       5.555  21.198 -11.131  1.00 74.49           C  
ATOM   2245  C   LEU B 278       5.401  22.703 -11.325  1.00 74.49           C  
ATOM   2246  CB  LEU B 278       6.088  20.905  -9.726  1.00 74.49           C  
ATOM   2247  O   LEU B 278       4.304  23.244 -11.168  1.00 74.49           O  
ATOM   2248  CG  LEU B 278       5.196  21.333  -8.560  1.00 74.49           C  
ATOM   2249  CD1 LEU B 278       3.812  20.705  -8.692  1.00 74.49           C  
ATOM   2250  CD2 LEU B 278       5.836  20.952  -7.229  1.00 74.49           C  
ATOM   2251  N   TYR B 279       6.432  23.344 -11.703  1.00 75.02           N  
ATOM   2252  CA  TYR B 279       6.350  24.773 -11.985  1.00 75.02           C  
ATOM   2253  C   TYR B 279       5.341  25.054 -13.091  1.00 75.02           C  
ATOM   2254  CB  TYR B 279       7.725  25.322 -12.379  1.00 75.02           C  
ATOM   2255  O   TYR B 279       4.454  25.896 -12.931  1.00 75.02           O  
ATOM   2256  CG  TYR B 279       7.681  26.726 -12.933  1.00 75.02           C  
ATOM   2257  CD1 TYR B 279       7.800  26.960 -14.301  1.00 75.02           C  
ATOM   2258  CD2 TYR B 279       7.523  27.820 -12.089  1.00 75.02           C  
ATOM   2259  CE1 TYR B 279       7.762  28.252 -14.815  1.00 75.02           C  
ATOM   2260  CE2 TYR B 279       7.484  29.116 -12.593  1.00 75.02           C  
ATOM   2261  OH  TYR B 279       7.566  30.603 -14.458  1.00 75.02           O  
ATOM   2262  CZ  TYR B 279       7.604  29.322 -13.955  1.00 75.02           C  
ATOM   2263  N   PHE B 280       5.429  24.406 -14.275  1.00 73.79           N  
ATOM   2264  CA  PHE B 280       4.542  24.643 -15.408  1.00 73.79           C  
ATOM   2265  C   PHE B 280       3.108  24.260 -15.062  1.00 73.79           C  
ATOM   2266  CB  PHE B 280       5.014  23.858 -16.636  1.00 73.79           C  
ATOM   2267  O   PHE B 280       2.162  24.916 -15.502  1.00 73.79           O  
ATOM   2268  CG  PHE B 280       6.218  24.456 -17.313  1.00 73.79           C  
ATOM   2269  CD1 PHE B 280       6.164  25.733 -17.857  1.00 73.79           C  
ATOM   2270  CD2 PHE B 280       7.404  23.740 -17.404  1.00 73.79           C  
ATOM   2271  CE1 PHE B 280       7.277  26.288 -18.485  1.00 73.79           C  
ATOM   2272  CE2 PHE B 280       8.520  24.288 -18.030  1.00 73.79           C  
ATOM   2273  CZ  PHE B 280       8.454  25.562 -18.570  1.00 73.79           C  
ATOM   2274  N   LEU B 281       3.069  23.266 -14.255  1.00 75.88           N  
ATOM   2275  CA  LEU B 281       1.731  22.857 -13.841  1.00 75.88           C  
ATOM   2276  C   LEU B 281       1.081  23.926 -12.969  1.00 75.88           C  
ATOM   2277  CB  LEU B 281       1.787  21.528 -13.084  1.00 75.88           C  
ATOM   2278  O   LEU B 281      -0.072  24.300 -13.193  1.00 75.88           O  
ATOM   2279  CG  LEU B 281       1.961  20.269 -13.935  1.00 75.88           C  
ATOM   2280  CD1 LEU B 281       2.219  19.059 -13.044  1.00 75.88           C  
ATOM   2281  CD2 LEU B 281       0.734  20.043 -14.812  1.00 75.88           C  
ATOM   2282  N   VAL B 282       1.807  24.536 -11.995  1.00 75.03           N  
ATOM   2283  CA  VAL B 282       1.234  25.524 -11.087  1.00 75.03           C  
ATOM   2284  C   VAL B 282       0.953  26.820 -11.845  1.00 75.03           C  
ATOM   2285  CB  VAL B 282       2.167  25.801  -9.887  1.00 75.03           C  
ATOM   2286  O   VAL B 282       0.062  27.585 -11.469  1.00 75.03           O  
ATOM   2287  CG1 VAL B 282       2.278  24.567  -8.994  1.00 75.03           C  
ATOM   2288  CG2 VAL B 282       3.547  26.238 -10.374  1.00 75.03           C  
ATOM   2289  N   LYS B 283       1.591  27.081 -12.996  1.00 76.53           N  
ATOM   2290  CA  LYS B 283       1.394  28.280 -13.805  1.00 76.53           C  
ATOM   2291  C   LYS B 283       0.271  28.081 -14.819  1.00 76.53           C  
ATOM   2292  CB  LYS B 283       2.689  28.661 -14.525  1.00 76.53           C  
ATOM   2293  O   LYS B 283      -0.222  29.047 -15.404  1.00 76.53           O  
ATOM   2294  CG  LYS B 283       3.785  29.169 -13.600  1.00 76.53           C  
ATOM   2295  CD  LYS B 283       3.367  30.450 -12.889  1.00 76.53           C  
ATOM   2296  CE  LYS B 283       4.479  30.982 -11.995  1.00 76.53           C  
ATOM   2297  NZ  LYS B 283       4.030  32.161 -11.195  1.00 76.53           N  
ATOM   2298  N   ASN B 284      -0.109  26.884 -15.068  1.00 72.73           N  
ATOM   2299  CA  ASN B 284      -1.192  26.537 -15.982  1.00 72.73           C  
ATOM   2300  C   ASN B 284      -2.258  25.690 -15.293  1.00 72.73           C  
ATOM   2301  CB  ASN B 284      -0.645  25.807 -17.210  1.00 72.73           C  
ATOM   2302  O   ASN B 284      -2.292  24.470 -15.463  1.00 72.73           O  
ATOM   2303  CG  ASN B 284       0.303  26.664 -18.025  1.00 72.73           C  
ATOM   2304  ND2 ASN B 284       1.596  26.549 -17.746  1.00 72.73           N  
ATOM   2305  OD1 ASN B 284      -0.122  27.425 -18.898  1.00 72.73           O  
ATOM   2306  N   PRO B 285      -3.029  26.311 -14.477  1.00 70.33           N  
ATOM   2307  CA  PRO B 285      -3.993  25.636 -13.605  1.00 70.33           C  
ATOM   2308  C   PRO B 285      -4.896  24.666 -14.363  1.00 70.33           C  
ATOM   2309  CB  PRO B 285      -4.805  26.791 -13.015  1.00 70.33           C  
ATOM   2310  O   PRO B 285      -5.301  23.637 -13.816  1.00 70.33           O  
ATOM   2311  CG  PRO B 285      -3.921  27.989 -13.153  1.00 70.33           C  
ATOM   2312  CD  PRO B 285      -3.010  27.776 -14.328  1.00 70.33           C  
ATOM   2313  N   HIS B 286      -5.323  24.942 -15.714  1.00 72.19           N  
ATOM   2314  CA  HIS B 286      -6.177  24.034 -16.471  1.00 72.19           C  
ATOM   2315  C   HIS B 286      -5.457  22.724 -16.775  1.00 72.19           C  
ATOM   2316  CB  HIS B 286      -6.639  24.693 -17.772  1.00 72.19           C  
ATOM   2317  O   HIS B 286      -6.059  21.650 -16.713  1.00 72.19           O  
ATOM   2318  CG  HIS B 286      -5.525  24.978 -18.729  1.00 72.19           C  
ATOM   2319  CD2 HIS B 286      -5.114  24.317 -19.837  1.00 72.19           C  
ATOM   2320  ND1 HIS B 286      -4.684  26.060 -18.590  1.00 72.19           N  
ATOM   2321  CE1 HIS B 286      -3.802  26.054 -19.575  1.00 72.19           C  
ATOM   2322  NE2 HIS B 286      -4.041  25.006 -20.345  1.00 72.19           N  
ATOM   2323  N   VAL B 287      -4.085  22.851 -17.055  1.00 72.34           N  
ATOM   2324  CA  VAL B 287      -3.274  21.660 -17.285  1.00 72.34           C  
ATOM   2325  C   VAL B 287      -3.074  20.908 -15.971  1.00 72.34           C  
ATOM   2326  CB  VAL B 287      -1.906  22.017 -17.908  1.00 72.34           C  
ATOM   2327  O   VAL B 287      -3.117  19.676 -15.940  1.00 72.34           O  
ATOM   2328  CG1 VAL B 287      -1.057  20.762 -18.103  1.00 72.34           C  
ATOM   2329  CG2 VAL B 287      -2.099  22.747 -19.236  1.00 72.34           C  
ATOM   2330  N   LEU B 288      -2.862  21.598 -14.826  1.00 72.06           N  
ATOM   2331  CA  LEU B 288      -2.731  21.015 -13.495  1.00 72.06           C  
ATOM   2332  C   LEU B 288      -3.977  20.217 -13.127  1.00 72.06           C  
ATOM   2333  CB  LEU B 288      -2.485  22.109 -12.453  1.00 72.06           C  
ATOM   2334  O   LEU B 288      -3.875  19.085 -12.648  1.00 72.06           O  
ATOM   2335  CG  LEU B 288      -2.393  21.649 -10.997  1.00 72.06           C  
ATOM   2336  CD1 LEU B 288      -1.253  20.651 -10.827  1.00 72.06           C  
ATOM   2337  CD2 LEU B 288      -2.207  22.845 -10.069  1.00 72.06           C  
ATOM   2338  N   GLN B 289      -5.117  20.769 -13.369  1.00 70.25           N  
ATOM   2339  CA  GLN B 289      -6.379  20.110 -13.051  1.00 70.25           C  
ATOM   2340  C   GLN B 289      -6.548  18.826 -13.859  1.00 70.25           C  
ATOM   2341  CB  GLN B 289      -7.556  21.051 -13.309  1.00 70.25           C  
ATOM   2342  O   GLN B 289      -6.945  17.793 -13.316  1.00 70.25           O  
ATOM   2343  CG  GLN B 289      -8.884  20.538 -12.766  1.00 70.25           C  
ATOM   2344  CD  GLN B 289     -10.004  21.553 -12.899  1.00 70.25           C  
ATOM   2345  NE2 GLN B 289     -11.156  21.244 -12.315  1.00 70.25           N  
ATOM   2346  OE1 GLN B 289      -9.834  22.607 -13.521  1.00 70.25           O  
ATOM   2347  N   LYS B 290      -6.241  18.855 -15.177  1.00 73.55           N  
ATOM   2348  CA  LYS B 290      -6.334  17.675 -16.032  1.00 73.55           C  
ATOM   2349  C   LYS B 290      -5.383  16.579 -15.562  1.00 73.55           C  
ATOM   2350  CB  LYS B 290      -6.034  18.042 -17.486  1.00 73.55           C  
ATOM   2351  O   LYS B 290      -5.760  15.407 -15.498  1.00 73.55           O  
ATOM   2352  CG  LYS B 290      -7.195  18.709 -18.209  1.00 73.55           C  
ATOM   2353  CD  LYS B 290      -6.856  18.995 -19.666  1.00 73.55           C  
ATOM   2354  CE  LYS B 290      -7.948  19.812 -20.345  1.00 73.55           C  
ATOM   2355  NZ  LYS B 290      -7.620  20.096 -21.774  1.00 73.55           N  
ATOM   2356  N   ALA B 291      -4.180  16.966 -15.255  1.00 72.00           N  
ATOM   2357  CA  ALA B 291      -3.189  16.004 -14.778  1.00 72.00           C  
ATOM   2358  C   ALA B 291      -3.595  15.423 -13.426  1.00 72.00           C  
ATOM   2359  CB  ALA B 291      -1.814  16.660 -14.680  1.00 72.00           C  
ATOM   2360  O   ALA B 291      -3.443  14.223 -13.188  1.00 72.00           O  
ATOM   2361  N   ALA B 292      -4.081  16.285 -12.533  1.00 72.91           N  
ATOM   2362  CA  ALA B 292      -4.543  15.836 -11.222  1.00 72.91           C  
ATOM   2363  C   ALA B 292      -5.738  14.896 -11.354  1.00 72.91           C  
ATOM   2364  CB  ALA B 292      -4.906  17.033 -10.347  1.00 72.91           C  
ATOM   2365  O   ALA B 292      -5.834  13.900 -10.632  1.00 72.91           O  
ATOM   2366  N   GLU B 293      -6.604  15.214 -12.269  1.00 70.68           N  
ATOM   2367  CA  GLU B 293      -7.759  14.355 -12.508  1.00 70.68           C  
ATOM   2368  C   GLU B 293      -7.332  12.987 -13.031  1.00 70.68           C  
ATOM   2369  CB  GLU B 293      -8.727  15.016 -13.493  1.00 70.68           C  
ATOM   2370  O   GLU B 293      -7.878  11.960 -12.621  1.00 70.68           O  
ATOM   2371  CG  GLU B 293      -9.536  16.155 -12.890  1.00 70.68           C  
ATOM   2372  CD  GLU B 293     -10.364  16.912 -13.916  1.00 70.68           C  
ATOM   2373  OE1 GLU B 293     -11.033  17.903 -13.544  1.00 70.68           O  
ATOM   2374  OE2 GLU B 293     -10.345  16.510 -15.101  1.00 70.68           O  
ATOM   2375  N   GLU B 294      -6.374  13.060 -13.990  1.00 73.73           N  
ATOM   2376  CA  GLU B 294      -5.859  11.781 -14.468  1.00 73.73           C  
ATOM   2377  C   GLU B 294      -5.234  10.978 -13.331  1.00 73.73           C  
ATOM   2378  CB  GLU B 294      -4.834  11.997 -15.584  1.00 73.73           C  
ATOM   2379  O   GLU B 294      -5.476   9.776 -13.207  1.00 73.73           O  
ATOM   2380  CG  GLU B 294      -4.270  10.706 -16.160  1.00 73.73           C  
ATOM   2381  CD  GLU B 294      -3.213  10.936 -17.228  1.00 73.73           C  
ATOM   2382  OE1 GLU B 294      -3.447  10.572 -18.403  1.00 73.73           O  
ATOM   2383  OE2 GLU B 294      -2.141  11.485 -16.887  1.00 73.73           O  
ATOM   2384  N   ALA B 295      -4.457  11.587 -12.533  1.00 69.55           N  
ATOM   2385  CA  ALA B 295      -3.809  10.916 -11.409  1.00 69.55           C  
ATOM   2386  C   ALA B 295      -4.841  10.299 -10.469  1.00 69.55           C  
ATOM   2387  CB  ALA B 295      -2.918  11.894 -10.647  1.00 69.55           C  
ATOM   2388  O   ALA B 295      -4.698   9.149 -10.049  1.00 69.55           O  
ATOM   2389  N   ALA B 296      -5.761  11.080 -10.122  1.00 68.77           N  
ATOM   2390  CA  ALA B 296      -6.823  10.597  -9.244  1.00 68.77           C  
ATOM   2391  C   ALA B 296      -7.558   9.416  -9.870  1.00 68.77           C  
ATOM   2392  CB  ALA B 296      -7.804  11.723  -8.926  1.00 68.77           C  
ATOM   2393  O   ALA B 296      -7.913   8.459  -9.177  1.00 68.77           O  
ATOM   2394  N   ARG B 297      -7.742   9.470 -11.265  1.00 69.98           N  
ATOM   2395  CA  ARG B 297      -8.476   8.441 -11.994  1.00 69.98           C  
ATOM   2396  C   ARG B 297      -7.646   7.169 -12.130  1.00 69.98           C  
ATOM   2397  CB  ARG B 297      -8.885   8.950 -13.377  1.00 69.98           C  
ATOM   2398  O   ARG B 297      -8.175   6.061 -12.018  1.00 69.98           O  
ATOM   2399  CG  ARG B 297      -9.834   8.022 -14.119  1.00 69.98           C  
ATOM   2400  CD  ARG B 297     -10.235   8.590 -15.474  1.00 69.98           C  
ATOM   2401  NE  ARG B 297      -9.067   8.941 -16.278  1.00 69.98           N  
ATOM   2402  NH1 ARG B 297      -9.682  11.147 -16.582  1.00 69.98           N  
ATOM   2403  NH2 ARG B 297      -7.738  10.357 -17.503  1.00 69.98           N  
ATOM   2404  CZ  ARG B 297      -8.832  10.147 -16.786  1.00 69.98           C  
ATOM   2405  N   VAL B 298      -6.447   7.319 -12.381  1.00 70.93           N  
ATOM   2406  CA  VAL B 298      -5.588   6.197 -12.744  1.00 70.93           C  
ATOM   2407  C   VAL B 298      -4.984   5.579 -11.485  1.00 70.93           C  
ATOM   2408  CB  VAL B 298      -4.468   6.631 -13.715  1.00 70.93           C  
ATOM   2409  O   VAL B 298      -4.899   4.355 -11.366  1.00 70.93           O  
ATOM   2410  CG1 VAL B 298      -3.455   5.504 -13.910  1.00 70.93           C  
ATOM   2411  CG2 VAL B 298      -5.061   7.059 -15.056  1.00 70.93           C  
ATOM   2412  N   LEU B 299      -4.557   6.298 -10.504  1.00 67.24           N  
ATOM   2413  CA  LEU B 299      -3.867   5.812  -9.315  1.00 67.24           C  
ATOM   2414  C   LEU B 299      -4.860   5.498  -8.201  1.00 67.24           C  
ATOM   2415  CB  LEU B 299      -2.846   6.845  -8.828  1.00 67.24           C  
ATOM   2416  O   LEU B 299      -4.938   6.226  -7.209  1.00 67.24           O  
ATOM   2417  CG  LEU B 299      -1.777   7.269  -9.836  1.00 67.24           C  
ATOM   2418  CD1 LEU B 299      -0.836   8.294  -9.211  1.00 67.24           C  
ATOM   2419  CD2 LEU B 299      -0.999   6.055 -10.333  1.00 67.24           C  
ATOM   2420  N   VAL B 300      -5.408   4.525  -8.486  1.00 63.99           N  
ATOM   2421  CA  VAL B 300      -6.536   4.201  -7.618  1.00 63.99           C  
ATOM   2422  C   VAL B 300      -6.054   3.366  -6.434  1.00 63.99           C  
ATOM   2423  CB  VAL B 300      -7.644   3.447  -8.386  1.00 63.99           C  
ATOM   2424  O   VAL B 300      -6.715   3.313  -5.394  1.00 63.99           O  
ATOM   2425  CG1 VAL B 300      -8.329   4.371  -9.392  1.00 63.99           C  
ATOM   2426  CG2 VAL B 300      -7.066   2.221  -9.090  1.00 63.99           C  
ATOM   2427  N   ASP B 301      -5.069   2.776  -6.542  1.00 59.58           N  
ATOM   2428  CA  ASP B 301      -4.536   1.959  -5.457  1.00 59.58           C  
ATOM   2429  C   ASP B 301      -3.848   2.825  -4.404  1.00 59.58           C  
ATOM   2430  CB  ASP B 301      -3.557   0.916  -6.001  1.00 59.58           C  
ATOM   2431  O   ASP B 301      -3.441   3.953  -4.690  1.00 59.58           O  
ATOM   2432  CG  ASP B 301      -4.221  -0.100  -6.914  1.00 59.58           C  
ATOM   2433  OD1 ASP B 301      -3.571  -0.580  -7.867  1.00 59.58           O  
ATOM   2434  OD2 ASP B 301      -5.406  -0.422  -6.679  1.00 59.58           O  
ATOM   2435  N   PRO B 302      -3.837   2.295  -3.116  1.00 57.40           N  
ATOM   2436  CA  PRO B 302      -3.174   3.058  -2.056  1.00 57.40           C  
ATOM   2437  C   PRO B 302      -1.753   3.475  -2.430  1.00 57.40           C  
ATOM   2438  CB  PRO B 302      -3.164   2.084  -0.875  1.00 57.40           C  
ATOM   2439  O   PRO B 302      -1.304   4.560  -2.051  1.00 57.40           O  
ATOM   2440  CG  PRO B 302      -4.326   1.176  -1.119  1.00 57.40           C  
ATOM   2441  CD  PRO B 302      -4.510   1.025  -2.602  1.00 57.40           C  
ATOM   2442  N   VAL B 303      -1.074   2.641  -3.144  1.00 57.92           N  
ATOM   2443  CA  VAL B 303       0.204   2.944  -3.780  1.00 57.92           C  
ATOM   2444  C   VAL B 303       0.144   2.578  -5.261  1.00 57.92           C  
ATOM   2445  CB  VAL B 303       1.370   2.199  -3.093  1.00 57.92           C  
ATOM   2446  O   VAL B 303      -0.444   1.559  -5.632  1.00 57.92           O  
ATOM   2447  CG1 VAL B 303       2.427   3.187  -2.602  1.00 57.92           C  
ATOM   2448  CG2 VAL B 303       0.851   1.348  -1.936  1.00 57.92           C  
ATOM   2449  N   PRO B 304       0.642   3.425  -6.199  1.00 65.17           N  
ATOM   2450  CA  PRO B 304       0.526   3.188  -7.639  1.00 65.17           C  
ATOM   2451  C   PRO B 304       1.196   1.888  -8.080  1.00 65.17           C  
ATOM   2452  CB  PRO B 304       1.229   4.400  -8.254  1.00 65.17           C  
ATOM   2453  O   PRO B 304       2.282   1.555  -7.598  1.00 65.17           O  
ATOM   2454  CG  PRO B 304       1.160   5.457  -7.200  1.00 65.17           C  
ATOM   2455  CD  PRO B 304       1.224   4.793  -5.854  1.00 65.17           C  
ATOM   2456  N   SER B 305       0.353   1.091  -8.718  1.00 67.35           N  
ATOM   2457  CA  SER B 305       0.990  -0.049  -9.370  1.00 67.35           C  
ATOM   2458  C   SER B 305       1.795   0.390 -10.589  1.00 67.35           C  
ATOM   2459  CB  SER B 305      -0.058  -1.083  -9.786  1.00 67.35           C  
ATOM   2460  O   SER B 305       1.598   1.492 -11.105  1.00 67.35           O  
ATOM   2461  OG  SER B 305      -0.863  -0.586 -10.841  1.00 67.35           O  
ATOM   2462  N   TYR B 306       2.803  -0.505 -10.965  1.00 66.43           N  
ATOM   2463  CA  TYR B 306       3.574  -0.248 -12.177  1.00 66.43           C  
ATOM   2464  C   TYR B 306       2.654   0.038 -13.358  1.00 66.43           C  
ATOM   2465  CB  TYR B 306       4.482  -1.438 -12.499  1.00 66.43           C  
ATOM   2466  O   TYR B 306       2.880   0.986 -14.114  1.00 66.43           O  
ATOM   2467  CG  TYR B 306       5.301  -1.255 -13.754  1.00 66.43           C  
ATOM   2468  CD1 TYR B 306       4.887  -1.803 -14.966  1.00 66.43           C  
ATOM   2469  CD2 TYR B 306       6.490  -0.534 -13.730  1.00 66.43           C  
ATOM   2470  CE1 TYR B 306       5.640  -1.638 -16.124  1.00 66.43           C  
ATOM   2471  CE2 TYR B 306       7.251  -0.363 -14.882  1.00 66.43           C  
ATOM   2472  OH  TYR B 306       7.567  -0.750 -17.216  1.00 66.43           O  
ATOM   2473  CZ  TYR B 306       6.818  -0.917 -16.072  1.00 66.43           C  
ATOM   2474  N   LYS B 307       1.634  -0.677 -13.614  1.00 63.59           N  
ATOM   2475  CA  LYS B 307       0.682  -0.532 -14.711  1.00 63.59           C  
ATOM   2476  C   LYS B 307      -0.033   0.814 -14.644  1.00 63.59           C  
ATOM   2477  CB  LYS B 307      -0.340  -1.670 -14.690  1.00 63.59           C  
ATOM   2478  O   LYS B 307      -0.246   1.462 -15.671  1.00 63.59           O  
ATOM   2479  CG  LYS B 307      -1.176  -1.775 -15.957  1.00 63.59           C  
ATOM   2480  CD  LYS B 307      -2.157  -2.938 -15.884  1.00 63.59           C  
ATOM   2481  CE  LYS B 307      -3.115  -2.937 -17.068  1.00 63.59           C  
ATOM   2482  NZ  LYS B 307      -4.079  -4.075 -17.001  1.00 63.59           N  
ATOM   2483  N   GLN B 308      -0.362   1.242 -13.451  1.00 68.74           N  
ATOM   2484  CA  GLN B 308      -1.062   2.512 -13.287  1.00 68.74           C  
ATOM   2485  C   GLN B 308      -0.173   3.686 -13.686  1.00 68.74           C  
ATOM   2486  CB  GLN B 308      -1.538   2.681 -11.843  1.00 68.74           C  
ATOM   2487  O   GLN B 308      -0.638   4.637 -14.318  1.00 68.74           O  
ATOM   2488  CG  GLN B 308      -2.705   1.776 -11.470  1.00 68.74           C  
ATOM   2489  CD  GLN B 308      -3.070   1.864 -10.000  1.00 68.74           C  
ATOM   2490  NE2 GLN B 308      -4.366   1.852  -9.709  1.00 68.74           N  
ATOM   2491  OE1 GLN B 308      -2.193   1.942  -9.133  1.00 68.74           O  
ATOM   2492  N   VAL B 309       1.022   3.469 -13.346  1.00 71.89           N  
ATOM   2493  CA  VAL B 309       1.949   4.542 -13.689  1.00 71.89           C  
ATOM   2494  C   VAL B 309       2.065   4.660 -15.207  1.00 71.89           C  
ATOM   2495  CB  VAL B 309       3.343   4.310 -13.065  1.00 71.89           C  
ATOM   2496  O   VAL B 309       2.136   5.767 -15.747  1.00 71.89           O  
ATOM   2497  CG1 VAL B 309       4.330   5.377 -13.533  1.00 71.89           C  
ATOM   2498  CG2 VAL B 309       3.248   4.297 -11.540  1.00 71.89           C  
ATOM   2499  N   LYS B 310       2.107   3.597 -15.962  1.00 67.77           N  
ATOM   2500  CA  LYS B 310       2.191   3.593 -17.420  1.00 67.77           C  
ATOM   2501  C   LYS B 310       0.934   4.190 -18.045  1.00 67.77           C  
ATOM   2502  CB  LYS B 310       2.411   2.172 -17.941  1.00 67.77           C  
ATOM   2503  O   LYS B 310       0.949   4.607 -19.205  1.00 67.77           O  
ATOM   2504  CG  LYS B 310       3.781   1.597 -17.611  1.00 67.77           C  
ATOM   2505  CD  LYS B 310       4.881   2.271 -18.421  1.00 67.77           C  
ATOM   2506  CE  LYS B 310       6.053   1.331 -18.665  1.00 67.77           C  
ATOM   2507  NZ  LYS B 310       7.180   2.020 -19.361  1.00 67.77           N  
ATOM   2508  N   GLN B 311      -0.160   4.274 -17.254  1.00 71.31           N  
ATOM   2509  CA  GLN B 311      -1.432   4.771 -17.767  1.00 71.31           C  
ATOM   2510  C   GLN B 311      -1.557   6.278 -17.561  1.00 71.31           C  
ATOM   2511  CB  GLN B 311      -2.601   4.050 -17.094  1.00 71.31           C  
ATOM   2512  O   GLN B 311      -2.552   6.884 -17.964  1.00 71.31           O  
ATOM   2513  CG  GLN B 311      -2.729   2.585 -17.488  1.00 71.31           C  
ATOM   2514  CD  GLN B 311      -3.819   1.863 -16.719  1.00 71.31           C  
ATOM   2515  NE2 GLN B 311      -4.128   0.639 -17.135  1.00 71.31           N  
ATOM   2516  OE1 GLN B 311      -4.379   2.400 -15.758  1.00 71.31           O  
ATOM   2517  N   LEU B 312      -0.623   6.841 -16.830  1.00 73.36           N  
ATOM   2518  CA  LEU B 312      -0.628   8.290 -16.658  1.00 73.36           C  
ATOM   2519  C   LEU B 312      -0.119   8.988 -17.915  1.00 73.36           C  
ATOM   2520  CB  LEU B 312       0.231   8.690 -15.456  1.00 73.36           C  
ATOM   2521  O   LEU B 312       0.958   9.587 -17.905  1.00 73.36           O  
ATOM   2522  CG  LEU B 312      -0.312   8.307 -14.078  1.00 73.36           C  
ATOM   2523  CD1 LEU B 312       0.739   8.567 -13.003  1.00 73.36           C  
ATOM   2524  CD2 LEU B 312      -1.594   9.076 -13.776  1.00 73.36           C  
ATOM   2525  N   LYS B 313      -0.894   8.873 -18.958  1.00 74.97           N  
ATOM   2526  CA  LYS B 313      -0.490   9.326 -20.286  1.00 74.97           C  
ATOM   2527  C   LYS B 313      -0.334  10.843 -20.326  1.00 74.97           C  
ATOM   2528  CB  LYS B 313      -1.504   8.875 -21.339  1.00 74.97           C  
ATOM   2529  O   LYS B 313       0.647  11.358 -20.866  1.00 74.97           O  
ATOM   2530  CG  LYS B 313      -1.568   7.367 -21.531  1.00 74.97           C  
ATOM   2531  CD  LYS B 313      -2.371   6.995 -22.771  1.00 74.97           C  
ATOM   2532  CE  LYS B 313      -2.489   5.485 -22.930  1.00 74.97           C  
ATOM   2533  NZ  LYS B 313      -3.267   5.116 -24.150  1.00 74.97           N  
ATOM   2534  N   TYR B 314      -1.288  11.568 -19.630  1.00 75.70           N  
ATOM   2535  CA  TYR B 314      -1.234  13.025 -19.661  1.00 75.70           C  
ATOM   2536  C   TYR B 314      -0.076  13.546 -18.817  1.00 75.70           C  
ATOM   2537  CB  TYR B 314      -2.553  13.623 -19.162  1.00 75.70           C  
ATOM   2538  O   TYR B 314       0.597  14.505 -19.201  1.00 75.70           O  
ATOM   2539  CG  TYR B 314      -2.692  15.101 -19.437  1.00 75.70           C  
ATOM   2540  CD1 TYR B 314      -2.715  16.024 -18.394  1.00 75.70           C  
ATOM   2541  CD2 TYR B 314      -2.803  15.577 -20.739  1.00 75.70           C  
ATOM   2542  CE1 TYR B 314      -2.845  17.386 -18.642  1.00 75.70           C  
ATOM   2543  CE2 TYR B 314      -2.933  16.937 -20.999  1.00 75.70           C  
ATOM   2544  OH  TYR B 314      -3.082  19.180 -20.197  1.00 75.70           O  
ATOM   2545  CZ  TYR B 314      -2.953  17.832 -19.945  1.00 75.70           C  
ATOM   2546  N   VAL B 315       0.083  12.865 -17.588  1.00 75.97           N  
ATOM   2547  CA  VAL B 315       1.238  13.213 -16.766  1.00 75.97           C  
ATOM   2548  C   VAL B 315       2.521  13.028 -17.572  1.00 75.97           C  
ATOM   2549  CB  VAL B 315       1.292  12.365 -15.475  1.00 75.97           C  
ATOM   2550  O   VAL B 315       3.436  13.850 -17.491  1.00 75.97           O  
ATOM   2551  CG1 VAL B 315       2.637  12.537 -14.772  1.00 75.97           C  
ATOM   2552  CG2 VAL B 315       0.144  12.743 -14.541  1.00 75.97           C  
ATOM   2553  N   GLY B 316       2.572  11.830 -18.393  1.00 72.28           N  
ATOM   2554  CA  GLY B 316       3.701  11.627 -19.287  1.00 72.28           C  
ATOM   2555  C   GLY B 316       3.880  12.755 -20.286  1.00 72.28           C  
ATOM   2556  O   GLY B 316       5.005  13.176 -20.559  1.00 72.28           O  
ATOM   2557  N   MET B 317       2.826  13.360 -20.916  1.00 74.61           N  
ATOM   2558  CA  MET B 317       2.862  14.476 -21.857  1.00 74.61           C  
ATOM   2559  C   MET B 317       3.347  15.749 -21.173  1.00 74.61           C  
ATOM   2560  CB  MET B 317       1.481  14.706 -22.473  1.00 74.61           C  
ATOM   2561  O   MET B 317       4.096  16.530 -21.763  1.00 74.61           O  
ATOM   2562  CG  MET B 317       1.008  13.567 -23.361  1.00 74.61           C  
ATOM   2563  SD  MET B 317      -0.715  13.800 -23.945  1.00 74.61           S  
ATOM   2564  CE  MET B 317      -1.042  12.157 -24.642  1.00 74.61           C  
ATOM   2565  N   VAL B 318       2.924  15.965 -19.801  1.00 77.36           N  
ATOM   2566  CA  VAL B 318       3.364  17.113 -19.015  1.00 77.36           C  
ATOM   2567  C   VAL B 318       4.880  17.064 -18.833  1.00 77.36           C  
ATOM   2568  CB  VAL B 318       2.664  17.160 -17.638  1.00 77.36           C  
ATOM   2569  O   VAL B 318       5.569  18.065 -19.043  1.00 77.36           O  
ATOM   2570  CG1 VAL B 318       3.362  18.153 -16.711  1.00 77.36           C  
ATOM   2571  CG2 VAL B 318       1.189  17.524 -17.803  1.00 77.36           C  
ATOM   2572  N   LEU B 319       5.347  15.838 -18.524  1.00 75.48           N  
ATOM   2573  CA  LEU B 319       6.783  15.673 -18.325  1.00 75.48           C  
ATOM   2574  C   LEU B 319       7.543  15.919 -19.624  1.00 75.48           C  
ATOM   2575  CB  LEU B 319       7.093  14.270 -17.796  1.00 75.48           C  
ATOM   2576  O   LEU B 319       8.553  16.627 -19.632  1.00 75.48           O  
ATOM   2577  CG  LEU B 319       6.613  13.959 -16.378  1.00 75.48           C  
ATOM   2578  CD1 LEU B 319       6.761  12.470 -16.083  1.00 75.48           C  
ATOM   2579  CD2 LEU B 319       7.384  14.791 -15.358  1.00 75.48           C  
ATOM   2580  N   ASN B 320       7.061  15.381 -20.791  1.00 75.17           N  
ATOM   2581  CA  ASN B 320       7.704  15.577 -22.086  1.00 75.17           C  
ATOM   2582  C   ASN B 320       7.676  17.042 -22.510  1.00 75.17           C  
ATOM   2583  CB  ASN B 320       7.041  14.703 -23.153  1.00 75.17           C  
ATOM   2584  O   ASN B 320       8.656  17.554 -23.055  1.00 75.17           O  
ATOM   2585  CG  ASN B 320       7.459  13.249 -23.059  1.00 75.17           C  
ATOM   2586  ND2 ASN B 320       6.583  12.350 -23.492  1.00 75.17           N  
ATOM   2587  OD1 ASN B 320       8.561  12.935 -22.601  1.00 75.17           O  
ATOM   2588  N   GLU B 321       6.598  17.759 -22.226  1.00 79.48           N  
ATOM   2589  CA  GLU B 321       6.496  19.174 -22.574  1.00 79.48           C  
ATOM   2590  C   GLU B 321       7.412  20.024 -21.699  1.00 79.48           C  
ATOM   2591  CB  GLU B 321       5.049  19.656 -22.445  1.00 79.48           C  
ATOM   2592  O   GLU B 321       8.005  20.996 -22.172  1.00 79.48           O  
ATOM   2593  CG  GLU B 321       4.851  21.116 -22.825  1.00 79.48           C  
ATOM   2594  CD  GLU B 321       5.127  21.396 -24.294  1.00 79.48           C  
ATOM   2595  OE1 GLU B 321       4.819  22.514 -24.767  1.00 79.48           O  
ATOM   2596  OE2 GLU B 321       5.654  20.490 -24.977  1.00 79.48           O  
ATOM   2597  N   ALA B 322       7.507  19.636 -20.387  1.00 75.58           N  
ATOM   2598  CA  ALA B 322       8.468  20.311 -19.519  1.00 75.58           C  
ATOM   2599  C   ALA B 322       9.895  20.120 -20.026  1.00 75.58           C  
ATOM   2600  CB  ALA B 322       8.343  19.798 -18.086  1.00 75.58           C  
ATOM   2601  O   ALA B 322      10.689  21.064 -20.033  1.00 75.58           O  
ATOM   2602  N   LEU B 323      10.189  18.942 -20.538  1.00 74.75           N  
ATOM   2603  CA  LEU B 323      11.502  18.643 -21.099  1.00 74.75           C  
ATOM   2604  C   LEU B 323      11.715  19.388 -22.412  1.00 74.75           C  
ATOM   2605  CB  LEU B 323      11.660  17.137 -21.321  1.00 74.75           C  
ATOM   2606  O   LEU B 323      12.840  19.778 -22.734  1.00 74.75           O  
ATOM   2607  CG  LEU B 323      12.011  16.302 -20.089  1.00 74.75           C  
ATOM   2608  CD1 LEU B 323      11.879  14.815 -20.401  1.00 74.75           C  
ATOM   2609  CD2 LEU B 323      13.419  16.630 -19.604  1.00 74.75           C  
ATOM   2610  N   ARG B 324      10.636  19.564 -23.211  1.00 77.22           N  
ATOM   2611  CA  ARG B 324      10.744  20.322 -24.453  1.00 77.22           C  
ATOM   2612  C   ARG B 324      11.154  21.765 -24.180  1.00 77.22           C  
ATOM   2613  CB  ARG B 324       9.419  20.290 -25.219  1.00 77.22           C  
ATOM   2614  O   ARG B 324      12.042  22.300 -24.847  1.00 77.22           O  
ATOM   2615  CG  ARG B 324       9.509  20.855 -26.628  1.00 77.22           C  
ATOM   2616  CD  ARG B 324       8.131  21.097 -27.227  1.00 77.22           C  
ATOM   2617  NE  ARG B 324       7.452  22.218 -26.583  1.00 77.22           N  
ATOM   2618  NH1 ARG B 324       8.463  23.843 -27.878  1.00 77.22           N  
ATOM   2619  NH2 ARG B 324       6.957  24.437 -26.255  1.00 77.22           N  
ATOM   2620  CZ  ARG B 324       7.625  23.497 -26.907  1.00 77.22           C  
ATOM   2621  N   LEU B 325      10.538  22.419 -23.095  1.00 77.23           N  
ATOM   2622  CA  LEU B 325      10.789  23.829 -22.820  1.00 77.23           C  
ATOM   2623  C   LEU B 325      12.131  24.016 -22.120  1.00 77.23           C  
ATOM   2624  CB  LEU B 325       9.666  24.415 -21.960  1.00 77.23           C  
ATOM   2625  O   LEU B 325      12.936  24.857 -22.527  1.00 77.23           O  
ATOM   2626  CG  LEU B 325       8.330  24.659 -22.664  1.00 77.23           C  
ATOM   2627  CD1 LEU B 325       7.261  25.052 -21.649  1.00 77.23           C  
ATOM   2628  CD2 LEU B 325       8.478  25.734 -23.735  1.00 77.23           C  
ATOM   2629  N   TRP B 326      12.316  23.171 -21.150  1.00 72.89           N  
ATOM   2630  CA  TRP B 326      13.599  23.240 -20.460  1.00 72.89           C  
ATOM   2631  C   TRP B 326      14.158  21.843 -20.209  1.00 72.89           C  
ATOM   2632  CB  TRP B 326      13.457  23.992 -19.134  1.00 72.89           C  
ATOM   2633  O   TRP B 326      13.912  21.249 -19.157  1.00 72.89           O  
ATOM   2634  CG  TRP B 326      13.199  25.460 -19.291  1.00 72.89           C  
ATOM   2635  CD1 TRP B 326      12.007  26.110 -19.127  1.00 72.89           C  
ATOM   2636  CD2 TRP B 326      14.156  26.462 -19.650  1.00 72.89           C  
ATOM   2637  CE2 TRP B 326      13.474  27.698 -19.684  1.00 72.89           C  
ATOM   2638  CE3 TRP B 326      15.526  26.434 -19.945  1.00 72.89           C  
ATOM   2639  NE1 TRP B 326      12.166  27.456 -19.361  1.00 72.89           N  
ATOM   2640  CH2 TRP B 326      15.457  28.842 -20.287  1.00 72.89           C  
ATOM   2641  CZ2 TRP B 326      14.117  28.897 -20.002  1.00 72.89           C  
ATOM   2642  CZ3 TRP B 326      16.163  27.628 -20.262  1.00 72.89           C  
ATOM   2643  N   PRO B 327      14.891  21.252 -21.360  1.00 72.41           N  
ATOM   2644  CA  PRO B 327      15.571  19.972 -21.145  1.00 72.41           C  
ATOM   2645  C   PRO B 327      16.617  20.040 -20.034  1.00 72.41           C  
ATOM   2646  CB  PRO B 327      16.230  19.691 -22.498  1.00 72.41           C  
ATOM   2647  O   PRO B 327      17.405  20.987 -19.980  1.00 72.41           O  
ATOM   2648  CG  PRO B 327      16.439  21.039 -23.109  1.00 72.41           C  
ATOM   2649  CD  PRO B 327      15.318  21.939 -22.673  1.00 72.41           C  
ATOM   2650  N   THR B 328      16.463  19.149 -18.976  1.00 72.29           N  
ATOM   2651  CA  THR B 328      17.336  19.238 -17.811  1.00 72.29           C  
ATOM   2652  C   THR B 328      18.798  19.080 -18.217  1.00 72.29           C  
ATOM   2653  CB  THR B 328      16.974  18.172 -16.760  1.00 72.29           C  
ATOM   2654  O   THR B 328      19.694  19.592 -17.542  1.00 72.29           O  
ATOM   2655  CG2 THR B 328      15.642  18.491 -16.088  1.00 72.29           C  
ATOM   2656  OG1 THR B 328      16.880  16.892 -17.398  1.00 72.29           O  
ATOM   2657  N   ALA B 329      19.195  18.354 -19.214  1.00 66.21           N  
ATOM   2658  CA  ALA B 329      20.474  18.408 -19.917  1.00 66.21           C  
ATOM   2659  C   ALA B 329      20.402  19.350 -21.115  1.00 66.21           C  
ATOM   2660  CB  ALA B 329      20.894  17.011 -20.366  1.00 66.21           C  
ATOM   2661  O   ALA B 329      19.750  19.043 -22.116  1.00 66.21           O  
ATOM   2662  N   PRO B 330      21.098  20.485 -20.952  1.00 69.66           N  
ATOM   2663  CA  PRO B 330      20.860  21.564 -21.914  1.00 69.66           C  
ATOM   2664  C   PRO B 330      21.571  21.335 -23.246  1.00 69.66           C  
ATOM   2665  CB  PRO B 330      21.419  22.799 -21.202  1.00 69.66           C  
ATOM   2666  O   PRO B 330      21.244  21.982 -24.244  1.00 69.66           O  
ATOM   2667  CG  PRO B 330      22.463  22.267 -20.275  1.00 69.66           C  
ATOM   2668  CD  PRO B 330      22.030  20.910 -19.798  1.00 69.66           C  
ATOM   2669  N   ALA B 331      22.630  20.509 -23.403  1.00 68.75           N  
ATOM   2670  CA  ALA B 331      23.395  20.344 -24.636  1.00 68.75           C  
ATOM   2671  C   ALA B 331      24.148  19.016 -24.641  1.00 68.75           C  
ATOM   2672  CB  ALA B 331      24.369  21.505 -24.818  1.00 68.75           C  
ATOM   2673  O   ALA B 331      24.376  18.421 -23.585  1.00 68.75           O  
ATOM   2674  N   PHE B 332      24.415  18.369 -25.789  1.00 70.90           N  
ATOM   2675  CA  PHE B 332      25.381  17.293 -25.977  1.00 70.90           C  
ATOM   2676  C   PHE B 332      26.301  17.592 -27.155  1.00 70.90           C  
ATOM   2677  CB  PHE B 332      24.664  15.957 -26.197  1.00 70.90           C  
ATOM   2678  O   PHE B 332      25.898  18.257 -28.111  1.00 70.90           O  
ATOM   2679  CG  PHE B 332      23.776  15.937 -27.411  1.00 70.90           C  
ATOM   2680  CD1 PHE B 332      22.429  16.264 -27.310  1.00 70.90           C  
ATOM   2681  CD2 PHE B 332      24.288  15.592 -28.655  1.00 70.90           C  
ATOM   2682  CE1 PHE B 332      21.604  16.246 -28.433  1.00 70.90           C  
ATOM   2683  CE2 PHE B 332      23.470  15.573 -29.782  1.00 70.90           C  
ATOM   2684  CZ  PHE B 332      22.128  15.899 -29.668  1.00 70.90           C  
ATOM   2685  N   SER B 333      27.655  17.309 -26.841  1.00 74.06           N  
ATOM   2686  CA  SER B 333      28.707  17.651 -27.792  1.00 74.06           C  
ATOM   2687  C   SER B 333      29.010  16.483 -28.725  1.00 74.06           C  
ATOM   2688  CB  SER B 333      29.980  18.070 -27.056  1.00 74.06           C  
ATOM   2689  O   SER B 333      29.004  15.325 -28.301  1.00 74.06           O  
ATOM   2690  OG  SER B 333      30.945  18.571 -27.965  1.00 74.06           O  
ATOM   2691  N   LEU B 334      29.099  16.734 -30.078  1.00 73.03           N  
ATOM   2692  CA  LEU B 334      29.506  15.792 -31.115  1.00 73.03           C  
ATOM   2693  C   LEU B 334      30.802  16.243 -31.781  1.00 73.03           C  
ATOM   2694  CB  LEU B 334      28.403  15.643 -32.167  1.00 73.03           C  
ATOM   2695  O   LEU B 334      31.206  17.400 -31.641  1.00 73.03           O  
ATOM   2696  CG  LEU B 334      27.025  15.229 -31.650  1.00 73.03           C  
ATOM   2697  CD1 LEU B 334      25.961  15.485 -32.712  1.00 73.03           C  
ATOM   2698  CD2 LEU B 334      27.029  13.762 -31.233  1.00 73.03           C  
ATOM   2699  N   TYR B 335      31.667  15.386 -32.247  1.00 78.81           N  
ATOM   2700  CA  TYR B 335      32.796  15.762 -33.091  1.00 78.81           C  
ATOM   2701  C   TYR B 335      32.711  15.081 -34.451  1.00 78.81           C  
ATOM   2702  CB  TYR B 335      34.120  15.402 -32.409  1.00 78.81           C  
ATOM   2703  O   TYR B 335      32.107  14.014 -34.582  1.00 78.81           O  
ATOM   2704  CG  TYR B 335      34.357  13.916 -32.289  1.00 78.81           C  
ATOM   2705  CD1 TYR B 335      33.928  13.211 -31.167  1.00 78.81           C  
ATOM   2706  CD2 TYR B 335      35.011  13.215 -33.296  1.00 78.81           C  
ATOM   2707  CE1 TYR B 335      34.146  11.842 -31.051  1.00 78.81           C  
ATOM   2708  CE2 TYR B 335      35.235  11.846 -33.191  1.00 78.81           C  
ATOM   2709  OH  TYR B 335      35.018   9.814 -31.957  1.00 78.81           O  
ATOM   2710  CZ  TYR B 335      34.799  11.170 -32.067  1.00 78.81           C  
ATOM   2711  N   ALA B 336      33.194  15.707 -35.591  1.00 76.55           N  
ATOM   2712  CA  ALA B 336      33.237  15.134 -36.934  1.00 76.55           C  
ATOM   2713  C   ALA B 336      34.310  14.053 -37.034  1.00 76.55           C  
ATOM   2714  CB  ALA B 336      33.488  16.226 -37.971  1.00 76.55           C  
ATOM   2715  O   ALA B 336      35.474  14.292 -36.702  1.00 76.55           O  
ATOM   2716  N   LYS B 337      33.882  12.847 -37.508  1.00 75.54           N  
ATOM   2717  CA  LYS B 337      34.810  11.726 -37.619  1.00 75.54           C  
ATOM   2718  C   LYS B 337      35.748  11.905 -38.809  1.00 75.54           C  
ATOM   2719  CB  LYS B 337      34.046  10.407 -37.749  1.00 75.54           C  
ATOM   2720  O   LYS B 337      36.846  11.344 -38.830  1.00 75.54           O  
ATOM   2721  CG  LYS B 337      33.321   9.985 -36.479  1.00 75.54           C  
ATOM   2722  CD  LYS B 337      32.577   8.669 -36.671  1.00 75.54           C  
ATOM   2723  CE  LYS B 337      31.909   8.210 -35.383  1.00 75.54           C  
ATOM   2724  NZ  LYS B 337      31.174   6.923 -35.568  1.00 75.54           N  
ATOM   2725  N   GLU B 338      35.479  12.772 -39.762  1.00 76.13           N  
ATOM   2726  CA  GLU B 338      36.246  13.091 -40.963  1.00 76.13           C  
ATOM   2727  C   GLU B 338      35.890  14.477 -41.494  1.00 76.13           C  
ATOM   2728  CB  GLU B 338      36.010  12.036 -42.047  1.00 76.13           C  
ATOM   2729  O   GLU B 338      34.905  15.079 -41.060  1.00 76.13           O  
ATOM   2730  CG  GLU B 338      34.542  11.809 -42.376  1.00 76.13           C  
ATOM   2731  CD  GLU B 338      34.303  10.579 -43.237  1.00 76.13           C  
ATOM   2732  OE1 GLU B 338      33.138  10.321 -43.617  1.00 76.13           O  
ATOM   2733  OE2 GLU B 338      35.288   9.866 -43.532  1.00 76.13           O  
ATOM   2734  N   ASP B 339      36.723  14.800 -42.329  1.00 75.54           N  
ATOM   2735  CA  ASP B 339      36.338  16.038 -42.998  1.00 75.54           C  
ATOM   2736  C   ASP B 339      34.983  15.891 -43.687  1.00 75.54           C  
ATOM   2737  CB  ASP B 339      37.403  16.453 -44.015  1.00 75.54           C  
ATOM   2738  O   ASP B 339      34.753  14.922 -44.414  1.00 75.54           O  
ATOM   2739  CG  ASP B 339      38.737  16.789 -43.372  1.00 75.54           C  
ATOM   2740  OD1 ASP B 339      39.741  16.950 -44.100  1.00 75.54           O  
ATOM   2741  OD2 ASP B 339      38.786  16.890 -42.127  1.00 75.54           O  
ATOM   2742  N   THR B 340      34.081  16.781 -43.174  1.00 70.38           N  
ATOM   2743  CA  THR B 340      32.739  16.709 -43.741  1.00 70.38           C  
ATOM   2744  C   THR B 340      32.130  18.103 -43.865  1.00 70.38           C  
ATOM   2745  CB  THR B 340      31.819  15.818 -42.886  1.00 70.38           C  
ATOM   2746  O   THR B 340      32.753  19.095 -43.482  1.00 70.38           O  
ATOM   2747  CG2 THR B 340      31.482  16.489 -41.559  1.00 70.38           C  
ATOM   2748  OG1 THR B 340      30.604  15.569 -43.604  1.00 70.38           O  
ATOM   2749  N   VAL B 341      31.031  18.254 -44.707  1.00 73.53           N  
ATOM   2750  CA  VAL B 341      30.271  19.492 -44.847  1.00 73.53           C  
ATOM   2751  C   VAL B 341      28.867  19.304 -44.278  1.00 73.53           C  
ATOM   2752  CB  VAL B 341      30.192  19.945 -46.322  1.00 73.53           C  
ATOM   2753  O   VAL B 341      28.106  18.456 -44.751  1.00 73.53           O  
ATOM   2754  CG1 VAL B 341      29.442  21.270 -46.440  1.00 73.53           C  
ATOM   2755  CG2 VAL B 341      31.593  20.065 -46.919  1.00 73.53           C  
ATOM   2756  N   LEU B 342      28.484  20.071 -43.185  1.00 72.63           N  
ATOM   2757  CA  LEU B 342      27.186  19.989 -42.524  1.00 72.63           C  
ATOM   2758  C   LEU B 342      26.148  20.829 -43.260  1.00 72.63           C  
ATOM   2759  CB  LEU B 342      27.295  20.451 -41.069  1.00 72.63           C  
ATOM   2760  O   LEU B 342      26.388  22.001 -43.557  1.00 72.63           O  
ATOM   2761  CG  LEU B 342      26.070  20.206 -40.186  1.00 72.63           C  
ATOM   2762  CD1 LEU B 342      25.885  18.713 -39.940  1.00 72.63           C  
ATOM   2763  CD2 LEU B 342      26.203  20.958 -38.866  1.00 72.63           C  
ATOM   2764  N   GLY B 343      25.095  20.208 -43.573  1.00 70.06           N  
ATOM   2765  CA  GLY B 343      24.024  20.883 -44.288  1.00 70.06           C  
ATOM   2766  C   GLY B 343      24.397  21.251 -45.712  1.00 70.06           C  
ATOM   2767  O   GLY B 343      23.676  22.000 -46.374  1.00 70.06           O  
ATOM   2768  N   GLY B 344      25.441  20.615 -46.194  1.00 71.64           N  
ATOM   2769  CA  GLY B 344      25.914  20.975 -47.521  1.00 71.64           C  
ATOM   2770  C   GLY B 344      26.429  22.400 -47.605  1.00 71.64           C  
ATOM   2771  O   GLY B 344      26.745  22.888 -48.692  1.00 71.64           O  
ATOM   2772  N   GLU B 345      26.569  22.981 -46.587  1.00 75.08           N  
ATOM   2773  CA  GLU B 345      26.880  24.408 -46.589  1.00 75.08           C  
ATOM   2774  C   GLU B 345      28.079  24.713 -45.696  1.00 75.08           C  
ATOM   2775  CB  GLU B 345      25.666  25.223 -46.136  1.00 75.08           C  
ATOM   2776  O   GLU B 345      28.855  25.628 -45.980  1.00 75.08           O  
ATOM   2777  CG  GLU B 345      24.430  25.017 -46.999  1.00 75.08           C  
ATOM   2778  CD  GLU B 345      23.153  25.531 -46.352  1.00 75.08           C  
ATOM   2779  OE1 GLU B 345      22.167  25.790 -47.078  1.00 75.08           O  
ATOM   2780  OE2 GLU B 345      23.141  25.677 -45.110  1.00 75.08           O  
ATOM   2781  N   TYR B 346      28.300  24.017 -44.561  1.00 74.06           N  
ATOM   2782  CA  TYR B 346      29.268  24.378 -43.530  1.00 74.06           C  
ATOM   2783  C   TYR B 346      30.372  23.332 -43.430  1.00 74.06           C  
ATOM   2784  CB  TYR B 346      28.575  24.537 -42.174  1.00 74.06           C  
ATOM   2785  O   TYR B 346      30.155  22.240 -42.900  1.00 74.06           O  
ATOM   2786  CG  TYR B 346      27.466  25.562 -42.176  1.00 74.06           C  
ATOM   2787  CD1 TYR B 346      27.751  26.925 -42.144  1.00 74.06           C  
ATOM   2788  CD2 TYR B 346      26.132  25.169 -42.208  1.00 74.06           C  
ATOM   2789  CE1 TYR B 346      26.733  27.873 -42.143  1.00 74.06           C  
ATOM   2790  CE2 TYR B 346      25.106  26.109 -42.207  1.00 74.06           C  
ATOM   2791  OH  TYR B 346      24.404  28.390 -42.175  1.00 74.06           O  
ATOM   2792  CZ  TYR B 346      25.416  27.456 -42.175  1.00 74.06           C  
ATOM   2793  N   PRO B 347      31.611  23.619 -43.922  1.00 69.89           N  
ATOM   2794  CA  PRO B 347      32.724  22.670 -43.844  1.00 69.89           C  
ATOM   2795  C   PRO B 347      33.193  22.426 -42.411  1.00 69.89           C  
ATOM   2796  CB  PRO B 347      33.822  23.345 -44.670  1.00 69.89           C  
ATOM   2797  O   PRO B 347      33.299  23.370 -41.624  1.00 69.89           O  
ATOM   2798  CG  PRO B 347      33.444  24.791 -44.698  1.00 69.89           C  
ATOM   2799  CD  PRO B 347      31.963  24.901 -44.475  1.00 69.89           C  
ATOM   2800  N   LEU B 348      33.407  21.212 -41.996  1.00 74.86           N  
ATOM   2801  CA  LEU B 348      33.947  20.777 -40.712  1.00 74.86           C  
ATOM   2802  C   LEU B 348      35.202  19.934 -40.908  1.00 74.86           C  
ATOM   2803  CB  LEU B 348      32.898  19.979 -39.933  1.00 74.86           C  
ATOM   2804  O   LEU B 348      35.233  19.048 -41.765  1.00 74.86           O  
ATOM   2805  CG  LEU B 348      31.650  20.747 -39.494  1.00 74.86           C  
ATOM   2806  CD1 LEU B 348      30.580  19.779 -38.999  1.00 74.86           C  
ATOM   2807  CD2 LEU B 348      32.000  21.763 -38.412  1.00 74.86           C  
ATOM   2808  N   GLU B 349      36.292  20.247 -40.118  1.00 74.51           N  
ATOM   2809  CA  GLU B 349      37.479  19.397 -40.120  1.00 74.51           C  
ATOM   2810  C   GLU B 349      37.327  18.235 -39.142  1.00 74.51           C  
ATOM   2811  CB  GLU B 349      38.726  20.214 -39.776  1.00 74.51           C  
ATOM   2812  O   GLU B 349      36.514  18.298 -38.217  1.00 74.51           O  
ATOM   2813  CG  GLU B 349      39.048  21.303 -40.790  1.00 74.51           C  
ATOM   2814  CD  GLU B 349      40.305  22.087 -40.451  1.00 74.51           C  
ATOM   2815  OE1 GLU B 349      40.726  22.941 -41.263  1.00 74.51           O  
ATOM   2816  OE2 GLU B 349      40.875  21.844 -39.363  1.00 74.51           O  
ATOM   2817  N   LYS B 350      37.987  17.152 -39.562  1.00 71.19           N  
ATOM   2818  CA  LYS B 350      38.017  16.028 -38.631  1.00 71.19           C  
ATOM   2819  C   LYS B 350      38.332  16.496 -37.213  1.00 71.19           C  
ATOM   2820  CB  LYS B 350      39.044  14.987 -39.079  1.00 71.19           C  
ATOM   2821  O   LYS B 350      39.267  17.272 -37.003  1.00 71.19           O  
ATOM   2822  CG  LYS B 350      39.124  13.766 -38.174  1.00 71.19           C  
ATOM   2823  CD  LYS B 350      40.198  12.792 -38.642  1.00 71.19           C  
ATOM   2824  CE  LYS B 350      40.334  11.610 -37.692  1.00 71.19           C  
ATOM   2825  NZ  LYS B 350      41.415  10.675 -38.124  1.00 71.19           N  
ATOM   2826  N   GLY B 351      37.534  16.162 -36.376  1.00 70.85           N  
ATOM   2827  CA  GLY B 351      37.758  16.489 -34.977  1.00 70.85           C  
ATOM   2828  C   GLY B 351      37.031  17.744 -34.533  1.00 70.85           C  
ATOM   2829  O   GLY B 351      36.963  18.038 -33.338  1.00 70.85           O  
ATOM   2830  N   ASP B 352      36.466  18.601 -35.505  1.00 75.72           N  
ATOM   2831  CA  ASP B 352      35.731  19.802 -35.120  1.00 75.72           C  
ATOM   2832  C   ASP B 352      34.555  19.456 -34.208  1.00 75.72           C  
ATOM   2833  CB  ASP B 352      35.233  20.548 -36.359  1.00 75.72           C  
ATOM   2834  O   ASP B 352      33.832  18.490 -34.457  1.00 75.72           O  
ATOM   2835  CG  ASP B 352      36.302  21.418 -36.997  1.00 75.72           C  
ATOM   2836  OD1 ASP B 352      36.031  22.052 -38.039  1.00 75.72           O  
ATOM   2837  OD2 ASP B 352      37.426  21.467 -36.453  1.00 75.72           O  
ATOM   2838  N   GLU B 353      34.459  20.175 -33.034  1.00 71.26           N  
ATOM   2839  CA  GLU B 353      33.415  19.967 -32.035  1.00 71.26           C  
ATOM   2840  C   GLU B 353      32.125  20.681 -32.428  1.00 71.26           C  
ATOM   2841  CB  GLU B 353      33.884  20.447 -30.659  1.00 71.26           C  
ATOM   2842  O   GLU B 353      32.151  21.849 -32.821  1.00 71.26           O  
ATOM   2843  CG  GLU B 353      32.905  20.141 -29.534  1.00 71.26           C  
ATOM   2844  CD  GLU B 353      33.372  20.647 -28.179  1.00 71.26           C  
ATOM   2845  OE1 GLU B 353      32.718  20.336 -27.157  1.00 71.26           O  
ATOM   2846  OE2 GLU B 353      34.399  21.360 -28.138  1.00 71.26           O  
ATOM   2847  N   LEU B 354      30.927  19.905 -32.490  1.00 74.82           N  
ATOM   2848  CA  LEU B 354      29.570  20.424 -32.618  1.00 74.82           C  
ATOM   2849  C   LEU B 354      28.799  20.257 -31.313  1.00 74.82           C  
ATOM   2850  CB  LEU B 354      28.830  19.717 -33.756  1.00 74.82           C  
ATOM   2851  O   LEU B 354      28.916  19.227 -30.645  1.00 74.82           O  
ATOM   2852  CG  LEU B 354      29.488  19.779 -35.135  1.00 74.82           C  
ATOM   2853  CD1 LEU B 354      28.852  18.758 -36.072  1.00 74.82           C  
ATOM   2854  CD2 LEU B 354      29.382  21.185 -35.716  1.00 74.82           C  
ATOM   2855  N   MET B 355      28.193  21.250 -30.768  1.00 71.64           N  
ATOM   2856  CA  MET B 355      27.359  21.170 -29.572  1.00 71.64           C  
ATOM   2857  C   MET B 355      25.893  21.413 -29.914  1.00 71.64           C  
ATOM   2858  CB  MET B 355      27.826  22.180 -28.522  1.00 71.64           C  
ATOM   2859  O   MET B 355      25.549  22.445 -30.493  1.00 71.64           O  
ATOM   2860  CG  MET B 355      27.278  21.914 -27.130  1.00 71.64           C  
ATOM   2861  SD  MET B 355      28.162  22.865 -25.833  1.00 71.64           S  
ATOM   2862  CE  MET B 355      29.698  21.905 -25.722  1.00 71.64           C  
ATOM   2863  N   VAL B 356      25.050  20.405 -29.755  1.00 73.84           N  
ATOM   2864  CA  VAL B 356      23.609  20.548 -29.937  1.00 73.84           C  
ATOM   2865  C   VAL B 356      23.007  21.282 -28.740  1.00 73.84           C  
ATOM   2866  CB  VAL B 356      22.922  19.176 -30.120  1.00 73.84           C  
ATOM   2867  O   VAL B 356      23.069  20.794 -27.609  1.00 73.84           O  
ATOM   2868  CG1 VAL B 356      21.409  19.343 -30.251  1.00 73.84           C  
ATOM   2869  CG2 VAL B 356      23.490  18.454 -31.341  1.00 73.84           C  
ATOM   2870  N   LEU B 357      22.503  22.562 -28.961  1.00 70.93           N  
ATOM   2871  CA  LEU B 357      21.823  23.354 -27.942  1.00 70.93           C  
ATOM   2872  C   LEU B 357      20.353  22.963 -27.841  1.00 70.93           C  
ATOM   2873  CB  LEU B 357      21.946  24.848 -28.254  1.00 70.93           C  
ATOM   2874  O   LEU B 357      19.512  23.499 -28.567  1.00 70.93           O  
ATOM   2875  CG  LEU B 357      21.551  25.810 -27.132  1.00 70.93           C  
ATOM   2876  CD1 LEU B 357      22.423  25.576 -25.903  1.00 70.93           C  
ATOM   2877  CD2 LEU B 357      21.660  27.256 -27.604  1.00 70.93           C  
ATOM   2878  N   ILE B 358      20.069  22.059 -27.011  1.00 75.02           N  
ATOM   2879  CA  ILE B 358      18.805  21.332 -26.954  1.00 75.02           C  
ATOM   2880  C   ILE B 358      17.661  22.307 -26.684  1.00 75.02           C  
ATOM   2881  CB  ILE B 358      18.836  20.229 -25.872  1.00 75.02           C  
ATOM   2882  O   ILE B 358      16.627  22.260 -27.354  1.00 75.02           O  
ATOM   2883  CG1 ILE B 358      19.890  19.171 -26.219  1.00 75.02           C  
ATOM   2884  CG2 ILE B 358      17.453  19.592 -25.710  1.00 75.02           C  
ATOM   2885  CD1 ILE B 358      20.070  18.103 -25.149  1.00 75.02           C  
ATOM   2886  N   PRO B 359      17.747  23.258 -25.602  1.00 74.23           N  
ATOM   2887  CA  PRO B 359      16.621  24.167 -25.370  1.00 74.23           C  
ATOM   2888  C   PRO B 359      16.268  24.996 -26.602  1.00 74.23           C  
ATOM   2889  CB  PRO B 359      17.120  25.063 -24.233  1.00 74.23           C  
ATOM   2890  O   PRO B 359      15.096  25.309 -26.825  1.00 74.23           O  
ATOM   2891  CG  PRO B 359      18.219  24.283 -23.587  1.00 74.23           C  
ATOM   2892  CD  PRO B 359      18.828  23.373 -24.615  1.00 74.23           C  
ATOM   2893  N   GLN B 360      17.258  25.352 -27.505  1.00 77.23           N  
ATOM   2894  CA  GLN B 360      16.996  26.116 -28.720  1.00 77.23           C  
ATOM   2895  C   GLN B 360      16.413  25.226 -29.815  1.00 77.23           C  
ATOM   2896  CB  GLN B 360      18.275  26.791 -29.218  1.00 77.23           C  
ATOM   2897  O   GLN B 360      15.550  25.659 -30.581  1.00 77.23           O  
ATOM   2898  CG  GLN B 360      18.028  27.929 -30.199  1.00 77.23           C  
ATOM   2899  CD  GLN B 360      17.289  29.096 -29.571  1.00 77.23           C  
ATOM   2900  NE2 GLN B 360      16.582  29.862 -30.394  1.00 77.23           N  
ATOM   2901  OE1 GLN B 360      17.353  29.306 -28.356  1.00 77.23           O  
ATOM   2902  N   LEU B 361      16.936  23.951 -29.860  1.00 76.25           N  
ATOM   2903  CA  LEU B 361      16.313  22.982 -30.754  1.00 76.25           C  
ATOM   2904  C   LEU B 361      14.835  22.809 -30.424  1.00 76.25           C  
ATOM   2905  CB  LEU B 361      17.030  21.632 -30.665  1.00 76.25           C  
ATOM   2906  O   LEU B 361      13.996  22.746 -31.326  1.00 76.25           O  
ATOM   2907  CG  LEU B 361      16.354  20.457 -31.374  1.00 76.25           C  
ATOM   2908  CD1 LEU B 361      16.235  20.738 -32.868  1.00 76.25           C  
ATOM   2909  CD2 LEU B 361      17.127  19.167 -31.127  1.00 76.25           C  
ATOM   2910  N   HIS B 362      14.589  22.835 -29.262  1.00 75.63           N  
ATOM   2911  CA  HIS B 362      13.234  22.592 -28.779  1.00 75.63           C  
ATOM   2912  C   HIS B 362      12.350  23.819 -28.980  1.00 75.63           C  
ATOM   2913  CB  HIS B 362      13.255  22.196 -27.302  1.00 75.63           C  
ATOM   2914  O   HIS B 362      11.158  23.788 -28.667  1.00 75.63           O  
ATOM   2915  CG  HIS B 362      13.758  20.809 -27.060  1.00 75.63           C  
ATOM   2916  CD2 HIS B 362      14.182  19.854 -27.921  1.00 75.63           C  
ATOM   2917  ND1 HIS B 362      13.863  20.265 -25.798  1.00 75.63           N  
ATOM   2918  CE1 HIS B 362      14.332  19.033 -25.894  1.00 75.63           C  
ATOM   2919  NE2 HIS B 362      14.534  18.759 -27.171  1.00 75.63           N  
ATOM   2920  N   ARG B 363      12.909  24.830 -29.494  1.00 77.12           N  
ATOM   2921  CA  ARG B 363      12.165  26.047 -29.800  1.00 77.12           C  
ATOM   2922  C   ARG B 363      12.247  26.380 -31.286  1.00 77.12           C  
ATOM   2923  CB  ARG B 363      12.689  27.221 -28.971  1.00 77.12           C  
ATOM   2924  O   ARG B 363      11.971  27.511 -31.691  1.00 77.12           O  
ATOM   2925  CG  ARG B 363      12.310  27.153 -27.500  1.00 77.12           C  
ATOM   2926  CD  ARG B 363      12.981  28.257 -26.693  1.00 77.12           C  
ATOM   2927  NE  ARG B 363      12.563  28.233 -25.295  1.00 77.12           N  
ATOM   2928  NH1 ARG B 363      14.029  26.561 -24.669  1.00 77.12           N  
ATOM   2929  NH2 ARG B 363      12.615  27.489 -23.122  1.00 77.12           N  
ATOM   2930  CZ  ARG B 363      13.070  27.428 -24.365  1.00 77.12           C  
ATOM   2931  N   ASP B 364      12.705  25.358 -32.146  1.00 74.73           N  
ATOM   2932  CA  ASP B 364      12.692  25.530 -33.595  1.00 74.73           C  
ATOM   2933  C   ASP B 364      11.271  25.744 -34.111  1.00 74.73           C  
ATOM   2934  CB  ASP B 364      13.325  24.319 -34.285  1.00 74.73           C  
ATOM   2935  O   ASP B 364      10.470  24.807 -34.145  1.00 74.73           O  
ATOM   2936  CG  ASP B 364      13.525  24.523 -35.776  1.00 74.73           C  
ATOM   2937  OD1 ASP B 364      14.282  23.750 -36.402  1.00 74.73           O  
ATOM   2938  OD2 ASP B 364      12.922  25.468 -36.330  1.00 74.73           O  
ATOM   2939  N   LYS B 365      10.944  26.918 -34.465  1.00 78.16           N  
ATOM   2940  CA  LYS B 365       9.589  27.327 -34.824  1.00 78.16           C  
ATOM   2941  C   LYS B 365       9.106  26.596 -36.073  1.00 78.16           C  
ATOM   2942  CB  LYS B 365       9.526  28.839 -35.045  1.00 78.16           C  
ATOM   2943  O   LYS B 365       7.900  26.463 -36.293  1.00 78.16           O  
ATOM   2944  CG  LYS B 365       9.692  29.658 -33.773  1.00 78.16           C  
ATOM   2945  CD  LYS B 365       9.614  31.153 -34.056  1.00 78.16           C  
ATOM   2946  CE  LYS B 365       9.800  31.974 -32.787  1.00 78.16           C  
ATOM   2947  NZ  LYS B 365       9.771  33.441 -33.067  1.00 78.16           N  
ATOM   2948  N   THR B 366      10.010  26.131 -36.919  1.00 74.79           N  
ATOM   2949  CA  THR B 366       9.615  25.371 -38.100  1.00 74.79           C  
ATOM   2950  C   THR B 366       9.050  24.010 -37.703  1.00 74.79           C  
ATOM   2951  CB  THR B 366      10.802  25.176 -39.062  1.00 74.79           C  
ATOM   2952  O   THR B 366       8.336  23.377 -38.484  1.00 74.79           O  
ATOM   2953  CG2 THR B 366      11.451  26.511 -39.412  1.00 74.79           C  
ATOM   2954  OG1 THR B 366      11.779  24.331 -38.441  1.00 74.79           O  
ATOM   2955  N   ILE B 367       9.370  23.547 -36.651  1.00 71.10           N  
ATOM   2956  CA  ILE B 367       8.939  22.240 -36.168  1.00 71.10           C  
ATOM   2957  C   ILE B 367       7.800  22.410 -35.166  1.00 71.10           C  
ATOM   2958  CB  ILE B 367      10.107  21.461 -35.525  1.00 71.10           C  
ATOM   2959  O   ILE B 367       6.777  21.727 -35.256  1.00 71.10           O  
ATOM   2960  CG1 ILE B 367      11.227  21.237 -36.547  1.00 71.10           C  
ATOM   2961  CG2 ILE B 367       9.617  20.129 -34.949  1.00 71.10           C  
ATOM   2962  CD1 ILE B 367      10.803  20.420 -37.760  1.00 71.10           C  
ATOM   2963  N   TRP B 368       7.914  23.406 -34.168  1.00 71.49           N  
ATOM   2964  CA  TRP B 368       7.029  23.471 -33.010  1.00 71.49           C  
ATOM   2965  C   TRP B 368       5.995  24.579 -33.176  1.00 71.49           C  
ATOM   2966  CB  TRP B 368       7.836  23.697 -31.728  1.00 71.49           C  
ATOM   2967  O   TRP B 368       5.062  24.691 -32.377  1.00 71.49           O  
ATOM   2968  CG  TRP B 368       8.791  22.586 -31.406  1.00 71.49           C  
ATOM   2969  CD1 TRP B 368      10.146  22.585 -31.590  1.00 71.49           C  
ATOM   2970  CD2 TRP B 368       8.461  21.312 -30.847  1.00 71.49           C  
ATOM   2971  CE2 TRP B 368       9.666  20.587 -30.718  1.00 71.49           C  
ATOM   2972  CE3 TRP B 368       7.261  20.711 -30.441  1.00 71.49           C  
ATOM   2973  NE1 TRP B 368      10.678  21.385 -31.178  1.00 71.49           N  
ATOM   2974  CH2 TRP B 368       8.518  18.727 -29.810  1.00 71.49           C  
ATOM   2975  CZ2 TRP B 368       9.706  19.290 -30.199  1.00 71.49           C  
ATOM   2976  CZ3 TRP B 368       7.303  19.421 -29.925  1.00 71.49           C  
ATOM   2977  N   GLY B 369       5.988  25.310 -34.103  1.00 74.70           N  
ATOM   2978  CA  GLY B 369       5.000  26.342 -34.373  1.00 74.70           C  
ATOM   2979  C   GLY B 369       5.305  27.656 -33.680  1.00 74.70           C  
ATOM   2980  O   GLY B 369       6.239  27.740 -32.880  1.00 74.70           O  
ATOM   2981  N   ASP B 370       4.680  28.612 -33.877  1.00 69.19           N  
ATOM   2982  CA  ASP B 370       4.915  29.968 -33.391  1.00 69.19           C  
ATOM   2983  C   ASP B 370       4.579  30.086 -31.906  1.00 69.19           C  
ATOM   2984  CB  ASP B 370       4.095  30.977 -34.198  1.00 69.19           C  
ATOM   2985  O   ASP B 370       5.036  31.012 -31.233  1.00 69.19           O  
ATOM   2986  CG  ASP B 370       4.618  31.173 -35.610  1.00 69.19           C  
ATOM   2987  OD1 ASP B 370       3.816  31.470 -36.521  1.00 69.19           O  
ATOM   2988  OD2 ASP B 370       5.842  31.025 -35.813  1.00 69.19           O  
ATOM   2989  N   ASP B 371       3.820  29.182 -31.596  1.00 73.37           N  
ATOM   2990  CA  ASP B 371       3.470  29.208 -30.179  1.00 73.37           C  
ATOM   2991  C   ASP B 371       4.418  28.331 -29.364  1.00 73.37           C  
ATOM   2992  CB  ASP B 371       2.024  28.751 -29.975  1.00 73.37           C  
ATOM   2993  O   ASP B 371       4.031  27.783 -28.329  1.00 73.37           O  
ATOM   2994  CG  ASP B 371       1.766  27.348 -30.497  1.00 73.37           C  
ATOM   2995  OD1 ASP B 371       0.712  26.761 -30.172  1.00 73.37           O  
ATOM   2996  OD2 ASP B 371       2.626  26.824 -31.237  1.00 73.37           O  
ATOM   2997  N   VAL B 372       5.744  28.177 -29.733  1.00 70.94           N  
ATOM   2998  CA  VAL B 372       6.743  27.253 -29.206  1.00 70.94           C  
ATOM   2999  C   VAL B 372       7.000  27.556 -27.731  1.00 70.94           C  
ATOM   3000  CB  VAL B 372       8.064  27.330 -30.003  1.00 70.94           C  
ATOM   3001  O   VAL B 372       7.443  26.684 -26.980  1.00 70.94           O  
ATOM   3002  CG1 VAL B 372       8.632  28.748 -29.973  1.00 70.94           C  
ATOM   3003  CG2 VAL B 372       9.080  26.332 -29.450  1.00 70.94           C  
ATOM   3004  N   GLU B 373       6.587  28.787 -27.231  1.00 73.39           N  
ATOM   3005  CA  GLU B 373       6.853  29.161 -25.845  1.00 73.39           C  
ATOM   3006  C   GLU B 373       5.689  28.778 -24.936  1.00 73.39           C  
ATOM   3007  CB  GLU B 373       7.134  30.662 -25.738  1.00 73.39           C  
ATOM   3008  O   GLU B 373       5.835  28.744 -23.713  1.00 73.39           O  
ATOM   3009  CG  GLU B 373       8.403  31.104 -26.452  1.00 73.39           C  
ATOM   3010  CD  GLU B 373       9.667  30.516 -25.846  1.00 73.39           C  
ATOM   3011  OE1 GLU B 373      10.724  30.528 -26.518  1.00 73.39           O  
ATOM   3012  OE2 GLU B 373       9.601  30.040 -24.691  1.00 73.39           O  
ATOM   3013  N   GLU B 374       4.602  28.375 -25.453  1.00 72.64           N  
ATOM   3014  CA  GLU B 374       3.432  27.999 -24.665  1.00 72.64           C  
ATOM   3015  C   GLU B 374       3.561  26.576 -24.129  1.00 72.64           C  
ATOM   3016  CB  GLU B 374       2.156  28.133 -25.500  1.00 72.64           C  
ATOM   3017  O   GLU B 374       4.068  25.690 -24.821  1.00 72.64           O  
ATOM   3018  CG  GLU B 374       1.768  29.573 -25.804  1.00 72.64           C  
ATOM   3019  CD  GLU B 374       0.439  29.695 -26.532  1.00 72.64           C  
ATOM   3020  OE1 GLU B 374       0.058  30.825 -26.914  1.00 72.64           O  
ATOM   3021  OE2 GLU B 374      -0.227  28.653 -26.721  1.00 72.64           O  
ATOM   3022  N   PHE B 375       3.249  26.443 -22.833  1.00 70.50           N  
ATOM   3023  CA  PHE B 375       3.217  25.118 -22.224  1.00 70.50           C  
ATOM   3024  C   PHE B 375       1.976  24.350 -22.662  1.00 70.50           C  
ATOM   3025  CB  PHE B 375       3.255  25.226 -20.696  1.00 70.50           C  
ATOM   3026  O   PHE B 375       0.874  24.611 -22.175  1.00 70.50           O  
ATOM   3027  CG  PHE B 375       3.435  23.905 -19.998  1.00 70.50           C  
ATOM   3028  CD1 PHE B 375       2.421  23.376 -19.210  1.00 70.50           C  
ATOM   3029  CD2 PHE B 375       4.620  23.192 -20.131  1.00 70.50           C  
ATOM   3030  CE1 PHE B 375       2.585  22.153 -18.563  1.00 70.50           C  
ATOM   3031  CE2 PHE B 375       4.791  21.970 -19.488  1.00 70.50           C  
ATOM   3032  CZ  PHE B 375       3.773  21.453 -18.703  1.00 70.50           C  
ATOM   3033  N   ARG B 376       2.185  23.415 -23.706  1.00 73.83           N  
ATOM   3034  CA  ARG B 376       1.092  22.645 -24.292  1.00 73.83           C  
ATOM   3035  C   ARG B 376       1.443  21.163 -24.362  1.00 73.83           C  
ATOM   3036  CB  ARG B 376       0.753  23.170 -25.689  1.00 73.83           C  
ATOM   3037  O   ARG B 376       1.994  20.697 -25.361  1.00 73.83           O  
ATOM   3038  CG  ARG B 376      -0.589  22.689 -26.218  1.00 73.83           C  
ATOM   3039  CD  ARG B 376      -0.860  23.208 -27.624  1.00 73.83           C  
ATOM   3040  NE  ARG B 376      -1.943  22.472 -28.270  1.00 73.83           N  
ATOM   3041  NH1 ARG B 376      -1.718  23.528 -30.313  1.00 73.83           N  
ATOM   3042  NH2 ARG B 376      -3.324  21.918 -30.020  1.00 73.83           N  
ATOM   3043  CZ  ARG B 376      -2.325  22.641 -29.533  1.00 73.83           C  
ATOM   3044  N   PRO B 377       1.104  20.455 -23.142  1.00 75.09           N  
ATOM   3045  CA  PRO B 377       1.412  19.024 -23.084  1.00 75.09           C  
ATOM   3046  C   PRO B 377       0.830  18.248 -24.263  1.00 75.09           C  
ATOM   3047  CB  PRO B 377       0.771  18.579 -21.767  1.00 75.09           C  
ATOM   3048  O   PRO B 377       1.387  17.225 -24.669  1.00 75.09           O  
ATOM   3049  CG  PRO B 377       0.813  19.791 -20.893  1.00 75.09           C  
ATOM   3050  CD  PRO B 377       0.567  21.002 -21.745  1.00 75.09           C  
ATOM   3051  N   GLU B 378      -0.173  18.726 -24.929  1.00 76.65           N  
ATOM   3052  CA  GLU B 378      -0.873  18.043 -26.013  1.00 76.65           C  
ATOM   3053  C   GLU B 378       0.002  17.946 -27.260  1.00 76.65           C  
ATOM   3054  CB  GLU B 378      -2.183  18.762 -26.344  1.00 76.65           C  
ATOM   3055  O   GLU B 378      -0.298  17.179 -28.177  1.00 76.65           O  
ATOM   3056  CG  GLU B 378      -3.249  18.625 -25.267  1.00 76.65           C  
ATOM   3057  CD  GLU B 378      -3.064  19.598 -24.113  1.00 76.65           C  
ATOM   3058  OE1 GLU B 378      -3.801  19.493 -23.107  1.00 76.65           O  
ATOM   3059  OE2 GLU B 378      -2.175  20.472 -24.217  1.00 76.65           O  
ATOM   3060  N   ARG B 379       1.101  18.555 -27.367  1.00 72.86           N  
ATOM   3061  CA  ARG B 379       2.055  18.393 -28.459  1.00 72.86           C  
ATOM   3062  C   ARG B 379       2.547  16.952 -28.547  1.00 72.86           C  
ATOM   3063  CB  ARG B 379       3.242  19.342 -28.282  1.00 72.86           C  
ATOM   3064  O   ARG B 379       2.996  16.508 -29.606  1.00 72.86           O  
ATOM   3065  CG  ARG B 379       2.914  20.799 -28.567  1.00 72.86           C  
ATOM   3066  CD  ARG B 379       4.134  21.695 -28.403  1.00 72.86           C  
ATOM   3067  NE  ARG B 379       3.766  23.107 -28.375  1.00 72.86           N  
ATOM   3068  NH1 ARG B 379       3.816  23.380 -30.668  1.00 72.86           N  
ATOM   3069  NH2 ARG B 379       3.285  25.149 -29.310  1.00 72.86           N  
ATOM   3070  CZ  ARG B 379       3.623  23.876 -29.451  1.00 72.86           C  
ATOM   3071  N   PHE B 380       2.353  16.308 -27.331  1.00 72.54           N  
ATOM   3072  CA  PHE B 380       2.908  14.962 -27.259  1.00 72.54           C  
ATOM   3073  C   PHE B 380       1.799  13.917 -27.280  1.00 72.54           C  
ATOM   3074  CB  PHE B 380       3.760  14.797 -25.996  1.00 72.54           C  
ATOM   3075  O   PHE B 380       2.034  12.748 -26.969  1.00 72.54           O  
ATOM   3076  CG  PHE B 380       5.060  15.552 -26.039  1.00 72.54           C  
ATOM   3077  CD1 PHE B 380       6.199  14.974 -26.586  1.00 72.54           C  
ATOM   3078  CD2 PHE B 380       5.145  16.842 -25.531  1.00 72.54           C  
ATOM   3079  CE1 PHE B 380       7.404  15.670 -26.626  1.00 72.54           C  
ATOM   3080  CE2 PHE B 380       6.346  17.545 -25.568  1.00 72.54           C  
ATOM   3081  CZ  PHE B 380       7.475  16.957 -26.115  1.00 72.54           C  
ATOM   3082  N   GLU B 381       0.781  14.365 -27.472  1.00 69.57           N  
ATOM   3083  CA  GLU B 381      -0.338  13.436 -27.591  1.00 69.57           C  
ATOM   3084  C   GLU B 381      -0.062  12.372 -28.649  1.00 69.57           C  
ATOM   3085  CB  GLU B 381      -1.628  14.189 -27.928  1.00 69.57           C  
ATOM   3086  O   GLU B 381      -0.410  11.203 -28.468  1.00 69.57           O  
ATOM   3087  CG  GLU B 381      -2.889  13.351 -27.769  1.00 69.57           C  
ATOM   3088  CD  GLU B 381      -4.166  14.174 -27.818  1.00 69.57           C  
ATOM   3089  OE1 GLU B 381      -5.245  13.641 -27.474  1.00 69.57           O  
ATOM   3090  OE2 GLU B 381      -4.088  15.361 -28.205  1.00 69.57           O  
ATOM   3091  N   ASN B 382       0.390  12.787 -29.749  1.00 62.68           N  
ATOM   3092  CA  ASN B 382       0.830  11.896 -30.817  1.00 62.68           C  
ATOM   3093  C   ASN B 382       2.319  12.060 -31.105  1.00 62.68           C  
ATOM   3094  CB  ASN B 382       0.013  12.137 -32.088  1.00 62.68           C  
ATOM   3095  O   ASN B 382       2.702  12.788 -32.024  1.00 62.68           O  
ATOM   3096  CG  ASN B 382       0.185  11.031 -33.111  1.00 62.68           C  
ATOM   3097  ND2 ASN B 382      -0.563  11.114 -34.204  1.00 62.68           N  
ATOM   3098  OD1 ASN B 382       0.984  10.110 -32.919  1.00 62.68           O  
ATOM   3099  N   PRO B 383       3.116  11.391 -30.270  1.00 59.16           N  
ATOM   3100  CA  PRO B 383       4.568  11.533 -30.399  1.00 59.16           C  
ATOM   3101  C   PRO B 383       5.073  11.180 -31.796  1.00 59.16           C  
ATOM   3102  CB  PRO B 383       5.112  10.552 -29.358  1.00 59.16           C  
ATOM   3103  O   PRO B 383       6.107  11.694 -32.231  1.00 59.16           O  
ATOM   3104  CG  PRO B 383       3.988  10.357 -28.393  1.00 59.16           C  
ATOM   3105  CD  PRO B 383       2.692  10.585 -29.118  1.00 59.16           C  
ATOM   3106  N   SER B 384       4.446  10.374 -32.575  1.00 60.87           N  
ATOM   3107  CA  SER B 384       4.852   9.979 -33.919  1.00 60.87           C  
ATOM   3108  C   SER B 384       4.773  11.154 -34.888  1.00 60.87           C  
ATOM   3109  CB  SER B 384       3.979   8.830 -34.427  1.00 60.87           C  
ATOM   3110  O   SER B 384       5.406  11.136 -35.946  1.00 60.87           O  
ATOM   3111  OG  SER B 384       2.607   9.186 -34.389  1.00 60.87           O  
ATOM   3112  N   ALA B 385       3.926  12.307 -34.580  1.00 66.80           N  
ATOM   3113  CA  ALA B 385       3.764  13.484 -35.429  1.00 66.80           C  
ATOM   3114  C   ALA B 385       4.941  14.442 -35.269  1.00 66.80           C  
ATOM   3115  CB  ALA B 385       2.454  14.198 -35.106  1.00 66.80           C  
ATOM   3116  O   ALA B 385       5.110  15.368 -36.067  1.00 66.80           O  
ATOM   3117  N   ILE B 386       5.747  14.139 -34.243  1.00 69.37           N  
ATOM   3118  CA  ILE B 386       6.918  14.979 -34.018  1.00 69.37           C  
ATOM   3119  C   ILE B 386       8.078  14.489 -34.884  1.00 69.37           C  
ATOM   3120  CB  ILE B 386       7.329  14.989 -32.528  1.00 69.37           C  
ATOM   3121  O   ILE B 386       8.449  13.315 -34.829  1.00 69.37           O  
ATOM   3122  CG1 ILE B 386       6.170  15.491 -31.659  1.00 69.37           C  
ATOM   3123  CG2 ILE B 386       8.581  15.845 -32.319  1.00 69.37           C  
ATOM   3124  CD1 ILE B 386       6.403  15.326 -30.163  1.00 69.37           C  
ATOM   3125  N   PRO B 387       8.648  15.413 -35.854  1.00 73.07           N  
ATOM   3126  CA  PRO B 387       9.762  14.993 -36.707  1.00 73.07           C  
ATOM   3127  C   PRO B 387      10.929  14.414 -35.912  1.00 73.07           C  
ATOM   3128  CB  PRO B 387      10.171  16.288 -37.414  1.00 73.07           C  
ATOM   3129  O   PRO B 387      11.174  14.829 -34.776  1.00 73.07           O  
ATOM   3130  CG  PRO B 387       8.940  17.135 -37.403  1.00 73.07           C  
ATOM   3131  CD  PRO B 387       8.183  16.862 -36.135  1.00 73.07           C  
ATOM   3132  N   GLN B 388      11.411  13.354 -36.514  1.00 65.37           N  
ATOM   3133  CA  GLN B 388      12.580  12.751 -35.881  1.00 65.37           C  
ATOM   3134  C   GLN B 388      13.638  13.803 -35.563  1.00 65.37           C  
ATOM   3135  CB  GLN B 388      13.174  11.663 -36.777  1.00 65.37           C  
ATOM   3136  O   GLN B 388      13.807  14.767 -36.312  1.00 65.37           O  
ATOM   3137  CG  GLN B 388      12.372  10.368 -36.787  1.00 65.37           C  
ATOM   3138  CD  GLN B 388      13.025   9.279 -37.618  1.00 65.37           C  
ATOM   3139  NE2 GLN B 388      12.364   8.131 -37.715  1.00 65.37           N  
ATOM   3140  OE1 GLN B 388      14.114   9.469 -38.168  1.00 65.37           O  
ATOM   3141  N   HIS B 389      14.328  13.827 -34.494  1.00 69.92           N  
ATOM   3142  CA  HIS B 389      15.448  14.647 -34.046  1.00 69.92           C  
ATOM   3143  C   HIS B 389      14.983  16.045 -33.651  1.00 69.92           C  
ATOM   3144  CB  HIS B 389      16.516  14.738 -35.137  1.00 69.92           C  
ATOM   3145  O   HIS B 389      15.802  16.951 -33.482  1.00 69.92           O  
ATOM   3146  CG  HIS B 389      17.116  13.416 -35.501  1.00 69.92           C  
ATOM   3147  CD2 HIS B 389      17.067  12.705 -36.651  1.00 69.92           C  
ATOM   3148  ND1 HIS B 389      17.871  12.674 -34.619  1.00 69.92           N  
ATOM   3149  CE1 HIS B 389      18.263  11.560 -35.214  1.00 69.92           C  
ATOM   3150  NE2 HIS B 389      17.788  11.554 -36.448  1.00 69.92           N  
ATOM   3151  N   ALA B 390      13.723  16.261 -33.489  1.00 74.97           N  
ATOM   3152  CA  ALA B 390      13.174  17.540 -33.048  1.00 74.97           C  
ATOM   3153  C   ALA B 390      13.071  17.599 -31.527  1.00 74.97           C  
ATOM   3154  CB  ALA B 390      11.805  17.778 -33.680  1.00 74.97           C  
ATOM   3155  O   ALA B 390      13.011  18.684 -30.943  1.00 74.97           O  
ATOM   3156  N   PHE B 391      13.022  16.594 -30.834  1.00 71.65           N  
ATOM   3157  CA  PHE B 391      12.921  16.430 -29.389  1.00 71.65           C  
ATOM   3158  C   PHE B 391      14.000  15.485 -28.874  1.00 71.65           C  
ATOM   3159  CB  PHE B 391      11.535  15.904 -29.001  1.00 71.65           C  
ATOM   3160  O   PHE B 391      13.896  14.267 -29.037  1.00 71.65           O  
ATOM   3161  CG  PHE B 391      11.316  15.808 -27.516  1.00 71.65           C  
ATOM   3162  CD1 PHE B 391      11.148  14.572 -26.903  1.00 71.65           C  
ATOM   3163  CD2 PHE B 391      11.277  16.954 -26.732  1.00 71.65           C  
ATOM   3164  CE1 PHE B 391      10.945  14.480 -25.528  1.00 71.65           C  
ATOM   3165  CE2 PHE B 391      11.075  16.869 -25.357  1.00 71.65           C  
ATOM   3166  CZ  PHE B 391      10.908  15.632 -24.757  1.00 71.65           C  
ATOM   3167  N   LYS B 392      15.099  15.977 -28.280  1.00 69.15           N  
ATOM   3168  CA  LYS B 392      16.255  15.152 -27.940  1.00 69.15           C  
ATOM   3169  C   LYS B 392      16.687  15.380 -26.494  1.00 69.15           C  
ATOM   3170  CB  LYS B 392      17.420  15.443 -28.887  1.00 69.15           C  
ATOM   3171  O   LYS B 392      17.873  15.576 -26.219  1.00 69.15           O  
ATOM   3172  CG  LYS B 392      17.224  14.899 -30.295  1.00 69.15           C  
ATOM   3173  CD  LYS B 392      18.540  14.837 -31.059  1.00 69.15           C  
ATOM   3174  CE  LYS B 392      18.721  13.494 -31.754  1.00 69.15           C  
ATOM   3175  NZ  LYS B 392      17.923  13.410 -33.014  1.00 69.15           N  
ATOM   3176  N   PRO B 393      15.685  15.423 -25.522  1.00 70.50           N  
ATOM   3177  CA  PRO B 393      16.102  15.640 -24.135  1.00 70.50           C  
ATOM   3178  C   PRO B 393      16.983  14.512 -23.600  1.00 70.50           C  
ATOM   3179  CB  PRO B 393      14.776  15.704 -23.373  1.00 70.50           C  
ATOM   3180  O   PRO B 393      17.692  14.696 -22.608  1.00 70.50           O  
ATOM   3181  CG  PRO B 393      13.823  14.899 -24.196  1.00 70.50           C  
ATOM   3182  CD  PRO B 393      14.171  15.083 -25.645  1.00 70.50           C  
ATOM   3183  N   PHE B 394      17.041  13.340 -24.215  1.00 68.47           N  
ATOM   3184  CA  PHE B 394      17.749  12.175 -23.697  1.00 68.47           C  
ATOM   3185  C   PHE B 394      18.916  11.803 -24.604  1.00 68.47           C  
ATOM   3186  CB  PHE B 394      16.796  10.985 -23.553  1.00 68.47           C  
ATOM   3187  O   PHE B 394      19.407  10.673 -24.561  1.00 68.47           O  
ATOM   3188  CG  PHE B 394      15.720  11.190 -22.521  1.00 68.47           C  
ATOM   3189  CD1 PHE B 394      16.004  11.066 -21.167  1.00 68.47           C  
ATOM   3190  CD2 PHE B 394      14.424  11.507 -22.906  1.00 68.47           C  
ATOM   3191  CE1 PHE B 394      15.010  11.256 -20.209  1.00 68.47           C  
ATOM   3192  CE2 PHE B 394      13.425  11.697 -21.955  1.00 68.47           C  
ATOM   3193  CZ  PHE B 394      13.720  11.571 -20.608  1.00 68.47           C  
ATOM   3194  N   GLY B 395      19.415  12.662 -25.344  1.00 71.59           N  
ATOM   3195  CA  GLY B 395      20.604  12.436 -26.151  1.00 71.59           C  
ATOM   3196  C   GLY B 395      20.305  11.768 -27.480  1.00 71.59           C  
ATOM   3197  O   GLY B 395      19.185  11.855 -27.986  1.00 71.59           O  
ATOM   3198  N   ASN B 396      21.289  11.214 -28.154  1.00 70.24           N  
ATOM   3199  CA  ASN B 396      21.158  10.692 -29.510  1.00 70.24           C  
ATOM   3200  C   ASN B 396      21.824   9.326 -29.651  1.00 70.24           C  
ATOM   3201  CB  ASN B 396      21.744  11.677 -30.523  1.00 70.24           C  
ATOM   3202  O   ASN B 396      22.888   9.087 -29.077  1.00 70.24           O  
ATOM   3203  CG  ASN B 396      21.576  11.210 -31.956  1.00 70.24           C  
ATOM   3204  ND2 ASN B 396      22.691  10.998 -32.645  1.00 70.24           N  
ATOM   3205  OD1 ASN B 396      20.454  11.042 -32.439  1.00 70.24           O  
ATOM   3206  N   GLY B 397      21.223   8.436 -30.326  1.00 64.24           N  
ATOM   3207  CA  GLY B 397      21.772   7.168 -30.778  1.00 64.24           C  
ATOM   3208  C   GLY B 397      22.277   6.298 -29.642  1.00 64.24           C  
ATOM   3209  O   GLY B 397      21.618   6.173 -28.608  1.00 64.24           O  
ATOM   3210  N   GLN B 398      23.427   5.636 -29.816  1.00 59.84           N  
ATOM   3211  CA  GLN B 398      24.007   4.678 -28.880  1.00 59.84           C  
ATOM   3212  C   GLN B 398      24.346   5.345 -27.550  1.00 59.84           C  
ATOM   3213  CB  GLN B 398      25.258   4.033 -29.478  1.00 59.84           C  
ATOM   3214  O   GLN B 398      24.417   4.677 -26.516  1.00 59.84           O  
ATOM   3215  CG  GLN B 398      24.977   3.147 -30.684  1.00 59.84           C  
ATOM   3216  CD  GLN B 398      26.230   2.494 -31.237  1.00 59.84           C  
ATOM   3217  NE2 GLN B 398      26.049   1.491 -32.089  1.00 59.84           N  
ATOM   3218  OE1 GLN B 398      27.352   2.889 -30.903  1.00 59.84           O  
ATOM   3219  N   ARG B 399      24.557   6.796 -27.773  1.00 62.91           N  
ATOM   3220  CA  ARG B 399      24.970   7.498 -26.562  1.00 62.91           C  
ATOM   3221  C   ARG B 399      23.773   8.130 -25.860  1.00 62.91           C  
ATOM   3222  CB  ARG B 399      26.012   8.570 -26.890  1.00 62.91           C  
ATOM   3223  O   ARG B 399      23.938   8.993 -24.995  1.00 62.91           O  
ATOM   3224  CG  ARG B 399      27.266   8.027 -27.556  1.00 62.91           C  
ATOM   3225  CD  ARG B 399      28.027   7.081 -26.638  1.00 62.91           C  
ATOM   3226  NE  ARG B 399      28.488   7.757 -25.429  1.00 62.91           N  
ATOM   3227  NH1 ARG B 399      30.581   8.267 -26.262  1.00 62.91           N  
ATOM   3228  NH2 ARG B 399      30.005   8.896 -24.134  1.00 62.91           N  
ATOM   3229  CZ  ARG B 399      29.690   8.305 -25.278  1.00 62.91           C  
ATOM   3230  N   ALA B 400      22.420   7.765 -26.292  1.00 59.39           N  
ATOM   3231  CA  ALA B 400      21.220   8.265 -25.627  1.00 59.39           C  
ATOM   3232  C   ALA B 400      21.166   7.806 -24.173  1.00 59.39           C  
ATOM   3233  CB  ALA B 400      19.969   7.808 -26.372  1.00 59.39           C  
ATOM   3234  O   ALA B 400      21.783   6.802 -23.809  1.00 59.39           O  
ATOM   3235  N   CYS B 401      20.532   8.581 -23.319  1.00 59.75           N  
ATOM   3236  CA  CYS B 401      20.392   8.332 -21.889  1.00 59.75           C  
ATOM   3237  C   CYS B 401      19.799   6.952 -21.631  1.00 59.75           C  
ATOM   3238  CB  CYS B 401      19.515   9.403 -21.241  1.00 59.75           C  
ATOM   3239  O   CYS B 401      18.668   6.673 -22.033  1.00 59.75           O  
ATOM   3240  SG  CYS B 401      19.344   9.221 -19.452  1.00 59.75           S  
ATOM   3241  N   ILE B 402      20.579   6.063 -21.027  1.00 62.36           N  
ATOM   3242  CA  ILE B 402      20.113   4.707 -20.755  1.00 62.36           C  
ATOM   3243  C   ILE B 402      19.113   4.726 -19.601  1.00 62.36           C  
ATOM   3244  CB  ILE B 402      21.290   3.760 -20.429  1.00 62.36           C  
ATOM   3245  O   ILE B 402      18.383   3.756 -19.388  1.00 62.36           O  
ATOM   3246  CG1 ILE B 402      22.072   4.278 -19.217  1.00 62.36           C  
ATOM   3247  CG2 ILE B 402      22.207   3.600 -21.645  1.00 62.36           C  
ATOM   3248  CD1 ILE B 402      23.129   3.310 -18.702  1.00 62.36           C  
ATOM   3249  N   GLY B 403      19.117   5.883 -18.808  1.00 62.84           N  
ATOM   3250  CA  GLY B 403      18.239   6.015 -17.656  1.00 62.84           C  
ATOM   3251  C   GLY B 403      16.907   6.659 -17.993  1.00 62.84           C  
ATOM   3252  O   GLY B 403      16.136   7.007 -17.096  1.00 62.84           O  
ATOM   3253  N   GLN B 404      16.666   6.903 -19.436  1.00 69.05           N  
ATOM   3254  CA  GLN B 404      15.434   7.558 -19.864  1.00 69.05           C  
ATOM   3255  C   GLN B 404      14.210   6.880 -19.255  1.00 69.05           C  
ATOM   3256  CB  GLN B 404      15.329   7.561 -21.390  1.00 69.05           C  
ATOM   3257  O   GLN B 404      13.343   7.546 -18.687  1.00 69.05           O  
ATOM   3258  CG  GLN B 404      14.042   8.182 -21.916  1.00 69.05           C  
ATOM   3259  CD  GLN B 404      13.906   8.063 -23.423  1.00 69.05           C  
ATOM   3260  NE2 GLN B 404      12.765   8.491 -23.951  1.00 69.05           N  
ATOM   3261  OE1 GLN B 404      14.820   7.590 -24.106  1.00 69.05           O  
ATOM   3262  N   GLN B 405      14.115   5.598 -19.420  1.00 65.67           N  
ATOM   3263  CA  GLN B 405      12.961   4.874 -18.895  1.00 65.67           C  
ATOM   3264  C   GLN B 405      12.880   4.997 -17.376  1.00 65.67           C  
ATOM   3265  CB  GLN B 405      13.022   3.400 -19.300  1.00 65.67           C  
ATOM   3266  O   GLN B 405      11.793   5.167 -16.819  1.00 65.67           O  
ATOM   3267  CG  GLN B 405      12.857   3.166 -20.796  1.00 65.67           C  
ATOM   3268  CD  GLN B 405      11.509   3.627 -21.317  1.00 65.67           C  
ATOM   3269  NE2 GLN B 405      11.475   4.060 -22.573  1.00 65.67           N  
ATOM   3270  OE1 GLN B 405      10.506   3.593 -20.597  1.00 65.67           O  
ATOM   3271  N   PHE B 406      14.115   4.946 -16.570  1.00 71.41           N  
ATOM   3272  CA  PHE B 406      14.160   5.120 -15.123  1.00 71.41           C  
ATOM   3273  C   PHE B 406      13.639   6.496 -14.726  1.00 71.41           C  
ATOM   3274  CB  PHE B 406      15.587   4.928 -14.601  1.00 71.41           C  
ATOM   3275  O   PHE B 406      12.732   6.608 -13.899  1.00 71.41           O  
ATOM   3276  CG  PHE B 406      15.693   4.950 -13.100  1.00 71.41           C  
ATOM   3277  CD1 PHE B 406      15.732   6.155 -12.410  1.00 71.41           C  
ATOM   3278  CD2 PHE B 406      15.754   3.765 -12.379  1.00 71.41           C  
ATOM   3279  CE1 PHE B 406      15.830   6.179 -11.020  1.00 71.41           C  
ATOM   3280  CE2 PHE B 406      15.852   3.780 -10.991  1.00 71.41           C  
ATOM   3281  CZ  PHE B 406      15.891   4.988 -10.313  1.00 71.41           C  
ATOM   3282  N   ALA B 407      14.138   7.549 -15.396  1.00 71.21           N  
ATOM   3283  CA  ALA B 407      13.796   8.934 -15.083  1.00 71.21           C  
ATOM   3284  C   ALA B 407      12.316   9.206 -15.341  1.00 71.21           C  
ATOM   3285  CB  ALA B 407      14.659   9.893 -15.899  1.00 71.21           C  
ATOM   3286  O   ALA B 407      11.635   9.808 -14.507  1.00 71.21           O  
ATOM   3287  N   LEU B 408      11.838   8.694 -16.507  1.00 72.53           N  
ATOM   3288  CA  LEU B 408      10.460   8.988 -16.884  1.00 72.53           C  
ATOM   3289  C   LEU B 408       9.481   8.197 -16.023  1.00 72.53           C  
ATOM   3290  CB  LEU B 408      10.229   8.669 -18.364  1.00 72.53           C  
ATOM   3291  O   LEU B 408       8.423   8.709 -15.649  1.00 72.53           O  
ATOM   3292  CG  LEU B 408      10.878   9.619 -19.371  1.00 72.53           C  
ATOM   3293  CD1 LEU B 408      10.613   9.142 -20.796  1.00 72.53           C  
ATOM   3294  CD2 LEU B 408      10.364  11.041 -19.174  1.00 72.53           C  
ATOM   3295  N   HIS B 409       9.869   6.941 -15.779  1.00 73.39           N  
ATOM   3296  CA  HIS B 409       9.014   6.185 -14.871  1.00 73.39           C  
ATOM   3297  C   HIS B 409       8.993   6.815 -13.482  1.00 73.39           C  
ATOM   3298  CB  HIS B 409       9.480   4.731 -14.781  1.00 73.39           C  
ATOM   3299  O   HIS B 409       7.925   6.981 -12.888  1.00 73.39           O  
ATOM   3300  CG  HIS B 409       8.541   3.846 -14.026  1.00 73.39           C  
ATOM   3301  CD2 HIS B 409       8.647   3.274 -12.804  1.00 73.39           C  
ATOM   3302  ND1 HIS B 409       7.319   3.454 -14.530  1.00 73.39           N  
ATOM   3303  CE1 HIS B 409       6.713   2.678 -13.647  1.00 73.39           C  
ATOM   3304  NE2 HIS B 409       7.498   2.553 -12.591  1.00 73.39           N  
ATOM   3305  N   GLU B 410      10.207   7.184 -12.917  1.00 74.88           N  
ATOM   3306  CA  GLU B 410      10.305   7.850 -11.622  1.00 74.88           C  
ATOM   3307  C   GLU B 410       9.511   9.154 -11.610  1.00 74.88           C  
ATOM   3308  CB  GLU B 410      11.768   8.122 -11.265  1.00 74.88           C  
ATOM   3309  O   GLU B 410       8.703   9.386 -10.709  1.00 74.88           O  
ATOM   3310  CG  GLU B 410      11.961   8.748  -9.892  1.00 74.88           C  
ATOM   3311  CD  GLU B 410      13.416   9.043  -9.566  1.00 74.88           C  
ATOM   3312  OE1 GLU B 410      13.765   9.126  -8.366  1.00 74.88           O  
ATOM   3313  OE2 GLU B 410      14.215   9.193 -10.517  1.00 74.88           O  
ATOM   3314  N   ALA B 411       9.663   9.973 -12.616  1.00 74.83           N  
ATOM   3315  CA  ALA B 411       9.015  11.279 -12.695  1.00 74.83           C  
ATOM   3316  C   ALA B 411       7.502  11.134 -12.827  1.00 74.83           C  
ATOM   3317  CB  ALA B 411       9.573  12.079 -13.870  1.00 74.83           C  
ATOM   3318  O   ALA B 411       6.744  11.861 -12.180  1.00 74.83           O  
ATOM   3319  N   THR B 412       7.079  10.123 -13.688  1.00 74.82           N  
ATOM   3320  CA  THR B 412       5.650   9.896 -13.875  1.00 74.82           C  
ATOM   3321  C   THR B 412       5.003   9.422 -12.577  1.00 74.82           C  
ATOM   3322  CB  THR B 412       5.390   8.865 -14.989  1.00 74.82           C  
ATOM   3323  O   THR B 412       3.926   9.892 -12.207  1.00 74.82           O  
ATOM   3324  CG2 THR B 412       3.896   8.711 -15.257  1.00 74.82           C  
ATOM   3325  OG1 THR B 412       6.037   9.296 -16.192  1.00 74.82           O  
ATOM   3326  N   LEU B 413       5.738   8.505 -11.938  1.00 74.19           N  
ATOM   3327  CA  LEU B 413       5.255   8.007 -10.655  1.00 74.19           C  
ATOM   3328  C   LEU B 413       5.159   9.137  -9.635  1.00 74.19           C  
ATOM   3329  CB  LEU B 413       6.175   6.904 -10.127  1.00 74.19           C  
ATOM   3330  O   LEU B 413       4.104   9.348  -9.032  1.00 74.19           O  
ATOM   3331  CG  LEU B 413       5.963   6.483  -8.671  1.00 74.19           C  
ATOM   3332  CD1 LEU B 413       4.584   5.854  -8.497  1.00 74.19           C  
ATOM   3333  CD2 LEU B 413       7.056   5.516  -8.229  1.00 74.19           C  
ATOM   3334  N   VAL B 414       6.197   9.873  -9.406  1.00 74.54           N  
ATOM   3335  CA  VAL B 414       6.291  10.894  -8.367  1.00 74.54           C  
ATOM   3336  C   VAL B 414       5.320  12.032  -8.671  1.00 74.54           C  
ATOM   3337  CB  VAL B 414       7.730  11.440  -8.238  1.00 74.54           C  
ATOM   3338  O   VAL B 414       4.586  12.483  -7.789  1.00 74.54           O  
ATOM   3339  CG1 VAL B 414       7.760  12.675  -7.339  1.00 74.54           C  
ATOM   3340  CG2 VAL B 414       8.664  10.359  -7.697  1.00 74.54           C  
ATOM   3341  N   LEU B 415       5.340  12.487  -9.963  1.00 75.92           N  
ATOM   3342  CA  LEU B 415       4.414  13.554 -10.326  1.00 75.92           C  
ATOM   3343  C   LEU B 415       2.968  13.101 -10.154  1.00 75.92           C  
ATOM   3344  CB  LEU B 415       4.652  14.003 -11.770  1.00 75.92           C  
ATOM   3345  O   LEU B 415       2.130  13.857  -9.658  1.00 75.92           O  
ATOM   3346  CG  LEU B 415       3.872  15.234 -12.234  1.00 75.92           C  
ATOM   3347  CD1 LEU B 415       4.165  16.422 -11.324  1.00 75.92           C  
ATOM   3348  CD2 LEU B 415       4.211  15.568 -13.683  1.00 75.92           C  
ATOM   3349  N   GLY B 416       2.688  11.791 -10.618  1.00 72.02           N  
ATOM   3350  CA  GLY B 416       1.363  11.234 -10.396  1.00 72.02           C  
ATOM   3351  C   GLY B 416       0.959  11.219  -8.934  1.00 72.02           C  
ATOM   3352  O   GLY B 416      -0.161  11.604  -8.590  1.00 72.02           O  
ATOM   3353  N   MET B 417       1.911  10.861  -8.077  1.00 72.28           N  
ATOM   3354  CA  MET B 417       1.630  10.790  -6.646  1.00 72.28           C  
ATOM   3355  C   MET B 417       1.489  12.187  -6.050  1.00 72.28           C  
ATOM   3356  CB  MET B 417       2.732  10.019  -5.918  1.00 72.28           C  
ATOM   3357  O   MET B 417       0.610  12.426  -5.220  1.00 72.28           O  
ATOM   3358  CG  MET B 417       2.698   8.520  -6.167  1.00 72.28           C  
ATOM   3359  SD  MET B 417       3.882   7.604  -5.105  1.00 72.28           S  
ATOM   3360  CE  MET B 417       3.015   7.688  -3.513  1.00 72.28           C  
ATOM   3361  N   MET B 418       2.283  13.068  -6.533  1.00 74.88           N  
ATOM   3362  CA  MET B 418       2.174  14.450  -6.073  1.00 74.88           C  
ATOM   3363  C   MET B 418       0.798  15.024  -6.394  1.00 74.88           C  
ATOM   3364  CB  MET B 418       3.263  15.316  -6.708  1.00 74.88           C  
ATOM   3365  O   MET B 418       0.144  15.602  -5.524  1.00 74.88           O  
ATOM   3366  CG  MET B 418       4.663  15.010  -6.201  1.00 74.88           C  
ATOM   3367  SD  MET B 418       5.964  15.876  -7.163  1.00 74.88           S  
ATOM   3368  CE  MET B 418       5.523  17.602  -6.816  1.00 74.88           C  
ATOM   3369  N   LEU B 419       0.403  14.744  -7.598  1.00 74.92           N  
ATOM   3370  CA  LEU B 419      -0.858  15.306  -8.070  1.00 74.92           C  
ATOM   3371  C   LEU B 419      -2.044  14.588  -7.437  1.00 74.92           C  
ATOM   3372  CB  LEU B 419      -0.946  15.216  -9.596  1.00 74.92           C  
ATOM   3373  O   LEU B 419      -3.102  15.188  -7.232  1.00 74.92           O  
ATOM   3374  CG  LEU B 419       0.040  16.078 -10.385  1.00 74.92           C  
ATOM   3375  CD1 LEU B 419      -0.034  15.744 -11.871  1.00 74.92           C  
ATOM   3376  CD2 LEU B 419      -0.237  17.559 -10.150  1.00 74.92           C  
ATOM   3377  N   LYS B 420      -1.909  13.328  -7.227  1.00 71.22           N  
ATOM   3378  CA  LYS B 420      -2.958  12.555  -6.569  1.00 71.22           C  
ATOM   3379  C   LYS B 420      -3.160  13.015  -5.128  1.00 71.22           C  
ATOM   3380  CB  LYS B 420      -2.626  11.062  -6.601  1.00 71.22           C  
ATOM   3381  O   LYS B 420      -4.294  13.118  -4.657  1.00 71.22           O  
ATOM   3382  CG  LYS B 420      -3.638  10.187  -5.875  1.00 71.22           C  
ATOM   3383  CD  LYS B 420      -3.270   8.712  -5.969  1.00 71.22           C  
ATOM   3384  CE  LYS B 420      -4.244   7.842  -5.186  1.00 71.22           C  
ATOM   3385  NZ  LYS B 420      -3.924   6.389  -5.326  1.00 71.22           N  
ATOM   3386  N   HIS B 421      -2.119  13.333  -4.439  1.00 68.35           N  
ATOM   3387  CA  HIS B 421      -2.196  13.491  -2.991  1.00 68.35           C  
ATOM   3388  C   HIS B 421      -2.215  14.965  -2.598  1.00 68.35           C  
ATOM   3389  CB  HIS B 421      -1.023  12.782  -2.312  1.00 68.35           C  
ATOM   3390  O   HIS B 421      -2.595  15.307  -1.475  1.00 68.35           O  
ATOM   3391  CG  HIS B 421      -1.156  11.293  -2.286  1.00 68.35           C  
ATOM   3392  CD2 HIS B 421      -0.630  10.339  -3.090  1.00 68.35           C  
ATOM   3393  ND1 HIS B 421      -1.912  10.629  -1.343  1.00 68.35           N  
ATOM   3394  CE1 HIS B 421      -1.844   9.328  -1.570  1.00 68.35           C  
ATOM   3395  NE2 HIS B 421      -1.073   9.125  -2.624  1.00 68.35           N  
ATOM   3396  N   PHE B 422      -1.810  15.849  -3.468  1.00 68.40           N  
ATOM   3397  CA  PHE B 422      -1.668  17.231  -3.026  1.00 68.40           C  
ATOM   3398  C   PHE B 422      -2.282  18.190  -4.039  1.00 68.40           C  
ATOM   3399  CB  PHE B 422      -0.192  17.576  -2.804  1.00 68.40           C  
ATOM   3400  O   PHE B 422      -2.322  17.895  -5.235  1.00 68.40           O  
ATOM   3401  CG  PHE B 422       0.473  16.743  -1.742  1.00 68.40           C  
ATOM   3402  CD1 PHE B 422       0.392  17.103  -0.403  1.00 68.40           C  
ATOM   3403  CD2 PHE B 422       1.180  15.597  -2.085  1.00 68.40           C  
ATOM   3404  CE1 PHE B 422       1.007  16.333   0.582  1.00 68.40           C  
ATOM   3405  CE2 PHE B 422       1.798  14.823  -1.106  1.00 68.40           C  
ATOM   3406  CZ  PHE B 422       1.711  15.193   0.226  1.00 68.40           C  
ATOM   3407  N   ASP B 423      -2.971  19.307  -3.690  1.00 68.19           N  
ATOM   3408  CA  ASP B 423      -3.240  20.512  -4.469  1.00 68.19           C  
ATOM   3409  C   ASP B 423      -2.121  21.538  -4.299  1.00 68.19           C  
ATOM   3410  CB  ASP B 423      -4.582  21.125  -4.063  1.00 68.19           C  
ATOM   3411  O   ASP B 423      -1.675  21.797  -3.179  1.00 68.19           O  
ATOM   3412  CG  ASP B 423      -5.769  20.260  -4.447  1.00 68.19           C  
ATOM   3413  OD1 ASP B 423      -6.691  20.087  -3.620  1.00 68.19           O  
ATOM   3414  OD2 ASP B 423      -5.783  19.745  -5.586  1.00 68.19           O  
ATOM   3415  N   PHE B 424      -1.655  21.970  -5.335  1.00 70.97           N  
ATOM   3416  CA  PHE B 424      -0.499  22.857  -5.286  1.00 70.97           C  
ATOM   3417  C   PHE B 424      -0.921  24.308  -5.482  1.00 70.97           C  
ATOM   3418  CB  PHE B 424       0.530  22.461  -6.349  1.00 70.97           C  
ATOM   3419  O   PHE B 424      -1.836  24.594  -6.258  1.00 70.97           O  
ATOM   3420  CG  PHE B 424       1.121  21.093  -6.142  1.00 70.97           C  
ATOM   3421  CD1 PHE B 424       2.198  20.908  -5.284  1.00 70.97           C  
ATOM   3422  CD2 PHE B 424       0.599  19.990  -6.806  1.00 70.97           C  
ATOM   3423  CE1 PHE B 424       2.748  19.643  -5.091  1.00 70.97           C  
ATOM   3424  CE2 PHE B 424       1.142  18.722  -6.618  1.00 70.97           C  
ATOM   3425  CZ  PHE B 424       2.217  18.551  -5.760  1.00 70.97           C  
ATOM   3426  N   GLU B 425      -0.296  25.242  -4.637  1.00 65.65           N  
ATOM   3427  CA  GLU B 425      -0.516  26.680  -4.755  1.00 65.65           C  
ATOM   3428  C   GLU B 425       0.805  27.430  -4.907  1.00 65.65           C  
ATOM   3429  CB  GLU B 425      -1.284  27.209  -3.541  1.00 65.65           C  
ATOM   3430  O   GLU B 425       1.739  27.215  -4.133  1.00 65.65           O  
ATOM   3431  CG  GLU B 425      -1.693  28.670  -3.660  1.00 65.65           C  
ATOM   3432  CD  GLU B 425      -2.337  29.217  -2.396  1.00 65.65           C  
ATOM   3433  OE1 GLU B 425      -2.582  30.443  -2.322  1.00 65.65           O  
ATOM   3434  OE2 GLU B 425      -2.597  28.415  -1.472  1.00 65.65           O  
ATOM   3435  N   ASP B 426       0.918  28.130  -6.033  1.00 65.37           N  
ATOM   3436  CA  ASP B 426       2.058  29.025  -6.206  1.00 65.37           C  
ATOM   3437  C   ASP B 426       1.912  30.274  -5.340  1.00 65.37           C  
ATOM   3438  CB  ASP B 426       2.214  29.419  -7.676  1.00 65.37           C  
ATOM   3439  O   ASP B 426       1.627  31.359  -5.850  1.00 65.37           O  
ATOM   3440  CG  ASP B 426       3.495  30.186  -7.952  1.00 65.37           C  
ATOM   3441  OD1 ASP B 426       3.599  30.838  -9.013  1.00 65.37           O  
ATOM   3442  OD2 ASP B 426       4.410  30.135  -7.102  1.00 65.37           O  
ATOM   3443  N   HIS B 427       2.093  30.204  -4.040  1.00 67.61           N  
ATOM   3444  CA  HIS B 427       1.787  31.251  -3.071  1.00 67.61           C  
ATOM   3445  C   HIS B 427       2.746  32.428  -3.210  1.00 67.61           C  
ATOM   3446  CB  HIS B 427       1.841  30.694  -1.647  1.00 67.61           C  
ATOM   3447  O   HIS B 427       2.432  33.543  -2.789  1.00 67.61           O  
ATOM   3448  CG  HIS B 427       3.192  30.192  -1.250  1.00 67.61           C  
ATOM   3449  CD2 HIS B 427       4.098  30.679  -0.369  1.00 67.61           C  
ATOM   3450  ND1 HIS B 427       3.750  29.053  -1.788  1.00 67.61           N  
ATOM   3451  CE1 HIS B 427       4.944  28.859  -1.252  1.00 67.61           C  
ATOM   3452  NE2 HIS B 427       5.179  29.832  -0.388  1.00 67.61           N  
ATOM   3453  N   THR B 428       3.952  32.082  -3.859  1.00 65.98           N  
ATOM   3454  CA  THR B 428       4.925  33.155  -4.032  1.00 65.98           C  
ATOM   3455  C   THR B 428       4.885  33.697  -5.457  1.00 65.98           C  
ATOM   3456  CB  THR B 428       6.351  32.673  -3.703  1.00 65.98           C  
ATOM   3457  O   THR B 428       5.626  34.623  -5.796  1.00 65.98           O  
ATOM   3458  CG2 THR B 428       6.435  32.136  -2.278  1.00 65.98           C  
ATOM   3459  OG1 THR B 428       6.721  31.633  -4.617  1.00 65.98           O  
ATOM   3460  N   ASN B 429       3.904  33.503  -6.240  1.00 67.68           N  
ATOM   3461  CA  ASN B 429       3.914  33.865  -7.653  1.00 67.68           C  
ATOM   3462  C   ASN B 429       5.317  33.771  -8.246  1.00 67.68           C  
ATOM   3463  CB  ASN B 429       3.348  35.273  -7.851  1.00 67.68           C  
ATOM   3464  O   ASN B 429       5.770  34.692  -8.929  1.00 67.68           O  
ATOM   3465  CG  ASN B 429       2.845  35.508  -9.261  1.00 67.68           C  
ATOM   3466  ND2 ASN B 429       3.043  36.719  -9.768  1.00 67.68           N  
ATOM   3467  OD1 ASN B 429       2.283  34.608  -9.891  1.00 67.68           O  
ATOM   3468  N   TYR B 430       5.917  32.659  -7.985  1.00 66.79           N  
ATOM   3469  CA  TYR B 430       7.290  32.379  -8.388  1.00 66.79           C  
ATOM   3470  C   TYR B 430       7.472  32.588  -9.887  1.00 66.79           C  
ATOM   3471  CB  TYR B 430       7.680  30.947  -8.010  1.00 66.79           C  
ATOM   3472  O   TYR B 430       6.630  32.171 -10.685  1.00 66.79           O  
ATOM   3473  CG  TYR B 430       9.087  30.575  -8.411  1.00 66.79           C  
ATOM   3474  CD1 TYR B 430       9.326  29.776  -9.527  1.00 66.79           C  
ATOM   3475  CD2 TYR B 430      10.179  31.020  -7.674  1.00 66.79           C  
ATOM   3476  CE1 TYR B 430      10.621  29.429  -9.899  1.00 66.79           C  
ATOM   3477  CE2 TYR B 430      11.478  30.679  -8.036  1.00 66.79           C  
ATOM   3478  OH  TYR B 430      12.972  29.544  -9.512  1.00 66.79           O  
ATOM   3479  CZ  TYR B 430      11.689  29.885  -9.149  1.00 66.79           C  
ATOM   3480  N   GLU B 431       8.506  33.392 -10.356  1.00 68.88           N  
ATOM   3481  CA  GLU B 431       8.947  33.491 -11.744  1.00 68.88           C  
ATOM   3482  C   GLU B 431      10.161  32.603 -12.002  1.00 68.88           C  
ATOM   3483  CB  GLU B 431       9.273  34.944 -12.102  1.00 68.88           C  
ATOM   3484  O   GLU B 431      11.118  32.609 -11.226  1.00 68.88           O  
ATOM   3485  CG  GLU B 431       8.049  35.843 -12.193  1.00 68.88           C  
ATOM   3486  CD  GLU B 431       8.349  37.205 -12.801  1.00 68.88           C  
ATOM   3487  OE1 GLU B 431       7.400  37.985 -13.040  1.00 68.88           O  
ATOM   3488  OE2 GLU B 431       9.543  37.493 -13.040  1.00 68.88           O  
ATOM   3489  N   LEU B 432      10.050  31.761 -13.004  1.00 66.21           N  
ATOM   3490  CA  LEU B 432      11.063  30.755 -13.304  1.00 66.21           C  
ATOM   3491  C   LEU B 432      12.448  31.389 -13.391  1.00 66.21           C  
ATOM   3492  CB  LEU B 432      10.734  30.037 -14.616  1.00 66.21           C  
ATOM   3493  O   LEU B 432      12.645  32.362 -14.122  1.00 66.21           O  
ATOM   3494  CG  LEU B 432      11.601  28.825 -14.961  1.00 66.21           C  
ATOM   3495  CD1 LEU B 432      11.412  27.725 -13.922  1.00 66.21           C  
ATOM   3496  CD2 LEU B 432      11.271  28.312 -16.358  1.00 66.21           C  
ATOM   3497  N   ASP B 433      13.355  31.141 -12.399  1.00 70.30           N  
ATOM   3498  CA  ASP B 433      14.790  31.406 -12.420  1.00 70.30           C  
ATOM   3499  C   ASP B 433      15.587  30.106 -12.502  1.00 70.30           C  
ATOM   3500  CB  ASP B 433      15.208  32.201 -11.181  1.00 70.30           C  
ATOM   3501  O   ASP B 433      15.456  29.236 -11.639  1.00 70.30           O  
ATOM   3502  CG  ASP B 433      16.637  32.708 -11.255  1.00 70.30           C  
ATOM   3503  OD1 ASP B 433      17.219  33.050 -10.203  1.00 70.30           O  
ATOM   3504  OD2 ASP B 433      17.186  32.770 -12.377  1.00 70.30           O  
ATOM   3505  N   ILE B 434      16.323  29.953 -13.611  1.00 69.51           N  
ATOM   3506  CA  ILE B 434      16.955  28.670 -13.896  1.00 69.51           C  
ATOM   3507  C   ILE B 434      18.404  28.690 -13.416  1.00 69.51           C  
ATOM   3508  CB  ILE B 434      16.893  28.332 -15.402  1.00 69.51           C  
ATOM   3509  O   ILE B 434      19.173  29.583 -13.782  1.00 69.51           O  
ATOM   3510  CG1 ILE B 434      15.436  28.246 -15.871  1.00 69.51           C  
ATOM   3511  CG2 ILE B 434      17.640  27.027 -15.694  1.00 69.51           C  
ATOM   3512  CD1 ILE B 434      15.278  28.116 -17.380  1.00 69.51           C  
ATOM   3513  N   LYS B 435      18.685  27.770 -12.352  1.00 66.84           N  
ATOM   3514  CA  LYS B 435      20.077  27.506 -11.999  1.00 66.84           C  
ATOM   3515  C   LYS B 435      20.757  26.639 -13.054  1.00 66.84           C  
ATOM   3516  CB  LYS B 435      20.165  26.830 -10.629  1.00 66.84           C  
ATOM   3517  O   LYS B 435      20.284  25.544 -13.365  1.00 66.84           O  
ATOM   3518  CG  LYS B 435      21.586  26.667 -10.110  1.00 66.84           C  
ATOM   3519  CD  LYS B 435      21.604  26.052  -8.716  1.00 66.84           C  
ATOM   3520  CE  LYS B 435      23.025  25.878  -8.199  1.00 66.84           C  
ATOM   3521  NZ  LYS B 435      23.049  25.252  -6.843  1.00 66.84           N  
ATOM   3522  N   GLU B 436      21.836  27.208 -13.789  1.00 69.47           N  
ATOM   3523  CA  GLU B 436      22.503  26.531 -14.897  1.00 69.47           C  
ATOM   3524  C   GLU B 436      23.869  25.996 -14.475  1.00 69.47           C  
ATOM   3525  CB  GLU B 436      22.654  27.476 -16.092  1.00 69.47           C  
ATOM   3526  O   GLU B 436      24.737  26.762 -14.051  1.00 69.47           O  
ATOM   3527  CG  GLU B 436      21.333  28.018 -16.618  1.00 69.47           C  
ATOM   3528  CD  GLU B 436      21.498  28.947 -17.810  1.00 69.47           C  
ATOM   3529  OE1 GLU B 436      20.566  29.729 -18.104  1.00 69.47           O  
ATOM   3530  OE2 GLU B 436      22.568  28.891 -18.457  1.00 69.47           O  
ATOM   3531  N   THR B 437      23.817  24.725 -14.045  1.00 60.91           N  
ATOM   3532  CA  THR B 437      25.078  23.999 -13.947  1.00 60.91           C  
ATOM   3533  C   THR B 437      25.262  23.069 -15.143  1.00 60.91           C  
ATOM   3534  CB  THR B 437      25.155  23.184 -12.643  1.00 60.91           C  
ATOM   3535  O   THR B 437      25.342  23.526 -16.285  1.00 60.91           O  
ATOM   3536  CG2 THR B 437      25.183  24.099 -11.423  1.00 60.91           C  
ATOM   3537  OG1 THR B 437      24.011  22.325 -12.556  1.00 60.91           O  
ATOM   3538  N   LEU B 438      25.606  22.052 -15.078  1.00 59.77           N  
ATOM   3539  CA  LEU B 438      25.617  21.106 -16.188  1.00 59.77           C  
ATOM   3540  C   LEU B 438      24.203  20.642 -16.522  1.00 59.77           C  
ATOM   3541  CB  LEU B 438      26.497  19.898 -15.854  1.00 59.77           C  
ATOM   3542  O   LEU B 438      23.951  20.149 -17.623  1.00 59.77           O  
ATOM   3543  CG  LEU B 438      28.007  20.099 -15.998  1.00 59.77           C  
ATOM   3544  CD1 LEU B 438      28.760  19.004 -15.251  1.00 59.77           C  
ATOM   3545  CD2 LEU B 438      28.406  20.121 -17.470  1.00 59.77           C  
ATOM   3546  N   THR B 439      23.473  20.905 -15.522  1.00 65.57           N  
ATOM   3547  CA  THR B 439      22.051  20.608 -15.657  1.00 65.57           C  
ATOM   3548  C   THR B 439      21.210  21.851 -15.382  1.00 65.57           C  
ATOM   3549  CB  THR B 439      21.624  19.474 -14.706  1.00 65.57           C  
ATOM   3550  O   THR B 439      21.724  22.860 -14.897  1.00 65.57           O  
ATOM   3551  CG2 THR B 439      22.427  18.204 -14.969  1.00 65.57           C  
ATOM   3552  OG1 THR B 439      21.838  19.890 -13.351  1.00 65.57           O  
ATOM   3553  N   LEU B 440      20.002  21.835 -15.916  1.00 71.05           N  
ATOM   3554  CA  LEU B 440      19.083  22.941 -15.672  1.00 71.05           C  
ATOM   3555  C   LEU B 440      18.053  22.568 -14.611  1.00 71.05           C  
ATOM   3556  CB  LEU B 440      18.374  23.345 -16.968  1.00 71.05           C  
ATOM   3557  O   LEU B 440      17.464  21.486 -14.664  1.00 71.05           O  
ATOM   3558  CG  LEU B 440      19.274  23.761 -18.132  1.00 71.05           C  
ATOM   3559  CD1 LEU B 440      18.440  24.007 -19.385  1.00 71.05           C  
ATOM   3560  CD2 LEU B 440      20.080  25.003 -17.767  1.00 71.05           C  
ATOM   3561  N   LYS B 441      17.987  23.453 -13.571  1.00 67.00           N  
ATOM   3562  CA  LYS B 441      16.999  23.272 -12.511  1.00 67.00           C  
ATOM   3563  C   LYS B 441      16.452  24.614 -12.034  1.00 67.00           C  
ATOM   3564  CB  LYS B 441      17.608  22.506 -11.335  1.00 67.00           C  
ATOM   3565  O   LYS B 441      17.182  25.607 -11.989  1.00 67.00           O  
ATOM   3566  CG  LYS B 441      16.581  21.962 -10.353  1.00 67.00           C  
ATOM   3567  CD  LYS B 441      17.245  21.185  -9.224  1.00 67.00           C  
ATOM   3568  CE  LYS B 441      17.405  19.712  -9.576  1.00 67.00           C  
ATOM   3569  NZ  LYS B 441      18.013  18.937  -8.453  1.00 67.00           N  
ATOM   3570  N   PRO B 442      15.063  24.691 -11.777  1.00 73.96           N  
ATOM   3571  CA  PRO B 442      14.574  25.937 -11.182  1.00 73.96           C  
ATOM   3572  C   PRO B 442      15.258  26.267  -9.858  1.00 73.96           C  
ATOM   3573  CB  PRO B 442      13.082  25.667 -10.973  1.00 73.96           C  
ATOM   3574  O   PRO B 442      15.541  25.366  -9.063  1.00 73.96           O  
ATOM   3575  CG  PRO B 442      12.745  24.599 -11.963  1.00 73.96           C  
ATOM   3576  CD  PRO B 442      13.941  23.706 -12.127  1.00 73.96           C  
ATOM   3577  N   GLU B 443      15.678  27.462  -9.688  1.00 67.44           N  
ATOM   3578  CA  GLU B 443      16.296  27.918  -8.446  1.00 67.44           C  
ATOM   3579  C   GLU B 443      15.270  28.571  -7.526  1.00 67.44           C  
ATOM   3580  CB  GLU B 443      17.436  28.897  -8.741  1.00 67.44           C  
ATOM   3581  O   GLU B 443      14.447  29.373  -7.973  1.00 67.44           O  
ATOM   3582  CG  GLU B 443      18.238  29.295  -7.511  1.00 67.44           C  
ATOM   3583  CD  GLU B 443      19.611  29.857  -7.846  1.00 67.44           C  
ATOM   3584  OE1 GLU B 443      20.507  29.831  -6.972  1.00 67.44           O  
ATOM   3585  OE2 GLU B 443      19.791  30.328  -8.991  1.00 67.44           O  
ATOM   3586  N   GLY B 444      15.204  28.159  -6.237  1.00 68.20           N  
ATOM   3587  CA  GLY B 444      14.383  28.762  -5.199  1.00 68.20           C  
ATOM   3588  C   GLY B 444      12.896  28.576  -5.431  1.00 68.20           C  
ATOM   3589  O   GLY B 444      12.086  29.392  -4.987  1.00 68.20           O  
ATOM   3590  N   PHE B 445      12.520  27.540  -6.287  1.00 68.41           N  
ATOM   3591  CA  PHE B 445      11.113  27.262  -6.553  1.00 68.41           C  
ATOM   3592  C   PHE B 445      10.445  26.637  -5.334  1.00 68.41           C  
ATOM   3593  CB  PHE B 445      10.966  26.336  -7.764  1.00 68.41           C  
ATOM   3594  O   PHE B 445      10.766  25.510  -4.953  1.00 68.41           O  
ATOM   3595  CG  PHE B 445       9.540  25.974  -8.082  1.00 68.41           C  
ATOM   3596  CD1 PHE B 445       9.210  24.688  -8.493  1.00 68.41           C  
ATOM   3597  CD2 PHE B 445       8.530  26.920  -7.970  1.00 68.41           C  
ATOM   3598  CE1 PHE B 445       7.891  24.351  -8.788  1.00 68.41           C  
ATOM   3599  CE2 PHE B 445       7.210  26.591  -8.264  1.00 68.41           C  
ATOM   3600  CZ  PHE B 445       6.893  25.305  -8.673  1.00 68.41           C  
ATOM   3601  N   VAL B 446       9.559  27.378  -4.572  1.00 66.99           N  
ATOM   3602  CA  VAL B 446       8.823  26.912  -3.401  1.00 66.99           C  
ATOM   3603  C   VAL B 446       7.325  26.927  -3.693  1.00 66.99           C  
ATOM   3604  CB  VAL B 446       9.133  27.773  -2.156  1.00 66.99           C  
ATOM   3605  O   VAL B 446       6.840  27.782  -4.438  1.00 66.99           O  
ATOM   3606  CG1 VAL B 446      10.595  27.619  -1.743  1.00 66.99           C  
ATOM   3607  CG2 VAL B 446       8.803  29.240  -2.427  1.00 66.99           C  
ATOM   3608  N   VAL B 447       6.615  25.868  -3.466  1.00 65.08           N  
ATOM   3609  CA  VAL B 447       5.165  25.790  -3.608  1.00 65.08           C  
ATOM   3610  C   VAL B 447       4.538  25.355  -2.285  1.00 65.08           C  
ATOM   3611  CB  VAL B 447       4.757  24.818  -4.737  1.00 65.08           C  
ATOM   3612  O   VAL B 447       5.216  24.779  -1.430  1.00 65.08           O  
ATOM   3613  CG1 VAL B 447       5.216  25.344  -6.096  1.00 65.08           C  
ATOM   3614  CG2 VAL B 447       5.333  23.427  -4.477  1.00 65.08           C  
ATOM   3615  N   LYS B 448       3.293  25.771  -1.906  1.00 62.92           N  
ATOM   3616  CA  LYS B 448       2.500  25.158  -0.845  1.00 62.92           C  
ATOM   3617  C   LYS B 448       1.666  23.998  -1.382  1.00 62.92           C  
ATOM   3618  CB  LYS B 448       1.590  26.197  -0.187  1.00 62.92           C  
ATOM   3619  O   LYS B 448       1.228  24.023  -2.534  1.00 62.92           O  
ATOM   3620  CG  LYS B 448       2.319  27.160   0.739  1.00 62.92           C  
ATOM   3621  CD  LYS B 448       1.346  28.078   1.467  1.00 62.92           C  
ATOM   3622  CE  LYS B 448       2.070  29.015   2.425  1.00 62.92           C  
ATOM   3623  NZ  LYS B 448       1.122  29.924   3.135  1.00 62.92           N  
ATOM   3624  N   ALA B 449       1.791  22.891  -0.752  1.00 59.53           N  
ATOM   3625  CA  ALA B 449       1.002  21.721  -1.128  1.00 59.53           C  
ATOM   3626  C   ALA B 449      -0.057  21.412  -0.073  1.00 59.53           C  
ATOM   3627  CB  ALA B 449       1.910  20.511  -1.336  1.00 59.53           C  
ATOM   3628  O   ALA B 449       0.235  21.401   1.125  1.00 59.53           O  
ATOM   3629  N   LYS B 450      -1.310  21.412  -0.475  1.00 61.32           N  
ATOM   3630  CA  LYS B 450      -2.395  20.979   0.401  1.00 61.32           C  
ATOM   3631  C   LYS B 450      -2.731  19.508   0.173  1.00 61.32           C  
ATOM   3632  CB  LYS B 450      -3.639  21.841   0.181  1.00 61.32           C  
ATOM   3633  O   LYS B 450      -2.988  19.092  -0.959  1.00 61.32           O  
ATOM   3634  CG  LYS B 450      -4.694  21.693   1.268  1.00 61.32           C  
ATOM   3635  CD  LYS B 450      -5.875  22.625   1.030  1.00 61.32           C  
ATOM   3636  CE  LYS B 450      -6.978  22.405   2.056  1.00 61.32           C  
ATOM   3637  NZ  LYS B 450      -8.128  23.333   1.843  1.00 61.32           N  
ATOM   3638  N   SER B 451      -2.453  18.626   1.360  1.00 55.43           N  
ATOM   3639  CA  SER B 451      -2.728  17.196   1.275  1.00 55.43           C  
ATOM   3640  C   SER B 451      -4.196  16.934   0.955  1.00 55.43           C  
ATOM   3641  CB  SER B 451      -2.350  16.498   2.582  1.00 55.43           C  
ATOM   3642  O   SER B 451      -5.084  17.574   1.521  1.00 55.43           O  
ATOM   3643  OG  SER B 451      -2.660  15.116   2.522  1.00 55.43           O  
ATOM   3644  N   LYS B 452      -4.381  16.183  -0.137  1.00 59.49           N  
ATOM   3645  CA  LYS B 452      -5.740  15.759  -0.464  1.00 59.49           C  
ATOM   3646  C   LYS B 452      -6.220  14.668   0.488  1.00 59.49           C  
ATOM   3647  CB  LYS B 452      -5.814  15.264  -1.909  1.00 59.49           C  
ATOM   3648  O   LYS B 452      -7.337  14.165   0.351  1.00 59.49           O  
ATOM   3649  CG  LYS B 452      -5.551  16.344  -2.948  1.00 59.49           C  
ATOM   3650  CD  LYS B 452      -5.590  15.780  -4.363  1.00 59.49           C  
ATOM   3651  CE  LYS B 452      -5.187  16.826  -5.394  1.00 59.49           C  
ATOM   3652  NZ  LYS B 452      -5.181  16.265  -6.778  1.00 59.49           N  
ATOM   3653  N   LYS B 453      -5.483  14.414   1.466  1.00 53.28           N  
ATOM   3654  CA  LYS B 453      -5.773  13.468   2.540  1.00 53.28           C  
ATOM   3655  C   LYS B 453      -6.119  12.091   1.982  1.00 53.28           C  
ATOM   3656  CB  LYS B 453      -6.919  13.982   3.414  1.00 53.28           C  
ATOM   3657  O   LYS B 453      -7.048  11.437   2.460  1.00 53.28           O  
ATOM   3658  CG  LYS B 453      -6.596  15.265   4.165  1.00 53.28           C  
ATOM   3659  CD  LYS B 453      -7.405  15.378   5.451  1.00 53.28           C  
ATOM   3660  CE  LYS B 453      -7.156  16.705   6.155  1.00 53.28           C  
ATOM   3661  NZ  LYS B 453      -7.963  16.830   7.405  1.00 53.28           N  
ATOM   3662  N   ILE B 454      -5.472  11.703   0.814  1.00 50.20           N  
ATOM   3663  CA  ILE B 454      -5.606  10.363   0.251  1.00 50.20           C  
ATOM   3664  C   ILE B 454      -4.674   9.400   0.983  1.00 50.20           C  
ATOM   3665  CB  ILE B 454      -5.305  10.354  -1.264  1.00 50.20           C  
ATOM   3666  O   ILE B 454      -3.482   9.678   1.139  1.00 50.20           O  
ATOM   3667  CG1 ILE B 454      -6.241  11.320  -2.000  1.00 50.20           C  
ATOM   3668  CG2 ILE B 454      -5.426   8.936  -1.830  1.00 50.20           C  
ATOM   3669  CD1 ILE B 454      -5.895  11.517  -3.470  1.00 50.20           C  
ATOM   3670  N   PRO B 455      -5.160   8.217   1.731  1.00 45.37           N  
ATOM   3671  CA  PRO B 455      -4.302   7.269   2.445  1.00 45.37           C  
ATOM   3672  C   PRO B 455      -3.240   6.640   1.544  1.00 45.37           C  
ATOM   3673  CB  PRO B 455      -5.287   6.211   2.947  1.00 45.37           C  
ATOM   3674  O   PRO B 455      -3.498   6.387   0.365  1.00 45.37           O  
ATOM   3675  CG  PRO B 455      -6.639   6.789   2.677  1.00 45.37           C  
ATOM   3676  CD  PRO B 455      -6.481   7.955   1.745  1.00 45.37           C  
ATOM   3677  N   LEU B 456      -1.937   6.795   1.971  1.00 40.33           N  
ATOM   3678  CA  LEU B 456      -0.860   6.106   1.269  1.00 40.33           C  
ATOM   3679  C   LEU B 456      -0.833   4.626   1.634  1.00 40.33           C  
ATOM   3680  CB  LEU B 456       0.491   6.749   1.596  1.00 40.33           C  
ATOM   3681  O   LEU B 456      -1.054   4.263   2.792  1.00 40.33           O  
ATOM   3682  CG  LEU B 456       0.907   7.934   0.722  1.00 40.33           C  
ATOM   3683  CD1 LEU B 456       1.648   8.973   1.557  1.00 40.33           C  
ATOM   3684  CD2 LEU B 456       1.770   7.462  -0.443  1.00 40.33           C  
ATOM   3685  N   GLY B 457      -1.095   3.863   0.888  1.00 38.03           N  
ATOM   3686  CA  GLY B 457      -0.990   2.437   1.152  1.00 38.03           C  
ATOM   3687  C   GLY B 457       0.441   1.966   1.326  1.00 38.03           C  
ATOM   3688  O   GLY B 457       1.377   2.763   1.240  1.00 38.03           O  
ATOM   3689  N   GLY B 458       0.626   1.021   2.074  1.00 35.55           N  
ATOM   3690  CA  GLY B 458       1.918   0.366   2.205  1.00 35.55           C  
ATOM   3691  C   GLY B 458       2.563   0.044   0.870  1.00 35.55           C  
ATOM   3692  O   GLY B 458       1.873  -0.081  -0.144  1.00 35.55           O  
ATOM   3693  N   ILE B 459       3.750   0.716   0.820  1.00 35.04           N  
ATOM   3694  CA  ILE B 459       4.515   0.357  -0.369  1.00 35.04           C  
ATOM   3695  C   ILE B 459       4.336  -1.129  -0.669  1.00 35.04           C  
ATOM   3696  CB  ILE B 459       6.014   0.693  -0.199  1.00 35.04           C  
ATOM   3697  O   ILE B 459       4.575  -1.976   0.195  1.00 35.04           O  
ATOM   3698  CG1 ILE B 459       6.192   2.168   0.178  1.00 35.04           C  
ATOM   3699  CG2 ILE B 459       6.790   0.357  -1.476  1.00 35.04           C  
ATOM   3700  CD1 ILE B 459       7.621   2.546   0.543  1.00 35.04           C  
ATOM   3701  N   PRO B 460       3.470  -1.041  -1.609  1.00 31.62           N  
ATOM   3702  CA  PRO B 460       3.280  -2.458  -1.928  1.00 31.62           C  
ATOM   3703  C   PRO B 460       4.597  -3.227  -2.006  1.00 31.62           C  
ATOM   3704  CB  PRO B 460       2.586  -2.422  -3.292  1.00 31.62           C  
ATOM   3705  O   PRO B 460       5.625  -2.660  -2.385  1.00 31.62           O  
ATOM   3706  CG  PRO B 460       2.393  -0.969  -3.584  1.00 31.62           C  
ATOM   3707  CD  PRO B 460       3.013  -0.172  -2.472  1.00 31.62           C  
ATOM   3708  N   SER B 461       4.552  -3.312  -0.766  1.00 30.65           N  
ATOM   3709  CA  SER B 461       5.618  -4.259  -1.075  1.00 30.65           C  
ATOM   3710  C   SER B 461       5.680  -4.554  -2.570  1.00 30.65           C  
ATOM   3711  CB  SER B 461       5.420  -5.561  -0.298  1.00 30.65           C  
ATOM   3712  O   SER B 461       4.648  -4.596  -3.243  1.00 30.65           O  
ATOM   3713  OG  SER B 461       5.643  -5.359   1.087  1.00 30.65           O  
ATOM   3714  N   PRO B 462       6.688  -2.698  -2.639  1.00 27.53           N  
ATOM   3715  CA  PRO B 462       6.732  -2.961  -4.079  1.00 27.53           C  
ATOM   3716  C   PRO B 462       5.710  -4.006  -4.520  1.00 27.53           C  
ATOM   3717  CB  PRO B 462       8.160  -3.465  -4.302  1.00 27.53           C  
ATOM   3718  O   PRO B 462       5.577  -5.053  -3.881  1.00 27.53           O  
ATOM   3719  CG  PRO B 462       8.815  -3.360  -2.963  1.00 27.53           C  
ATOM   3720  CD  PRO B 462       7.781  -2.941  -1.958  1.00 27.53           C  
ATOM   3721  N   SER B 463       3.542  -0.647  -2.396  1.00 24.70           N  
ATOM   3722  CA  SER B 463       2.432  -1.465  -2.875  1.00 24.70           C  
ATOM   3723  C   SER B 463       2.834  -2.280  -4.099  1.00 24.70           C  
ATOM   3724  CB  SER B 463       1.225  -0.588  -3.209  1.00 24.70           C  
ATOM   3725  O   SER B 463       3.586  -1.801  -4.951  1.00 24.70           O  
ATOM   3726  OG  SER B 463       1.607   0.500  -4.034  1.00 24.70           O  
ATOM   3727  N   THR B 464       2.242   1.087  -1.235  1.00 26.49           N  
ATOM   3728  CA  THR B 464       2.015   0.133  -2.315  1.00 26.49           C  
ATOM   3729  C   THR B 464       1.081   0.720  -3.369  1.00 26.49           C  
ATOM   3730  CB  THR B 464       1.426  -1.186  -1.781  1.00 26.49           C  
ATOM   3731  O   THR B 464       0.192   1.511  -3.047  1.00 26.49           O  
ATOM   3732  CG2 THR B 464       2.406  -2.340  -1.964  1.00 26.49           C  
ATOM   3733  OG1 THR B 464       1.132  -1.040  -0.386  1.00 26.49           O  
ATOM   3734  N   GLU B 465       0.735   5.542  -2.757  1.00 28.25           N  
ATOM   3735  CA  GLU B 465       0.119   5.886  -4.035  1.00 28.25           C  
ATOM   3736  C   GLU B 465      -1.399   5.739  -3.973  1.00 28.25           C  
ATOM   3737  CB  GLU B 465       0.686   5.013  -5.157  1.00 28.25           C  
ATOM   3738  O   GLU B 465      -1.911   4.670  -3.636  1.00 28.25           O  
ATOM   3739  CG  GLU B 465       1.689   5.732  -6.048  1.00 28.25           C  
ATOM   3740  CD  GLU B 465       2.206   4.869  -7.188  1.00 28.25           C  
ATOM   3741  OE1 GLU B 465       2.968   5.381  -8.040  1.00 28.25           O  
ATOM   3742  OE2 GLU B 465       1.845   3.672  -7.231  1.00 28.25           O  
ATOM   3743  N   GLN B 466      -2.191   8.151  -2.717  1.00 28.84           N  
ATOM   3744  CA  GLN B 466      -3.636   8.098  -2.917  1.00 28.84           C  
ATOM   3745  C   GLN B 466      -4.001   8.387  -4.370  1.00 28.84           C  
ATOM   3746  CB  GLN B 466      -4.343   9.088  -1.991  1.00 28.84           C  
ATOM   3747  O   GLN B 466      -3.562   9.388  -4.939  1.00 28.84           O  
ATOM   3748  CG  GLN B 466      -4.855   8.464  -0.699  1.00 28.84           C  
ATOM   3749  CD  GLN B 466      -5.461   9.484   0.246  1.00 28.84           C  
ATOM   3750  NE2 GLN B 466      -5.908   9.023   1.409  1.00 28.84           N  
ATOM   3751  OE1 GLN B 466      -5.526  10.677  -0.067  1.00 28.84           O  
ATOM   3752  N   SER B 467      -3.875   7.622  -5.152  1.00 31.18           N  
ATOM   3753  CA  SER B 467      -4.267   7.863  -6.537  1.00 31.18           C  
ATOM   3754  C   SER B 467      -5.767   8.108  -6.653  1.00 31.18           C  
ATOM   3755  CB  SER B 467      -3.865   6.681  -7.421  1.00 31.18           C  
ATOM   3756  O   SER B 467      -6.559   7.491  -5.938  1.00 31.18           O  
ATOM   3757  OG  SER B 467      -3.574   5.540  -6.633  1.00 31.18           O  
ATOM   3758  N   ALA B 468      -6.176   9.785  -6.362  1.00 32.96           N  
ATOM   3759  CA  ALA B 468      -7.555  10.140  -6.686  1.00 32.96           C  
ATOM   3760  C   ALA B 468      -8.205   9.073  -7.563  1.00 32.96           C  
ATOM   3761  CB  ALA B 468      -7.606  11.499  -7.380  1.00 32.96           C  
ATOM   3762  O   ALA B 468      -7.533   8.439  -8.379  1.00 32.96           O  
ATOM   3763  N   LYS B 469      -9.445   8.830  -6.840  1.00 33.13           N  
ATOM   3764  CA  LYS B 469     -10.279   7.948  -7.651  1.00 33.13           C  
ATOM   3765  C   LYS B 469     -10.279   8.383  -9.113  1.00 33.13           C  
ATOM   3766  CB  LYS B 469     -11.710   7.918  -7.113  1.00 33.13           C  
ATOM   3767  O   LYS B 469     -10.595   9.533  -9.424  1.00 33.13           O  
ATOM   3768  CG  LYS B 469     -12.070   6.633  -6.381  1.00 33.13           C  
ATOM   3769  CD  LYS B 469     -13.507   6.660  -5.877  1.00 33.13           C  
ATOM   3770  CE  LYS B 469     -13.853   5.395  -5.103  1.00 33.13           C  
ATOM   3771  NZ  LYS B 469     -15.253   5.429  -4.584  1.00 33.13           N  
ATOM   3772  N   LYS B 470      -9.290   7.996  -9.844  1.00 35.06           N  
ATOM   3773  CA  LYS B 470      -9.352   8.262 -11.278  1.00 35.06           C  
ATOM   3774  C   LYS B 470     -10.512   7.512 -11.927  1.00 35.06           C  
ATOM   3775  CB  LYS B 470      -8.035   7.876 -11.954  1.00 35.06           C  
ATOM   3776  O   LYS B 470     -10.822   6.383 -11.539  1.00 35.06           O  
ATOM   3777  CG  LYS B 470      -6.917   8.888 -11.753  1.00 35.06           C  
ATOM   3778  CD  LYS B 470      -5.671   8.509 -12.543  1.00 35.06           C  
ATOM   3779  CE  LYS B 470      -4.517   9.460 -12.260  1.00 35.06           C  
ATOM   3780  NZ  LYS B 470      -3.287   9.081 -13.018  1.00 35.06           N  
ATOM   3781  N   VAL B 471     -11.551   8.166 -12.270  1.00 36.46           N  
ATOM   3782  CA  VAL B 471     -12.655   7.551 -12.999  1.00 36.46           C  
ATOM   3783  C   VAL B 471     -12.254   7.330 -14.455  1.00 36.46           C  
ATOM   3784  CB  VAL B 471     -13.935   8.414 -12.924  1.00 36.46           C  
ATOM   3785  O   VAL B 471     -11.581   8.171 -15.055  1.00 36.46           O  
ATOM   3786  CG1 VAL B 471     -15.174   7.570 -13.218  1.00 36.46           C  
ATOM   3787  CG2 VAL B 471     -14.050   9.078 -11.553  1.00 36.46           C  
ATOM   3788  N   ARG B 472     -12.050   6.051 -14.974  1.00 37.25           N  
ATOM   3789  CA  ARG B 472     -11.808   5.750 -16.381  1.00 37.25           C  
ATOM   3790  C   ARG B 472     -12.665   6.630 -17.284  1.00 37.25           C  
ATOM   3791  CB  ARG B 472     -12.085   4.273 -16.671  1.00 37.25           C  
ATOM   3792  O   ARG B 472     -13.861   6.802 -17.039  1.00 37.25           O  
ATOM   3793  CG  ARG B 472     -10.835   3.454 -16.949  1.00 37.25           C  
ATOM   3794  CD  ARG B 472     -11.168   1.998 -17.243  1.00 37.25           C  
ATOM   3795  NE  ARG B 472     -10.025   1.124 -16.998  1.00 37.25           N  
ATOM   3796  NH1 ARG B 472     -11.075  -0.799 -17.731  1.00 37.25           N  
ATOM   3797  NH2 ARG B 472      -8.913  -0.885 -16.976  1.00 37.25           N  
ATOM   3798  CZ  ARG B 472     -10.007  -0.185 -17.236  1.00 37.25           C  
ATOM   3799  N   LYS B 473     -11.823   7.261 -17.733  1.00 37.01           N  
ATOM   3800  CA  LYS B 473     -12.538   8.123 -18.670  1.00 37.01           C  
ATOM   3801  C   LYS B 473     -13.411   7.302 -19.616  1.00 37.01           C  
ATOM   3802  CB  LYS B 473     -11.554   8.975 -19.473  1.00 37.01           C  
ATOM   3803  O   LYS B 473     -12.939   6.342 -20.229  1.00 37.01           O  
ATOM   3804  CG  LYS B 473     -11.284  10.344 -18.867  1.00 37.01           C  
ATOM   3805  CD  LYS B 473     -10.344  11.167 -19.739  1.00 37.01           C  
ATOM   3806  CE  LYS B 473     -10.021  12.512 -19.102  1.00 37.01           C  
ATOM   3807  NZ  LYS B 473      -9.093  13.318 -19.950  1.00 37.01           N  
ATOM   3808  N   LYS B 474     -14.522   7.237 -19.251  1.00 36.52           N  
ATOM   3809  CA  LYS B 474     -15.435   6.702 -20.256  1.00 36.52           C  
ATOM   3810  C   LYS B 474     -15.397   7.537 -21.533  1.00 36.52           C  
ATOM   3811  CB  LYS B 474     -16.863   6.645 -19.710  1.00 36.52           C  
ATOM   3812  O   LYS B 474     -15.217   8.755 -21.479  1.00 36.52           O  
ATOM   3813  CG  LYS B 474     -17.237   5.305 -19.094  1.00 36.52           C  
ATOM   3814  CD  LYS B 474     -18.682   5.295 -18.612  1.00 36.52           C  
ATOM   3815  CE  LYS B 474     -19.041   3.973 -17.946  1.00 36.52           C  
ATOM   3816  NZ  LYS B 474     -20.448   3.969 -17.447  1.00 36.52           N  
ATOM   3817  N   ALA B 475     -15.023   6.987 -22.462  1.00 38.95           N  
ATOM   3818  CA  ALA B 475     -15.092   7.687 -23.742  1.00 38.95           C  
ATOM   3819  C   ALA B 475     -16.214   8.721 -23.742  1.00 38.95           C  
ATOM   3820  CB  ALA B 475     -15.290   6.692 -24.883  1.00 38.95           C  
ATOM   3821  O   ALA B 475     -17.318   8.448 -23.266  1.00 38.95           O  
ATOM   3822  N   GLU B 476     -15.845   9.853 -23.770  1.00 39.82           N  
ATOM   3823  CA  GLU B 476     -16.820  10.938 -23.817  1.00 39.82           C  
ATOM   3824  C   GLU B 476     -17.979  10.599 -24.749  1.00 39.82           C  
ATOM   3825  CB  GLU B 476     -16.152  12.242 -24.260  1.00 39.82           C  
ATOM   3826  O   GLU B 476     -19.138  10.876 -24.435  1.00 39.82           O  
ATOM   3827  CG  GLU B 476     -15.578  13.060 -23.112  1.00 39.82           C  
ATOM   3828  CD  GLU B 476     -15.034  14.410 -23.551  1.00 39.82           C  
ATOM   3829  OE1 GLU B 476     -14.581  15.193 -22.685  1.00 39.82           O  
ATOM   3830  OE2 GLU B 476     -15.062  14.688 -24.770  1.00 39.82           O  
ATOM   3831  N   ASN B 477     -17.851  10.013 -25.516  1.00 44.27           N  
ATOM   3832  CA  ASN B 477     -18.884   9.654 -26.482  1.00 44.27           C  
ATOM   3833  C   ASN B 477     -18.995   8.142 -26.648  1.00 44.27           C  
ATOM   3834  CB  ASN B 477     -18.611  10.319 -27.833  1.00 44.27           C  
ATOM   3835  O   ASN B 477     -18.760   7.614 -27.736  1.00 44.27           O  
ATOM   3836  CG  ASN B 477     -18.949  11.797 -27.836  1.00 44.27           C  
ATOM   3837  ND2 ASN B 477     -18.348  12.540 -28.757  1.00 44.27           N  
ATOM   3838  OD1 ASN B 477     -19.743  12.266 -27.017  1.00 44.27           O  
ATOM   3839  N   ALA B 478     -19.456   7.722 -25.695  1.00 46.33           N  
ATOM   3840  CA  ALA B 478     -19.508   6.262 -25.718  1.00 46.33           C  
ATOM   3841  C   ALA B 478     -20.680   5.768 -26.560  1.00 46.33           C  
ATOM   3842  CB  ALA B 478     -19.607   5.710 -24.298  1.00 46.33           C  
ATOM   3843  O   ALA B 478     -21.816   6.211 -26.375  1.00 46.33           O  
ATOM   3844  N   HIS B 479     -20.546   5.008 -27.783  1.00 57.17           N  
ATOM   3845  CA  HIS B 479     -21.592   4.414 -28.608  1.00 57.17           C  
ATOM   3846  C   HIS B 479     -22.266   3.250 -27.890  1.00 57.17           C  
ATOM   3847  CB  HIS B 479     -21.018   3.945 -29.946  1.00 57.17           C  
ATOM   3848  O   HIS B 479     -23.335   2.795 -28.304  1.00 57.17           O  
ATOM   3849  CG  HIS B 479     -19.797   3.091 -29.809  1.00 57.17           C  
ATOM   3850  CD2 HIS B 479     -18.491   3.365 -30.035  1.00 57.17           C  
ATOM   3851  ND1 HIS B 479     -19.850   1.778 -29.393  1.00 57.17           N  
ATOM   3852  CE1 HIS B 479     -18.625   1.281 -29.370  1.00 57.17           C  
ATOM   3853  NE2 HIS B 479     -17.782   2.223 -29.755  1.00 57.17           N  
ATOM   3854  N   ASN B 480     -21.832   2.900 -26.873  1.00 60.63           N  
ATOM   3855  CA  ASN B 480     -22.372   1.910 -25.947  1.00 60.63           C  
ATOM   3856  C   ASN B 480     -22.720   0.607 -26.661  1.00 60.63           C  
ATOM   3857  CB  ASN B 480     -23.601   2.465 -25.225  1.00 60.63           C  
ATOM   3858  O   ASN B 480     -23.613  -0.124 -26.227  1.00 60.63           O  
ATOM   3859  CG  ASN B 480     -23.245   3.495 -24.172  1.00 60.63           C  
ATOM   3860  ND2 ASN B 480     -24.018   4.573 -24.111  1.00 60.63           N  
ATOM   3861  OD1 ASN B 480     -22.282   3.325 -23.420  1.00 60.63           O  
ATOM   3862  N   THR B 481     -22.117   0.153 -28.085  1.00 65.10           N  
ATOM   3863  CA  THR B 481     -22.270  -1.163 -28.695  1.00 65.10           C  
ATOM   3864  C   THR B 481     -21.863  -2.262 -27.717  1.00 65.10           C  
ATOM   3865  CB  THR B 481     -21.435  -1.283 -29.983  1.00 65.10           C  
ATOM   3866  O   THR B 481     -20.777  -2.212 -27.135  1.00 65.10           O  
ATOM   3867  CG2 THR B 481     -21.696  -2.611 -30.686  1.00 65.10           C  
ATOM   3868  OG1 THR B 481     -21.777  -0.210 -30.869  1.00 65.10           O  
ATOM   3869  N   PRO B 482     -22.790  -3.234 -27.246  1.00 67.03           N  
ATOM   3870  CA  PRO B 482     -22.467  -4.316 -26.313  1.00 67.03           C  
ATOM   3871  C   PRO B 482     -21.277  -5.156 -26.773  1.00 67.03           C  
ATOM   3872  CB  PRO B 482     -23.748  -5.153 -26.286  1.00 67.03           C  
ATOM   3873  O   PRO B 482     -21.168  -5.481 -27.958  1.00 67.03           O  
ATOM   3874  CG  PRO B 482     -24.818  -4.230 -26.773  1.00 67.03           C  
ATOM   3875  CD  PRO B 482     -24.207  -3.264 -27.747  1.00 67.03           C  
ATOM   3876  N   LEU B 483     -20.167  -5.267 -26.119  1.00 69.76           N  
ATOM   3877  CA  LEU B 483     -19.004  -6.108 -26.382  1.00 69.76           C  
ATOM   3878  C   LEU B 483     -18.766  -7.080 -25.231  1.00 69.76           C  
ATOM   3879  CB  LEU B 483     -17.758  -5.247 -26.604  1.00 69.76           C  
ATOM   3880  O   LEU B 483     -18.477  -6.661 -24.108  1.00 69.76           O  
ATOM   3881  CG  LEU B 483     -16.476  -5.993 -26.978  1.00 69.76           C  
ATOM   3882  CD1 LEU B 483     -16.590  -6.570 -28.385  1.00 69.76           C  
ATOM   3883  CD2 LEU B 483     -15.268  -5.069 -26.869  1.00 69.76           C  
ATOM   3884  N   LEU B 484     -19.053  -8.436 -25.494  1.00 69.85           N  
ATOM   3885  CA  LEU B 484     -18.761  -9.496 -24.536  1.00 69.85           C  
ATOM   3886  C   LEU B 484     -17.357 -10.052 -24.751  1.00 69.85           C  
ATOM   3887  CB  LEU B 484     -19.791 -10.623 -24.652  1.00 69.85           C  
ATOM   3888  O   LEU B 484     -17.028 -10.513 -25.846  1.00 69.85           O  
ATOM   3889  CG  LEU B 484     -19.650 -11.776 -23.658  1.00 69.85           C  
ATOM   3890  CD1 LEU B 484     -19.852 -11.275 -22.232  1.00 69.85           C  
ATOM   3891  CD2 LEU B 484     -20.640 -12.888 -23.985  1.00 69.85           C  
ATOM   3892  N   VAL B 485     -16.360  -9.863 -23.748  1.00 71.34           N  
ATOM   3893  CA  VAL B 485     -15.018 -10.434 -23.793  1.00 71.34           C  
ATOM   3894  C   VAL B 485     -14.954 -11.674 -22.904  1.00 71.34           C  
ATOM   3895  CB  VAL B 485     -13.949  -9.408 -23.355  1.00 71.34           C  
ATOM   3896  O   VAL B 485     -15.096 -11.577 -21.682  1.00 71.34           O  
ATOM   3897  CG1 VAL B 485     -12.544  -9.960 -23.585  1.00 71.34           C  
ATOM   3898  CG2 VAL B 485     -14.138  -8.090 -24.104  1.00 71.34           C  
ATOM   3899  N   LEU B 486     -14.950 -12.854 -23.565  1.00 72.36           N  
ATOM   3900  CA  LEU B 486     -14.893 -14.119 -22.841  1.00 72.36           C  
ATOM   3901  C   LEU B 486     -13.464 -14.648 -22.782  1.00 72.36           C  
ATOM   3902  CB  LEU B 486     -15.807 -15.155 -23.500  1.00 72.36           C  
ATOM   3903  O   LEU B 486     -12.707 -14.511 -23.746  1.00 72.36           O  
ATOM   3904  CG  LEU B 486     -17.301 -14.828 -23.517  1.00 72.36           C  
ATOM   3905  CD1 LEU B 486     -18.059 -15.855 -24.351  1.00 72.36           C  
ATOM   3906  CD2 LEU B 486     -17.854 -14.771 -22.097  1.00 72.36           C  
ATOM   3907  N   TYR B 487     -13.057 -15.153 -21.543  1.00 67.33           N  
ATOM   3908  CA  TYR B 487     -11.698 -15.675 -21.449  1.00 67.33           C  
ATOM   3909  C   TYR B 487     -11.693 -17.086 -20.876  1.00 67.33           C  
ATOM   3910  CB  TYR B 487     -10.828 -14.757 -20.584  1.00 67.33           C  
ATOM   3911  O   TYR B 487     -12.584 -17.454 -20.106  1.00 67.33           O  
ATOM   3912  CG  TYR B 487     -11.330 -14.602 -19.169  1.00 67.33           C  
ATOM   3913  CD1 TYR B 487     -12.113 -13.510 -18.803  1.00 67.33           C  
ATOM   3914  CD2 TYR B 487     -11.021 -15.547 -18.196  1.00 67.33           C  
ATOM   3915  CE1 TYR B 487     -12.576 -13.363 -17.499  1.00 67.33           C  
ATOM   3916  CE2 TYR B 487     -11.478 -15.409 -16.890  1.00 67.33           C  
ATOM   3917  OH  TYR B 487     -12.710 -14.174 -15.260  1.00 67.33           O  
ATOM   3918  CZ  TYR B 487     -12.254 -14.316 -16.551  1.00 67.33           C  
ATOM   3919  N   GLY B 488     -10.869 -17.945 -21.281  1.00 65.35           N  
ATOM   3920  CA  GLY B 488     -10.398 -19.181 -20.676  1.00 65.35           C  
ATOM   3921  C   GLY B 488      -8.941 -19.122 -20.257  1.00 65.35           C  
ATOM   3922  O   GLY B 488      -8.043 -19.242 -21.093  1.00 65.35           O  
ATOM   3923  N   SER B 489      -8.693 -19.098 -18.974  1.00 60.74           N  
ATOM   3924  CA  SER B 489      -7.336 -18.863 -18.491  1.00 60.74           C  
ATOM   3925  C   SER B 489      -7.081 -19.599 -17.180  1.00 60.74           C  
ATOM   3926  CB  SER B 489      -7.087 -17.366 -18.300  1.00 60.74           C  
ATOM   3927  O   SER B 489      -7.880 -19.509 -16.245  1.00 60.74           O  
ATOM   3928  OG  SER B 489      -5.738 -17.122 -17.941  1.00 60.74           O  
ATOM   3929  N   ASN B 490      -6.156 -20.429 -17.067  1.00 58.19           N  
ATOM   3930  CA  ASN B 490      -5.771 -21.039 -15.799  1.00 58.19           C  
ATOM   3931  C   ASN B 490      -4.625 -20.281 -15.137  1.00 58.19           C  
ATOM   3932  CB  ASN B 490      -5.389 -22.507 -16.004  1.00 58.19           C  
ATOM   3933  O   ASN B 490      -4.555 -20.199 -13.910  1.00 58.19           O  
ATOM   3934  CG  ASN B 490      -6.593 -23.396 -16.241  1.00 58.19           C  
ATOM   3935  ND2 ASN B 490      -6.352 -24.593 -16.764  1.00 58.19           N  
ATOM   3936  OD1 ASN B 490      -7.731 -23.011 -15.959  1.00 58.19           O  
ATOM   3937  N   MET B 491      -3.641 -19.599 -15.982  1.00 56.46           N  
ATOM   3938  CA  MET B 491      -2.442 -18.948 -15.462  1.00 56.46           C  
ATOM   3939  C   MET B 491      -2.616 -17.433 -15.431  1.00 56.46           C  
ATOM   3940  CB  MET B 491      -1.220 -19.316 -16.305  1.00 56.46           C  
ATOM   3941  O   MET B 491      -1.690 -16.704 -15.072  1.00 56.46           O  
ATOM   3942  CG  MET B 491      -0.830 -20.782 -16.211  1.00 56.46           C  
ATOM   3943  SD  MET B 491       0.820 -21.119 -16.939  1.00 56.46           S  
ATOM   3944  CE  MET B 491       0.986 -22.884 -16.553  1.00 56.46           C  
ATOM   3945  N   GLY B 492      -3.826 -16.955 -15.766  1.00 55.44           N  
ATOM   3946  CA  GLY B 492      -4.176 -15.554 -15.594  1.00 55.44           C  
ATOM   3947  C   GLY B 492      -3.871 -14.709 -16.816  1.00 55.44           C  
ATOM   3948  O   GLY B 492      -4.323 -13.566 -16.916  1.00 55.44           O  
ATOM   3949  N   THR B 493      -3.170 -15.280 -17.840  1.00 61.82           N  
ATOM   3950  CA  THR B 493      -2.771 -14.516 -19.017  1.00 61.82           C  
ATOM   3951  C   THR B 493      -3.988 -14.143 -19.858  1.00 61.82           C  
ATOM   3952  CB  THR B 493      -1.768 -15.303 -19.880  1.00 61.82           C  
ATOM   3953  O   THR B 493      -4.176 -12.974 -20.203  1.00 61.82           O  
ATOM   3954  CG2 THR B 493      -1.261 -14.458 -21.044  1.00 61.82           C  
ATOM   3955  OG1 THR B 493      -0.654 -15.697 -19.069  1.00 61.82           O  
ATOM   3956  N   ALA B 494      -4.830 -15.113 -20.307  1.00 67.22           N  
ATOM   3957  CA  ALA B 494      -6.010 -14.850 -21.127  1.00 67.22           C  
ATOM   3958  C   ALA B 494      -6.997 -13.946 -20.394  1.00 67.22           C  
ATOM   3959  CB  ALA B 494      -6.687 -16.161 -21.521  1.00 67.22           C  
ATOM   3960  O   ALA B 494      -7.606 -13.061 -20.999  1.00 67.22           O  
ATOM   3961  N   GLU B 495      -7.102 -14.120 -19.008  1.00 65.63           N  
ATOM   3962  CA  GLU B 495      -7.957 -13.245 -18.211  1.00 65.63           C  
ATOM   3963  C   GLU B 495      -7.447 -11.807 -18.233  1.00 65.63           C  
ATOM   3964  CB  GLU B 495      -8.047 -13.749 -16.769  1.00 65.63           C  
ATOM   3965  O   GLU B 495      -8.219 -10.872 -18.455  1.00 65.63           O  
ATOM   3966  CG  GLU B 495      -8.958 -12.915 -15.881  1.00 65.63           C  
ATOM   3967  CD  GLU B 495      -9.097 -13.470 -14.473  1.00 65.63           C  
ATOM   3968  OE1 GLU B 495      -9.873 -12.903 -13.670  1.00 65.63           O  
ATOM   3969  OE2 GLU B 495      -8.425 -14.481 -14.169  1.00 65.63           O  
ATOM   3970  N   GLY B 496      -6.117 -11.771 -18.016  1.00 60.82           N  
ATOM   3971  CA  GLY B 496      -5.531 -10.441 -18.064  1.00 60.82           C  
ATOM   3972  C   GLY B 496      -5.716  -9.755 -19.404  1.00 60.82           C  
ATOM   3973  O   GLY B 496      -6.042  -8.568 -19.460  1.00 60.82           O  
ATOM   3974  N   THR B 497      -5.626 -10.479 -20.442  1.00 68.50           N  
ATOM   3975  CA  THR B 497      -5.789  -9.956 -21.794  1.00 68.50           C  
ATOM   3976  C   THR B 497      -7.247  -9.590 -22.060  1.00 68.50           C  
ATOM   3977  CB  THR B 497      -5.312 -10.973 -22.847  1.00 68.50           C  
ATOM   3978  O   THR B 497      -7.532  -8.551 -22.658  1.00 68.50           O  
ATOM   3979  CG2 THR B 497      -5.434 -10.404 -24.256  1.00 68.50           C  
ATOM   3980  OG1 THR B 497      -3.940 -11.305 -22.595  1.00 68.50           O  
ATOM   3981  N   ALA B 498      -8.202 -10.410 -21.607  1.00 68.55           N  
ATOM   3982  CA  ALA B 498      -9.630 -10.147 -21.767  1.00 68.55           C  
ATOM   3983  C   ALA B 498     -10.035  -8.864 -21.046  1.00 68.55           C  
ATOM   3984  CB  ALA B 498     -10.449 -11.327 -21.248  1.00 68.55           C  
ATOM   3985  O   ALA B 498     -10.766  -8.039 -21.599  1.00 68.55           O  
ATOM   3986  N   ARG B 499      -9.506  -8.718 -19.936  1.00 67.25           N  
ATOM   3987  CA  ARG B 499      -9.854  -7.536 -19.155  1.00 67.25           C  
ATOM   3988  C   ARG B 499      -9.236  -6.279 -19.759  1.00 67.25           C  
ATOM   3989  CB  ARG B 499      -9.398  -7.698 -17.703  1.00 67.25           C  
ATOM   3990  O   ARG B 499      -9.857  -5.214 -19.758  1.00 67.25           O  
ATOM   3991  CG  ARG B 499     -10.177  -8.748 -16.927  1.00 67.25           C  
ATOM   3992  CD  ARG B 499      -9.811  -8.742 -15.449  1.00 67.25           C  
ATOM   3993  NE  ARG B 499     -10.440  -9.849 -14.734  1.00 67.25           N  
ATOM   3994  NH1 ARG B 499     -12.439  -8.750 -14.369  1.00 67.25           N  
ATOM   3995  NH2 ARG B 499     -12.147 -10.891 -13.604  1.00 67.25           N  
ATOM   3996  CZ  ARG B 499     -11.674  -9.828 -14.237  1.00 67.25           C  
ATOM   3997  N   ASP B 500      -8.045  -6.469 -20.362  1.00 66.77           N  
ATOM   3998  CA  ASP B 500      -7.427  -5.355 -21.074  1.00 66.77           C  
ATOM   3999  C   ASP B 500      -8.265  -4.943 -22.283  1.00 66.77           C  
ATOM   4000  CB  ASP B 500      -6.009  -5.722 -21.517  1.00 66.77           C  
ATOM   4001  O   ASP B 500      -8.510  -3.755 -22.498  1.00 66.77           O  
ATOM   4002  CG  ASP B 500      -5.274  -4.565 -22.171  1.00 66.77           C  
ATOM   4003  OD1 ASP B 500      -4.827  -4.703 -23.330  1.00 66.77           O  
ATOM   4004  OD2 ASP B 500      -5.139  -3.506 -21.521  1.00 66.77           O  
ATOM   4005  N   LEU B 501      -8.730  -5.857 -22.902  1.00 70.63           N  
ATOM   4006  CA  LEU B 501      -9.568  -5.588 -24.065  1.00 70.63           C  
ATOM   4007  C   LEU B 501     -10.857  -4.883 -23.654  1.00 70.63           C  
ATOM   4008  CB  LEU B 501      -9.897  -6.889 -24.802  1.00 70.63           C  
ATOM   4009  O   LEU B 501     -11.314  -3.966 -24.340  1.00 70.63           O  
ATOM   4010  CG  LEU B 501      -8.786  -7.474 -25.674  1.00 70.63           C  
ATOM   4011  CD1 LEU B 501      -9.158  -8.879 -26.135  1.00 70.63           C  
ATOM   4012  CD2 LEU B 501      -8.511  -6.568 -26.869  1.00 70.63           C  
ATOM   4013  N   ALA B 502     -11.383  -5.319 -22.498  1.00 66.27           N  
ATOM   4014  CA  ALA B 502     -12.602  -4.698 -21.986  1.00 66.27           C  
ATOM   4015  C   ALA B 502     -12.360  -3.238 -21.615  1.00 66.27           C  
ATOM   4016  CB  ALA B 502     -13.126  -5.471 -20.778  1.00 66.27           C  
ATOM   4017  O   ALA B 502     -13.192  -2.373 -21.899  1.00 66.27           O  
ATOM   4018  N   ASP B 503     -11.240  -3.091 -21.124  1.00 65.18           N  
ATOM   4019  CA  ASP B 503     -10.898  -1.724 -20.743  1.00 65.18           C  
ATOM   4020  C   ASP B 503     -10.724  -0.838 -21.975  1.00 65.18           C  
ATOM   4021  CB  ASP B 503      -9.623  -1.706 -19.898  1.00 65.18           C  
ATOM   4022  O   ASP B 503     -11.211   0.294 -22.006  1.00 65.18           O  
ATOM   4023  CG  ASP B 503      -9.841  -2.216 -18.484  1.00 65.18           C  
ATOM   4024  OD1 ASP B 503      -8.854  -2.570 -17.804  1.00 65.18           O  
ATOM   4025  OD2 ASP B 503     -11.011  -2.268 -18.048  1.00 65.18           O  
ATOM   4026  N   ILE B 504     -10.025  -1.371 -22.904  1.00 67.02           N  
ATOM   4027  CA  ILE B 504      -9.811  -0.632 -24.144  1.00 67.02           C  
ATOM   4028  C   ILE B 504     -11.150  -0.398 -24.841  1.00 67.02           C  
ATOM   4029  CB  ILE B 504      -8.839  -1.377 -25.086  1.00 67.02           C  
ATOM   4030  O   ILE B 504     -11.399   0.688 -25.370  1.00 67.02           O  
ATOM   4031  CG1 ILE B 504      -7.435  -1.425 -24.473  1.00 67.02           C  
ATOM   4032  CG2 ILE B 504      -8.812  -0.716 -26.467  1.00 67.02           C  
ATOM   4033  CD1 ILE B 504      -6.465  -2.331 -25.220  1.00 67.02           C  
ATOM   4034  N   ALA B 505     -12.050  -1.356 -24.741  1.00 70.27           N  
ATOM   4035  CA  ALA B 505     -13.370  -1.256 -25.358  1.00 70.27           C  
ATOM   4036  C   ALA B 505     -14.182  -0.124 -24.737  1.00 70.27           C  
ATOM   4037  CB  ALA B 505     -14.121  -2.579 -25.226  1.00 70.27           C  
ATOM   4038  O   ALA B 505     -14.874   0.613 -25.444  1.00 70.27           O  
ATOM   4039  N   MET B 506     -14.031  -0.045 -23.455  1.00 63.49           N  
ATOM   4040  CA  MET B 506     -14.736   1.023 -22.752  1.00 63.49           C  
ATOM   4041  C   MET B 506     -14.246   2.392 -23.213  1.00 63.49           C  
ATOM   4042  CB  MET B 506     -14.555   0.884 -21.240  1.00 63.49           C  
ATOM   4043  O   MET B 506     -15.047   3.305 -23.420  1.00 63.49           O  
ATOM   4044  CG  MET B 506     -15.545   1.702 -20.426  1.00 63.49           C  
ATOM   4045  SD  MET B 506     -15.347   1.450 -18.619  1.00 63.49           S  
ATOM   4046  CE  MET B 506     -15.755  -0.313 -18.495  1.00 63.49           C  
ATOM   4047  N   SER B 507     -13.000   2.486 -23.500  1.00 61.80           N  
ATOM   4048  CA  SER B 507     -12.425   3.755 -23.934  1.00 61.80           C  
ATOM   4049  C   SER B 507     -12.799   4.066 -25.379  1.00 61.80           C  
ATOM   4050  CB  SER B 507     -10.903   3.732 -23.787  1.00 61.80           C  
ATOM   4051  O   SER B 507     -12.782   5.226 -25.795  1.00 61.80           O  
ATOM   4052  OG  SER B 507     -10.313   2.921 -24.787  1.00 61.80           O  
ATOM   4053  N   LYS B 508     -13.116   3.082 -25.906  1.00 65.13           N  
ATOM   4054  CA  LYS B 508     -13.497   3.263 -27.304  1.00 65.13           C  
ATOM   4055  C   LYS B 508     -15.010   3.399 -27.448  1.00 65.13           C  
ATOM   4056  CB  LYS B 508     -12.992   2.095 -28.153  1.00 65.13           C  
ATOM   4057  O   LYS B 508     -15.526   3.499 -28.563  1.00 65.13           O  
ATOM   4058  CG  LYS B 508     -11.478   2.044 -28.297  1.00 65.13           C  
ATOM   4059  CD  LYS B 508     -11.041   0.898 -29.201  1.00 65.13           C  
ATOM   4060  CE  LYS B 508      -9.525   0.826 -29.320  1.00 65.13           C  
ATOM   4061  NZ  LYS B 508      -8.967   2.025 -30.014  1.00 65.13           N  
ATOM   4062  N   GLY B 509     -15.673   3.384 -26.482  1.00 63.42           N  
ATOM   4063  CA  GLY B 509     -17.095   3.690 -26.495  1.00 63.42           C  
ATOM   4064  C   GLY B 509     -17.972   2.453 -26.473  1.00 63.42           C  
ATOM   4065  O   GLY B 509     -19.191   2.547 -26.625  1.00 63.42           O  
ATOM   4066  N   PHE B 510     -17.427   1.261 -26.363  1.00 65.06           N  
ATOM   4067  CA  PHE B 510     -18.193   0.025 -26.255  1.00 65.06           C  
ATOM   4068  C   PHE B 510     -18.720  -0.165 -24.838  1.00 65.06           C  
ATOM   4069  CB  PHE B 510     -17.336  -1.177 -26.662  1.00 65.06           C  
ATOM   4070  O   PHE B 510     -18.260   0.499 -23.906  1.00 65.06           O  
ATOM   4071  CG  PHE B 510     -17.020  -1.228 -28.133  1.00 65.06           C  
ATOM   4072  CD1 PHE B 510     -17.828  -1.943 -29.008  1.00 65.06           C  
ATOM   4073  CD2 PHE B 510     -15.913  -0.559 -28.640  1.00 65.06           C  
ATOM   4074  CE1 PHE B 510     -17.538  -1.991 -30.369  1.00 65.06           C  
ATOM   4075  CE2 PHE B 510     -15.616  -0.602 -29.999  1.00 65.06           C  
ATOM   4076  CZ  PHE B 510     -16.429  -1.320 -30.862  1.00 65.06           C  
ATOM   4077  N   ALA B 511     -19.833  -0.899 -24.603  1.00 62.99           N  
ATOM   4078  CA  ALA B 511     -20.286  -1.382 -23.301  1.00 62.99           C  
ATOM   4079  C   ALA B 511     -19.839  -2.822 -23.064  1.00 62.99           C  
ATOM   4080  CB  ALA B 511     -21.805  -1.275 -23.193  1.00 62.99           C  
ATOM   4081  O   ALA B 511     -20.599  -3.763 -23.308  1.00 62.99           O  
ATOM   4082  N   PRO B 512     -18.424  -2.954 -22.498  1.00 63.76           N  
ATOM   4083  CA  PRO B 512     -17.858  -4.300 -22.386  1.00 63.76           C  
ATOM   4084  C   PRO B 512     -18.336  -5.040 -21.139  1.00 63.76           C  
ATOM   4085  CB  PRO B 512     -16.350  -4.045 -22.325  1.00 63.76           C  
ATOM   4086  O   PRO B 512     -18.635  -4.410 -20.121  1.00 63.76           O  
ATOM   4087  CG  PRO B 512     -16.216  -2.695 -21.696  1.00 63.76           C  
ATOM   4088  CD  PRO B 512     -17.379  -1.850 -22.129  1.00 63.76           C  
ATOM   4089  N   GLN B 513     -18.630  -6.356 -21.254  1.00 65.87           N  
ATOM   4090  CA  GLN B 513     -18.788  -7.308 -20.160  1.00 65.87           C  
ATOM   4091  C   GLN B 513     -17.768  -8.438 -20.263  1.00 65.87           C  
ATOM   4092  CB  GLN B 513     -20.206  -7.881 -20.147  1.00 65.87           C  
ATOM   4093  O   GLN B 513     -17.552  -8.990 -21.344  1.00 65.87           O  
ATOM   4094  CG  GLN B 513     -21.259  -6.906 -19.637  1.00 65.87           C  
ATOM   4095  CD  GLN B 513     -22.646  -7.517 -19.580  1.00 65.87           C  
ATOM   4096  NE2 GLN B 513     -23.617  -6.740 -19.112  1.00 65.87           N  
ATOM   4097  OE1 GLN B 513     -22.844  -8.678 -19.953  1.00 65.87           O  
ATOM   4098  N   VAL B 514     -16.900  -8.620 -19.175  1.00 66.34           N  
ATOM   4099  CA  VAL B 514     -15.901  -9.683 -19.171  1.00 66.34           C  
ATOM   4100  C   VAL B 514     -16.419 -10.875 -18.368  1.00 66.34           C  
ATOM   4101  CB  VAL B 514     -14.555  -9.195 -18.592  1.00 66.34           C  
ATOM   4102  O   VAL B 514     -16.980 -10.704 -17.283  1.00 66.34           O  
ATOM   4103  CG1 VAL B 514     -13.518 -10.317 -18.614  1.00 66.34           C  
ATOM   4104  CG2 VAL B 514     -14.049  -7.981 -19.369  1.00 66.34           C  
ATOM   4105  N   ALA B 515     -16.473 -11.990 -18.918  1.00 67.41           N  
ATOM   4106  CA  ALA B 515     -16.903 -13.212 -18.243  1.00 67.41           C  
ATOM   4107  C   ALA B 515     -16.103 -14.417 -18.726  1.00 67.41           C  
ATOM   4108  CB  ALA B 515     -18.396 -13.444 -18.465  1.00 67.41           C  
ATOM   4109  O   ALA B 515     -15.390 -14.335 -19.730  1.00 67.41           O  
ATOM   4110  N   THR B 516     -16.096 -15.616 -17.903  1.00 70.14           N  
ATOM   4111  CA  THR B 516     -15.439 -16.843 -18.339  1.00 70.14           C  
ATOM   4112  C   THR B 516     -16.188 -17.469 -19.512  1.00 70.14           C  
ATOM   4113  CB  THR B 516     -15.337 -17.862 -17.189  1.00 70.14           C  
ATOM   4114  O   THR B 516     -17.400 -17.288 -19.650  1.00 70.14           O  
ATOM   4115  CG2 THR B 516     -14.620 -17.262 -15.985  1.00 70.14           C  
ATOM   4116  OG1 THR B 516     -16.656 -18.263 -16.795  1.00 70.14           O  
ATOM   4117  N   LEU B 517     -15.422 -18.152 -20.441  1.00 74.53           N  
ATOM   4118  CA  LEU B 517     -16.044 -18.880 -21.542  1.00 74.53           C  
ATOM   4119  C   LEU B 517     -17.170 -19.775 -21.033  1.00 74.53           C  
ATOM   4120  CB  LEU B 517     -15.003 -19.721 -22.285  1.00 74.53           C  
ATOM   4121  O   LEU B 517     -18.265 -19.783 -21.599  1.00 74.53           O  
ATOM   4122  CG  LEU B 517     -14.169 -18.992 -23.339  1.00 74.53           C  
ATOM   4123  CD1 LEU B 517     -12.952 -19.826 -23.722  1.00 74.53           C  
ATOM   4124  CD2 LEU B 517     -15.016 -18.676 -24.567  1.00 74.53           C  
ATOM   4125  N   ASP B 518     -17.066 -20.616 -20.013  1.00 73.22           N  
ATOM   4126  CA  ASP B 518     -18.043 -21.558 -19.474  1.00 73.22           C  
ATOM   4127  C   ASP B 518     -19.338 -20.846 -19.090  1.00 73.22           C  
ATOM   4128  CB  ASP B 518     -17.467 -22.293 -18.262  1.00 73.22           C  
ATOM   4129  O   ASP B 518     -20.428 -21.399 -19.250  1.00 73.22           O  
ATOM   4130  CG  ASP B 518     -16.547 -23.439 -18.646  1.00 73.22           C  
ATOM   4131  OD1 ASP B 518     -15.938 -24.059 -17.748  1.00 73.22           O  
ATOM   4132  OD2 ASP B 518     -16.427 -23.721 -19.858  1.00 73.22           O  
ATOM   4133  N   SER B 519     -19.232 -19.567 -18.671  1.00 67.08           N  
ATOM   4134  CA  SER B 519     -20.408 -18.837 -18.208  1.00 67.08           C  
ATOM   4135  C   SER B 519     -21.342 -18.503 -19.365  1.00 67.08           C  
ATOM   4136  CB  SER B 519     -19.992 -17.552 -17.490  1.00 67.08           C  
ATOM   4137  O   SER B 519     -22.509 -18.166 -19.151  1.00 67.08           O  
ATOM   4138  OG  SER B 519     -19.446 -16.618 -18.405  1.00 67.08           O  
ATOM   4139  N   HIS B 520     -20.811 -18.616 -20.556  1.00 70.16           N  
ATOM   4140  CA  HIS B 520     -21.628 -18.253 -21.708  1.00 70.16           C  
ATOM   4141  C   HIS B 520     -21.757 -19.420 -22.682  1.00 70.16           C  
ATOM   4142  CB  HIS B 520     -21.037 -17.036 -22.423  1.00 70.16           C  
ATOM   4143  O   HIS B 520     -22.084 -19.223 -23.854  1.00 70.16           O  
ATOM   4144  CG  HIS B 520     -21.295 -15.743 -21.718  1.00 70.16           C  
ATOM   4145  CD2 HIS B 520     -22.136 -14.723 -22.011  1.00 70.16           C  
ATOM   4146  ND1 HIS B 520     -20.639 -15.383 -20.561  1.00 70.16           N  
ATOM   4147  CE1 HIS B 520     -21.068 -14.194 -20.171  1.00 70.16           C  
ATOM   4148  NE2 HIS B 520     -21.976 -13.772 -21.033  1.00 70.16           N  
ATOM   4149  N   ALA B 521     -21.398 -20.616 -21.959  1.00 70.19           N  
ATOM   4150  CA  ALA B 521     -21.672 -21.799 -22.769  1.00 70.19           C  
ATOM   4151  C   ALA B 521     -23.152 -21.884 -23.133  1.00 70.19           C  
ATOM   4152  CB  ALA B 521     -21.236 -23.063 -22.031  1.00 70.19           C  
ATOM   4153  O   ALA B 521     -24.013 -21.929 -22.251  1.00 70.19           O  
ATOM   4154  N   GLY B 522     -23.524 -21.791 -24.427  1.00 71.47           N  
ATOM   4155  CA  GLY B 522     -24.890 -21.885 -24.918  1.00 71.47           C  
ATOM   4156  C   GLY B 522     -25.612 -20.550 -24.932  1.00 71.47           C  
ATOM   4157  O   GLY B 522     -26.796 -20.483 -25.268  1.00 71.47           O  
ATOM   4158  N   ASN B 523     -25.001 -19.495 -24.713  1.00 66.29           N  
ATOM   4159  CA  ASN B 523     -25.648 -18.190 -24.633  1.00 66.29           C  
ATOM   4160  C   ASN B 523     -24.760 -17.088 -25.207  1.00 66.29           C  
ATOM   4161  CB  ASN B 523     -26.027 -17.866 -23.186  1.00 66.29           C  
ATOM   4162  O   ASN B 523     -24.469 -16.103 -24.527  1.00 66.29           O  
ATOM   4163  CG  ASN B 523     -27.165 -16.869 -23.090  1.00 66.29           C  
ATOM   4164  ND2 ASN B 523     -27.353 -16.296 -21.907  1.00 66.29           N  
ATOM   4165  OD1 ASN B 523     -27.870 -16.617 -24.070  1.00 66.29           O  
ATOM   4166  N   LEU B 524     -24.275 -17.266 -26.303  1.00 71.59           N  
ATOM   4167  CA  LEU B 524     -23.506 -16.205 -26.944  1.00 71.59           C  
ATOM   4168  C   LEU B 524     -24.431 -15.147 -27.538  1.00 71.59           C  
ATOM   4169  CB  LEU B 524     -22.602 -16.782 -28.036  1.00 71.59           C  
ATOM   4170  O   LEU B 524     -25.394 -15.479 -28.232  1.00 71.59           O  
ATOM   4171  CG  LEU B 524     -21.469 -17.695 -27.567  1.00 71.59           C  
ATOM   4172  CD1 LEU B 524     -20.750 -18.306 -28.765  1.00 71.59           C  
ATOM   4173  CD2 LEU B 524     -20.492 -16.925 -26.686  1.00 71.59           C  
ATOM   4174  N   PRO B 525     -24.221 -13.851 -27.347  1.00 71.68           N  
ATOM   4175  CA  PRO B 525     -25.092 -12.795 -27.868  1.00 71.68           C  
ATOM   4176  C   PRO B 525     -24.893 -12.549 -29.361  1.00 71.68           C  
ATOM   4177  CB  PRO B 525     -24.683 -11.566 -27.052  1.00 71.68           C  
ATOM   4178  O   PRO B 525     -23.786 -12.722 -29.877  1.00 71.68           O  
ATOM   4179  CG  PRO B 525     -23.266 -11.827 -26.653  1.00 71.68           C  
ATOM   4180  CD  PRO B 525     -23.084 -13.309 -26.484  1.00 71.68           C  
ATOM   4181  N   ARG B 526     -26.041 -12.216 -30.069  1.00 71.52           N  
ATOM   4182  CA  ARG B 526     -25.969 -11.902 -31.492  1.00 71.52           C  
ATOM   4183  C   ARG B 526     -25.833 -10.399 -31.714  1.00 71.52           C  
ATOM   4184  CB  ARG B 526     -27.206 -12.429 -32.223  1.00 71.52           C  
ATOM   4185  O   ARG B 526     -25.483  -9.958 -32.811  1.00 71.52           O  
ATOM   4186  CG  ARG B 526     -27.283 -13.946 -32.287  1.00 71.52           C  
ATOM   4187  CD  ARG B 526     -28.602 -14.419 -32.882  1.00 71.52           C  
ATOM   4188  NE  ARG B 526     -28.701 -15.876 -32.882  1.00 71.52           N  
ATOM   4189  NH1 ARG B 526     -30.178 -15.981 -31.109  1.00 71.52           N  
ATOM   4190  NH2 ARG B 526     -29.465 -17.906 -32.128  1.00 71.52           N  
ATOM   4191  CZ  ARG B 526     -29.448 -16.585 -32.040  1.00 71.52           C  
ATOM   4192  N   GLU B 527     -26.131  -9.604 -30.616  1.00 69.34           N  
ATOM   4193  CA  GLU B 527     -25.941  -8.157 -30.671  1.00 69.34           C  
ATOM   4194  C   GLU B 527     -24.524  -7.770 -30.258  1.00 69.34           C  
ATOM   4195  CB  GLU B 527     -26.961  -7.447 -29.778  1.00 69.34           C  
ATOM   4196  O   GLU B 527     -24.001  -8.277 -29.263  1.00 69.34           O  
ATOM   4197  CG  GLU B 527     -28.356  -7.365 -30.381  1.00 69.34           C  
ATOM   4198  CD  GLU B 527     -29.330  -6.561 -29.535  1.00 69.34           C  
ATOM   4199  OE1 GLU B 527     -30.494  -6.379 -29.958  1.00 69.34           O  
ATOM   4200  OE2 GLU B 527     -28.925  -6.109 -28.441  1.00 69.34           O  
ATOM   4201  N   GLY B 528     -23.903  -6.852 -30.909  1.00 67.10           N  
ATOM   4202  CA  GLY B 528     -22.529  -6.451 -30.649  1.00 67.10           C  
ATOM   4203  C   GLY B 528     -21.512  -7.489 -31.082  1.00 67.10           C  
ATOM   4204  O   GLY B 528     -21.735  -8.219 -32.050  1.00 67.10           O  
ATOM   4205  N   ALA B 529     -20.384  -7.595 -30.393  1.00 72.26           N  
ATOM   4206  CA  ALA B 529     -19.292  -8.501 -30.741  1.00 72.26           C  
ATOM   4207  C   ALA B 529     -18.867  -9.336 -29.536  1.00 72.26           C  
ATOM   4208  CB  ALA B 529     -18.102  -7.716 -31.288  1.00 72.26           C  
ATOM   4209  O   ALA B 529     -19.091  -8.940 -28.390  1.00 72.26           O  
ATOM   4210  N   VAL B 530     -18.560 -10.602 -29.787  1.00 73.44           N  
ATOM   4211  CA  VAL B 530     -17.977 -11.470 -28.769  1.00 73.44           C  
ATOM   4212  C   VAL B 530     -16.485 -11.654 -29.039  1.00 73.44           C  
ATOM   4213  CB  VAL B 530     -18.683 -12.843 -28.721  1.00 73.44           C  
ATOM   4214  O   VAL B 530     -16.097 -12.158 -30.095  1.00 73.44           O  
ATOM   4215  CG1 VAL B 530     -18.067 -13.730 -27.640  1.00 73.44           C  
ATOM   4216  CG2 VAL B 530     -20.181 -12.664 -28.480  1.00 73.44           C  
ATOM   4217  N   LEU B 531     -15.534 -11.072 -28.223  1.00 73.85           N  
ATOM   4218  CA  LEU B 531     -14.099 -11.328 -28.273  1.00 73.85           C  
ATOM   4219  C   LEU B 531     -13.715 -12.462 -27.329  1.00 73.85           C  
ATOM   4220  CB  LEU B 531     -13.315 -10.063 -27.915  1.00 73.85           C  
ATOM   4221  O   LEU B 531     -14.081 -12.446 -26.151  1.00 73.85           O  
ATOM   4222  CG  LEU B 531     -13.550  -8.844 -28.809  1.00 73.85           C  
ATOM   4223  CD1 LEU B 531     -12.696  -7.671 -28.340  1.00 73.85           C  
ATOM   4224  CD2 LEU B 531     -13.251  -9.183 -30.265  1.00 73.85           C  
ATOM   4225  N   ILE B 532     -13.150 -13.507 -27.846  1.00 77.12           N  
ATOM   4226  CA  ILE B 532     -12.776 -14.676 -27.059  1.00 77.12           C  
ATOM   4227  C   ILE B 532     -11.257 -14.730 -26.905  1.00 77.12           C  
ATOM   4228  CB  ILE B 532     -13.296 -15.982 -27.701  1.00 77.12           C  
ATOM   4229  O   ILE B 532     -10.525 -14.675 -27.896  1.00 77.12           O  
ATOM   4230  CG1 ILE B 532     -14.829 -15.999 -27.709  1.00 77.12           C  
ATOM   4231  CG2 ILE B 532     -12.739 -17.205 -26.967  1.00 77.12           C  
ATOM   4232  CD1 ILE B 532     -15.431 -17.097 -28.574  1.00 77.12           C  
ATOM   4233  N   VAL B 533     -10.702 -14.661 -25.690  1.00 73.16           N  
ATOM   4234  CA  VAL B 533      -9.296 -14.835 -25.341  1.00 73.16           C  
ATOM   4235  C   VAL B 533      -9.118 -16.120 -24.536  1.00 73.16           C  
ATOM   4236  CB  VAL B 533      -8.755 -13.626 -24.545  1.00 73.16           C  
ATOM   4237  O   VAL B 533      -9.662 -16.251 -23.436  1.00 73.16           O  
ATOM   4238  CG1 VAL B 533      -7.242 -13.733 -24.364  1.00 73.16           C  
ATOM   4239  CG2 VAL B 533      -9.122 -12.319 -25.244  1.00 73.16           C  
ATOM   4240  N   THR B 534      -8.433 -17.152 -25.121  1.00 74.60           N  
ATOM   4241  CA  THR B 534      -8.300 -18.405 -24.386  1.00 74.60           C  
ATOM   4242  C   THR B 534      -6.926 -19.026 -24.620  1.00 74.60           C  
ATOM   4243  CB  THR B 534      -9.396 -19.408 -24.790  1.00 74.60           C  
ATOM   4244  O   THR B 534      -6.315 -18.816 -25.670  1.00 74.60           O  
ATOM   4245  CG2 THR B 534      -9.239 -19.839 -26.245  1.00 74.60           C  
ATOM   4246  OG1 THR B 534      -9.309 -20.565 -23.949  1.00 74.60           O  
ATOM   4247  N   ALA B 535      -6.368 -19.614 -23.543  1.00 65.48           N  
ATOM   4248  CA  ALA B 535      -5.157 -20.425 -23.629  1.00 65.48           C  
ATOM   4249  C   ALA B 535      -5.495 -21.888 -23.900  1.00 65.48           C  
ATOM   4250  CB  ALA B 535      -4.340 -20.300 -22.346  1.00 65.48           C  
ATOM   4251  O   ALA B 535      -6.670 -22.262 -23.949  1.00 65.48           O  
ATOM   4252  N   SER B 536      -4.509 -22.757 -24.331  1.00 67.80           N  
ATOM   4253  CA  SER B 536      -4.543 -24.216 -24.358  1.00 67.80           C  
ATOM   4254  C   SER B 536      -3.588 -24.810 -23.329  1.00 67.80           C  
ATOM   4255  CB  SER B 536      -4.189 -24.734 -25.753  1.00 67.80           C  
ATOM   4256  O   SER B 536      -2.472 -24.317 -23.151  1.00 67.80           O  
ATOM   4257  OG  SER B 536      -5.105 -24.246 -26.718  1.00 67.80           O  
ATOM   4258  N   TYR B 537      -3.973 -25.598 -22.569  1.00 60.42           N  
ATOM   4259  CA  TYR B 537      -3.110 -26.307 -21.631  1.00 60.42           C  
ATOM   4260  C   TYR B 537      -2.946 -27.767 -22.036  1.00 60.42           C  
ATOM   4261  CB  TYR B 537      -3.674 -26.220 -20.209  1.00 60.42           C  
ATOM   4262  O   TYR B 537      -3.847 -28.582 -21.823  1.00 60.42           O  
ATOM   4263  CG  TYR B 537      -3.415 -24.896 -19.533  1.00 60.42           C  
ATOM   4264  CD1 TYR B 537      -2.295 -24.711 -18.725  1.00 60.42           C  
ATOM   4265  CD2 TYR B 537      -4.289 -23.827 -19.700  1.00 60.42           C  
ATOM   4266  CE1 TYR B 537      -2.053 -23.494 -18.099  1.00 60.42           C  
ATOM   4267  CE2 TYR B 537      -4.056 -22.604 -19.078  1.00 60.42           C  
ATOM   4268  OH  TYR B 537      -2.702 -21.240 -17.663  1.00 60.42           O  
ATOM   4269  CZ  TYR B 537      -2.937 -22.447 -18.281  1.00 60.42           C  
ATOM   4270  N   ASN B 538      -1.652 -28.123 -22.583  1.00 58.32           N  
ATOM   4271  CA  ASN B 538      -1.370 -29.455 -23.109  1.00 58.32           C  
ATOM   4272  C   ASN B 538      -2.432 -29.897 -24.112  1.00 58.32           C  
ATOM   4273  CB  ASN B 538      -1.259 -30.470 -21.970  1.00 58.32           C  
ATOM   4274  O   ASN B 538      -2.831 -31.063 -24.125  1.00 58.32           O  
ATOM   4275  CG  ASN B 538       0.032 -30.331 -21.188  1.00 58.32           C  
ATOM   4276  ND2 ASN B 538      -0.006 -30.694 -19.911  1.00 58.32           N  
ATOM   4277  OD1 ASN B 538       1.055 -29.900 -21.726  1.00 58.32           O  
ATOM   4278  N   GLY B 539      -2.928 -28.964 -24.996  1.00 60.83           N  
ATOM   4279  CA  GLY B 539      -3.864 -29.269 -26.066  1.00 60.83           C  
ATOM   4280  C   GLY B 539      -5.306 -29.331 -25.597  1.00 60.83           C  
ATOM   4281  O   GLY B 539      -6.210 -29.605 -26.390  1.00 60.83           O  
ATOM   4282  N   HIS B 540      -5.663 -29.125 -24.264  1.00 65.95           N  
ATOM   4283  CA  HIS B 540      -7.011 -29.146 -23.709  1.00 65.95           C  
ATOM   4284  C   HIS B 540      -7.440 -27.757 -23.248  1.00 65.95           C  
ATOM   4285  CB  HIS B 540      -7.097 -30.136 -22.546  1.00 65.95           C  
ATOM   4286  O   HIS B 540      -6.595 -26.896 -22.993  1.00 65.95           O  
ATOM   4287  CG  HIS B 540      -6.836 -31.554 -22.944  1.00 65.95           C  
ATOM   4288  CD2 HIS B 540      -5.737 -32.331 -22.795  1.00 65.95           C  
ATOM   4289  ND1 HIS B 540      -7.777 -32.333 -23.582  1.00 65.95           N  
ATOM   4290  CE1 HIS B 540      -7.266 -33.532 -23.809  1.00 65.95           C  
ATOM   4291  NE2 HIS B 540      -6.030 -33.557 -23.341  1.00 65.95           N  
ATOM   4292  N   PRO B 541      -8.866 -27.471 -23.282  1.00 68.92           N  
ATOM   4293  CA  PRO B 541      -9.346 -26.165 -22.824  1.00 68.92           C  
ATOM   4294  C   PRO B 541      -8.996 -25.887 -21.364  1.00 68.92           C  
ATOM   4295  CB  PRO B 541     -10.862 -26.260 -23.014  1.00 68.92           C  
ATOM   4296  O   PRO B 541      -8.908 -26.817 -20.558  1.00 68.92           O  
ATOM   4297  CG  PRO B 541     -11.149 -27.726 -23.068  1.00 68.92           C  
ATOM   4298  CD  PRO B 541      -9.911 -28.438 -23.533  1.00 68.92           C  
ATOM   4299  N   PRO B 542      -8.741 -24.596 -21.046  1.00 68.57           N  
ATOM   4300  CA  PRO B 542      -8.647 -24.288 -19.617  1.00 68.57           C  
ATOM   4301  C   PRO B 542      -9.883 -24.729 -18.836  1.00 68.57           C  
ATOM   4302  CB  PRO B 542      -8.502 -22.764 -19.594  1.00 68.57           C  
ATOM   4303  O   PRO B 542     -10.934 -24.987 -19.430  1.00 68.57           O  
ATOM   4304  CG  PRO B 542      -8.022 -22.406 -20.963  1.00 68.57           C  
ATOM   4305  CD  PRO B 542      -8.601 -23.385 -21.944  1.00 68.57           C  
ATOM   4306  N   ASP B 543      -9.751 -24.857 -17.538  1.00 64.14           N  
ATOM   4307  CA  ASP B 543     -10.816 -25.365 -16.679  1.00 64.14           C  
ATOM   4308  C   ASP B 543     -12.105 -24.569 -16.874  1.00 64.14           C  
ATOM   4309  CB  ASP B 543     -10.389 -25.322 -15.211  1.00 64.14           C  
ATOM   4310  O   ASP B 543     -13.203 -25.121 -16.772  1.00 64.14           O  
ATOM   4311  CG  ASP B 543      -9.293 -26.321 -14.882  1.00 64.14           C  
ATOM   4312  OD1 ASP B 543      -8.597 -26.148 -13.859  1.00 64.14           O  
ATOM   4313  OD2 ASP B 543      -9.122 -27.288 -15.656  1.00 64.14           O  
ATOM   4314  N   ASN B 544     -11.934 -23.301 -17.059  1.00 61.55           N  
ATOM   4315  CA  ASN B 544     -13.103 -22.437 -17.186  1.00 61.55           C  
ATOM   4316  C   ASN B 544     -13.552 -22.310 -18.639  1.00 61.55           C  
ATOM   4317  CB  ASN B 544     -12.814 -21.054 -16.597  1.00 61.55           C  
ATOM   4318  O   ASN B 544     -14.358 -21.439 -18.970  1.00 61.55           O  
ATOM   4319  CG  ASN B 544     -11.578 -20.411 -17.194  1.00 61.55           C  
ATOM   4320  ND2 ASN B 544     -10.998 -19.459 -16.474  1.00 61.55           N  
ATOM   4321  OD1 ASN B 544     -11.149 -20.767 -18.295  1.00 61.55           O  
ATOM   4322  N   ALA B 545     -13.054 -23.018 -19.400  1.00 69.34           N  
ATOM   4323  CA  ALA B 545     -13.439 -23.009 -20.809  1.00 69.34           C  
ATOM   4324  C   ALA B 545     -13.920 -24.387 -21.255  1.00 69.34           C  
ATOM   4325  CB  ALA B 545     -12.271 -22.550 -21.678  1.00 69.34           C  
ATOM   4326  O   ALA B 545     -14.429 -24.544 -22.367  1.00 69.34           O  
ATOM   4327  N   LYS B 546     -13.792 -25.417 -20.395  1.00 71.71           N  
ATOM   4328  CA  LYS B 546     -14.131 -26.797 -20.727  1.00 71.71           C  
ATOM   4329  C   LYS B 546     -15.597 -26.921 -21.132  1.00 71.71           C  
ATOM   4330  CB  LYS B 546     -13.834 -27.722 -19.546  1.00 71.71           C  
ATOM   4331  O   LYS B 546     -15.914 -27.519 -22.162  1.00 71.71           O  
ATOM   4332  CG  LYS B 546     -14.039 -29.199 -19.850  1.00 71.71           C  
ATOM   4333  CD  LYS B 546     -13.631 -30.074 -18.672  1.00 71.71           C  
ATOM   4334  CE  LYS B 546     -13.878 -31.549 -18.958  1.00 71.71           C  
ATOM   4335  NZ  LYS B 546     -13.503 -32.409 -17.796  1.00 71.71           N  
ATOM   4336  N   GLN B 547     -16.589 -26.443 -20.427  1.00 69.41           N  
ATOM   4337  CA  GLN B 547     -18.018 -26.508 -20.716  1.00 69.41           C  
ATOM   4338  C   GLN B 547     -18.344 -25.819 -22.038  1.00 69.41           C  
ATOM   4339  CB  GLN B 547     -18.825 -25.875 -19.582  1.00 69.41           C  
ATOM   4340  O   GLN B 547     -19.193 -26.291 -22.797  1.00 69.41           O  
ATOM   4341  CG  GLN B 547     -18.808 -26.682 -18.290  1.00 69.41           C  
ATOM   4342  CD  GLN B 547     -19.568 -26.004 -17.165  1.00 69.41           C  
ATOM   4343  NE2 GLN B 547     -19.415 -26.522 -15.951  1.00 69.41           N  
ATOM   4344  OE1 GLN B 547     -20.286 -25.024 -17.385  1.00 69.41           O  
ATOM   4345  N   PHE B 548     -17.581 -24.725 -22.378  1.00 72.56           N  
ATOM   4346  CA  PHE B 548     -17.787 -23.990 -23.620  1.00 72.56           C  
ATOM   4347  C   PHE B 548     -17.344 -24.818 -24.820  1.00 72.56           C  
ATOM   4348  CB  PHE B 548     -17.028 -22.660 -23.591  1.00 72.56           C  
ATOM   4349  O   PHE B 548     -18.070 -24.923 -25.811  1.00 72.56           O  
ATOM   4350  CG  PHE B 548     -17.305 -21.777 -24.778  1.00 72.56           C  
ATOM   4351  CD1 PHE B 548     -16.466 -21.794 -25.885  1.00 72.56           C  
ATOM   4352  CD2 PHE B 548     -18.404 -20.929 -24.785  1.00 72.56           C  
ATOM   4353  CE1 PHE B 548     -16.720 -20.978 -26.985  1.00 72.56           C  
ATOM   4354  CE2 PHE B 548     -18.665 -20.110 -25.881  1.00 72.56           C  
ATOM   4355  CZ  PHE B 548     -17.820 -20.135 -26.979  1.00 72.56           C  
ATOM   4356  N   VAL B 549     -16.117 -25.417 -24.598  1.00 75.11           N  
ATOM   4357  CA  VAL B 549     -15.577 -26.211 -25.697  1.00 75.11           C  
ATOM   4358  C   VAL B 549     -16.454 -27.440 -25.926  1.00 75.11           C  
ATOM   4359  CB  VAL B 549     -14.118 -26.641 -25.422  1.00 75.11           C  
ATOM   4360  O   VAL B 549     -16.734 -27.806 -27.070  1.00 75.11           O  
ATOM   4361  CG1 VAL B 549     -13.670 -27.703 -26.425  1.00 75.11           C  
ATOM   4362  CG2 VAL B 549     -13.188 -25.431 -25.470  1.00 75.11           C  
ATOM   4363  N   ASP B 550     -16.998 -28.120 -24.872  1.00 75.96           N  
ATOM   4364  CA  ASP B 550     -17.905 -29.256 -24.999  1.00 75.96           C  
ATOM   4365  C   ASP B 550     -19.215 -28.841 -25.665  1.00 75.96           C  
ATOM   4366  CB  ASP B 550     -18.185 -29.875 -23.627  1.00 75.96           C  
ATOM   4367  O   ASP B 550     -19.715 -29.538 -26.551  1.00 75.96           O  
ATOM   4368  CG  ASP B 550     -16.996 -30.633 -23.065  1.00 75.96           C  
ATOM   4369  OD1 ASP B 550     -16.998 -30.962 -21.859  1.00 75.96           O  
ATOM   4370  OD2 ASP B 550     -16.048 -30.903 -23.834  1.00 75.96           O  
ATOM   4371  N   TRP B 551     -19.674 -27.760 -25.283  1.00 71.30           N  
ATOM   4372  CA  TRP B 551     -20.900 -27.232 -25.872  1.00 71.30           C  
ATOM   4373  C   TRP B 551     -20.698 -26.904 -27.348  1.00 71.30           C  
ATOM   4374  CB  TRP B 551     -21.366 -25.983 -25.118  1.00 71.30           C  
ATOM   4375  O   TRP B 551     -21.522 -27.269 -28.190  1.00 71.30           O  
ATOM   4376  CG  TRP B 551     -22.381 -25.166 -25.860  1.00 71.30           C  
ATOM   4377  CD1 TRP B 551     -23.717 -25.428 -25.985  1.00 71.30           C  
ATOM   4378  CD2 TRP B 551     -22.139 -23.955 -26.583  1.00 71.30           C  
ATOM   4379  CE2 TRP B 551     -23.376 -23.537 -27.122  1.00 71.30           C  
ATOM   4380  CE3 TRP B 551     -20.997 -23.182 -26.827  1.00 71.30           C  
ATOM   4381  NE1 TRP B 551     -24.321 -24.452 -26.743  1.00 71.30           N  
ATOM   4382  CH2 TRP B 551     -22.368 -21.640 -28.115  1.00 71.30           C  
ATOM   4383  CZ2 TRP B 551     -23.501 -22.378 -27.892  1.00 71.30           C  
ATOM   4384  CZ3 TRP B 551     -21.123 -22.029 -27.593  1.00 71.30           C  
ATOM   4385  N   LEU B 552     -19.615 -26.175 -27.643  1.00 76.03           N  
ATOM   4386  CA  LEU B 552     -19.360 -25.756 -29.017  1.00 76.03           C  
ATOM   4387  C   LEU B 552     -19.228 -26.964 -29.938  1.00 76.03           C  
ATOM   4388  CB  LEU B 552     -18.091 -24.902 -29.091  1.00 76.03           C  
ATOM   4389  O   LEU B 552     -19.682 -26.930 -31.084  1.00 76.03           O  
ATOM   4390  CG  LEU B 552     -17.770 -24.281 -30.451  1.00 76.03           C  
ATOM   4391  CD1 LEU B 552     -18.924 -23.401 -30.918  1.00 76.03           C  
ATOM   4392  CD2 LEU B 552     -16.474 -23.481 -30.381  1.00 76.03           C  
ATOM   4393  N   ASP B 553     -18.679 -28.072 -29.369  1.00 76.49           N  
ATOM   4394  CA  ASP B 553     -18.513 -29.297 -30.145  1.00 76.49           C  
ATOM   4395  C   ASP B 553     -19.866 -29.896 -30.523  1.00 76.49           C  
ATOM   4396  CB  ASP B 553     -17.684 -30.319 -29.365  1.00 76.49           C  
ATOM   4397  O   ASP B 553     -20.026 -30.441 -31.617  1.00 76.49           O  
ATOM   4398  CG  ASP B 553     -17.130 -31.428 -30.242  1.00 76.49           C  
ATOM   4399  OD1 ASP B 553     -17.041 -32.585 -29.779  1.00 76.49           O  
ATOM   4400  OD2 ASP B 553     -16.777 -31.141 -31.406  1.00 76.49           O  
ATOM   4401  N   GLN B 554     -20.913 -29.667 -29.675  1.00 76.45           N  
ATOM   4402  CA  GLN B 554     -22.218 -30.288 -29.872  1.00 76.45           C  
ATOM   4403  C   GLN B 554     -23.242 -29.271 -30.367  1.00 76.45           C  
ATOM   4404  CB  GLN B 554     -22.706 -30.936 -28.575  1.00 76.45           C  
ATOM   4405  O   GLN B 554     -24.368 -29.634 -30.714  1.00 76.45           O  
ATOM   4406  CG  GLN B 554     -21.804 -32.054 -28.069  1.00 76.45           C  
ATOM   4407  CD  GLN B 554     -22.276 -32.637 -26.750  1.00 76.45           C  
ATOM   4408  NE2 GLN B 554     -21.574 -33.656 -26.268  1.00 76.45           N  
ATOM   4409  OE1 GLN B 554     -23.264 -32.175 -26.170  1.00 76.45           O  
ATOM   4410  N   ALA B 555     -22.820 -28.023 -30.456  1.00 70.47           N  
ATOM   4411  CA  ALA B 555     -23.761 -26.955 -30.785  1.00 70.47           C  
ATOM   4412  C   ALA B 555     -24.230 -27.064 -32.233  1.00 70.47           C  
ATOM   4413  CB  ALA B 555     -23.125 -25.590 -30.536  1.00 70.47           C  
ATOM   4414  O   ALA B 555     -23.447 -27.408 -33.121  1.00 70.47           O  
ATOM   4415  N   SER B 556     -25.489 -26.635 -32.387  1.00 71.73           N  
ATOM   4416  CA  SER B 556     -26.021 -26.561 -33.743  1.00 71.73           C  
ATOM   4417  C   SER B 556     -25.678 -25.227 -34.399  1.00 71.73           C  
ATOM   4418  CB  SER B 556     -27.537 -26.759 -33.737  1.00 71.73           C  
ATOM   4419  O   SER B 556     -25.343 -24.260 -33.713  1.00 71.73           O  
ATOM   4420  OG  SER B 556     -28.184 -25.671 -33.099  1.00 71.73           O  
ATOM   4421  N   ALA B 557     -25.774 -25.205 -35.523  1.00 69.67           N  
ATOM   4422  CA  ALA B 557     -25.506 -23.984 -36.279  1.00 69.67           C  
ATOM   4423  C   ALA B 557     -26.426 -22.851 -35.835  1.00 69.67           C  
ATOM   4424  CB  ALA B 557     -25.664 -24.239 -37.776  1.00 69.67           C  
ATOM   4425  O   ALA B 557     -26.007 -21.693 -35.763  1.00 69.67           O  
ATOM   4426  N   ASP B 558     -27.588 -23.159 -35.608  1.00 68.78           N  
ATOM   4427  CA  ASP B 558     -28.568 -22.152 -35.212  1.00 68.78           C  
ATOM   4428  C   ASP B 558     -28.157 -21.468 -33.910  1.00 68.78           C  
ATOM   4429  CB  ASP B 558     -29.954 -22.783 -35.060  1.00 68.78           C  
ATOM   4430  O   ASP B 558     -28.525 -20.317 -33.665  1.00 68.78           O  
ATOM   4431  CG  ASP B 558     -30.595 -23.133 -36.392  1.00 68.78           C  
ATOM   4432  OD1 ASP B 558     -31.364 -24.116 -36.458  1.00 68.78           O  
ATOM   4433  OD2 ASP B 558     -30.326 -22.422 -37.384  1.00 68.78           O  
ATOM   4434  N   GLU B 559     -27.477 -22.199 -33.109  1.00 69.14           N  
ATOM   4435  CA  GLU B 559     -27.071 -21.666 -31.812  1.00 69.14           C  
ATOM   4436  C   GLU B 559     -25.936 -20.657 -31.961  1.00 69.14           C  
ATOM   4437  CB  GLU B 559     -26.648 -22.800 -30.874  1.00 69.14           C  
ATOM   4438  O   GLU B 559     -25.712 -19.832 -31.072  1.00 69.14           O  
ATOM   4439  CG  GLU B 559     -27.802 -23.674 -30.405  1.00 69.14           C  
ATOM   4440  CD  GLU B 559     -27.366 -24.793 -29.473  1.00 69.14           C  
ATOM   4441  OE1 GLU B 559     -27.441 -24.617 -28.236  1.00 69.14           O  
ATOM   4442  OE2 GLU B 559     -26.946 -25.855 -29.984  1.00 69.14           O  
ATOM   4443  N   VAL B 560     -25.190 -20.583 -33.128  1.00 72.37           N  
ATOM   4444  CA  VAL B 560     -23.995 -19.753 -33.236  1.00 72.37           C  
ATOM   4445  C   VAL B 560     -24.119 -18.823 -34.441  1.00 72.37           C  
ATOM   4446  CB  VAL B 560     -22.716 -20.612 -33.356  1.00 72.37           C  
ATOM   4447  O   VAL B 560     -23.381 -17.841 -34.554  1.00 72.37           O  
ATOM   4448  CG1 VAL B 560     -22.431 -21.341 -32.044  1.00 72.37           C  
ATOM   4449  CG2 VAL B 560     -22.850 -21.609 -34.506  1.00 72.37           C  
ATOM   4450  N   LYS B 561     -24.981 -19.175 -35.263  1.00 70.34           N  
ATOM   4451  CA  LYS B 561     -25.169 -18.337 -36.443  1.00 70.34           C  
ATOM   4452  C   LYS B 561     -25.535 -16.908 -36.051  1.00 70.34           C  
ATOM   4453  CB  LYS B 561     -26.250 -18.924 -37.353  1.00 70.34           C  
ATOM   4454  O   LYS B 561     -26.381 -16.696 -35.179  1.00 70.34           O  
ATOM   4455  CG  LYS B 561     -26.259 -18.342 -38.759  1.00 70.34           C  
ATOM   4456  CD  LYS B 561     -27.278 -19.043 -39.647  1.00 70.34           C  
ATOM   4457  CE  LYS B 561     -27.302 -18.449 -41.049  1.00 70.34           C  
ATOM   4458  NZ  LYS B 561     -28.295 -19.139 -41.926  1.00 70.34           N  
ATOM   4459  N   GLY B 562     -24.928 -15.927 -36.579  1.00 69.53           N  
ATOM   4460  CA  GLY B 562     -25.184 -14.520 -36.316  1.00 69.53           C  
ATOM   4461  C   GLY B 562     -24.252 -13.928 -35.275  1.00 69.53           C  
ATOM   4462  O   GLY B 562     -24.192 -12.708 -35.110  1.00 69.53           O  
ATOM   4463  N   VAL B 563     -23.523 -14.875 -34.585  1.00 72.75           N  
ATOM   4464  CA  VAL B 563     -22.559 -14.389 -33.603  1.00 72.75           C  
ATOM   4465  C   VAL B 563     -21.350 -13.790 -34.318  1.00 72.75           C  
ATOM   4466  CB  VAL B 563     -22.108 -15.515 -32.645  1.00 72.75           C  
ATOM   4467  O   VAL B 563     -20.785 -14.411 -35.222  1.00 72.75           O  
ATOM   4468  CG1 VAL B 563     -21.021 -15.013 -31.697  1.00 72.75           C  
ATOM   4469  CG2 VAL B 563     -23.301 -16.055 -31.858  1.00 72.75           C  
ATOM   4470  N   ARG B 564     -21.068 -12.513 -34.064  1.00 76.00           N  
ATOM   4471  CA  ARG B 564     -19.882 -11.838 -34.582  1.00 76.00           C  
ATOM   4472  C   ARG B 564     -18.727 -11.922 -33.589  1.00 76.00           C  
ATOM   4473  CB  ARG B 564     -20.193 -10.375 -34.902  1.00 76.00           C  
ATOM   4474  O   ARG B 564     -18.820 -11.402 -32.476  1.00 76.00           O  
ATOM   4475  CG  ARG B 564     -21.289 -10.190 -35.939  1.00 76.00           C  
ATOM   4476  CD  ARG B 564     -22.014  -8.863 -35.764  1.00 76.00           C  
ATOM   4477  NE  ARG B 564     -23.240  -8.810 -36.556  1.00 76.00           N  
ATOM   4478  NH1 ARG B 564     -24.044  -6.886 -35.562  1.00 76.00           N  
ATOM   4479  NH2 ARG B 564     -25.252  -7.920 -37.213  1.00 76.00           N  
ATOM   4480  CZ  ARG B 564     -24.176  -7.872 -36.442  1.00 76.00           C  
ATOM   4481  N   TYR B 565     -17.636 -12.739 -33.973  1.00 74.64           N  
ATOM   4482  CA  TYR B 565     -16.635 -13.061 -32.962  1.00 74.64           C  
ATOM   4483  C   TYR B 565     -15.226 -12.843 -33.501  1.00 74.64           C  
ATOM   4484  CB  TYR B 565     -16.794 -14.510 -32.490  1.00 74.64           C  
ATOM   4485  O   TYR B 565     -15.029 -12.729 -34.713  1.00 74.64           O  
ATOM   4486  CG  TYR B 565     -16.300 -15.531 -33.486  1.00 74.64           C  
ATOM   4487  CD1 TYR B 565     -17.124 -15.986 -34.513  1.00 74.64           C  
ATOM   4488  CD2 TYR B 565     -15.010 -16.043 -33.402  1.00 74.64           C  
ATOM   4489  CE1 TYR B 565     -16.674 -16.928 -35.432  1.00 74.64           C  
ATOM   4490  CE2 TYR B 565     -14.549 -16.985 -34.316  1.00 74.64           C  
ATOM   4491  OH  TYR B 565     -14.936 -18.354 -36.233  1.00 74.64           O  
ATOM   4492  CZ  TYR B 565     -15.387 -17.421 -35.326  1.00 74.64           C  
ATOM   4493  N   SER B 566     -14.244 -12.569 -32.668  1.00 72.34           N  
ATOM   4494  CA  SER B 566     -12.810 -12.712 -32.897  1.00 72.34           C  
ATOM   4495  C   SER B 566     -12.139 -13.461 -31.750  1.00 72.34           C  
ATOM   4496  CB  SER B 566     -12.155 -11.342 -33.074  1.00 72.34           C  
ATOM   4497  O   SER B 566     -12.582 -13.376 -30.603  1.00 72.34           O  
ATOM   4498  OG  SER B 566     -10.799 -11.478 -33.463  1.00 72.34           O  
ATOM   4499  N   VAL B 567     -11.135 -14.368 -32.141  1.00 74.90           N  
ATOM   4500  CA  VAL B 567     -10.471 -15.213 -31.153  1.00 74.90           C  
ATOM   4501  C   VAL B 567      -9.003 -14.810 -31.031  1.00 74.90           C  
ATOM   4502  CB  VAL B 567     -10.584 -16.710 -31.518  1.00 74.90           C  
ATOM   4503  O   VAL B 567      -8.336 -14.558 -32.037  1.00 74.90           O  
ATOM   4504  CG1 VAL B 567      -9.828 -17.571 -30.507  1.00 74.90           C  
ATOM   4505  CG2 VAL B 567     -12.051 -17.131 -31.593  1.00 74.90           C  
ATOM   4506  N   PHE B 568      -8.492 -14.564 -29.773  1.00 71.98           N  
ATOM   4507  CA  PHE B 568      -7.070 -14.405 -29.489  1.00 71.98           C  
ATOM   4508  C   PHE B 568      -6.556 -15.560 -28.637  1.00 71.98           C  
ATOM   4509  CB  PHE B 568      -6.807 -13.073 -28.780  1.00 71.98           C  
ATOM   4510  O   PHE B 568      -7.087 -15.825 -27.556  1.00 71.98           O  
ATOM   4511  CG  PHE B 568      -5.347 -12.755 -28.608  1.00 71.98           C  
ATOM   4512  CD1 PHE B 568      -4.727 -12.913 -27.374  1.00 71.98           C  
ATOM   4513  CD2 PHE B 568      -4.592 -12.297 -29.681  1.00 71.98           C  
ATOM   4514  CE1 PHE B 568      -3.375 -12.620 -27.212  1.00 71.98           C  
ATOM   4515  CE2 PHE B 568      -3.241 -12.002 -29.526  1.00 71.98           C  
ATOM   4516  CZ  PHE B 568      -2.634 -12.163 -28.290  1.00 71.98           C  
ATOM   4517  N   GLY B 569      -5.529 -16.350 -29.178  1.00 70.50           N  
ATOM   4518  CA  GLY B 569      -4.993 -17.513 -28.489  1.00 70.50           C  
ATOM   4519  C   GLY B 569      -3.685 -17.232 -27.774  1.00 70.50           C  
ATOM   4520  O   GLY B 569      -2.768 -16.647 -28.354  1.00 70.50           O  
ATOM   4521  N   CYS B 570      -3.664 -17.479 -26.551  1.00 67.40           N  
ATOM   4522  CA  CYS B 570      -2.439 -17.456 -25.760  1.00 67.40           C  
ATOM   4523  C   CYS B 570      -1.780 -18.830 -25.735  1.00 67.40           C  
ATOM   4524  CB  CYS B 570      -2.732 -16.995 -24.333  1.00 67.40           C  
ATOM   4525  O   CYS B 570      -2.262 -19.742 -25.060  1.00 67.40           O  
ATOM   4526  SG  CYS B 570      -3.598 -15.412 -24.242  1.00 67.40           S  
ATOM   4527  N   GLY B 571      -0.735 -18.973 -26.475  1.00 62.75           N  
ATOM   4528  CA  GLY B 571      -0.106 -20.281 -26.565  1.00 62.75           C  
ATOM   4529  C   GLY B 571       1.372 -20.257 -26.222  1.00 62.75           C  
ATOM   4530  O   GLY B 571       1.903 -19.222 -25.815  1.00 62.75           O  
ATOM   4531  N   ASP B 572       2.090 -21.308 -26.173  1.00 60.08           N  
ATOM   4532  CA  ASP B 572       3.513 -21.539 -25.942  1.00 60.08           C  
ATOM   4533  C   ASP B 572       4.067 -22.573 -26.920  1.00 60.08           C  
ATOM   4534  CB  ASP B 572       3.756 -21.995 -24.502  1.00 60.08           C  
ATOM   4535  O   ASP B 572       3.664 -23.738 -26.894  1.00 60.08           O  
ATOM   4536  CG  ASP B 572       5.223 -21.965 -24.110  1.00 60.08           C  
ATOM   4537  OD1 ASP B 572       5.531 -21.797 -22.910  1.00 60.08           O  
ATOM   4538  OD2 ASP B 572       6.079 -22.107 -25.010  1.00 60.08           O  
ATOM   4539  N   LYS B 573       4.960 -22.174 -27.825  1.00 64.96           N  
ATOM   4540  CA  LYS B 573       5.478 -23.020 -28.896  1.00 64.96           C  
ATOM   4541  C   LYS B 573       6.324 -24.160 -28.335  1.00 64.96           C  
ATOM   4542  CB  LYS B 573       6.303 -22.192 -29.883  1.00 64.96           C  
ATOM   4543  O   LYS B 573       6.647 -25.110 -29.051  1.00 64.96           O  
ATOM   4544  CG  LYS B 573       5.467 -21.407 -30.882  1.00 64.96           C  
ATOM   4545  CD  LYS B 573       6.344 -20.660 -31.879  1.00 64.96           C  
ATOM   4546  CE  LYS B 573       5.508 -19.917 -32.913  1.00 64.96           C  
ATOM   4547  NZ  LYS B 573       6.347 -19.021 -33.763  1.00 64.96           N  
ATOM   4548  N   ASN B 574       6.628 -23.990 -27.046  1.00 59.26           N  
ATOM   4549  CA  ASN B 574       7.261 -25.146 -26.420  1.00 59.26           C  
ATOM   4550  C   ASN B 574       6.337 -26.361 -26.422  1.00 59.26           C  
ATOM   4551  CB  ASN B 574       7.695 -24.812 -24.991  1.00 59.26           C  
ATOM   4552  O   ASN B 574       6.795 -27.495 -26.276  1.00 59.26           O  
ATOM   4553  CG  ASN B 574       8.894 -23.884 -24.947  1.00 59.26           C  
ATOM   4554  ND2 ASN B 574       8.887 -22.952 -24.002  1.00 59.26           N  
ATOM   4555  OD1 ASN B 574       9.817 -24.004 -25.757  1.00 59.26           O  
ATOM   4556  N   TRP B 575       5.081 -26.136 -26.547  1.00 58.87           N  
ATOM   4557  CA  TRP B 575       4.073 -27.168 -26.768  1.00 58.87           C  
ATOM   4558  C   TRP B 575       3.642 -27.203 -28.231  1.00 58.87           C  
ATOM   4559  CB  TRP B 575       2.856 -26.933 -25.870  1.00 58.87           C  
ATOM   4560  O   TRP B 575       2.487 -26.915 -28.551  1.00 58.87           O  
ATOM   4561  CG  TRP B 575       3.104 -27.224 -24.420  1.00 58.87           C  
ATOM   4562  CD1 TRP B 575       2.869 -28.401 -23.764  1.00 58.87           C  
ATOM   4563  CD2 TRP B 575       3.631 -26.320 -23.445  1.00 58.87           C  
ATOM   4564  CE2 TRP B 575       3.690 -27.016 -22.217  1.00 58.87           C  
ATOM   4565  CE3 TRP B 575       4.061 -24.987 -23.491  1.00 58.87           C  
ATOM   4566  NE1 TRP B 575       3.219 -28.282 -22.439  1.00 58.87           N  
ATOM   4567  CH2 TRP B 575       4.576 -25.117 -21.117  1.00 58.87           C  
ATOM   4568  CZ2 TRP B 575       4.162 -26.422 -21.044  1.00 58.87           C  
ATOM   4569  CZ3 TRP B 575       4.531 -24.398 -22.322  1.00 58.87           C  
ATOM   4570  N   ALA B 576       4.672 -27.740 -28.935  1.00 53.85           N  
ATOM   4571  CA  ALA B 576       4.567 -27.569 -30.382  1.00 53.85           C  
ATOM   4572  C   ALA B 576       3.377 -28.343 -30.941  1.00 53.85           C  
ATOM   4573  CB  ALA B 576       5.857 -28.015 -31.066  1.00 53.85           C  
ATOM   4574  O   ALA B 576       2.663 -27.849 -31.818  1.00 53.85           O  
ATOM   4575  N   THR B 577       2.955 -29.496 -30.338  1.00 58.33           N  
ATOM   4576  CA  THR B 577       1.938 -30.357 -30.931  1.00 58.33           C  
ATOM   4577  C   THR B 577       0.538 -29.854 -30.593  1.00 58.33           C  
ATOM   4578  CB  THR B 577       2.093 -31.813 -30.455  1.00 58.33           C  
ATOM   4579  O   THR B 577      -0.423 -30.149 -31.306  1.00 58.33           O  
ATOM   4580  CG2 THR B 577       3.373 -32.438 -31.000  1.00 58.33           C  
ATOM   4581  OG1 THR B 577       2.133 -31.840 -29.023  1.00 58.33           O  
ATOM   4582  N   THR B 578       0.556 -29.094 -29.576  1.00 66.03           N  
ATOM   4583  CA  THR B 578      -0.768 -28.657 -29.147  1.00 66.03           C  
ATOM   4584  C   THR B 578      -0.853 -27.134 -29.121  1.00 66.03           C  
ATOM   4585  CB  THR B 578      -1.118 -29.217 -27.755  1.00 66.03           C  
ATOM   4586  O   THR B 578      -1.783 -26.568 -28.543  1.00 66.03           O  
ATOM   4587  CG2 THR B 578      -1.240 -30.736 -27.789  1.00 66.03           C  
ATOM   4588  OG1 THR B 578      -0.089 -28.851 -26.828  1.00 66.03           O  
ATOM   4589  N   TYR B 579       0.324 -26.514 -29.917  1.00 62.31           N  
ATOM   4590  CA  TYR B 579       0.381 -25.056 -29.921  1.00 62.31           C  
ATOM   4591  C   TYR B 579      -0.894 -24.462 -30.508  1.00 62.31           C  
ATOM   4592  CB  TYR B 579       1.597 -24.568 -30.713  1.00 62.31           C  
ATOM   4593  O   TYR B 579      -1.271 -24.780 -31.639  1.00 62.31           O  
ATOM   4594  CG  TYR B 579       1.759 -23.067 -30.714  1.00 62.31           C  
ATOM   4595  CD1 TYR B 579       1.624 -22.333 -31.890  1.00 62.31           C  
ATOM   4596  CD2 TYR B 579       2.046 -22.380 -29.539  1.00 62.31           C  
ATOM   4597  CE1 TYR B 579       1.773 -20.950 -31.896  1.00 62.31           C  
ATOM   4598  CE2 TYR B 579       2.198 -20.997 -29.533  1.00 62.31           C  
ATOM   4599  OH  TYR B 579       2.208 -18.923 -30.715  1.00 62.31           O  
ATOM   4600  CZ  TYR B 579       2.059 -20.292 -30.715  1.00 62.31           C  
ATOM   4601  N   GLN B 580      -1.854 -23.731 -29.603  1.00 72.22           N  
ATOM   4602  CA  GLN B 580      -3.022 -22.968 -30.029  1.00 72.22           C  
ATOM   4603  C   GLN B 580      -4.193 -23.891 -30.355  1.00 72.22           C  
ATOM   4604  CB  GLN B 580      -2.684 -22.100 -31.242  1.00 72.22           C  
ATOM   4605  O   GLN B 580      -5.123 -23.496 -31.061  1.00 72.22           O  
ATOM   4606  CG  GLN B 580      -1.682 -20.992 -30.945  1.00 72.22           C  
ATOM   4607  CD  GLN B 580      -2.300 -19.827 -30.196  1.00 72.22           C  
ATOM   4608  NE2 GLN B 580      -1.484 -18.828 -29.877  1.00 72.22           N  
ATOM   4609  OE1 GLN B 580      -3.500 -19.824 -29.906  1.00 72.22           O  
ATOM   4610  N   LYS B 581      -4.126 -25.181 -29.917  1.00 72.42           N  
ATOM   4611  CA  LYS B 581      -5.125 -26.174 -30.300  1.00 72.42           C  
ATOM   4612  C   LYS B 581      -6.531 -25.710 -29.931  1.00 72.42           C  
ATOM   4613  CB  LYS B 581      -4.826 -27.520 -29.638  1.00 72.42           C  
ATOM   4614  O   LYS B 581      -7.456 -25.809 -30.741  1.00 72.42           O  
ATOM   4615  CG  LYS B 581      -5.685 -28.666 -30.151  1.00 72.42           C  
ATOM   4616  CD  LYS B 581      -5.249 -30.000 -29.559  1.00 72.42           C  
ATOM   4617  CE  LYS B 581      -6.114 -31.147 -30.064  1.00 72.42           C  
ATOM   4618  NZ  LYS B 581      -5.671 -32.461 -29.510  1.00 72.42           N  
ATOM   4619  N   VAL B 582      -6.752 -25.154 -28.730  1.00 74.13           N  
ATOM   4620  CA  VAL B 582      -8.077 -24.793 -28.236  1.00 74.13           C  
ATOM   4621  C   VAL B 582      -8.556 -23.518 -28.926  1.00 74.13           C  
ATOM   4622  CB  VAL B 582      -8.079 -24.603 -26.703  1.00 74.13           C  
ATOM   4623  O   VAL B 582      -9.675 -23.467 -29.443  1.00 74.13           O  
ATOM   4624  CG1 VAL B 582      -9.423 -24.051 -26.229  1.00 74.13           C  
ATOM   4625  CG2 VAL B 582      -7.763 -25.923 -26.002  1.00 74.13           C  
ATOM   4626  N   PRO B 583      -7.714 -22.480 -28.983  1.00 76.73           N  
ATOM   4627  CA  PRO B 583      -8.170 -21.292 -29.708  1.00 76.73           C  
ATOM   4628  C   PRO B 583      -8.503 -21.584 -31.169  1.00 76.73           C  
ATOM   4629  CB  PRO B 583      -6.980 -20.335 -29.600  1.00 76.73           C  
ATOM   4630  O   PRO B 583      -9.482 -21.053 -31.701  1.00 76.73           O  
ATOM   4631  CG  PRO B 583      -6.225 -20.799 -28.397  1.00 76.73           C  
ATOM   4632  CD  PRO B 583      -6.384 -22.287 -28.278  1.00 76.73           C  
ATOM   4633  N   ALA B 584      -7.702 -22.432 -31.855  1.00 76.61           N  
ATOM   4634  CA  ALA B 584      -7.951 -22.818 -33.241  1.00 76.61           C  
ATOM   4635  C   ALA B 584      -9.269 -23.576 -33.371  1.00 76.61           C  
ATOM   4636  CB  ALA B 584      -6.798 -23.666 -33.773  1.00 76.61           C  
ATOM   4637  O   ALA B 584     -10.050 -23.323 -34.291  1.00 76.61           O  
ATOM   4638  N   PHE B 585      -9.536 -24.465 -32.415  1.00 74.72           N  
ATOM   4639  CA  PHE B 585     -10.783 -25.220 -32.415  1.00 74.72           C  
ATOM   4640  C   PHE B 585     -11.981 -24.288 -32.285  1.00 74.72           C  
ATOM   4641  CB  PHE B 585     -10.791 -26.246 -31.277  1.00 74.72           C  
ATOM   4642  O   PHE B 585     -12.951 -24.406 -33.036  1.00 74.72           O  
ATOM   4643  CG  PHE B 585     -12.111 -26.947 -31.100  1.00 74.72           C  
ATOM   4644  CD1 PHE B 585     -12.972 -26.586 -30.071  1.00 74.72           C  
ATOM   4645  CD2 PHE B 585     -12.491 -27.966 -31.964  1.00 74.72           C  
ATOM   4646  CE1 PHE B 585     -14.195 -27.233 -29.905  1.00 74.72           C  
ATOM   4647  CE2 PHE B 585     -13.712 -28.616 -31.804  1.00 74.72           C  
ATOM   4648  CZ  PHE B 585     -14.561 -28.249 -30.774  1.00 74.72           C  
ATOM   4649  N   ILE B 586     -11.825 -23.357 -31.416  1.00 79.08           N  
ATOM   4650  CA  ILE B 586     -12.932 -22.437 -31.178  1.00 79.08           C  
ATOM   4651  C   ILE B 586     -13.158 -21.572 -32.416  1.00 79.08           C  
ATOM   4652  CB  ILE B 586     -12.671 -21.546 -29.943  1.00 79.08           C  
ATOM   4653  O   ILE B 586     -14.287 -21.450 -32.898  1.00 79.08           O  
ATOM   4654  CG1 ILE B 586     -12.734 -22.382 -28.659  1.00 79.08           C  
ATOM   4655  CG2 ILE B 586     -13.672 -20.388 -29.891  1.00 79.08           C  
ATOM   4656  CD1 ILE B 586     -12.317 -21.624 -27.406  1.00 79.08           C  
ATOM   4657  N   ASP B 587     -12.077 -21.047 -32.995  1.00 77.28           N  
ATOM   4658  CA  ASP B 587     -12.168 -20.187 -34.171  1.00 77.28           C  
ATOM   4659  C   ASP B 587     -12.754 -20.944 -35.361  1.00 77.28           C  
ATOM   4660  CB  ASP B 587     -10.791 -19.624 -34.532  1.00 77.28           C  
ATOM   4661  O   ASP B 587     -13.719 -20.488 -35.978  1.00 77.28           O  
ATOM   4662  CG  ASP B 587     -10.839 -18.634 -35.683  1.00 77.28           C  
ATOM   4663  OD1 ASP B 587     -10.277 -18.924 -36.761  1.00 77.28           O  
ATOM   4664  OD2 ASP B 587     -11.441 -17.552 -35.508  1.00 77.28           O  
ATOM   4665  N   GLU B 588     -12.315 -22.104 -35.578  1.00 81.78           N  
ATOM   4666  CA  GLU B 588     -12.708 -22.890 -36.744  1.00 81.78           C  
ATOM   4667  C   GLU B 588     -14.129 -23.425 -36.596  1.00 81.78           C  
ATOM   4668  CB  GLU B 588     -11.730 -24.047 -36.967  1.00 81.78           C  
ATOM   4669  O   GLU B 588     -14.899 -23.431 -37.558  1.00 81.78           O  
ATOM   4670  CG  GLU B 588     -10.354 -23.606 -37.443  1.00 81.78           C  
ATOM   4671  CD  GLU B 588      -9.335 -24.735 -37.461  1.00 81.78           C  
ATOM   4672  OE1 GLU B 588      -8.137 -24.467 -37.706  1.00 81.78           O  
ATOM   4673  OE2 GLU B 588      -9.739 -25.896 -37.229  1.00 81.78           O  
ATOM   4674  N   THR B 589     -14.472 -23.845 -35.321  1.00 78.24           N  
ATOM   4675  CA  THR B 589     -15.801 -24.398 -35.085  1.00 78.24           C  
ATOM   4676  C   THR B 589     -16.862 -23.303 -35.150  1.00 78.24           C  
ATOM   4677  CB  THR B 589     -15.876 -25.108 -33.721  1.00 78.24           C  
ATOM   4678  O   THR B 589     -17.947 -23.514 -35.696  1.00 78.24           O  
ATOM   4679  CG2 THR B 589     -17.220 -25.806 -33.538  1.00 78.24           C  
ATOM   4680  OG1 THR B 589     -14.829 -26.083 -33.638  1.00 78.24           O  
ATOM   4681  N   LEU B 590     -16.546 -22.145 -34.664  1.00 77.33           N  
ATOM   4682  CA  LEU B 590     -17.477 -21.027 -34.779  1.00 77.33           C  
ATOM   4683  C   LEU B 590     -17.695 -20.650 -36.240  1.00 77.33           C  
ATOM   4684  CB  LEU B 590     -16.960 -19.816 -33.999  1.00 77.33           C  
ATOM   4685  O   LEU B 590     -18.835 -20.472 -36.677  1.00 77.33           O  
ATOM   4686  CG  LEU B 590     -17.134 -19.863 -32.480  1.00 77.33           C  
ATOM   4687  CD1 LEU B 590     -16.389 -18.705 -31.825  1.00 77.33           C  
ATOM   4688  CD2 LEU B 590     -18.613 -19.832 -32.110  1.00 77.33           C  
ATOM   4689  N   ALA B 591     -16.578 -20.515 -36.959  1.00 77.30           N  
ATOM   4690  CA  ALA B 591     -16.674 -20.189 -38.380  1.00 77.30           C  
ATOM   4691  C   ALA B 591     -17.454 -21.260 -39.137  1.00 77.30           C  
ATOM   4692  CB  ALA B 591     -15.282 -20.022 -38.983  1.00 77.30           C  
ATOM   4693  O   ALA B 591     -18.341 -20.944 -39.934  1.00 77.30           O  
ATOM   4694  N   ALA B 592     -17.291 -22.507 -38.827  1.00 78.66           N  
ATOM   4695  CA  ALA B 592     -17.934 -23.631 -39.502  1.00 78.66           C  
ATOM   4696  C   ALA B 592     -19.431 -23.666 -39.205  1.00 78.66           C  
ATOM   4697  CB  ALA B 592     -17.281 -24.946 -39.084  1.00 78.66           C  
ATOM   4698  O   ALA B 592     -20.228 -24.077 -40.051  1.00 78.66           O  
ATOM   4699  N   LYS B 593     -19.714 -23.194 -38.159  1.00 73.99           N  
ATOM   4700  CA  LYS B 593     -21.119 -23.250 -37.768  1.00 73.99           C  
ATOM   4701  C   LYS B 593     -21.841 -21.952 -38.121  1.00 73.99           C  
ATOM   4702  CB  LYS B 593     -21.249 -23.530 -36.270  1.00 73.99           C  
ATOM   4703  O   LYS B 593     -23.011 -21.773 -37.778  1.00 73.99           O  
ATOM   4704  CG  LYS B 593     -20.851 -24.942 -35.867  1.00 73.99           C  
ATOM   4705  CD  LYS B 593     -21.103 -25.193 -34.386  1.00 73.99           C  
ATOM   4706  CE  LYS B 593     -20.795 -26.634 -34.002  1.00 73.99           C  
ATOM   4707  NZ  LYS B 593     -21.660 -27.105 -32.880  1.00 73.99           N  
ATOM   4708  N   GLY B 594     -21.231 -21.103 -38.640  1.00 76.09           N  
ATOM   4709  CA  GLY B 594     -21.915 -19.974 -39.250  1.00 76.09           C  
ATOM   4710  C   GLY B 594     -21.706 -18.673 -38.497  1.00 76.09           C  
ATOM   4711  O   GLY B 594     -22.318 -17.655 -38.825  1.00 76.09           O  
ATOM   4712  N   ALA B 595     -20.934 -18.645 -37.380  1.00 71.86           N  
ATOM   4713  CA  ALA B 595     -20.576 -17.385 -36.735  1.00 71.86           C  
ATOM   4714  C   ALA B 595     -19.699 -16.531 -37.646  1.00 71.86           C  
ATOM   4715  CB  ALA B 595     -19.863 -17.649 -35.410  1.00 71.86           C  
ATOM   4716  O   ALA B 595     -19.028 -17.053 -38.540  1.00 71.86           O  
ATOM   4717  N   GLU B 596     -19.842 -15.172 -37.521  1.00 76.28           N  
ATOM   4718  CA  GLU B 596     -19.114 -14.259 -38.397  1.00 76.28           C  
ATOM   4719  C   GLU B 596     -17.827 -13.771 -37.740  1.00 76.28           C  
ATOM   4720  CB  GLU B 596     -19.994 -13.066 -38.780  1.00 76.28           C  
ATOM   4721  O   GLU B 596     -17.867 -13.083 -36.718  1.00 76.28           O  
ATOM   4722  CG  GLU B 596     -19.476 -12.277 -39.973  1.00 76.28           C  
ATOM   4723  CD  GLU B 596     -20.349 -11.084 -40.329  1.00 76.28           C  
ATOM   4724  OE1 GLU B 596     -19.938 -10.264 -41.181  1.00 76.28           O  
ATOM   4725  OE2 GLU B 596     -21.452 -10.968 -39.751  1.00 76.28           O  
ATOM   4726  N   ASN B 597     -16.653 -14.280 -38.396  1.00 72.12           N  
ATOM   4727  CA  ASN B 597     -15.348 -13.798 -37.956  1.00 72.12           C  
ATOM   4728  C   ASN B 597     -15.134 -12.335 -38.336  1.00 72.12           C  
ATOM   4729  CB  ASN B 597     -14.230 -14.667 -38.536  1.00 72.12           C  
ATOM   4730  O   ASN B 597     -15.115 -11.994 -39.519  1.00 72.12           O  
ATOM   4731  CG  ASN B 597     -12.879 -14.371 -37.915  1.00 72.12           C  
ATOM   4732  ND2 ASN B 597     -12.117 -15.420 -37.627  1.00 72.12           N  
ATOM   4733  OD1 ASN B 597     -12.523 -13.211 -37.696  1.00 72.12           O  
ATOM   4734  N   ILE B 598     -14.995 -11.532 -37.338  1.00 70.51           N  
ATOM   4735  CA  ILE B 598     -14.920 -10.105 -37.634  1.00 70.51           C  
ATOM   4736  C   ILE B 598     -13.458  -9.668 -37.700  1.00 70.51           C  
ATOM   4737  CB  ILE B 598     -15.682  -9.269 -36.582  1.00 70.51           C  
ATOM   4738  O   ILE B 598     -13.150  -8.583 -38.199  1.00 70.51           O  
ATOM   4739  CG1 ILE B 598     -15.215  -9.635 -35.168  1.00 70.51           C  
ATOM   4740  CG2 ILE B 598     -17.194  -9.466 -36.727  1.00 70.51           C  
ATOM   4741  CD1 ILE B 598     -15.805  -8.755 -34.074  1.00 70.51           C  
ATOM   4742  N   ALA B 599     -12.563 -10.377 -37.193  1.00 73.74           N  
ATOM   4743  CA  ALA B 599     -11.116 -10.185 -37.256  1.00 73.74           C  
ATOM   4744  C   ALA B 599     -10.383 -11.523 -37.235  1.00 73.74           C  
ATOM   4745  CB  ALA B 599     -10.645  -9.306 -36.100  1.00 73.74           C  
ATOM   4746  O   ALA B 599     -10.898 -12.512 -36.708  1.00 73.74           O  
ATOM   4747  N   ASP B 600      -9.063 -11.609 -37.823  1.00 77.72           N  
ATOM   4748  CA  ASP B 600      -8.279 -12.840 -37.864  1.00 77.72           C  
ATOM   4749  C   ASP B 600      -7.865 -13.274 -36.460  1.00 77.72           C  
ATOM   4750  CB  ASP B 600      -7.040 -12.658 -38.745  1.00 77.72           C  
ATOM   4751  O   ASP B 600      -7.634 -12.435 -35.588  1.00 77.72           O  
ATOM   4752  CG  ASP B 600      -7.376 -12.519 -40.219  1.00 77.72           C  
ATOM   4753  OD1 ASP B 600      -6.572 -11.934 -40.976  1.00 77.72           O  
ATOM   4754  OD2 ASP B 600      -8.457 -12.997 -40.628  1.00 77.72           O  
ATOM   4755  N   ARG B 601      -7.839 -14.612 -36.353  1.00 72.68           N  
ATOM   4756  CA  ARG B 601      -7.390 -15.153 -35.074  1.00 72.68           C  
ATOM   4757  C   ARG B 601      -5.963 -14.713 -34.764  1.00 72.68           C  
ATOM   4758  CB  ARG B 601      -7.478 -16.681 -35.075  1.00 72.68           C  
ATOM   4759  O   ARG B 601      -5.088 -14.772 -35.629  1.00 72.68           O  
ATOM   4760  CG  ARG B 601      -7.023 -17.325 -33.776  1.00 72.68           C  
ATOM   4761  CD  ARG B 601      -7.334 -18.815 -33.746  1.00 72.68           C  
ATOM   4762  NE  ARG B 601      -6.552 -19.549 -34.737  1.00 72.68           N  
ATOM   4763  NH1 ARG B 601      -5.190 -20.594 -33.191  1.00 72.68           N  
ATOM   4764  NH2 ARG B 601      -4.907 -20.994 -35.430  1.00 72.68           N  
ATOM   4765  CZ  ARG B 601      -5.551 -20.378 -34.450  1.00 72.68           C  
ATOM   4766  N   GLY B 602      -5.799 -14.016 -33.478  1.00 70.57           N  
ATOM   4767  CA  GLY B 602      -4.456 -13.745 -32.989  1.00 70.57           C  
ATOM   4768  C   GLY B 602      -3.825 -14.933 -32.288  1.00 70.57           C  
ATOM   4769  O   GLY B 602      -4.519 -15.713 -31.632  1.00 70.57           O  
ATOM   4770  N   GLU B 603      -2.572 -15.297 -32.527  1.00 72.89           N  
ATOM   4771  CA  GLU B 603      -1.820 -16.355 -31.859  1.00 72.89           C  
ATOM   4772  C   GLU B 603      -0.537 -15.813 -31.237  1.00 72.89           C  
ATOM   4773  CB  GLU B 603      -1.494 -17.484 -32.840  1.00 72.89           C  
ATOM   4774  O   GLU B 603       0.349 -15.333 -31.948  1.00 72.89           O  
ATOM   4775  CG  GLU B 603      -2.722 -18.163 -33.428  1.00 72.89           C  
ATOM   4776  CD  GLU B 603      -2.383 -19.254 -34.430  1.00 72.89           C  
ATOM   4777  OE1 GLU B 603      -3.312 -19.921 -34.940  1.00 72.89           O  
ATOM   4778  OE2 GLU B 603      -1.178 -19.445 -34.708  1.00 72.89           O  
ATOM   4779  N   ALA B 604      -0.575 -15.630 -29.874  1.00 69.17           N  
ATOM   4780  CA  ALA B 604       0.615 -15.131 -29.188  1.00 69.17           C  
ATOM   4781  C   ALA B 604       1.360 -16.264 -28.489  1.00 69.17           C  
ATOM   4782  CB  ALA B 604       0.234 -14.048 -28.182  1.00 69.17           C  
ATOM   4783  O   ALA B 604       0.740 -17.185 -27.952  1.00 69.17           O  
ATOM   4784  N   ASP B 605       2.797 -16.296 -28.648  1.00 66.32           N  
ATOM   4785  CA  ASP B 605       3.685 -17.271 -28.024  1.00 66.32           C  
ATOM   4786  C   ASP B 605       4.267 -16.728 -26.721  1.00 66.32           C  
ATOM   4787  CB  ASP B 605       4.812 -17.661 -28.981  1.00 66.32           C  
ATOM   4788  O   ASP B 605       4.979 -15.722 -26.725  1.00 66.32           O  
ATOM   4789  CG  ASP B 605       5.713 -18.750 -28.425  1.00 66.32           C  
ATOM   4790  OD1 ASP B 605       6.742 -19.073 -29.057  1.00 66.32           O  
ATOM   4791  OD2 ASP B 605       5.389 -19.292 -27.346  1.00 66.32           O  
ATOM   4792  N   ALA B 606       3.862 -17.317 -25.554  1.00 57.44           N  
ATOM   4793  CA  ALA B 606       4.305 -16.885 -24.231  1.00 57.44           C  
ATOM   4794  C   ALA B 606       5.827 -16.901 -24.130  1.00 57.44           C  
ATOM   4795  CB  ALA B 606       3.693 -17.772 -23.150  1.00 57.44           C  
ATOM   4796  O   ALA B 606       6.408 -16.202 -23.296  1.00 57.44           O  
ATOM   4797  N   SER B 607       6.491 -17.780 -24.963  1.00 59.16           N  
ATOM   4798  CA  SER B 607       7.943 -17.913 -24.906  1.00 59.16           C  
ATOM   4799  C   SER B 607       8.628 -16.896 -25.812  1.00 59.16           C  
ATOM   4800  CB  SER B 607       8.367 -19.328 -25.301  1.00 59.16           C  
ATOM   4801  O   SER B 607       9.855 -16.887 -25.928  1.00 59.16           O  
ATOM   4802  OG  SER B 607       7.947 -19.629 -26.620  1.00 59.16           O  
ATOM   4803  N   ASP B 608       7.869 -16.025 -26.370  1.00 56.52           N  
ATOM   4804  CA  ASP B 608       8.384 -14.976 -27.246  1.00 56.52           C  
ATOM   4805  C   ASP B 608       7.756 -13.625 -26.911  1.00 56.52           C  
ATOM   4806  CB  ASP B 608       8.126 -15.327 -28.712  1.00 56.52           C  
ATOM   4807  O   ASP B 608       7.331 -13.396 -25.776  1.00 56.52           O  
ATOM   4808  CG  ASP B 608       9.130 -14.692 -29.659  1.00 56.52           C  
ATOM   4809  OD1 ASP B 608       9.071 -14.959 -30.879  1.00 56.52           O  
ATOM   4810  OD2 ASP B 608       9.989 -13.921 -29.180  1.00 56.52           O  
ATOM   4811  N   ASP B 609       7.664 -12.779 -27.767  1.00 59.65           N  
ATOM   4812  CA  ASP B 609       7.110 -11.449 -27.531  1.00 59.65           C  
ATOM   4813  C   ASP B 609       5.584 -11.482 -27.526  1.00 59.65           C  
ATOM   4814  CB  ASP B 609       7.612 -10.463 -28.588  1.00 59.65           C  
ATOM   4815  O   ASP B 609       4.943 -10.954 -28.437  1.00 59.65           O  
ATOM   4816  CG  ASP B 609       7.278  -9.019 -28.258  1.00 59.65           C  
ATOM   4817  OD1 ASP B 609       7.469  -8.136 -29.122  1.00 59.65           O  
ATOM   4818  OD2 ASP B 609       6.824  -8.761 -27.122  1.00 59.65           O  
ATOM   4819  N   PHE B 610       5.032 -12.120 -26.498  1.00 63.49           N  
ATOM   4820  CA  PHE B 610       3.589 -12.248 -26.334  1.00 63.49           C  
ATOM   4821  C   PHE B 610       2.910 -10.886 -26.429  1.00 63.49           C  
ATOM   4822  CB  PHE B 610       3.256 -12.907 -24.992  1.00 63.49           C  
ATOM   4823  O   PHE B 610       1.952 -10.716 -27.186  1.00 63.49           O  
ATOM   4824  CG  PHE B 610       1.788 -13.175 -24.794  1.00 63.49           C  
ATOM   4825  CD1 PHE B 610       0.939 -12.171 -24.344  1.00 63.49           C  
ATOM   4826  CD2 PHE B 610       1.257 -14.430 -25.059  1.00 63.49           C  
ATOM   4827  CE1 PHE B 610      -0.420 -12.416 -24.160  1.00 63.49           C  
ATOM   4828  CE2 PHE B 610      -0.100 -14.682 -24.878  1.00 63.49           C  
ATOM   4829  CZ  PHE B 610      -0.936 -13.674 -24.427  1.00 63.49           C  
ATOM   4830  N   GLU B 611       3.397  -9.851 -25.738  1.00 58.51           N  
ATOM   4831  CA  GLU B 611       2.780  -8.530 -25.673  1.00 58.51           C  
ATOM   4832  C   GLU B 611       2.814  -7.838 -27.033  1.00 58.51           C  
ATOM   4833  CB  GLU B 611       3.478  -7.662 -24.623  1.00 58.51           C  
ATOM   4834  O   GLU B 611       1.849  -7.177 -27.423  1.00 58.51           O  
ATOM   4835  CG  GLU B 611       2.880  -7.784 -23.229  1.00 58.51           C  
ATOM   4836  CD  GLU B 611       3.453  -6.779 -22.241  1.00 58.51           C  
ATOM   4837  OE1 GLU B 611       3.044  -6.792 -21.058  1.00 58.51           O  
ATOM   4838  OE2 GLU B 611       4.316  -5.973 -22.654  1.00 58.51           O  
ATOM   4839  N   GLY B 612       3.910  -7.924 -27.686  1.00 61.53           N  
ATOM   4840  CA  GLY B 612       4.006  -7.345 -29.017  1.00 61.53           C  
ATOM   4841  C   GLY B 612       2.985  -7.908 -29.988  1.00 61.53           C  
ATOM   4842  O   GLY B 612       2.354  -7.159 -30.736  1.00 61.53           O  
ATOM   4843  N   THR B 613       2.794  -9.233 -30.011  1.00 67.79           N  
ATOM   4844  CA  THR B 613       1.823  -9.903 -30.869  1.00 67.79           C  
ATOM   4845  C   THR B 613       0.401  -9.493 -30.500  1.00 67.79           C  
ATOM   4846  CB  THR B 613       1.959 -11.435 -30.776  1.00 67.79           C  
ATOM   4847  O   THR B 613      -0.431  -9.259 -31.379  1.00 67.79           O  
ATOM   4848  CG2 THR B 613       0.999 -12.131 -31.735  1.00 67.79           C  
ATOM   4849  OG1 THR B 613       3.302 -11.810 -31.104  1.00 67.79           O  
ATOM   4850  N   TYR B 614       0.166  -9.465 -29.189  1.00 65.18           N  
ATOM   4851  CA  TYR B 614      -1.144  -9.034 -28.713  1.00 65.18           C  
ATOM   4852  C   TYR B 614      -1.440  -7.605 -29.151  1.00 65.18           C  
ATOM   4853  CB  TYR B 614      -1.223  -9.140 -27.187  1.00 65.18           C  
ATOM   4854  O   TYR B 614      -2.530  -7.314 -29.648  1.00 65.18           O  
ATOM   4855  CG  TYR B 614      -2.465  -8.517 -26.599  1.00 65.18           C  
ATOM   4856  CD1 TYR B 614      -2.379  -7.445 -25.713  1.00 65.18           C  
ATOM   4857  CD2 TYR B 614      -3.728  -8.999 -26.927  1.00 65.18           C  
ATOM   4858  CE1 TYR B 614      -3.521  -6.870 -25.167  1.00 65.18           C  
ATOM   4859  CE2 TYR B 614      -4.877  -8.431 -26.387  1.00 65.18           C  
ATOM   4860  OH  TYR B 614      -5.898  -6.802 -24.972  1.00 65.18           O  
ATOM   4861  CZ  TYR B 614      -4.764  -7.368 -25.509  1.00 65.18           C  
ATOM   4862  N   GLU B 615      -0.498  -6.724 -29.002  1.00 66.86           N  
ATOM   4863  CA  GLU B 615      -0.682  -5.323 -29.369  1.00 66.86           C  
ATOM   4864  C   GLU B 615      -0.962  -5.175 -30.862  1.00 66.86           C  
ATOM   4865  CB  GLU B 615       0.549  -4.499 -28.981  1.00 66.86           C  
ATOM   4866  O   GLU B 615      -1.840  -4.407 -31.261  1.00 66.86           O  
ATOM   4867  CG  GLU B 615       0.642  -4.196 -27.492  1.00 66.86           C  
ATOM   4868  CD  GLU B 615       1.877  -3.391 -27.120  1.00 66.86           C  
ATOM   4869  OE1 GLU B 615       2.047  -3.060 -25.924  1.00 66.86           O  
ATOM   4870  OE2 GLU B 615       2.680  -3.089 -28.030  1.00 66.86           O  
ATOM   4871  N   GLU B 616      -0.226  -5.856 -31.669  1.00 70.34           N  
ATOM   4872  CA  GLU B 616      -0.427  -5.820 -33.115  1.00 70.34           C  
ATOM   4873  C   GLU B 616      -1.810  -6.342 -33.493  1.00 70.34           C  
ATOM   4874  CB  GLU B 616       0.656  -6.634 -33.829  1.00 70.34           C  
ATOM   4875  O   GLU B 616      -2.513  -5.728 -34.298  1.00 70.34           O  
ATOM   4876  CG  GLU B 616       0.817  -6.285 -35.301  1.00 70.34           C  
ATOM   4877  CD  GLU B 616       1.923  -7.071 -35.986  1.00 70.34           C  
ATOM   4878  OE1 GLU B 616       2.080  -6.947 -37.222  1.00 70.34           O  
ATOM   4879  OE2 GLU B 616       2.638  -7.818 -35.282  1.00 70.34           O  
ATOM   4880  N   TRP B 617      -2.142  -7.441 -32.919  1.00 68.10           N  
ATOM   4881  CA  TRP B 617      -3.454  -8.023 -33.182  1.00 68.10           C  
ATOM   4882  C   TRP B 617      -4.567  -7.078 -32.741  1.00 68.10           C  
ATOM   4883  CB  TRP B 617      -3.599  -9.370 -32.468  1.00 68.10           C  
ATOM   4884  O   TRP B 617      -5.552  -6.891 -33.460  1.00 68.10           O  
ATOM   4885  CG  TRP B 617      -4.935 -10.022 -32.661  1.00 68.10           C  
ATOM   4886  CD1 TRP B 617      -5.340 -10.768 -33.733  1.00 68.10           C  
ATOM   4887  CD2 TRP B 617      -6.044  -9.980 -31.759  1.00 68.10           C  
ATOM   4888  CE2 TRP B 617      -7.090 -10.725 -32.347  1.00 68.10           C  
ATOM   4889  CE3 TRP B 617      -6.255  -9.386 -30.507  1.00 68.10           C  
ATOM   4890  NE1 TRP B 617      -6.635 -11.194 -33.550  1.00 68.10           N  
ATOM   4891  CH2 TRP B 617      -8.510 -10.299 -30.502  1.00 68.10           C  
ATOM   4892  CZ2 TRP B 617      -8.330 -10.891 -31.726  1.00 68.10           C  
ATOM   4893  CZ3 TRP B 617      -7.490  -9.552 -29.890  1.00 68.10           C  
ATOM   4894  N   ARG B 618      -4.383  -6.571 -31.547  1.00 65.80           N  
ATOM   4895  CA  ARG B 618      -5.398  -5.691 -30.979  1.00 65.80           C  
ATOM   4896  C   ARG B 618      -5.623  -4.470 -31.865  1.00 65.80           C  
ATOM   4897  CB  ARG B 618      -4.999  -5.248 -29.569  1.00 65.80           C  
ATOM   4898  O   ARG B 618      -6.763  -4.049 -32.074  1.00 65.80           O  
ATOM   4899  CG  ARG B 618      -6.040  -4.382 -28.878  1.00 65.80           C  
ATOM   4900  CD  ARG B 618      -5.556  -3.896 -27.519  1.00 65.80           C  
ATOM   4901  NE  ARG B 618      -4.421  -2.986 -27.644  1.00 65.80           N  
ATOM   4902  NH1 ARG B 618      -4.079  -2.769 -25.369  1.00 65.80           N  
ATOM   4903  NH2 ARG B 618      -2.729  -1.652 -26.848  1.00 65.80           N  
ATOM   4904  CZ  ARG B 618      -3.746  -2.471 -26.620  1.00 65.80           C  
ATOM   4905  N   GLU B 619      -4.518  -3.892 -32.415  1.00 68.31           N  
ATOM   4906  CA  GLU B 619      -4.635  -2.732 -33.293  1.00 68.31           C  
ATOM   4907  C   GLU B 619      -5.426  -3.071 -34.553  1.00 68.31           C  
ATOM   4908  CB  GLU B 619      -3.250  -2.199 -33.668  1.00 68.31           C  
ATOM   4909  O   GLU B 619      -6.325  -2.325 -34.948  1.00 68.31           O  
ATOM   4910  CG  GLU B 619      -2.604  -1.348 -32.584  1.00 68.31           C  
ATOM   4911  CD  GLU B 619      -1.226  -0.833 -32.967  1.00 68.31           C  
ATOM   4912  OE1 GLU B 619      -0.578  -0.157 -32.136  1.00 68.31           O  
ATOM   4913  OE2 GLU B 619      -0.791  -1.107 -34.108  1.00 68.31           O  
ATOM   4914  N   HIS B 620      -5.153  -4.166 -35.063  1.00 73.14           N  
ATOM   4915  CA  HIS B 620      -5.855  -4.601 -36.265  1.00 73.14           C  
ATOM   4916  C   HIS B 620      -7.291  -5.005 -35.949  1.00 73.14           C  
ATOM   4917  CB  HIS B 620      -5.116  -5.766 -36.926  1.00 73.14           C  
ATOM   4918  O   HIS B 620      -8.209  -4.699 -36.713  1.00 73.14           O  
ATOM   4919  CG  HIS B 620      -3.859  -5.358 -37.627  1.00 73.14           C  
ATOM   4920  CD2 HIS B 620      -3.610  -4.343 -38.486  1.00 73.14           C  
ATOM   4921  ND1 HIS B 620      -2.669  -6.036 -37.475  1.00 73.14           N  
ATOM   4922  CE1 HIS B 620      -1.739  -5.453 -38.212  1.00 73.14           C  
ATOM   4923  NE2 HIS B 620      -2.284  -4.422 -38.836  1.00 73.14           N  
ATOM   4924  N   MET B 621      -7.463  -5.687 -34.835  1.00 68.74           N  
ATOM   4925  CA  MET B 621      -8.783  -6.147 -34.413  1.00 68.74           C  
ATOM   4926  C   MET B 621      -9.726  -4.968 -34.198  1.00 68.74           C  
ATOM   4927  CB  MET B 621      -8.680  -6.975 -33.132  1.00 68.74           C  
ATOM   4928  O   MET B 621     -10.877  -5.000 -34.637  1.00 68.74           O  
ATOM   4929  CG  MET B 621      -9.999  -7.586 -32.689  1.00 68.74           C  
ATOM   4930  SD  MET B 621     -11.010  -6.426 -31.688  1.00 68.74           S  
ATOM   4931  CE  MET B 621     -10.002  -6.340 -30.183  1.00 68.74           C  
ATOM   4932  N   TRP B 622      -9.205  -3.889 -33.552  1.00 66.85           N  
ATOM   4933  CA  TRP B 622     -10.058  -2.735 -33.288  1.00 66.85           C  
ATOM   4934  C   TRP B 622     -10.418  -2.016 -34.584  1.00 66.85           C  
ATOM   4935  CB  TRP B 622      -9.367  -1.764 -32.326  1.00 66.85           C  
ATOM   4936  O   TRP B 622     -11.538  -1.523 -34.737  1.00 66.85           O  
ATOM   4937  CG  TRP B 622      -9.343  -2.232 -30.902  1.00 66.85           C
[truncated: 944,704 more chars]
