# Supplementary material for: Prediction of Monomeric and Dimeric Structures of CYP102A1 Using AlphaFold2 and AlphaFold Multimer and Assessment of Point Mutation Effect on the Efficiency of Intra- and Interprotein Electron Transfer
Source: Molecules. 2022 Feb 18;27(4):1386. doi: 10.3390/molecules27041386 (PMC8874714; doi:10.3390/molecules27041386)
Supplement: Supplementary file 1 [file molecules-27-01386-s001.zip › CYP102A1_A83F_monomer.pdb]

ATOM      1  N   MET A   1      32.919 -15.678 -41.629  1.00 58.60           N  
ATOM      2  H   MET A   1      33.336 -15.449 -42.520  1.00 58.60           H  
ATOM      3  H2  MET A   1      31.961 -15.971 -41.752  1.00 58.60           H  
ATOM      4  H3  MET A   1      33.450 -16.430 -41.215  1.00 58.60           H  
ATOM      5  CA  MET A   1      32.991 -14.514 -40.723  1.00 58.60           C  
ATOM      6  HA  MET A   1      32.517 -13.646 -41.181  1.00 58.60           H  
ATOM      7  C   MET A   1      34.455 -14.193 -40.501  1.00 58.60           C  
ATOM      8  CB  MET A   1      32.289 -14.811 -39.393  1.00 58.60           C  
ATOM      9  HB2 MET A   1      32.567 -14.048 -38.666  1.00 58.60           H  
ATOM     10  HB3 MET A   1      32.610 -15.782 -39.017  1.00 58.60           H  
ATOM     11  O   MET A   1      35.241 -15.126 -40.384  1.00 58.60           O  
ATOM     12  CG  MET A   1      30.764 -14.793 -39.553  1.00 58.60           C  
ATOM     13  HG2 MET A   1      30.439 -13.762 -39.695  1.00 58.60           H  
ATOM     14  HG3 MET A   1      30.476 -15.372 -40.430  1.00 58.60           H  
ATOM     15  SD  MET A   1      29.896 -15.485 -38.129  1.00 58.60           S  
ATOM     16  CE  MET A   1      28.179 -15.095 -38.559  1.00 58.60           C  
ATOM     17  HE1 MET A   1      28.058 -14.015 -38.642  1.00 58.60           H  
ATOM     18  HE2 MET A   1      27.913 -15.570 -39.504  1.00 58.60           H  
ATOM     19  HE3 MET A   1      27.520 -15.463 -37.774  1.00 58.60           H  
ATOM     20  N   THR A   2      34.831 -12.918 -40.535  1.00 72.01           N  
ATOM     21  H   THR A   2      34.142 -12.182 -40.585  1.00 72.01           H  
ATOM     22  CA  THR A   2      36.220 -12.486 -40.330  1.00 72.01           C  
ATOM     23  HA  THR A   2      36.903 -13.314 -40.521  1.00 72.01           H  
ATOM     24  C   THR A   2      36.350 -12.060 -38.875  1.00 72.01           C  
ATOM     25  CB  THR A   2      36.599 -11.327 -41.272  1.00 72.01           C  
ATOM     26  HB  THR A   2      36.190 -10.391 -40.891  1.00 72.01           H  
ATOM     27  O   THR A   2      35.673 -11.119 -38.472  1.00 72.01           O  
ATOM     28  CG2 THR A   2      38.113 -11.192 -41.433  1.00 72.01           C  
ATOM     29 HG21 THR A   2      38.531 -12.108 -41.850  1.00 72.01           H  
ATOM     30 HG22 THR A   2      38.343 -10.354 -42.089  1.00 72.01           H  
ATOM     31 HG23 THR A   2      38.567 -11.002 -40.460  1.00 72.01           H  
ATOM     32  OG1 THR A   2      36.073 -11.545 -42.566  1.00 72.01           O  
ATOM     33  HG1 THR A   2      36.356 -10.803 -43.106  1.00 72.01           H  
ATOM     34  N   ILE A   3      37.171 -12.765 -38.093  1.00 83.85           N  
ATOM     35  H   ILE A   3      37.683 -13.542 -38.486  1.00 83.85           H  
ATOM     36  CA  ILE A   3      37.486 -12.370 -36.715  1.00 83.85           C  
ATOM     37  HA  ILE A   3      36.558 -12.308 -36.147  1.00 83.85           H  
ATOM     38  C   ILE A   3      38.109 -10.969 -36.744  1.00 83.85           C  
ATOM     39  CB  ILE A   3      38.400 -13.425 -36.044  1.00 83.85           C  
ATOM     40  HB  ILE A   3      39.202 -13.687 -36.735  1.00 83.85           H  
ATOM     41  O   ILE A   3      39.045 -10.726 -37.510  1.00 83.85           O  
ATOM     42  CG1 ILE A   3      37.568 -14.698 -35.755  1.00 83.85           C  
ATOM     43 HG12 ILE A   3      37.147 -15.064 -36.692  1.00 83.85           H  
ATOM     44 HG13 ILE A   3      36.740 -14.442 -35.095  1.00 83.85           H  
ATOM     45  CG2 ILE A   3      39.054 -12.860 -34.773  1.00 83.85           C  
ATOM     46 HG21 ILE A   3      39.788 -12.098 -35.036  1.00 83.85           H  
ATOM     47 HG22 ILE A   3      38.294 -12.398 -34.143  1.00 83.85           H  
ATOM     48 HG23 ILE A   3      39.583 -13.632 -34.214  1.00 83.85           H  
ATOM     49  CD1 ILE A   3      38.350 -15.856 -35.119  1.00 83.85           C  
ATOM     50 HD11 ILE A   3      37.728 -16.751 -35.121  1.00 83.85           H  
ATOM     51 HD12 ILE A   3      39.257 -16.053 -35.690  1.00 83.85           H  
ATOM     52 HD13 ILE A   3      38.606 -15.623 -34.086  1.00 83.85           H  
ATOM     53  N   LYS A   4      37.571 -10.053 -35.937  1.00 86.02           N  
ATOM     54  H   LYS A   4      36.839 -10.355 -35.309  1.00 86.02           H  
ATOM     55  CA  LYS A   4      38.062  -8.685 -35.772  1.00 86.02           C  
ATOM     56  HA  LYS A   4      38.774  -8.456 -36.565  1.00 86.02           H  
ATOM     57  C   LYS A   4      38.797  -8.556 -34.446  1.00 86.02           C  
ATOM     58  CB  LYS A   4      36.905  -7.679 -35.840  1.00 86.02           C  
ATOM     59  HB2 LYS A   4      37.276  -6.706 -35.519  1.00 86.02           H  
ATOM     60  HB3 LYS A   4      36.124  -7.987 -35.145  1.00 86.02           H  
ATOM     61  O   LYS A   4      38.382  -9.105 -33.428  1.00 86.02           O  
ATOM     62  CG  LYS A   4      36.313  -7.533 -37.250  1.00 86.02           C  
ATOM     63  HG2 LYS A   4      37.097  -7.235 -37.946  1.00 86.02           H  
ATOM     64  HG3 LYS A   4      35.885  -8.482 -37.571  1.00 86.02           H  
ATOM     65  CD  LYS A   4      35.217  -6.463 -37.220  1.00 86.02           C  
ATOM     66  HD2 LYS A   4      35.636  -5.521 -36.865  1.00 86.02           H  
ATOM     67  HD3 LYS A   4      34.451  -6.783 -36.514  1.00 86.02           H  
ATOM     68  CE  LYS A   4      34.584  -6.249 -38.597  1.00 86.02           C  
ATOM     69  HE2 LYS A   4      35.304  -5.762 -39.254  1.00 86.02           H  
ATOM     70  HE3 LYS A   4      34.325  -7.227 -39.003  1.00 86.02           H  
ATOM     71  NZ  LYS A   4      33.348  -5.444 -38.459  1.00 86.02           N  
ATOM     72  HZ1 LYS A   4      33.492  -4.598 -37.924  1.00 86.02           H  
ATOM     73  HZ2 LYS A   4      32.890  -5.259 -39.340  1.00 86.02           H  
ATOM     74  HZ3 LYS A   4      32.702  -6.004 -37.922  1.00 86.02           H  
ATOM     75  N   GLU A   5      39.871  -7.780 -34.458  1.00 87.79           N  
ATOM     76  H   GLU A   5      40.145  -7.329 -35.318  1.00 87.79           H  
ATOM     77  CA  GLU A   5      40.491  -7.307 -33.225  1.00 87.79           C  
ATOM     78  HA  GLU A   5      40.565  -8.142 -32.528  1.00 87.79           H  
ATOM     79  C   GLU A   5      39.595  -6.226 -32.599  1.00 87.79           C  
ATOM     80  CB  GLU A   5      41.912  -6.825 -33.541  1.00 87.79           C  
ATOM     81  HB2 GLU A   5      41.864  -5.893 -34.106  1.00 87.79           H  
ATOM     82  HB3 GLU A   5      42.393  -7.583 -34.160  1.00 87.79           H  
ATOM     83  O   GLU A   5      39.052  -5.377 -33.311  1.00 87.79           O  
ATOM     84  CG  GLU A   5      42.759  -6.629 -32.277  1.00 87.79           C  
ATOM     85  HG2 GLU A   5      42.339  -5.808 -31.696  1.00 87.79           H  
ATOM     86  HG3 GLU A   5      42.694  -7.535 -31.675  1.00 87.79           H  
ATOM     87  CD  GLU A   5      44.239  -6.336 -32.584  1.00 87.79           C  
ATOM     88  OE1 GLU A   5      45.020  -6.288 -31.607  1.00 87.79           O  
ATOM     89  OE2 GLU A   5      44.593  -6.191 -33.778  1.00 87.79           O  
ATOM     90  N   MET A   6      39.390  -6.276 -31.279  1.00 92.15           N  
ATOM     91  H   MET A   6      39.887  -6.962 -30.728  1.00 92.15           H  
ATOM     92  CA  MET A   6      38.607  -5.248 -30.586  1.00 92.15           C  
ATOM     93  HA  MET A   6      37.647  -5.160 -31.093  1.00 92.15           H  
ATOM     94  C   MET A   6      39.345  -3.904 -30.629  1.00 92.15           C  
ATOM     95  CB  MET A   6      38.335  -5.620 -29.124  1.00 92.15           C  
ATOM     96  HB2 MET A   6      38.136  -4.713 -28.552  1.00 92.15           H  
ATOM     97  HB3 MET A   6      39.215  -6.102 -28.699  1.00 92.15           H  
ATOM     98  O   MET A   6      40.535  -3.867 -30.303  1.00 92.15           O  
ATOM     99  CG  MET A   6      37.119  -6.531 -28.974  1.00 92.15           C  
ATOM    100  HG2 MET A   6      36.220  -6.001 -29.286  1.00 92.15           H  
ATOM    101  HG3 MET A   6      37.255  -7.397 -29.622  1.00 92.15           H  
ATOM    102  SD  MET A   6      36.919  -7.094 -27.264  1.00 92.15           S  
ATOM    103  CE  MET A   6      36.513  -8.835 -27.556  1.00 92.15           C  
ATOM    104  HE1 MET A   6      37.112  -9.237 -28.374  1.00 92.15           H  
ATOM    105  HE2 MET A   6      36.732  -9.414 -26.660  1.00 92.15           H  
ATOM    106  HE3 MET A   6      35.452  -8.931 -27.786  1.00 92.15           H  
ATOM    107  N   PRO A   7      38.654  -2.796 -30.948  1.00 94.33           N  
ATOM    108  CA  PRO A   7      39.217  -1.459 -30.812  1.00 94.33           C  
ATOM    109  HA  PRO A   7      40.031  -1.344 -31.528  1.00 94.33           H  
ATOM    110  C   PRO A   7      39.734  -1.222 -29.388  1.00 94.33           C  
ATOM    111  CB  PRO A   7      38.079  -0.493 -31.162  1.00 94.33           C  
ATOM    112  HB2 PRO A   7      37.545  -0.202 -30.257  1.00 94.33           H  
ATOM    113  HB3 PRO A   7      38.442   0.389 -31.690  1.00 94.33           H  
ATOM    114  O   PRO A   7      39.096  -1.627 -28.417  1.00 94.33           O  
ATOM    115  CG  PRO A   7      37.142  -1.327 -32.032  1.00 94.33           C  
ATOM    116  HG2 PRO A   7      37.499  -1.327 -33.062  1.00 94.33           H  
ATOM    117  HG3 PRO A   7      36.114  -0.969 -31.979  1.00 94.33           H  
ATOM    118  CD  PRO A   7      37.286  -2.724 -31.440  1.00 94.33           C  
ATOM    119  HD2 PRO A   7      37.094  -3.467 -32.214  1.00 94.33           H  
ATOM    120  HD3 PRO A   7      36.593  -2.849 -30.608  1.00 94.33           H  
ATOM    121  N   GLN A   8      40.875  -0.553 -29.249  1.00 94.41           N  
ATOM    122  H   GLN A   8      41.368  -0.251 -30.078  1.00 94.41           H  
ATOM    123  CA  GLN A   8      41.439  -0.158 -27.958  1.00 94.41           C  
ATOM    124  HA  GLN A   8      40.671  -0.265 -27.192  1.00 94.41           H  
ATOM    125  C   GLN A   8      41.861   1.314 -28.044  1.00 94.41           C  
ATOM    126  CB  GLN A   8      42.612  -1.090 -27.583  1.00 94.41           C  
ATOM    127  HB2 GLN A   8      43.404  -0.995 -28.325  1.00 94.41           H  
ATOM    128  HB3 GLN A   8      42.253  -2.119 -27.593  1.00 94.41           H  
ATOM    129  O   GLN A   8      42.510   1.699 -29.022  1.00 94.41           O  
ATOM    130  CG  GLN A   8      43.187  -0.785 -26.185  1.00 94.41           C  
ATOM    131  HG2 GLN A   8      43.633   0.210 -26.184  1.00 94.41           H  
ATOM    132  HG3 GLN A   8      42.374  -0.793 -25.460  1.00 94.41           H  
ATOM    133  CD  GLN A   8      44.244  -1.762 -25.680  1.00 94.41           C  
ATOM    134  NE2 GLN A   8      44.576  -1.689 -24.404  1.00 94.41           N  
ATOM    135 HE21 GLN A   8      44.137  -1.003 -23.807  1.00 94.41           H  
ATOM    136 HE22 GLN A   8      45.243  -2.352 -24.036  1.00 94.41           H  
ATOM    137  OE1 GLN A   8      44.762  -2.612 -26.386  1.00 94.41           O  
ATOM    138  N   PRO A   9      41.527   2.157 -27.051  1.00 93.49           N  
ATOM    139  CA  PRO A   9      41.999   3.528 -27.040  1.00 93.49           C  
ATOM    140  HA  PRO A   9      41.832   3.989 -28.014  1.00 93.49           H  
ATOM    141  C   PRO A   9      43.499   3.573 -26.724  1.00 93.49           C  
ATOM    142  CB  PRO A   9      41.132   4.238 -26.002  1.00 93.49           C  
ATOM    143  HB2 PRO A   9      41.659   5.074 -25.542  1.00 93.49           H  
ATOM    144  HB3 PRO A   9      40.218   4.603 -26.470  1.00 93.49           H  
ATOM    145  O   PRO A   9      44.124   2.587 -26.324  1.00 93.49           O  
ATOM    146  CG  PRO A   9      40.782   3.142 -24.998  1.00 93.49           C  
ATOM    147  HG2 PRO A   9      39.818   3.323 -24.523  1.00 93.49           H  
ATOM    148  HG3 PRO A   9      41.562   3.072 -24.241  1.00 93.49           H  
ATOM    149  CD  PRO A   9      40.761   1.871 -25.844  1.00 93.49           C  
ATOM    150  HD2 PRO A   9      41.233   1.070 -25.274  1.00 93.49           H  
ATOM    151  HD3 PRO A   9      39.735   1.610 -26.104  1.00 93.49           H  
ATOM    152  N   LYS A  10      44.103   4.752 -26.871  1.00 91.32           N  
ATOM    153  H   LYS A  10      43.535   5.531 -27.172  1.00 91.32           H  
ATOM    154  CA  LYS A  10      45.538   4.955 -26.639  1.00 91.32           C  
ATOM    155  HA  LYS A  10      46.078   4.354 -27.370  1.00 91.32           H  
ATOM    156  C   LYS A  10      45.974   4.501 -25.236  1.00 91.32           C  
ATOM    157  CB  LYS A  10      45.848   6.436 -26.872  1.00 91.32           C  
ATOM    158  HB2 LYS A  10      45.502   6.715 -27.867  1.00 91.32           H  
ATOM    159  HB3 LYS A  10      45.307   7.031 -26.138  1.00 91.32           H  
ATOM    160  O   LYS A  10      45.378   4.891 -24.234  1.00 91.32           O  
ATOM    161  CG  LYS A  10      47.347   6.736 -26.764  1.00 91.32           C  
ATOM    162  HG2 LYS A  10      47.893   6.150 -27.502  1.00 91.32           H  
ATOM    163  HG3 LYS A  10      47.706   6.485 -25.766  1.00 91.32           H  
ATOM    164  CD  LYS A  10      47.584   8.226 -27.009  1.00 91.32           C  
ATOM    165  HD2 LYS A  10      47.007   8.798 -26.283  1.00 91.32           H  
ATOM    166  HD3 LYS A  10      47.250   8.483 -28.015  1.00 91.32           H  
ATOM    167  CE  LYS A  10      49.069   8.543 -26.851  1.00 91.32           C  
ATOM    168  HE2 LYS A  10      49.631   7.968 -27.588  1.00 91.32           H  
ATOM    169  HE3 LYS A  10      49.385   8.220 -25.859  1.00 91.32           H  
ATOM    170  NZ  LYS A  10      49.310   9.994 -27.022  1.00 91.32           N  
ATOM    171  HZ1 LYS A  10      48.786  10.509 -26.329  1.00 91.32           H  
ATOM    172  HZ2 LYS A  10      49.000  10.295 -27.935  1.00 91.32           H  
ATOM    173  HZ3 LYS A  10      50.291  10.210 -26.914  1.00 91.32           H  
ATOM    174  N   THR A  11      47.061   3.732 -25.164  1.00 91.21           N  
ATOM    175  H   THR A  11      47.445   3.369 -26.024  1.00 91.21           H  
ATOM    176  CA  THR A  11      47.695   3.299 -23.907  1.00 91.21           C  
ATOM    177  HA  THR A  11      46.968   3.382 -23.099  1.00 91.21           H  
ATOM    178  C   THR A  11      48.911   4.159 -23.543  1.00 91.21           C  
ATOM    179  CB  THR A  11      48.133   1.830 -23.985  1.00 91.21           C  
ATOM    180  HB  THR A  11      48.645   1.568 -23.059  1.00 91.21           H  
ATOM    181  O   THR A  11      49.650   4.599 -24.426  1.00 91.21           O  
ATOM    182  CG2 THR A  11      46.963   0.866 -24.177  1.00 91.21           C  
ATOM    183 HG21 THR A  11      47.339  -0.155 -24.241  1.00 91.21           H  
ATOM    184 HG22 THR A  11      46.419   1.093 -25.093  1.00 91.21           H  
ATOM    185 HG23 THR A  11      46.285   0.932 -23.326  1.00 91.21           H  
ATOM    186  OG1 THR A  11      49.031   1.662 -25.060  1.00 91.21           O  
ATOM    187  HG1 THR A  11      49.619   2.421 -25.089  1.00 91.21           H  
ATOM    188  N   PHE A  12      49.178   4.329 -22.248  1.00 89.55           N  
ATOM    189  H   PHE A  12      48.494   3.989 -21.588  1.00 89.55           H  
ATOM    190  CA  PHE A  12      50.238   5.169 -21.681  1.00 89.55           C  
ATOM    191  HA  PHE A  12      50.819   5.618 -22.486  1.00 89.55           H  
ATOM    192  C   PHE A  12      51.211   4.341 -20.822  1.00 89.55           C  
ATOM    193  CB  PHE A  12      49.592   6.308 -20.879  1.00 89.55           C  
ATOM    194  HB2 PHE A  12      50.378   6.891 -20.398  1.00 89.55           H  
ATOM    195  HB3 PHE A  12      48.984   5.866 -20.090  1.00 89.55           H  
ATOM    196  O   PHE A  12      51.254   4.465 -19.599  1.00 89.55           O  
ATOM    197  CG  PHE A  12      48.725   7.250 -21.693  1.00 89.55           C  
ATOM    198  CD1 PHE A  12      49.256   8.452 -22.201  1.00 89.55           C  
ATOM    199  HD1 PHE A  12      50.283   8.714 -21.995  1.00 89.55           H  
ATOM    200  CD2 PHE A  12      47.375   6.937 -21.928  1.00 89.55           C  
ATOM    201  HD2 PHE A  12      46.945   6.027 -21.537  1.00 89.55           H  
ATOM    202  CE1 PHE A  12      48.436   9.339 -22.924  1.00 89.55           C  
ATOM    203  HE1 PHE A  12      48.828  10.290 -23.253  1.00 89.55           H  
ATOM    204  CE2 PHE A  12      46.568   7.807 -22.674  1.00 89.55           C  
ATOM    205  HE2 PHE A  12      45.537   7.543 -22.858  1.00 89.55           H  
ATOM    206  CZ  PHE A  12      47.088   9.016 -23.160  1.00 89.55           C  
ATOM    207  HZ  PHE A  12      46.438   9.702 -23.683  1.00 89.55           H  
ATOM    208  N   GLY A  13      51.998   3.469 -21.462  1.00 89.12           N  
ATOM    209  H   GLY A  13      51.887   3.361 -22.460  1.00 89.12           H  
ATOM    210  CA  GLY A  13      52.985   2.632 -20.767  1.00 89.12           C  
ATOM    211  HA2 GLY A  13      53.521   2.015 -21.489  1.00 89.12           H  
ATOM    212  HA3 GLY A  13      53.707   3.277 -20.266  1.00 89.12           H  
ATOM    213  C   GLY A  13      52.342   1.705 -19.730  1.00 89.12           C  
ATOM    214  O   GLY A  13      51.352   1.037 -20.029  1.00 89.12           O  
ATOM    215  N   GLU A  14      52.887   1.677 -18.511  1.00 83.09           N  
ATOM    216  H   GLU A  14      53.704   2.238 -18.317  1.00 83.09           H  
ATOM    217  CA  GLU A  14      52.367   0.850 -17.408  1.00 83.09           C  
ATOM    218  HA  GLU A  14      52.258  -0.178 -17.754  1.00 83.09           H  
ATOM    219  C   GLU A  14      50.984   1.289 -16.918  1.00 83.09           C  
ATOM    220  CB  GLU A  14      53.345   0.845 -16.226  1.00 83.09           C  
ATOM    221  HB2 GLU A  14      52.889   0.282 -15.411  1.00 83.09           H  
ATOM    222  HB3 GLU A  14      53.518   1.868 -15.892  1.00 83.09           H  
ATOM    223  O   GLU A  14      50.222   0.448 -16.456  1.00 83.09           O  
ATOM    224  CG  GLU A  14      54.681   0.182 -16.590  1.00 83.09           C  
ATOM    225  HG2 GLU A  14      55.224   0.832 -17.276  1.00 83.09           H  
ATOM    226  HG3 GLU A  14      54.471  -0.752 -17.111  1.00 83.09           H  
ATOM    227  CD  GLU A  14      55.557  -0.113 -15.364  1.00 83.09           C  
ATOM    228  OE1 GLU A  14      56.418  -1.011 -15.496  1.00 83.09           O  
ATOM    229  OE2 GLU A  14      55.384   0.574 -14.334  1.00 83.09           O  
ATOM    230  N   LEU A  15      50.616   2.567 -17.085  1.00 81.84           N  
ATOM    231  H   LEU A  15      51.269   3.203 -17.519  1.00 81.84           H  
ATOM    232  CA  LEU A  15      49.292   3.082 -16.709  1.00 81.84           C  
ATOM    233  HA  LEU A  15      49.022   2.675 -15.734  1.00 81.84           H  
ATOM    234  C   LEU A  15      48.181   2.641 -17.673  1.00 81.84           C  
ATOM    235  CB  LEU A  15      49.337   4.618 -16.616  1.00 81.84           C  
ATOM    236  HB2 LEU A  15      48.330   4.979 -16.410  1.00 81.84           H  
ATOM    237  HB3 LEU A  15      49.639   5.018 -17.584  1.00 81.84           H  
ATOM    238  O   LEU A  15      47.000   2.799 -17.364  1.00 81.84           O  
ATOM    239  CG  LEU A  15      50.266   5.181 -15.527  1.00 81.84           C  
ATOM    240  HG  LEU A  15      51.280   4.810 -15.680  1.00 81.84           H  
ATOM    241  CD1 LEU A  15      50.294   6.706 -15.629  1.00 81.84           C  
ATOM    242 HD11 LEU A  15      50.635   7.005 -16.620  1.00 81.84           H  
ATOM    243 HD12 LEU A  15      50.980   7.109 -14.884  1.00 81.84           H  
ATOM    244 HD13 LEU A  15      49.298   7.111 -15.448  1.00 81.84           H  
ATOM    245  CD2 LEU A  15      49.796   4.799 -14.123  1.00 81.84           C  
ATOM    246 HD21 LEU A  15      50.429   5.282 -13.378  1.00 81.84           H  
ATOM    247 HD22 LEU A  15      48.764   5.114 -13.969  1.00 81.84           H  
ATOM    248 HD23 LEU A  15      49.873   3.721 -13.979  1.00 81.84           H  
ATOM    249  N   LYS A  16      48.544   2.084 -18.838  1.00 90.02           N  
ATOM    250  H   LYS A  16      49.533   1.947 -18.990  1.00 90.02           H  
ATOM    251  CA  LYS A  16      47.599   1.588 -19.848  1.00 90.02           C  
ATOM    252  HA  LYS A  16      48.154   1.374 -20.761  1.00 90.02           H  
ATOM    253  C   LYS A  16      46.587   2.676 -20.231  1.00 90.02           C  
ATOM    254  CB  LYS A  16      46.979   0.266 -19.354  1.00 90.02           C  
ATOM    255  HB2 LYS A  16      46.383   0.465 -18.464  1.00 90.02           H  
ATOM    256  HB3 LYS A  16      46.325  -0.129 -20.131  1.00 90.02           H  
ATOM    257  O   LYS A  16      47.019   3.756 -20.620  1.00 90.02           O  
ATOM    258  CG  LYS A  16      47.998  -0.819 -18.988  1.00 90.02           C  
ATOM    259  HG2 LYS A  16      48.705  -0.447 -18.246  1.00 90.02           H  
ATOM    260  HG3 LYS A  16      47.463  -1.653 -18.535  1.00 90.02           H  
ATOM    261  CD  LYS A  16      48.757  -1.320 -20.217  1.00 90.02           C  
ATOM    262  HD2 LYS A  16      49.352  -0.520 -20.658  1.00 90.02           H  
ATOM    263  HD3 LYS A  16      48.031  -1.665 -20.954  1.00 90.02           H  
ATOM    264  CE  LYS A  16      49.678  -2.466 -19.803  1.00 90.02           C  
ATOM    265  HE2 LYS A  16      50.621  -2.054 -19.444  1.00 90.02           H  
ATOM    266  HE3 LYS A  16      49.204  -3.009 -18.986  1.00 90.02           H  
ATOM    267  NZ  LYS A  16      49.881  -3.397 -20.933  1.00 90.02           N  
ATOM    268  HZ1 LYS A  16      50.176  -2.919 -21.772  1.00 90.02           H  
ATOM    269  HZ2 LYS A  16      48.986  -3.824 -21.124  1.00 90.02           H  
ATOM    270  HZ3 LYS A  16      50.507  -4.151 -20.688  1.00 90.02           H  
ATOM    271  N   ASN A  17      45.281   2.431 -20.188  1.00 90.19           N  
ATOM    272  H   ASN A  17      44.966   1.535 -19.844  1.00 90.19           H  
ATOM    273  CA  ASN A  17      44.256   3.405 -20.563  1.00 90.19           C  
ATOM    274  HA  ASN A  17      44.670   4.077 -21.314  1.00 90.19           H  
ATOM    275  C   ASN A  17      43.816   4.325 -19.407  1.00 90.19           C  
ATOM    276  CB  ASN A  17      43.065   2.673 -21.212  1.00 90.19           C  
ATOM    277  HB2 ASN A  17      42.606   1.996 -20.491  1.00 90.19           H  
ATOM    278  HB3 ASN A  17      42.316   3.410 -21.500  1.00 90.19           H  
ATOM    279  O   ASN A  17      43.069   5.264 -19.668  1.00 90.19           O  
ATOM    280  CG  ASN A  17      43.433   1.887 -22.457  1.00 90.19           C  
ATOM    281  ND2 ASN A  17      43.993   2.531 -23.450  1.00 90.19           N  
ATOM    282 HD21 ASN A  17      44.166   3.525 -23.405  1.00 90.19           H  
ATOM    283 HD22 ASN A  17      44.096   2.049 -24.332  1.00 90.19           H  
ATOM    284  OD1 ASN A  17      43.226   0.690 -22.571  1.00 90.19           O  
ATOM    285  N   LEU A  18      44.287   4.118 -18.165  1.00 83.18           N  
ATOM    286  H   LEU A  18      44.953   3.374 -18.013  1.00 83.18           H  
ATOM    287  CA  LEU A  18      43.854   4.904 -16.995  1.00 83.18           C  
ATOM    288  HA  LEU A  18      42.803   4.680 -16.814  1.00 83.18           H  
ATOM    289  C   LEU A  18      43.904   6.431 -17.187  1.00 83.18           C  
ATOM    290  CB  LEU A  18      44.662   4.540 -15.734  1.00 83.18           C  
ATOM    291  HB2 LEU A  18      44.491   5.324 -14.996  1.00 83.18           H  
ATOM    292  HB3 LEU A  18      45.728   4.551 -15.962  1.00 83.18           H  
ATOM    293  O   LEU A  18      42.946   7.079 -16.778  1.00 83.18           O  
ATOM    294  CG  LEU A  18      44.318   3.205 -15.061  1.00 83.18           C  
ATOM    295  HG  LEU A  18      44.496   2.381 -15.753  1.00 83.18           H  
ATOM    296  CD1 LEU A  18      45.230   3.049 -13.843  1.00 83.18           C  
ATOM    297 HD11 LEU A  18      46.268   2.964 -14.164  1.00 83.18           H  
ATOM    298 HD12 LEU A  18      44.949   2.169 -13.265  1.00 83.18           H  
ATOM    299 HD13 LEU A  18      45.130   3.916 -13.189  1.00 83.18           H  
ATOM    300  CD2 LEU A  18      42.867   3.152 -14.580  1.00 83.18           C  
ATOM    301 HD21 LEU A  18      42.704   2.255 -13.983  1.00 83.18           H  
ATOM    302 HD22 LEU A  18      42.185   3.128 -15.430  1.00 83.18           H  
ATOM    303 HD23 LEU A  18      42.645   4.024 -13.964  1.00 83.18           H  
ATOM    304  N   PRO A  19      44.928   7.029 -17.837  1.00 87.60           N  
ATOM    305  CA  PRO A  19      44.984   8.484 -18.014  1.00 87.60           C  
ATOM    306  HA  PRO A  19      44.923   8.951 -17.031  1.00 87.60           H  
ATOM    307  C   PRO A  19      43.871   9.081 -18.889  1.00 87.60           C  
ATOM    308  CB  PRO A  19      46.362   8.771 -18.619  1.00 87.60           C  
ATOM    309  HB2 PRO A  19      46.305   8.766 -19.708  1.00 87.60           H  
ATOM    310  HB3 PRO A  19      46.766   9.718 -18.263  1.00 87.60           H  
ATOM    311  O   PRO A  19      43.780  10.300 -18.991  1.00 87.60           O  
ATOM    312  CG  PRO A  19      47.198   7.586 -18.149  1.00 87.60           C  
ATOM    313  HG2 PRO A  19      47.488   7.729 -17.108  1.00 87.60           H  
ATOM    314  HG3 PRO A  19      48.076   7.434 -18.776  1.00 87.60           H  
ATOM    315  CD  PRO A  19      46.196   6.443 -18.252  1.00 87.60           C  
ATOM    316  HD2 PRO A  19      46.509   5.617 -17.613  1.00 87.60           H  
ATOM    317  HD3 PRO A  19      46.121   6.108 -19.286  1.00 87.60           H  
ATOM    318  N   LEU A  20      43.065   8.251 -19.559  1.00 88.11           N  
ATOM    319  H   LEU A  20      43.178   7.256 -19.429  1.00 88.11           H  
ATOM    320  CA  LEU A  20      41.897   8.700 -20.322  1.00 88.11           C  
ATOM    321  HA  LEU A  20      42.105   9.672 -20.768  1.00 88.11           H  
ATOM    322  C   LEU A  20      40.651   8.888 -19.452  1.00 88.11           C  
ATOM    323  CB  LEU A  20      41.588   7.690 -21.438  1.00 88.11           C  
ATOM    324  HB2 LEU A  20      40.709   8.037 -21.981  1.00 88.11           H  
ATOM    325  HB3 LEU A  20      41.335   6.733 -20.982  1.00 88.11           H  
ATOM    326  O   LEU A  20      39.696   9.520 -19.899  1.00 88.11           O  
ATOM    327  CG  LEU A  20      42.727   7.484 -22.441  1.00 88.11           C  
ATOM    328  HG  LEU A  20      43.614   7.128 -21.918  1.00 88.11           H  
ATOM    329  CD1 LEU A  20      42.318   6.421 -23.449  1.00 88.11           C  
ATOM    330 HD11 LEU A  20      42.081   5.494 -22.926  1.00 88.11           H  
ATOM    331 HD12 LEU A  20      41.437   6.760 -23.994  1.00 88.11           H  
ATOM    332 HD13 LEU A  20      43.138   6.241 -24.144  1.00 88.11           H  
ATOM    333  CD2 LEU A  20      43.063   8.767 -23.211  1.00 88.11           C  
ATOM    334 HD21 LEU A  20      42.152   9.184 -23.640  1.00 88.11           H  
ATOM    335 HD22 LEU A  20      43.767   8.552 -24.015  1.00 88.11           H  
ATOM    336 HD23 LEU A  20      43.505   9.497 -22.533  1.00 88.11           H  
ATOM    337  N   LEU A  21      40.631   8.331 -18.238  1.00 84.52           N  
ATOM    338  H   LEU A  21      41.474   7.913 -17.873  1.00 84.52           H  
ATOM    339  CA  LEU A  21      39.509   8.503 -17.324  1.00 84.52           C  
ATOM    340  HA  LEU A  21      38.583   8.489 -17.899  1.00 84.52           H  
ATOM    341  C   LEU A  21      39.595   9.868 -16.649  1.00 84.52           C  
ATOM    342  CB  LEU A  21      39.456   7.365 -16.290  1.00 84.52           C  
ATOM    343  HB2 LEU A  21      40.410   7.329 -15.764  1.00 84.52           H  
ATOM    344  HB3 LEU A  21      38.681   7.591 -15.558  1.00 84.52           H  
ATOM    345  O   LEU A  21      40.646  10.270 -16.152  1.00 84.52           O  
ATOM    346  CG  LEU A  21      39.163   5.991 -16.909  1.00 84.52           C  
ATOM    347  HG  LEU A  21      39.907   5.803 -17.683  1.00 84.52           H  
ATOM    348  CD1 LEU A  21      39.282   4.895 -15.849  1.00 84.52           C  
ATOM    349 HD11 LEU A  21      39.119   3.919 -16.308  1.00 84.52           H  
ATOM    350 HD12 LEU A  21      38.538   5.059 -15.068  1.00 84.52           H  
ATOM    351 HD13 LEU A  21      40.277   4.925 -15.406  1.00 84.52           H  
ATOM    352  CD2 LEU A  21      37.771   5.901 -17.540  1.00 84.52           C  
ATOM    353 HD21 LEU A  21      37.006   6.168 -16.810  1.00 84.52           H  
ATOM    354 HD22 LEU A  21      37.590   4.886 -17.892  1.00 84.52           H  
ATOM    355 HD23 LEU A  21      37.696   6.570 -18.397  1.00 84.52           H  
ATOM    356  N   ASN A  22      38.459  10.556 -16.597  1.00 83.60           N  
ATOM    357  H   ASN A  22      37.630  10.140 -16.997  1.00 83.60           H  
ATOM    358  CA  ASN A  22      38.264  11.636 -15.646  1.00 83.60           C  
ATOM    359  HA  ASN A  22      39.185  12.209 -15.544  1.00 83.60           H  
ATOM    360  C   ASN A  22      37.939  10.998 -14.287  1.00 83.60           C  
ATOM    361  CB  ASN A  22      37.163  12.566 -16.181  1.00 83.60           C  
ATOM    362  HB2 ASN A  22      36.220  12.022 -16.252  1.00 83.60           H  
ATOM    363  HB3 ASN A  22      37.445  12.913 -17.176  1.00 83.60           H  
ATOM    364  O   ASN A  22      37.005  10.203 -14.207  1.00 83.60           O  
ATOM    365  CG  ASN A  22      36.948  13.773 -15.288  1.00 83.60           C  
ATOM    366  ND2 ASN A  22      36.442  14.863 -15.807  1.00 83.60           N  
ATOM    367 HD21 ASN A  22      36.132  14.891 -16.768  1.00 83.60           H  
ATOM    368 HD22 ASN A  22      36.303  15.606 -15.137  1.00 83.60           H  
ATOM    369  OD1 ASN A  22      37.241  13.769 -14.112  1.00 83.60           O  
ATOM    370  N   THR A  23      38.704  11.326 -13.246  1.00 76.86           N  
ATOM    371  H   THR A  23      39.398  12.054 -13.343  1.00 76.86           H  
ATOM    372  CA  THR A  23      38.513  10.784 -11.891  1.00 76.86           C  
ATOM    373  HA  THR A  23      38.555   9.696 -11.928  1.00 76.86           H  
ATOM    374  C   THR A  23      37.157  11.149 -11.299  1.00 76.86           C  
ATOM    375  CB  THR A  23      39.616  11.285 -10.947  1.00 76.86           C  
ATOM    376  HB  THR A  23      39.365  11.032  -9.917  1.00 76.86           H  
ATOM    377  O   THR A  23      36.584  10.341 -10.577  1.00 76.86           O  
ATOM    378  CG2 THR A  23      40.959  10.643 -11.312  1.00 76.86           C  
ATOM    379 HG21 THR A  23      40.869   9.558 -11.283  1.00 76.86           H  
ATOM    380 HG22 THR A  23      41.706  10.952 -10.581  1.00 76.86           H  
ATOM    381 HG23 THR A  23      41.274  10.959 -12.307  1.00 76.86           H  
ATOM    382  OG1 THR A  23      39.777  12.684 -11.061  1.00 76.86           O  
ATOM    383  HG1 THR A  23      39.117  13.107 -10.507  1.00 76.86           H  
ATOM    384  N   ASP A  24      36.621  12.315 -11.654  1.00 83.67           N  
ATOM    385  H   ASP A  24      37.157  12.942 -12.238  1.00 83.67           H  
ATOM    386  CA  ASP A  24      35.347  12.808 -11.127  1.00 83.67           C  
ATOM    387  HA  ASP A  24      35.194  12.419 -10.120  1.00 83.67           H  
ATOM    388  C   ASP A  24      34.162  12.357 -11.994  1.00 83.67           C  
ATOM    389  CB  ASP A  24      35.400  14.344 -11.038  1.00 83.67           C  
ATOM    390  HB2 ASP A  24      34.494  14.698 -10.546  1.00 83.67           H  
ATOM    391  HB3 ASP A  24      35.407  14.748 -12.051  1.00 83.67           H  
ATOM    392  O   ASP A  24      33.020  12.365 -11.542  1.00 83.67           O  
ATOM    393  CG  ASP A  24      36.617  14.892 -10.278  1.00 83.67           C  
ATOM    394  OD1 ASP A  24      37.149  14.187  -9.391  1.00 83.67           O  
ATOM    395  OD2 ASP A  24      37.061  16.003 -10.648  1.00 83.67           O  
ATOM    396  N   LYS A  25      34.428  11.990 -13.261  1.00 89.90           N  
ATOM    397  H   LYS A  25      35.406  11.933 -13.506  1.00 89.90           H  
ATOM    398  CA  LYS A  25      33.409  11.626 -14.265  1.00 89.90           C  
ATOM    399  HA  LYS A  25      32.519  11.302 -13.725  1.00 89.90           H  
ATOM    400  C   LYS A  25      33.810  10.432 -15.150  1.00 89.90           C  
ATOM    401  CB  LYS A  25      33.008  12.852 -15.095  1.00 89.90           C  
ATOM    402  HB2 LYS A  25      32.262  12.539 -15.825  1.00 89.90           H  
ATOM    403  HB3 LYS A  25      33.879  13.245 -15.620  1.00 89.90           H  
ATOM    404  O   LYS A  25      33.951  10.585 -16.376  1.00 89.90           O  
ATOM    405  CG  LYS A  25      32.384  13.949 -14.232  1.00 89.90           C  
ATOM    406  HG2 LYS A  25      33.120  14.344 -13.533  1.00 89.90           H  
ATOM    407  HG3 LYS A  25      31.543  13.532 -13.678  1.00 89.90           H  
ATOM    408  CD  LYS A  25      31.892  15.091 -15.110  1.00 89.90           C  
ATOM    409  HD2 LYS A  25      32.740  15.560 -15.609  1.00 89.90           H  
ATOM    410  HD3 LYS A  25      31.185  14.709 -15.846  1.00 89.90           H  
ATOM    411  CE  LYS A  25      31.197  16.089 -14.195  1.00 89.90           C  
ATOM    412  HE2 LYS A  25      31.880  16.408 -13.408  1.00 89.90           H  
ATOM    413  HE3 LYS A  25      30.358  15.593 -13.707  1.00 89.90           H  
ATOM    414  NZ  LYS A  25      30.707  17.251 -14.954  1.00 89.90           N  
ATOM    415  HZ1 LYS A  25      31.443  17.797 -15.379  1.00 89.90           H  
ATOM    416  HZ2 LYS A  25      29.977  16.974 -15.595  1.00 89.90           H  
ATOM    417  HZ3 LYS A  25      30.224  17.839 -14.291  1.00 89.90           H  
ATOM    418  N   PRO A  26      34.094   9.256 -14.562  1.00 89.95           N  
ATOM    419  CA  PRO A  26      34.565   8.088 -15.303  1.00 89.95           C  
ATOM    420  HA  PRO A  26      35.495   8.338 -15.814  1.00 89.95           H  
ATOM    421  C   PRO A  26      33.569   7.567 -16.353  1.00 89.95           C  
ATOM    422  CB  PRO A  26      34.859   7.035 -14.227  1.00 89.95           C  
ATOM    423  HB2 PRO A  26      35.904   7.113 -13.929  1.00 89.95           H  
ATOM    424  HB3 PRO A  26      34.640   6.023 -14.567  1.00 89.95           H  
ATOM    425  O   PRO A  26      33.989   7.197 -17.449  1.00 89.95           O  
ATOM    426  CG  PRO A  26      33.968   7.440 -13.050  1.00 89.95           C  
ATOM    427  HG2 PRO A  26      32.950   7.083 -13.209  1.00 89.95           H  
ATOM    428  HG3 PRO A  26      34.360   7.083 -12.098  1.00 89.95           H  
ATOM    429  CD  PRO A  26      33.999   8.959 -13.136  1.00 89.95           C  
ATOM    430  HD2 PRO A  26      33.104   9.382 -12.679  1.00 89.95           H  
ATOM    431  HD3 PRO A  26      34.886   9.334 -12.625  1.00 89.95           H  
ATOM    432  N   VAL A  27      32.267   7.549 -16.066  1.00 93.67           N  
ATOM    433  H   VAL A  27      31.973   7.991 -15.206  1.00 93.67           H  
ATOM    434  CA  VAL A  27      31.202   7.086 -16.968  1.00 93.67           C  
ATOM    435  HA  VAL A  27      31.445   6.081 -17.313  1.00 93.67           H  
ATOM    436  C   VAL A  27      31.124   7.986 -18.190  1.00 93.67           C  
ATOM    437  CB  VAL A  27      29.832   7.034 -16.257  1.00 93.67           C  
ATOM    438  HB  VAL A  27      29.555   8.031 -15.914  1.00 93.67           H  
ATOM    439  O   VAL A  27      31.199   7.487 -19.313  1.00 93.67           O  
ATOM    440  CG1 VAL A  27      28.712   6.552 -17.190  1.00 93.67           C  
ATOM    441 HG11 VAL A  27      27.766   6.565 -16.648  1.00 93.67           H  
ATOM    442 HG12 VAL A  27      28.917   5.538 -17.532  1.00 93.67           H  
ATOM    443 HG13 VAL A  27      28.610   7.218 -18.046  1.00 93.67           H  
ATOM    444  CG2 VAL A  27      29.871   6.085 -15.052  1.00 93.67           C  
ATOM    445 HG21 VAL A  27      28.893   6.068 -14.571  1.00 93.67           H  
ATOM    446 HG22 VAL A  27      30.147   5.078 -15.365  1.00 93.67           H  
ATOM    447 HG23 VAL A  27      30.588   6.451 -14.317  1.00 93.67           H  
ATOM    448  N   GLN A  28      31.060   9.307 -18.011  1.00 95.41           N  
ATOM    449  H   GLN A  28      30.936   9.674 -17.078  1.00 95.41           H  
ATOM    450  CA  GLN A  28      31.066  10.232 -19.145  1.00 95.41           C  
ATOM    451  HA  GLN A  28      30.243   9.972 -19.811  1.00 95.41           H  
ATOM    452  C   GLN A  28      32.361  10.148 -19.974  1.00 95.41           C  
ATOM    453  CB  GLN A  28      30.853  11.663 -18.644  1.00 95.41           C  
ATOM    454  HB2 GLN A  28      31.131  12.350 -19.443  1.00 95.41           H  
ATOM    455  HB3 GLN A  28      31.511  11.850 -17.795  1.00 95.41           H  
ATOM    456  O   GLN A  28      32.318  10.321 -21.194  1.00 95.41           O  
ATOM    457  CG  GLN A  28      29.396  11.954 -18.250  1.00 95.41           C  
ATOM    458  HG2 GLN A  28      29.053  11.277 -17.468  1.00 95.41           H  
ATOM    459  HG3 GLN A  28      28.759  11.799 -19.120  1.00 95.41           H  
ATOM    460  CD  GLN A  28      29.237  13.397 -17.784  1.00 95.41           C  
ATOM    461  NE2 GLN A  28      29.383  14.355 -18.674  1.00 95.41           N  
ATOM    462 HE21 GLN A  28      29.394  14.100 -19.652  1.00 95.41           H  
ATOM    463 HE22 GLN A  28      29.057  15.252 -18.345  1.00 95.41           H  
ATOM    464  OE1 GLN A  28      28.974  13.739 -16.649  1.00 95.41           O  
ATOM    465  N   ALA A  29      33.516   9.869 -19.357  1.00 94.35           N  
ATOM    466  H   ALA A  29      33.515   9.768 -18.352  1.00 94.35           H  
ATOM    467  CA  ALA A  29      34.755   9.618 -20.098  1.00 94.35           C  
ATOM    468  HA  ALA A  29      34.920  10.447 -20.786  1.00 94.35           H  
ATOM    469  C   ALA A  29      34.661   8.340 -20.952  1.00 94.35           C  
ATOM    470  CB  ALA A  29      35.934   9.577 -19.117  1.00 94.35           C  
ATOM    471  HB1 ALA A  29      35.823   8.742 -18.426  1.00 94.35           H  
ATOM    472  HB2 ALA A  29      36.865   9.458 -19.671  1.00 94.35           H  
ATOM    473  HB3 ALA A  29      35.972  10.507 -18.548  1.00 94.35           H  
ATOM    474  O   ALA A  29      35.056   8.347 -22.118  1.00 94.35           O  
ATOM    475  N   LEU A  30      34.082   7.264 -20.411  1.00 95.30           N  
ATOM    476  H   LEU A  30      33.778   7.320 -19.449  1.00 95.30           H  
ATOM    477  CA  LEU A  30      33.850   6.012 -21.136  1.00 95.30           C  
ATOM    478  HA  LEU A  30      34.785   5.694 -21.600  1.00 95.30           H  
ATOM    479  C   LEU A  30      32.834   6.168 -22.274  1.00 95.30           C  
ATOM    480  CB  LEU A  30      33.389   4.932 -20.145  1.00 95.30           C  
ATOM    481  HB2 LEU A  30      32.547   5.322 -19.573  1.00 95.30           H  
ATOM    482  HB3 LEU A  30      33.029   4.066 -20.701  1.00 95.30           H  
ATOM    483  O   LEU A  30      33.035   5.578 -23.333  1.00 95.30           O  
ATOM    484  CG  LEU A  30      34.489   4.469 -19.174  1.00 95.30           C  
ATOM    485  HG  LEU A  30      35.041   5.324 -18.784  1.00 95.30           H  
ATOM    486  CD1 LEU A  30      33.840   3.735 -18.002  1.00 95.30           C  
ATOM    487 HD11 LEU A  30      34.607   3.334 -17.340  1.00 95.30           H  
ATOM    488 HD12 LEU A  30      33.204   2.930 -18.371  1.00 95.30           H  
ATOM    489 HD13 LEU A  30      33.228   4.438 -17.435  1.00 95.30           H  
ATOM    490  CD2 LEU A  30      35.491   3.538 -19.864  1.00 95.30           C  
ATOM    491 HD21 LEU A  30      36.221   3.183 -19.137  1.00 95.30           H  
ATOM    492 HD22 LEU A  30      34.966   2.685 -20.293  1.00 95.30           H  
ATOM    493 HD23 LEU A  30      36.015   4.077 -20.653  1.00 95.30           H  
ATOM    494  N   MET A  31      31.791   6.985 -22.096  1.00 96.77           N  
ATOM    495  H   MET A  31      31.648   7.380 -21.177  1.00 96.77           H  
ATOM    496  CA  MET A  31      30.832   7.312 -23.162  1.00 96.77           C  
ATOM    497  HA  MET A  31      30.383   6.395 -23.542  1.00 96.77           H  
ATOM    498  C   MET A  31      31.526   7.993 -24.346  1.00 96.77           C  
ATOM    499  CB  MET A  31      29.713   8.212 -22.627  1.00 96.77           C  
ATOM    500  HB2 MET A  31      29.127   8.574 -23.472  1.00 96.77           H  
ATOM    501  HB3 MET A  31      30.149   9.075 -22.123  1.00 96.77           H  
ATOM    502  O   MET A  31      31.353   7.563 -25.479  1.00 96.77           O  
ATOM    503  CG  MET A  31      28.770   7.488 -21.662  1.00 96.77           C  
ATOM    504  HG2 MET A  31      28.221   6.722 -22.210  1.00 96.77           H  
ATOM    505  HG3 MET A  31      29.356   6.994 -20.887  1.00 96.77           H  
ATOM    506  SD  MET A  31      27.584   8.591 -20.846  1.00 96.77           S  
ATOM    507  CE  MET A  31      26.536   9.024 -22.264  1.00 96.77           C  
ATOM    508  HE1 MET A  31      27.115   9.573 -23.007  1.00 96.77           H  
ATOM    509  HE2 MET A  31      25.711   9.650 -21.926  1.00 96.77           H  
ATOM    510  HE3 MET A  31      26.141   8.118 -22.723  1.00 96.77           H  
ATOM    511  N   LYS A  32      32.405   8.973 -24.091  1.00 95.90           N  
ATOM    512  H   LYS A  32      32.506   9.283 -23.135  1.00 95.90           H  
ATOM    513  CA  LYS A  32      33.189   9.632 -25.154  1.00 95.90           C  
ATOM    514  HA  LYS A  32      32.504  10.035 -25.900  1.00 95.90           H  
ATOM    515  C   LYS A  32      34.098   8.657 -25.902  1.00 95.90           C  
ATOM    516  CB  LYS A  32      34.037  10.763 -24.565  1.00 95.90           C  
ATOM    517  HB2 LYS A  32      34.730  11.118 -25.329  1.00 95.90           H  
ATOM    518  HB3 LYS A  32      34.620  10.377 -23.728  1.00 95.90           H  
ATOM    519  O   LYS A  32      34.212   8.727 -27.120  1.00 95.90           O  
ATOM    520  CG  LYS A  32      33.178  11.942 -24.104  1.00 95.90           C  
ATOM    521  HG2 LYS A  32      32.703  12.401 -24.971  1.00 95.90           H  
ATOM    522  HG3 LYS A  32      32.400  11.598 -23.423  1.00 95.90           H  
ATOM    523  CD  LYS A  32      34.057  12.971 -23.391  1.00 95.90           C  
ATOM    524  HD2 LYS A  32      34.551  12.490 -22.547  1.00 95.90           H  
ATOM    525  HD3 LYS A  32      34.806  13.349 -24.088  1.00 95.90           H  
ATOM    526  CE  LYS A  32      33.171  14.110 -22.892  1.00 95.90           C  
ATOM    527  HE2 LYS A  32      32.671  14.560 -23.749  1.00 95.90           H  
ATOM    528  HE3 LYS A  32      32.402  13.685 -22.246  1.00 95.90           H  
ATOM    529  NZ  LYS A  32      33.964  15.122 -22.156  1.00 95.90           N  
ATOM    530  HZ1 LYS A  32      34.401  14.691 -21.355  1.00 95.90           H  
ATOM    531  HZ2 LYS A  32      34.678  15.505 -22.759  1.00 95.90           H  
ATOM    532  HZ3 LYS A  32      33.361  15.867 -21.838  1.00 95.90           H  
ATOM    533  N   ILE A  33      34.731   7.726 -25.186  1.00 96.42           N  
ATOM    534  H   ILE A  33      34.615   7.734 -24.183  1.00 96.42           H  
ATOM    535  CA  ILE A  33      35.541   6.671 -25.816  1.00 96.42           C  
ATOM    536  HA  ILE A  33      36.260   7.139 -26.488  1.00 96.42           H  
ATOM    537  C   ILE A  33      34.656   5.760 -26.681  1.00 96.42           C  
ATOM    538  CB  ILE A  33      36.321   5.874 -24.745  1.00 96.42           C  
ATOM    539  HB  ILE A  33      35.613   5.507 -24.002  1.00 96.42           H  
ATOM    540  O   ILE A  33      35.065   5.373 -27.775  1.00 96.42           O  
ATOM    541  CG1 ILE A  33      37.363   6.774 -24.042  1.00 96.42           C  
ATOM    542 HG12 ILE A  33      38.167   7.011 -24.739  1.00 96.42           H  
ATOM    543 HG13 ILE A  33      36.899   7.717 -23.752  1.00 96.42           H  
ATOM    544  CG2 ILE A  33      37.033   4.660 -25.371  1.00 96.42           C  
ATOM    545 HG21 ILE A  33      36.302   3.970 -25.791  1.00 96.42           H  
ATOM    546 HG22 ILE A  33      37.707   4.991 -26.161  1.00 96.42           H  
ATOM    547 HG23 ILE A  33      37.587   4.107 -24.612  1.00 96.42           H  
ATOM    548  CD1 ILE A  33      37.963   6.153 -22.772  1.00 96.42           C  
ATOM    549 HD11 ILE A  33      38.572   6.900 -22.264  1.00 96.42           H  
ATOM    550 HD12 ILE A  33      38.594   5.299 -23.017  1.00 96.42           H  
ATOM    551 HD13 ILE A  33      37.163   5.841 -22.100  1.00 96.42           H  
ATOM    552  N   ALA A  34      33.446   5.437 -26.219  1.00 96.58           N  
ATOM    553  H   ALA A  34      33.160   5.778 -25.312  1.00 96.58           H  
ATOM    554  CA  ALA A  34      32.481   4.658 -26.989  1.00 96.58           C  
ATOM    555  HA  ALA A  34      32.959   3.730 -27.304  1.00 96.58           H  
ATOM    556  C   ALA A  34      32.026   5.396 -28.262  1.00 96.58           C  
ATOM    557  CB  ALA A  34      31.289   4.309 -26.092  1.00 96.58           C  
ATOM    558  HB1 ALA A  34      30.707   3.521 -26.570  1.00 96.58           H  
ATOM    559  HB2 ALA A  34      30.657   5.187 -25.959  1.00 96.58           H  
ATOM    560  HB3 ALA A  34      31.624   3.972 -25.111  1.00 96.58           H  
ATOM    561  O   ALA A  34      31.927   4.771 -29.313  1.00 96.58           O  
ATOM    562  N   ASP A  35      31.812   6.713 -28.200  1.00 94.67           N  
ATOM    563  H   ASP A  35      31.814   7.164 -27.296  1.00 94.67           H  
ATOM    564  CA  ASP A  35      31.493   7.531 -29.379  1.00 94.67           C  
ATOM    565  HA  ASP A  35      30.589   7.145 -29.850  1.00 94.67           H  
ATOM    566  C   ASP A  35      32.612   7.484 -30.435  1.00 94.67           C  
ATOM    567  CB  ASP A  35      31.250   8.997 -28.974  1.00 94.67           C  
ATOM    568  HB2 ASP A  35      31.241   9.604 -29.879  1.00 94.67           H  
ATOM    569  HB3 ASP A  35      32.077   9.349 -28.358  1.00 94.67           H  
ATOM    570  O   ASP A  35      32.338   7.444 -31.635  1.00 94.67           O  
ATOM    571  CG  ASP A  35      29.928   9.253 -28.250  1.00 94.67           C  
ATOM    572  OD1 ASP A  35      28.936   8.558 -28.571  1.00 94.67           O  
ATOM    573  OD2 ASP A  35      29.900  10.200 -27.433  1.00 94.67           O  
ATOM    574  N   GLU A  36      33.878   7.468 -30.002  1.00 94.70           N  
ATOM    575  H   GLU A  36      34.032   7.572 -29.009  1.00 94.70           H  
ATOM    576  CA  GLU A  36      35.043   7.432 -30.895  1.00 94.70           C  
ATOM    577  HA  GLU A  36      34.864   8.097 -31.740  1.00 94.70           H  
ATOM    578  C   GLU A  36      35.324   6.038 -31.481  1.00 94.70           C  
ATOM    579  CB  GLU A  36      36.291   7.925 -30.141  1.00 94.70           C  
ATOM    580  HB2 GLU A  36      37.167   7.712 -30.755  1.00 94.70           H  
ATOM    581  HB3 GLU A  36      36.388   7.370 -29.208  1.00 94.70           H  
ATOM    582  O   GLU A  36      35.727   5.924 -32.641  1.00 94.70           O  
ATOM    583  CG  GLU A  36      36.276   9.434 -29.842  1.00 94.70           C  
ATOM    584  HG2 GLU A  36      36.228   9.970 -30.790  1.00 94.70           H  
ATOM    585  HG3 GLU A  36      35.378   9.683 -29.276  1.00 94.70           H  
ATOM    586  CD  GLU A  36      37.516   9.915 -29.060  1.00 94.70           C  
ATOM    587  OE1 GLU A  36      37.540  11.113 -28.690  1.00 94.70           O  
ATOM    588  OE2 GLU A  36      38.473   9.123 -28.873  1.00 94.70           O  
ATOM    589  N   LEU A  37      35.157   4.977 -30.683  1.00 95.15           N  
ATOM    590  H   LEU A  37      34.843   5.154 -29.740  1.00 95.15           H  
ATOM    591  CA  LEU A  37      35.572   3.613 -31.042  1.00 95.15           C  
ATOM    592  HA  LEU A  37      36.242   3.663 -31.900  1.00 95.15           H  
ATOM    593  C   LEU A  37      34.424   2.703 -31.498  1.00 95.15           C  
ATOM    594  CB  LEU A  37      36.345   2.989 -29.869  1.00 95.15           C  
ATOM    595  HB2 LEU A  37      36.587   1.960 -30.136  1.00 95.15           H  
ATOM    596  HB3 LEU A  37      35.692   2.961 -28.997  1.00 95.15           H  
ATOM    597  O   LEU A  37      34.680   1.670 -32.121  1.00 95.15           O  
ATOM    598  CG  LEU A  37      37.649   3.715 -29.492  1.00 95.15           C  
ATOM    599  HG  LEU A  37      37.425   4.707 -29.098  1.00 95.15           H  
ATOM    600  CD1 LEU A  37      38.361   2.909 -28.406  1.00 95.15           C  
ATOM    601 HD11 LEU A  37      39.271   3.436 -28.118  1.00 95.15           H  
ATOM    602 HD12 LEU A  37      37.707   2.820 -27.539  1.00 95.15           H  
ATOM    603 HD13 LEU A  37      38.611   1.915 -28.777  1.00 95.15           H  
ATOM    604  CD2 LEU A  37      38.627   3.859 -30.663  1.00 95.15           C  
ATOM    605 HD21 LEU A  37      38.815   2.887 -31.120  1.00 95.15           H  
ATOM    606 HD22 LEU A  37      39.563   4.292 -30.311  1.00 95.15           H  
ATOM    607 HD23 LEU A  37      38.205   4.537 -31.405  1.00 95.15           H  
ATOM    608  N   GLY A  38      33.177   3.089 -31.232  1.00 93.24           N  
ATOM    609  H   GLY A  38      33.041   3.919 -30.673  1.00 93.24           H  
ATOM    610  CA  GLY A  38      31.972   2.381 -31.646  1.00 93.24           C  
ATOM    611  HA2 GLY A  38      32.183   1.805 -32.547  1.00 93.24           H  
ATOM    612  HA3 GLY A  38      31.206   3.117 -31.890  1.00 93.24           H  
ATOM    613  C   GLY A  38      31.391   1.446 -30.582  1.00 93.24           C  
ATOM    614  O   GLY A  38      31.523   1.651 -29.378  1.00 93.24           O  
ATOM    615  N   GLU A  39      30.697   0.406 -31.051  1.00 94.49           N  
ATOM    616  H   GLU A  39      30.646   0.286 -32.052  1.00 94.49           H  
ATOM    617  CA  GLU A  39      29.829  -0.450 -30.226  1.00 94.49           C  
ATOM    618  HA  GLU A  39      29.149   0.193 -29.668  1.00 94.49           H  
ATOM    619  C   GLU A  39      30.540  -1.334 -29.185  1.00 94.49           C  
ATOM    620  CB  GLU A  39      28.968  -1.328 -31.141  1.00 94.49           C  
ATOM    621  HB2 GLU A  39      28.327  -0.688 -31.748  1.00 94.49           H  
ATOM    622  HB3 GLU A  39      28.356  -1.942 -30.481  1.00 94.49           H  
ATOM    623  O   GLU A  39      29.893  -1.869 -28.279  1.00 94.49           O  
ATOM    624  CG  GLU A  39      29.739  -2.276 -32.066  1.00 94.49           C  
ATOM    625  HG2 GLU A  39      30.389  -2.913 -31.466  1.00 94.49           H  
ATOM    626  HG3 GLU A  39      30.369  -1.682 -32.728  1.00 94.49           H  
ATOM    627  CD  GLU A  39      28.823  -3.169 -32.919  1.00 94.49           C  
ATOM    628  OE1 GLU A  39      29.310  -3.651 -33.963  1.00 94.49           O  
ATOM    629  OE2 GLU A  39      27.653  -3.446 -32.556  1.00 94.49           O  
ATOM    630  N   ILE A  40      31.855  -1.519 -29.335  1.00 97.09           N  
ATOM    631  H   ILE A  40      32.318  -1.005 -30.070  1.00 97.09           H  
ATOM    632  CA  ILE A  40      32.700  -2.278 -28.414  1.00 97.09           C  
ATOM    633  HA  ILE A  40      32.270  -2.141 -27.422  1.00 97.09           H  
ATOM    634  C   ILE A  40      34.120  -1.721 -28.393  1.00 97.09           C  
ATOM    635  CB  ILE A  40      32.688  -3.793 -28.731  1.00 97.09           C  
ATOM    636  HB  ILE A  40      31.653  -4.120 -28.641  1.00 97.09           H  
ATOM    637  O   ILE A  40      34.701  -1.432 -29.440  1.00 97.09           O  
ATOM    638  CG1 ILE A  40      33.520  -4.604 -27.708  1.00 97.09           C  
ATOM    639 HG12 ILE A  40      34.581  -4.394 -27.842  1.00 97.09           H  
ATOM    640 HG13 ILE A  40      33.249  -4.290 -26.699  1.00 97.09           H  
ATOM    641  CG2 ILE A  40      33.168  -4.110 -30.161  1.00 97.09           C  
ATOM    642 HG21 ILE A  40      32.983  -5.161 -30.384  1.00 97.09           H  
ATOM    643 HG22 ILE A  40      32.616  -3.515 -30.888  1.00 97.09           H  
ATOM    644 HG23 ILE A  40      34.233  -3.901 -30.265  1.00 97.09           H  
ATOM    645  CD1 ILE A  40      33.318  -6.122 -27.805  1.00 97.09           C  
ATOM    646 HD11 ILE A  40      32.254  -6.360 -27.822  1.00 97.09           H  
ATOM    647 HD12 ILE A  40      33.778  -6.604 -26.942  1.00 97.09           H  
ATOM    648 HD13 ILE A  40      33.785  -6.510 -28.710  1.00 97.09           H  
ATOM    649  N   PHE A  41      34.718  -1.649 -27.205  1.00 97.40           N  
ATOM    650  H   PHE A  41      34.176  -1.856 -26.378  1.00 97.40           H  
ATOM    651  CA  PHE A  41      36.148  -1.391 -27.065  1.00 97.40           C  
ATOM    652  HA  PHE A  41      36.645  -1.790 -27.949  1.00 97.40           H  
ATOM    653  C   PHE A  41      36.749  -2.103 -25.853  1.00 97.40           C  
ATOM    654  CB  PHE A  41      36.431   0.117 -27.028  1.00 97.40           C  
ATOM    655  HB2 PHE A  41      37.511   0.266 -27.048  1.00 97.40           H  
ATOM    656  HB3 PHE A  41      36.031   0.573 -27.933  1.00 97.40           H  
ATOM    657  O   PHE A  41      36.109  -2.309 -24.820  1.00 97.40           O  
ATOM    658  CG  PHE A  41      35.864   0.839 -25.824  1.00 97.40           C  
ATOM    659  CD1 PHE A  41      34.542   1.317 -25.854  1.00 97.40           C  
ATOM    660  HD1 PHE A  41      33.931   1.175 -26.734  1.00 97.40           H  
ATOM    661  CD2 PHE A  41      36.651   1.030 -24.671  1.00 97.40           C  
ATOM    662  HD2 PHE A  41      37.667   0.664 -24.642  1.00 97.40           H  
ATOM    663  CE1 PHE A  41      34.011   1.985 -24.739  1.00 97.40           C  
ATOM    664  HE1 PHE A  41      32.991   2.340 -24.759  1.00 97.40           H  
ATOM    665  CE2 PHE A  41      36.116   1.705 -23.558  1.00 97.40           C  
ATOM    666  HE2 PHE A  41      36.708   1.866 -22.669  1.00 97.40           H  
ATOM    667  CZ  PHE A  41      34.798   2.189 -23.595  1.00 97.40           C  
ATOM    668  HZ  PHE A  41      34.383   2.712 -22.746  1.00 97.40           H  
ATOM    669  N   LYS A  42      38.024  -2.463 -25.977  1.00 96.27           N  
ATOM    670  H   LYS A  42      38.479  -2.226 -26.847  1.00 96.27           H  
ATOM    671  CA  LYS A  42      38.859  -2.976 -24.895  1.00 96.27           C  
ATOM    672  HA  LYS A  42      38.248  -3.576 -24.221  1.00 96.27           H  
ATOM    673  C   LYS A  42      39.433  -1.800 -24.111  1.00 96.27           C  
ATOM    674  CB  LYS A  42      39.946  -3.863 -25.517  1.00 96.27           C  
ATOM    675  HB2 LYS A  42      40.536  -3.265 -26.212  1.00 96.27           H  
ATOM    676  HB3 LYS A  42      39.465  -4.664 -26.078  1.00 96.27           H  
ATOM    677  O   LYS A  42      40.041  -0.910 -24.692  1.00 96.27           O  
ATOM    678  CG  LYS A  42      40.878  -4.484 -24.469  1.00 96.27           C  
ATOM    679  HG2 LYS A  42      41.372  -3.693 -23.904  1.00 96.27           H  
ATOM    680  HG3 LYS A  42      40.289  -5.100 -23.789  1.00 96.27           H  
ATOM    681  CD  LYS A  42      41.943  -5.345 -25.156  1.00 96.27           C  
ATOM    682  HD2 LYS A  42      42.440  -4.746 -25.920  1.00 96.27           H  
ATOM    683  HD3 LYS A  42      41.463  -6.199 -25.634  1.00 96.27           H  
ATOM    684  CE  LYS A  42      42.986  -5.826 -24.143  1.00 96.27           C  
ATOM    685  HE2 LYS A  42      42.497  -6.451 -23.395  1.00 96.27           H  
ATOM    686  HE3 LYS A  42      43.404  -4.954 -23.640  1.00 96.27           H  
ATOM    687  NZ  LYS A  42      44.072  -6.580 -24.809  1.00 96.27           N  
ATOM    688  HZ1 LYS A  42      44.503  -5.995 -25.511  1.00 96.27           H  
ATOM    689  HZ2 LYS A  42      44.785  -6.835 -24.141  1.00 96.27           H  
ATOM    690  HZ3 LYS A  42      43.715  -7.412 -25.258  1.00 96.27           H  
ATOM    691  N   PHE A  43      39.290  -1.819 -22.793  1.00 94.45           N  
ATOM    692  H   PHE A  43      38.728  -2.552 -22.384  1.00 94.45           H  
ATOM    693  CA  PHE A  43      39.896  -0.861 -21.878  1.00 94.45           C  
ATOM    694  HA  PHE A  43      40.497  -0.144 -22.438  1.00 94.45           H  
ATOM    695  C   PHE A  43      40.806  -1.601 -20.901  1.00 94.45           C  
ATOM    696  CB  PHE A  43      38.799  -0.086 -21.151  1.00 94.45           C  
ATOM    697  HB2 PHE A  43      38.312  -0.765 -20.451  1.00 94.45           H  
ATOM    698  HB3 PHE A  43      38.053   0.236 -21.877  1.00 94.45           H  
ATOM    699  O   PHE A  43      40.375  -2.486 -20.161  1.00 94.45           O  
ATOM    700  CG  PHE A  43      39.316   1.128 -20.406  1.00 94.45           C  
ATOM    701  CD1 PHE A  43      39.917   0.978 -19.141  1.00 94.45           C  
ATOM    702  HD1 PHE A  43      39.983   0.000 -18.687  1.00 94.45           H  
ATOM    703  CD2 PHE A  43      39.238   2.404 -20.997  1.00 94.45           C  
ATOM    704  HD2 PHE A  43      38.779   2.532 -21.966  1.00 94.45           H  
ATOM    705  CE1 PHE A  43      40.467   2.092 -18.486  1.00 94.45           C  
ATOM    706  HE1 PHE A  43      40.959   1.975 -17.531  1.00 94.45           H  
ATOM    707  CE2 PHE A  43      39.771   3.522 -20.332  1.00 94.45           C  
ATOM    708  HE2 PHE A  43      39.714   4.502 -20.782  1.00 94.45           H  
ATOM    709  CZ  PHE A  43      40.404   3.358 -19.089  1.00 94.45           C  
ATOM    710  HZ  PHE A  43      40.868   4.205 -18.606  1.00 94.45           H  
ATOM    711  N   GLU A  44      42.081  -1.244 -20.899  1.00 91.18           N  
ATOM    712  H   GLU A  44      42.376  -0.497 -21.511  1.00 91.18           H  
ATOM    713  CA  GLU A  44      43.110  -1.881 -20.091  1.00 91.18           C  
ATOM    714  HA  GLU A  44      42.703  -2.779 -19.626  1.00 91.18           H  
ATOM    715  C   GLU A  44      43.559  -0.937 -18.977  1.00 91.18           C  
ATOM    716  CB  GLU A  44      44.242  -2.328 -21.024  1.00 91.18           C  
ATOM    717  HB2 GLU A  44      43.790  -2.874 -21.851  1.00 91.18           H  
ATOM    718  HB3 GLU A  44      44.749  -1.450 -21.424  1.00 91.18           H  
ATOM    719  O   GLU A  44      43.947   0.203 -19.219  1.00 91.18           O  
ATOM    720  CG  GLU A  44      45.268  -3.251 -20.353  1.00 91.18           C  
ATOM    721  HG2 GLU A  44      44.751  -4.101 -19.909  1.00 91.18           H  
ATOM    722  HG3 GLU A  44      45.754  -2.702 -19.547  1.00 91.18           H  
ATOM    723  CD  GLU A  44      46.332  -3.758 -21.343  1.00 91.18           C  
ATOM    724  OE1 GLU A  44      47.350  -4.328 -20.882  1.00 91.18           O  
ATOM    725  OE2 GLU A  44      46.202  -3.518 -22.566  1.00 91.18           O  
ATOM    726  N   ALA A  45      43.523  -1.424 -17.747  1.00 85.27           N  
ATOM    727  H   ALA A  45      43.239  -2.387 -17.638  1.00 85.27           H  
ATOM    728  CA  ALA A  45      44.137  -0.817 -16.576  1.00 85.27           C  
ATOM    729  HA  ALA A  45      44.609   0.126 -16.853  1.00 85.27           H  
ATOM    730  C   ALA A  45      45.230  -1.772 -16.050  1.00 85.27           C  
ATOM    731  CB  ALA A  45      43.027  -0.522 -15.557  1.00 85.27           C  
ATOM    732  HB1 ALA A  45      42.522  -1.448 -15.282  1.00 85.27           H  
ATOM    733  HB2 ALA A  45      42.305   0.168 -15.993  1.00 85.27           H  
ATOM    734  HB3 ALA A  45      43.446  -0.070 -14.658  1.00 85.27           H  
ATOM    735  O   ALA A  45      45.253  -2.945 -16.437  1.00 85.27           O  
ATOM    736  N   PRO A  46      46.152  -1.323 -15.181  1.00 81.27           N  
ATOM    737  CA  PRO A  46      47.127  -2.209 -14.550  1.00 81.27           C  
ATOM    738  HA  PRO A  46      47.847  -2.526 -15.305  1.00 81.27           H  
ATOM    739  C   PRO A  46      46.445  -3.440 -13.928  1.00 81.27           C  
ATOM    740  CB  PRO A  46      47.848  -1.350 -13.504  1.00 81.27           C  
ATOM    741  HB2 PRO A  46      48.898  -1.627 -13.410  1.00 81.27           H  
ATOM    742  HB3 PRO A  46      47.350  -1.424 -12.537  1.00 81.27           H  
ATOM    743  O   PRO A  46      45.612  -3.316 -13.036  1.00 81.27           O  
ATOM    744  CG  PRO A  46      47.688   0.073 -14.035  1.00 81.27           C  
ATOM    745  HG2 PRO A  46      48.459   0.279 -14.777  1.00 81.27           H  
ATOM    746  HG3 PRO A  46      47.722   0.811 -13.233  1.00 81.27           H  
ATOM    747  CD  PRO A  46      46.324   0.039 -14.714  1.00 81.27           C  
ATOM    748  HD2 PRO A  46      45.553   0.247 -13.973  1.00 81.27           H  
ATOM    749  HD3 PRO A  46      46.292   0.758 -15.532  1.00 81.27           H  
ATOM    750  N   GLY A  47      46.759  -4.630 -14.448  1.00 81.88           N  
ATOM    751  H   GLY A  47      47.399  -4.652 -15.229  1.00 81.88           H  
ATOM    752  CA  GLY A  47      46.205  -5.904 -13.975  1.00 81.88           C  
ATOM    753  HA2 GLY A  47      46.271  -5.930 -12.887  1.00 81.88           H  
ATOM    754  HA3 GLY A  47      46.813  -6.719 -14.367  1.00 81.88           H  
ATOM    755  C   GLY A  47      44.745  -6.196 -14.350  1.00 81.88           C  
ATOM    756  O   GLY A  47      44.224  -7.222 -13.921  1.00 81.88           O  
ATOM    757  N   ARG A  48      44.073  -5.347 -15.143  1.00 84.42           N  
ATOM    758  H   ARG A  48      44.550  -4.527 -15.490  1.00 84.42           H  
ATOM    759  CA  ARG A  48      42.659  -5.536 -15.504  1.00 84.42           C  
ATOM    760  HA  ARG A  48      42.408  -6.588 -15.366  1.00 84.42           H  
ATOM    761  C   ARG A  48      42.382  -5.193 -16.961  1.00 84.42           C  
ATOM    762  CB  ARG A  48      41.770  -4.714 -14.554  1.00 84.42           C  
ATOM    763  HB2 ARG A  48      41.943  -3.651 -14.724  1.00 84.42           H  
ATOM    764  HB3 ARG A  48      42.048  -4.946 -13.526  1.00 84.42           H  
ATOM    765  O   ARG A  48      42.770  -4.137 -17.449  1.00 84.42           O  
ATOM    766  CG  ARG A  48      40.275  -5.034 -14.740  1.00 84.42           C  
ATOM    767  HG2 ARG A  48      40.127  -6.102 -14.584  1.00 84.42           H  
ATOM    768  HG3 ARG A  48      39.954  -4.791 -15.753  1.00 84.42           H  
ATOM    769  CD  ARG A  48      39.381  -4.280 -13.748  1.00 84.42           C  
ATOM    770  HD2 ARG A  48      38.397  -4.747 -13.767  1.00 84.42           H  
ATOM    771  HD3 ARG A  48      39.799  -4.388 -12.747  1.00 84.42           H  
ATOM    772  NE  ARG A  48      39.225  -2.857 -14.112  1.00 84.42           N  
ATOM    773  HE  ARG A  48      39.245  -2.658 -15.102  1.00 84.42           H  
ATOM    774  NH1 ARG A  48      38.663  -2.054 -12.039  1.00 84.42           N  
ATOM    775 HH11 ARG A  48      38.808  -2.983 -11.669  1.00 84.42           H  
ATOM    776 HH12 ARG A  48      38.472  -1.268 -11.434  1.00 84.42           H  
ATOM    777  NH2 ARG A  48      38.734  -0.654 -13.762  1.00 84.42           N  
ATOM    778 HH21 ARG A  48      38.469   0.099 -13.143  1.00 84.42           H  
ATOM    779 HH22 ARG A  48      38.866  -0.469 -14.746  1.00 84.42           H  
ATOM    780  CZ  ARG A  48      38.876  -1.867 -13.309  1.00 84.42           C  
ATOM    781  N   VAL A  49      41.624  -6.053 -17.627  1.00 91.71           N  
ATOM    782  H   VAL A  49      41.295  -6.879 -17.149  1.00 91.71           H  
ATOM    783  CA  VAL A  49      41.078  -5.802 -18.961  1.00 91.71           C  
ATOM    784  HA  VAL A  49      41.355  -4.805 -19.305  1.00 91.71           H  
ATOM    785  C   VAL A  49      39.562  -5.870 -18.863  1.00 91.71           C  
ATOM    786  CB  VAL A  49      41.611  -6.828 -19.975  1.00 91.71           C  
ATOM    787  HB  VAL A  49      41.352  -7.833 -19.643  1.00 91.71           H  
ATOM    788  O   VAL A  49      39.024  -6.887 -18.439  1.00 91.71           O  
ATOM    789  CG1 VAL A  49      41.003  -6.597 -21.362  1.00 91.71           C  
ATOM    790 HG11 VAL A  49      41.374  -7.361 -22.047  1.00 91.71           H  
ATOM    791 HG12 VAL A  49      41.253  -5.596 -21.714  1.00 91.71           H  
ATOM    792 HG13 VAL A  49      39.919  -6.705 -21.324  1.00 91.71           H  
ATOM    793  CG2 VAL A  49      43.136  -6.741 -20.123  1.00 91.71           C  
ATOM    794 HG21 VAL A  49      43.481  -7.515 -20.809  1.00 91.71           H  
ATOM    795 HG22 VAL A  49      43.623  -6.903 -19.161  1.00 91.71           H  
ATOM    796 HG23 VAL A  49      43.415  -5.761 -20.511  1.00 91.71           H  
ATOM    797  N   THR A  50      38.885  -4.806 -19.280  1.00 94.27           N  
ATOM    798  H   THR A  50      39.397  -4.001 -19.609  1.00 94.27           H  
ATOM    799  CA  THR A  50      37.422  -4.731 -19.330  1.00 94.27           C  
ATOM    800  HA  THR A  50      36.987  -5.690 -19.048  1.00 94.27           H  
ATOM    801  C   THR A  50      37.007  -4.416 -20.762  1.00 94.27           C  
ATOM    802  CB  THR A  50      36.899  -3.667 -18.352  1.00 94.27           C  
ATOM    803  HB  THR A  50      37.274  -2.693 -18.666  1.00 94.27           H  
ATOM    804  O   THR A  50      37.626  -3.580 -21.420  1.00 94.27           O  
ATOM    805  CG2 THR A  50      35.374  -3.605 -18.309  1.00 94.27           C  
ATOM    806 HG21 THR A  50      34.980  -3.268 -19.268  1.00 94.27           H  
ATOM    807 HG22 THR A  50      34.964  -4.587 -18.072  1.00 94.27           H  
ATOM    808 HG23 THR A  50      35.061  -2.893 -17.545  1.00 94.27           H  
ATOM    809  OG1 THR A  50      37.362  -3.910 -17.032  1.00 94.27           O  
ATOM    810  HG1 THR A  50      36.942  -4.705 -16.695  1.00 94.27           H  
ATOM    811  N   ARG A  51      35.977  -5.087 -21.274  1.00 97.15           N  
ATOM    812  H   ARG A  51      35.525  -5.797 -20.715  1.00 97.15           H  
ATOM    813  CA  ARG A  51      35.455  -4.856 -22.627  1.00 97.15           C  
ATOM    814  HA  ARG A  51      36.114  -4.203 -23.199  1.00 97.15           H  
ATOM    815  C   ARG A  51      34.106  -4.168 -22.511  1.00 97.15           C  
ATOM    816  CB  ARG A  51      35.350  -6.195 -23.357  1.00 97.15           C  
ATOM    817  HB2 ARG A  51      34.705  -6.839 -22.759  1.00 97.15           H  
ATOM    818  HB3 ARG A  51      34.886  -6.050 -24.333  1.00 97.15           H  
ATOM    819  O   ARG A  51      33.164  -4.764 -22.000  1.00 97.15           O  
ATOM    820  CG  ARG A  51      36.715  -6.873 -23.538  1.00 97.15           C  
ATOM    821  HG2 ARG A  51      37.255  -6.388 -24.351  1.00 97.15           H  
ATOM    822  HG3 ARG A  51      37.310  -6.793 -22.629  1.00 97.15           H  
ATOM    823  CD  ARG A  51      36.515  -8.357 -23.844  1.00 97.15           C  
ATOM    824  HD2 ARG A  51      35.913  -8.446 -24.748  1.00 97.15           H  
ATOM    825  HD3 ARG A  51      35.961  -8.827 -23.031  1.00 97.15           H  
ATOM    826  NE  ARG A  51      37.800  -9.051 -24.037  1.00 97.15           N  
ATOM    827  HE  ARG A  51      38.039  -9.310 -24.984  1.00 97.15           H  
ATOM    828  NH1 ARG A  51      38.339  -9.390 -21.820  1.00 97.15           N  
ATOM    829 HH11 ARG A  51      37.487  -8.931 -21.529  1.00 97.15           H  
ATOM    830 HH12 ARG A  51      38.742 -10.103 -21.229  1.00 97.15           H  
ATOM    831  NH2 ARG A  51      39.574 -10.317 -23.400  1.00 97.15           N  
ATOM    832 HH21 ARG A  51      39.785 -10.976 -22.664  1.00 97.15           H  
ATOM    833 HH22 ARG A  51      39.506 -10.819 -24.273  1.00 97.15           H  
ATOM    834  CZ  ARG A  51      38.565  -9.562 -23.091  1.00 97.15           C  
ATOM    835  N   TYR A  52      34.026  -2.914 -22.929  1.00 97.99           N  
ATOM    836  H   TYR A  52      34.807  -2.515 -23.430  1.00 97.99           H  
ATOM    837  CA  TYR A  52      32.800  -2.131 -22.829  1.00 97.99           C  
ATOM    838  HA  TYR A  52      32.252  -2.446 -21.940  1.00 97.99           H  
ATOM    839  C   TYR A  52      31.919  -2.369 -24.045  1.00 97.99           C  
ATOM    840  CB  TYR A  52      33.129  -0.653 -22.656  1.00 97.99           C  
ATOM    841  HB2 TYR A  52      33.878  -0.376 -23.399  1.00 97.99           H  
ATOM    842  HB3 TYR A  52      32.234  -0.062 -22.846  1.00 97.99           H  
ATOM    843  O   TYR A  52      32.419  -2.360 -25.167  1.00 97.99           O  
ATOM    844  CG  TYR A  52      33.637  -0.328 -21.269  1.00 97.99           C  
ATOM    845  CD1 TYR A  52      32.726   0.049 -20.265  1.00 97.99           C  
ATOM    846  HD1 TYR A  52      31.672   0.117 -20.487  1.00 97.99           H  
ATOM    847  CD2 TYR A  52      35.009  -0.437 -20.975  1.00 97.99           C  
ATOM    848  HD2 TYR A  52      35.700  -0.732 -21.751  1.00 97.99           H  
ATOM    849  CE1 TYR A  52      33.189   0.335 -18.969  1.00 97.99           C  
ATOM    850  HE1 TYR A  52      32.501   0.640 -18.195  1.00 97.99           H  
ATOM    851  CE2 TYR A  52      35.471  -0.154 -19.677  1.00 97.99           C  
ATOM    852  HE2 TYR A  52      36.522  -0.224 -19.438  1.00 97.99           H  
ATOM    853  OH  TYR A  52      35.025   0.522 -17.429  1.00 97.99           O  
ATOM    854  HH  TYR A  52      35.984   0.480 -17.396  1.00 97.99           H  
ATOM    855  CZ  TYR A  52      34.562   0.235 -18.673  1.00 97.99           C  
ATOM    856  N   LEU A  53      30.626  -2.572 -23.810  1.00 98.43           N  
ATOM    857  H   LEU A  53      30.320  -2.562 -22.847  1.00 98.43           H  
ATOM    858  CA  LEU A  53      29.599  -2.770 -24.826  1.00 98.43           C  
ATOM    859  HA  LEU A  53      30.057  -2.791 -25.815  1.00 98.43           H  
ATOM    860  C   LEU A  53      28.605  -1.612 -24.786  1.00 98.43           C  
ATOM    861  CB  LEU A  53      28.855  -4.096 -24.590  1.00 98.43           C  
ATOM    862  HB2 LEU A  53      28.169  -4.243 -25.424  1.00 98.43           H  
ATOM    863  HB3 LEU A  53      28.261  -3.999 -23.681  1.00 98.43           H  
ATOM    864  O   LEU A  53      28.181  -1.200 -23.702  1.00 98.43           O  
ATOM    865  CG  LEU A  53      29.729  -5.351 -24.450  1.00 98.43           C  
ATOM    866  HG  LEU A  53      30.373  -5.262 -23.575  1.00 98.43           H  
ATOM    867  CD1 LEU A  53      28.824  -6.567 -24.262  1.00 98.43           C  
ATOM    868 HD11 LEU A  53      28.148  -6.672 -25.111  1.00 98.43           H  
ATOM    869 HD12 LEU A  53      29.437  -7.464 -24.183  1.00 98.43           H  
ATOM    870 HD13 LEU A  53      28.243  -6.455 -23.347  1.00 98.43           H  
ATOM    871  CD2 LEU A  53      30.593  -5.592 -25.683  1.00 98.43           C  
ATOM    872 HD21 LEU A  53      31.180  -6.501 -25.550  1.00 98.43           H  
ATOM    873 HD22 LEU A  53      29.968  -5.681 -26.571  1.00 98.43           H  
ATOM    874 HD23 LEU A  53      31.275  -4.751 -25.810  1.00 98.43           H  
ATOM    875  N   SER A  54      28.201  -1.133 -25.960  1.00 96.87           N  
ATOM    876  H   SER A  54      28.699  -1.425 -26.788  1.00 96.87           H  
ATOM    877  CA  SER A  54      27.309   0.024 -26.090  1.00 96.87           C  
ATOM    878  HA  SER A  54      26.750   0.153 -25.164  1.00 96.87           H  
ATOM    879  C   SER A  54      26.255  -0.088 -27.198  1.00 96.87           C  
ATOM    880  CB  SER A  54      28.150   1.284 -26.297  1.00 96.87           C  
ATOM    881  HB2 SER A  54      28.751   1.470 -25.407  1.00 96.87           H  
ATOM    882  HB3 SER A  54      27.478   2.126 -26.465  1.00 96.87           H  
ATOM    883  O   SER A  54      25.474   0.844 -27.351  1.00 96.87           O  
ATOM    884  OG  SER A  54      28.997   1.128 -27.417  1.00 96.87           O  
ATOM    885  HG  SER A  54      29.567   1.892 -27.530  1.00 96.87           H  
ATOM    886  N   SER A  55      26.179  -1.197 -27.948  1.00 96.81           N  
ATOM    887  H   SER A  55      26.854  -1.935 -27.808  1.00 96.81           H  
ATOM    888  CA  SER A  55      25.111  -1.417 -28.942  1.00 96.81           C  
ATOM    889  HA  SER A  55      24.558  -0.486 -29.072  1.00 96.81           H  
ATOM    890  C   SER A  55      24.101  -2.470 -28.516  1.00 96.81           C  
ATOM    891  CB  SER A  55      25.651  -1.776 -30.328  1.00 96.81           C  
ATOM    892  HB2 SER A  55      26.394  -1.032 -30.615  1.00 96.81           H  
ATOM    893  HB3 SER A  55      24.833  -1.713 -31.046  1.00 96.81           H  
ATOM    894  O   SER A  55      24.443  -3.482 -27.891  1.00 96.81           O  
ATOM    895  OG  SER A  55      26.190  -3.094 -30.373  1.00 96.81           O  
ATOM    896  HG  SER A  55      26.708  -3.176 -31.177  1.00 96.81           H  
ATOM    897  N   GLN A  56      22.851  -2.290 -28.948  1.00 96.19           N  
ATOM    898  H   GLN A  56      22.644  -1.455 -29.477  1.00 96.19           H  
ATOM    899  CA  GLN A  56      21.797  -3.285 -28.752  1.00 96.19           C  
ATOM    900  HA  GLN A  56      21.653  -3.430 -27.681  1.00 96.19           H  
ATOM    901  C   GLN A  56      22.190  -4.641 -29.358  1.00 96.19           C  
ATOM    902  CB  GLN A  56      20.494  -2.733 -29.351  1.00 96.19           C  
ATOM    903  HB2 GLN A  56      20.273  -1.791 -28.850  1.00 96.19           H  
ATOM    904  HB3 GLN A  56      20.631  -2.519 -30.411  1.00 96.19           H  
ATOM    905  O   GLN A  56      21.928  -5.682 -28.754  1.00 96.19           O  
ATOM    906  CG  GLN A  56      19.282  -3.660 -29.156  1.00 96.19           C  
ATOM    907  HG2 GLN A  56      19.279  -4.044 -28.136  1.00 96.19           H  
ATOM    908  HG3 GLN A  56      18.377  -3.068 -29.293  1.00 96.19           H  
ATOM    909  CD  GLN A  56      19.191  -4.827 -30.140  1.00 96.19           C  
ATOM    910  NE2 GLN A  56      18.395  -5.827 -29.859  1.00 96.19           N  
ATOM    911 HE21 GLN A  56      18.307  -6.527 -30.582  1.00 96.19           H  
ATOM    912 HE22 GLN A  56      17.842  -5.802 -29.014  1.00 96.19           H  
ATOM    913  OE1 GLN A  56      19.791  -4.880 -31.199  1.00 96.19           O  
ATOM    914  N   ARG A  57      22.867  -4.631 -30.515  1.00 95.42           N  
ATOM    915  H   ARG A  57      23.046  -3.725 -30.923  1.00 95.42           H  
ATOM    916  CA  ARG A  57      23.279  -5.831 -31.256  1.00 95.42           C  
ATOM    917  HA  ARG A  57      22.385  -6.392 -31.527  1.00 95.42           H  
ATOM    918  C   ARG A  57      24.158  -6.758 -30.419  1.00 95.42           C  
ATOM    919  CB  ARG A  57      24.012  -5.387 -32.530  1.00 95.42           C  
ATOM    920  HB2 ARG A  57      23.368  -4.712 -33.094  1.00 95.42           H  
ATOM    921  HB3 ARG A  57      24.909  -4.835 -32.248  1.00 95.42           H  
ATOM    922  O   ARG A  57      23.859  -7.946 -30.321  1.00 95.42           O  
ATOM    923  CG  ARG A  57      24.403  -6.565 -33.433  1.00 95.42           C  
ATOM    924  HG2 ARG A  57      23.496  -7.000 -33.854  1.00 95.42           H  
ATOM    925  HG3 ARG A  57      24.933  -7.335 -32.872  1.00 95.42           H  
ATOM    926  CD  ARG A  57      25.303  -6.075 -34.571  1.00 95.42           C  
ATOM    927  HD2 ARG A  57      24.900  -5.142 -34.967  1.00 95.42           H  
ATOM    928  HD3 ARG A  57      25.278  -6.807 -35.379  1.00 95.42           H  
ATOM    929  NE  ARG A  57      26.703  -5.854 -34.140  1.00 95.42           N  
ATOM    930  HE  ARG A  57      26.961  -4.944 -33.784  1.00 95.42           H  
ATOM    931  NH1 ARG A  57      27.561  -7.933 -34.673  1.00 95.42           N  
ATOM    932 HH11 ARG A  57      28.368  -8.429 -35.025  1.00 95.42           H  
ATOM    933 HH12 ARG A  57      26.645  -8.358 -34.646  1.00 95.42           H  
ATOM    934  NH2 ARG A  57      28.937  -6.272 -34.380  1.00 95.42           N  
ATOM    935 HH21 ARG A  57      29.117  -5.289 -34.228  1.00 95.42           H  
ATOM    936 HH22 ARG A  57      29.605  -6.822 -34.900  1.00 95.42           H  
ATOM    937  CZ  ARG A  57      27.712  -6.676 -34.373  1.00 95.42           C  
ATOM    938  N   LEU A  58      25.232  -6.227 -29.829  1.00 97.04           N  
ATOM    939  H   LEU A  58      25.402  -5.237 -29.940  1.00 97.04           H  
ATOM    940  CA  LEU A  58      26.161  -7.019 -29.019  1.00 97.04           C  
ATOM    941  HA  LEU A  58      26.327  -7.984 -29.499  1.00 97.04           H  
ATOM    942  C   LEU A  58      25.581  -7.324 -27.639  1.00 97.04           C  
ATOM    943  CB  LEU A  58      27.506  -6.286 -28.889  1.00 97.04           C  
ATOM    944  HB2 LEU A  58      27.333  -5.314 -28.428  1.00 97.04           H  
ATOM    945  HB3 LEU A  58      28.143  -6.863 -28.219  1.00 97.04           H  
ATOM    946  O   LEU A  58      25.767  -8.423 -27.123  1.00 97.04           O  
ATOM    947  CG  LEU A  58      28.262  -6.073 -30.212  1.00 97.04           C  
ATOM    948  HG  LEU A  58      27.664  -5.449 -30.877  1.00 97.04           H  
ATOM    949  CD1 LEU A  58      29.583  -5.369 -29.919  1.00 97.04           C  
ATOM    950 HD11 LEU A  58      30.134  -5.215 -30.847  1.00 97.04           H  
ATOM    951 HD12 LEU A  58      30.187  -5.966 -29.236  1.00 97.04           H  
ATOM    952 HD13 LEU A  58      29.380  -4.396 -29.472  1.00 97.04           H  
ATOM    953  CD2 LEU A  58      28.587  -7.381 -30.936  1.00 97.04           C  
ATOM    954 HD21 LEU A  58      27.670  -7.883 -31.245  1.00 97.04           H  
ATOM    955 HD22 LEU A  58      29.166  -8.032 -30.281  1.00 97.04           H  
ATOM    956 HD23 LEU A  58      29.180  -7.165 -31.824  1.00 97.04           H  
ATOM    957  N   ILE A  59      24.844  -6.380 -27.047  1.00 96.90           N  
ATOM    958  H   ILE A  59      24.736  -5.487 -27.506  1.00 96.90           H  
ATOM    959  CA  ILE A  59      24.272  -6.550 -25.707  1.00 96.90           C  
ATOM    960  HA  ILE A  59      25.051  -6.949 -25.057  1.00 96.90           H  
ATOM    961  C   ILE A  59      23.150  -7.588 -25.703  1.00 96.90           C  
ATOM    962  CB  ILE A  59      23.848  -5.184 -25.130  1.00 96.90           C  
ATOM    963  HB  ILE A  59      23.254  -4.649 -25.870  1.00 96.90           H  
ATOM    964  O   ILE A  59      23.039  -8.337 -24.736  1.00 96.90           O  
ATOM    965  CG1 ILE A  59      25.142  -4.394 -24.818  1.00 96.90           C  
ATOM    966 HG12 ILE A  59      25.854  -4.507 -25.635  1.00 96.90           H  
ATOM    967 HG13 ILE A  59      25.606  -4.813 -23.925  1.00 96.90           H  
ATOM    968  CG2 ILE A  59      23.004  -5.346 -23.850  1.00 96.90           C  
ATOM    969 HG21 ILE A  59      23.552  -5.936 -23.115  1.00 96.90           H  
ATOM    970 HG22 ILE A  59      22.778  -4.370 -23.421  1.00 96.90           H  
ATOM    971 HG23 ILE A  59      22.055  -5.831 -24.079  1.00 96.90           H  
ATOM    972  CD1 ILE A  59      24.962  -2.891 -24.620  1.00 96.90           C  
ATOM    973 HD11 ILE A  59      24.165  -2.683 -23.905  1.00 96.90           H  
ATOM    974 HD12 ILE A  59      25.892  -2.469 -24.240  1.00 96.90           H  
ATOM    975 HD13 ILE A  59      24.746  -2.412 -25.575  1.00 96.90           H  
ATOM    976  N   LYS A  60      22.364  -7.704 -26.780  1.00 94.37           N  
ATOM    977  H   LYS A  60      22.467  -7.028 -27.524  1.00 94.37           H  
ATOM    978  CA  LYS A  60      21.401  -8.800 -26.958  1.00 94.37           C  
ATOM    979  HA  LYS A  60      20.639  -8.742 -26.181  1.00 94.37           H  
ATOM    980  C   LYS A  60      22.072 -10.163 -26.793  1.00 94.37           C  
ATOM    981  CB  LYS A  60      20.732  -8.663 -28.336  1.00 94.37           C  
ATOM    982  HB2 LYS A  60      20.151  -7.741 -28.353  1.00 94.37           H  
ATOM    983  HB3 LYS A  60      21.500  -8.602 -29.107  1.00 94.37           H  
ATOM    984  O   LYS A  60      21.539 -11.019 -26.100  1.00 94.37           O  
ATOM    985  CG  LYS A  60      19.807  -9.850 -28.648  1.00 94.37           C  
ATOM    986  HG2 LYS A  60      20.391 -10.770 -28.679  1.00 94.37           H  
ATOM    987  HG3 LYS A  60      19.056  -9.941 -27.863  1.00 94.37           H  
ATOM    988  CD  LYS A  60      19.112  -9.689 -30.000  1.00 94.37           C  
ATOM    989  HD2 LYS A  60      19.864  -9.589 -30.782  1.00 94.37           H  
ATOM    990  HD3 LYS A  60      18.484  -8.798 -29.978  1.00 94.37           H  
ATOM    991  CE  LYS A  60      18.254 -10.934 -30.244  1.00 94.37           C  
ATOM    992  HE2 LYS A  60      18.899 -11.812 -30.197  1.00 94.37           H  
ATOM    993  HE3 LYS A  60      17.529 -11.019 -29.434  1.00 94.37           H  
ATOM    994  NZ  LYS A  60      17.557 -10.880 -31.551  1.00 94.37           N  
ATOM    995  HZ1 LYS A  60      17.006 -11.717 -31.680  1.00 94.37           H  
ATOM    996  HZ2 LYS A  60      18.223 -10.805 -32.305  1.00 94.37           H  
ATOM    997  HZ3 LYS A  60      16.930 -10.088 -31.577  1.00 94.37           H  
ATOM    998  N   GLU A  61      23.237 -10.347 -27.408  1.00 94.81           N  
ATOM    999  H   GLU A  61      23.629  -9.581 -27.937  1.00 94.81           H  
ATOM   1000  CA  GLU A  61      23.994 -11.594 -27.328  1.00 94.81           C  
ATOM   1001  HA  GLU A  61      23.307 -12.433 -27.442  1.00 94.81           H  
ATOM   1002  C   GLU A  61      24.689 -11.768 -25.972  1.00 94.81           C  
ATOM   1003  CB  GLU A  61      24.987 -11.616 -28.492  1.00 94.81           C  
ATOM   1004  HB2 GLU A  61      24.447 -11.373 -29.408  1.00 94.81           H  
ATOM   1005  HB3 GLU A  61      25.763 -10.866 -28.335  1.00 94.81           H  
ATOM   1006  O   GLU A  61      24.636 -12.847 -25.392  1.00 94.81           O  
ATOM   1007  CG  GLU A  61      25.625 -12.994 -28.650  1.00 94.81           C  
ATOM   1008  HG2 GLU A  61      26.176 -13.237 -27.741  1.00 94.81           H  
ATOM   1009  HG3 GLU A  61      24.830 -13.727 -28.784  1.00 94.81           H  
ATOM   1010  CD  GLU A  61      26.577 -13.071 -29.844  1.00 94.81           C  
ATOM   1011  OE1 GLU A  61      27.406 -14.006 -29.860  1.00 94.81           O  
ATOM   1012  OE2 GLU A  61      26.509 -12.220 -30.750  1.00 94.81           O  
ATOM   1013  N   ALA A  62      25.279 -10.702 -25.423  1.00 96.04           N  
ATOM   1014  H   ALA A  62      25.330  -9.848 -25.961  1.00 96.04           H  
ATOM   1015  CA  ALA A  62      25.909 -10.729 -24.102  1.00 96.04           C  
ATOM   1016  HA  ALA A  62      26.640 -11.538 -24.085  1.00 96.04           H  
ATOM   1017  C   ALA A  62      24.904 -10.990 -22.965  1.00 96.04           C  
ATOM   1018  CB  ALA A  62      26.662  -9.413 -23.889  1.00 96.04           C  
ATOM   1019  HB1 ALA A  62      27.364  -9.251 -24.707  1.00 96.04           H  
ATOM   1020  HB2 ALA A  62      27.217  -9.464 -22.952  1.00 96.04           H  
ATOM   1021  HB3 ALA A  62      25.956  -8.584 -23.839  1.00 96.04           H  
ATOM   1022  O   ALA A  62      25.278 -11.472 -21.905  1.00 96.04           O  
ATOM   1023  N   CYS A  63      23.622 -10.684 -23.169  1.00 92.84           N  
ATOM   1024  H   CYS A  63      23.373 -10.253 -24.048  1.00 92.84           H  
ATOM   1025  CA  CYS A  63      22.556 -10.933 -22.198  1.00 92.84           C  
ATOM   1026  HA  CYS A  63      22.962 -10.821 -21.192  1.00 92.84           H  
ATOM   1027  C   CYS A  63      21.977 -12.355 -22.252  1.00 92.84           C  
ATOM   1028  CB  CYS A  63      21.459  -9.884 -22.395  1.00 92.84           C  
ATOM   1029  HB2 CYS A  63      20.579 -10.181 -21.824  1.00 92.84           H  
ATOM   1030  HB3 CYS A  63      21.191  -9.843 -23.451  1.00 92.84           H  
ATOM   1031  O   CYS A  63      21.041 -12.636 -21.501  1.00 92.84           O  
ATOM   1032  SG  CYS A  63      22.044  -8.266 -21.815  1.00 92.84           S  
ATOM   1033  HG  CYS A  63      22.956  -8.145 -22.783  1.00 92.84           H  
ATOM   1034  N   ASP A  64      22.494 -13.227 -23.120  1.00 91.46           N  
ATOM   1035  H   ASP A  64      23.251 -12.934 -23.721  1.00 91.46           H  
ATOM   1036  CA  ASP A  64      22.163 -14.650 -23.131  1.00 91.46           C  
ATOM   1037  HA  ASP A  64      21.081 -14.770 -23.080  1.00 91.46           H  
ATOM   1038  C   ASP A  64      22.786 -15.344 -21.910  1.00 91.46           C  
ATOM   1039  CB  ASP A  64      22.640 -15.263 -24.455  1.00 91.46           C  
ATOM   1040  HB2 ASP A  64      23.719 -15.136 -24.538  1.00 91.46           H  
ATOM   1041  HB3 ASP A  64      22.169 -14.727 -25.279  1.00 91.46           H  
ATOM   1042  O   ASP A  64      23.986 -15.635 -21.873  1.00 91.46           O  
ATOM   1043  CG  ASP A  64      22.328 -16.754 -24.601  1.00 91.46           C  
ATOM   1044  OD1 ASP A  64      21.832 -17.382 -23.634  1.00 91.46           O  
ATOM   1045  OD2 ASP A  64      22.635 -17.279 -25.692  1.00 91.46           O  
ATOM   1046  N   GLU A  65      21.956 -15.623 -20.901  1.00 89.31           N  
ATOM   1047  H   GLU A  65      20.995 -15.321 -20.978  1.00 89.31           H  
ATOM   1048  CA  GLU A  65      22.392 -16.227 -19.639  1.00 89.31           C  
ATOM   1049  HA  GLU A  65      23.212 -15.622 -19.252  1.00 89.31           H  
ATOM   1050  C   GLU A  65      22.930 -17.662 -19.795  1.00 89.31           C  
ATOM   1051  CB  GLU A  65      21.265 -16.193 -18.590  1.00 89.31           C  
ATOM   1052  HB2 GLU A  65      21.622 -16.703 -17.696  1.00 89.31           H  
ATOM   1053  HB3 GLU A  65      20.401 -16.736 -18.972  1.00 89.31           H  
ATOM   1054  O   GLU A  65      23.561 -18.186 -18.875  1.00 89.31           O  
ATOM   1055  CG  GLU A  65      20.841 -14.770 -18.184  1.00 89.31           C  
ATOM   1056  HG2 GLU A  65      20.294 -14.308 -19.006  1.00 89.31           H  
ATOM   1057  HG3 GLU A  65      21.739 -14.178 -18.003  1.00 89.31           H  
ATOM   1058  CD  GLU A  65      19.969 -14.754 -16.913  1.00 89.31           C  
ATOM   1059  OE1 GLU A  65      20.072 -13.785 -16.125  1.00 89.31           O  
ATOM   1060  OE2 GLU A  65      19.206 -15.710 -16.664  1.00 89.31           O  
ATOM   1061  N   SER A  66      22.733 -18.322 -20.943  1.00 88.70           N  
ATOM   1062  H   SER A  66      22.249 -17.862 -21.700  1.00 88.70           H  
ATOM   1063  CA  SER A  66      23.368 -19.621 -21.208  1.00 88.70           C  
ATOM   1064  HA  SER A  66      23.255 -20.249 -20.324  1.00 88.70           H  
ATOM   1065  C   SER A  66      24.873 -19.484 -21.476  1.00 88.70           C  
ATOM   1066  CB  SER A  66      22.666 -20.343 -22.362  1.00 88.70           C  
ATOM   1067  HB2 SER A  66      23.011 -21.377 -22.383  1.00 88.70           H  
ATOM   1068  HB3 SER A  66      21.589 -20.342 -22.198  1.00 88.70           H  
ATOM   1069  O   SER A  66      25.646 -20.388 -21.162  1.00 88.70           O  
ATOM   1070  OG  SER A  66      22.959 -19.753 -23.608  1.00 88.70           O  
ATOM   1071  HG  SER A  66      22.472 -18.931 -23.703  1.00 88.70           H  
ATOM   1072  N   ARG A  67      25.306 -18.322 -21.980  1.00 93.59           N  
ATOM   1073  H   ARG A  67      24.601 -17.626 -22.173  1.00 93.59           H  
ATOM   1074  CA  ARG A  67      26.691 -18.037 -22.387  1.00 93.59           C  
ATOM   1075  HA  ARG A  67      27.272 -18.959 -22.407  1.00 93.59           H  
ATOM   1076  C   ARG A  67      27.407 -17.087 -21.441  1.00 93.59           C  
ATOM   1077  CB  ARG A  67      26.658 -17.434 -23.791  1.00 93.59           C  
ATOM   1078  HB2 ARG A  67      25.984 -16.578 -23.797  1.00 93.59           H  
ATOM   1079  HB3 ARG A  67      27.660 -17.089 -24.048  1.00 93.59           H  
ATOM   1080  O   ARG A  67      28.625 -17.183 -21.281  1.00 93.59           O  
ATOM   1081  CG  ARG A  67      26.189 -18.454 -24.837  1.00 93.59           C  
ATOM   1082  HG2 ARG A  67      26.933 -19.245 -24.940  1.00 93.59           H  
ATOM   1083  HG3 ARG A  67      25.244 -18.904 -24.533  1.00 93.59           H  
ATOM   1084  CD  ARG A  67      25.963 -17.773 -26.181  1.00 93.59           C  
ATOM   1085  HD2 ARG A  67      25.188 -17.017 -26.054  1.00 93.59           H  
ATOM   1086  HD3 ARG A  67      25.603 -18.517 -26.892  1.00 93.59           H  
ATOM   1087  NE  ARG A  67      27.201 -17.152 -26.685  1.00 93.59           N  
ATOM   1088  HE  ARG A  67      28.063 -17.382 -26.212  1.00 93.59           H  
ATOM   1089  NH1 ARG A  67      26.227 -15.999 -28.392  1.00 93.59           N  
ATOM   1090 HH11 ARG A  67      25.316 -16.339 -28.120  1.00 93.59           H  
ATOM   1091 HH12 ARG A  67      26.380 -15.326 -29.129  1.00 93.59           H  
ATOM   1092  NH2 ARG A  67      28.379 -15.736 -28.005  1.00 93.59           N  
ATOM   1093 HH21 ARG A  67      28.370 -15.110 -28.797  1.00 93.59           H  
ATOM   1094 HH22 ARG A  67      29.230 -16.065 -27.570  1.00 93.59           H  
ATOM   1095  CZ  ARG A  67      27.263 -16.301 -27.680  1.00 93.59           C  
ATOM   1096  N   PHE A  68      26.660 -16.192 -20.807  1.00 96.12           N  
ATOM   1097  H   PHE A  68      25.673 -16.159 -21.019  1.00 96.12           H  
ATOM   1098  CA  PHE A  68      27.189 -15.159 -19.929  1.00 96.12           C  
ATOM   1099  HA  PHE A  68      28.248 -15.352 -19.760  1.00 96.12           H  
ATOM   1100  C   PHE A  68      26.498 -15.194 -18.565  1.00 96.12           C  
ATOM   1101  CB  PHE A  68      27.062 -13.796 -20.621  1.00 96.12           C  
ATOM   1102  HB2 PHE A  68      27.492 -13.029 -19.978  1.00 96.12           H  
ATOM   1103  HB3 PHE A  68      26.001 -13.578 -20.738  1.00 96.12           H  
ATOM   1104  O   PHE A  68      25.386 -15.690 -18.425  1.00 96.12           O  
ATOM   1105  CG  PHE A  68      27.742 -13.735 -21.981  1.00 96.12           C  
ATOM   1106  CD1 PHE A  68      29.125 -13.497 -22.071  1.00 96.12           C  
ATOM   1107  HD1 PHE A  68      29.696 -13.314 -21.173  1.00 96.12           H  
ATOM   1108  CD2 PHE A  68      27.003 -13.969 -23.156  1.00 96.12           C  
ATOM   1109  HD2 PHE A  68      25.939 -14.147 -23.095  1.00 96.12           H  
ATOM   1110  CE1 PHE A  68      29.766 -13.509 -23.323  1.00 96.12           C  
ATOM   1111  HE1 PHE A  68      30.832 -13.346 -23.381  1.00 96.12           H  
ATOM   1112  CE2 PHE A  68      27.640 -13.965 -24.410  1.00 96.12           C  
ATOM   1113  HE2 PHE A  68      27.055 -14.132 -25.303  1.00 96.12           H  
ATOM   1114  CZ  PHE A  68      29.023 -13.734 -24.495  1.00 96.12           C  
ATOM   1115  HZ  PHE A  68      29.514 -13.730 -25.457  1.00 96.12           H  
ATOM   1116  N   ASP A  69      27.165 -14.698 -17.530  1.00 94.94           N  
ATOM   1117  H   ASP A  69      28.094 -14.331 -17.681  1.00 94.94           H  
ATOM   1118  CA  ASP A  69      26.571 -14.532 -16.198  1.00 94.94           C  
ATOM   1119  HA  ASP A  69      25.485 -14.508 -16.281  1.00 94.94           H  
ATOM   1120  C   ASP A  69      27.031 -13.219 -15.579  1.00 94.94           C  
ATOM   1121  CB  ASP A  69      26.975 -15.687 -15.271  1.00 94.94           C  
ATOM   1122  HB2 ASP A  69      27.871 -15.392 -14.726  1.00 94.94           H  
ATOM   1123  HB3 ASP A  69      27.251 -16.562 -15.859  1.00 94.94           H  
ATOM   1124  O   ASP A  69      28.001 -12.615 -16.036  1.00 94.94           O  
ATOM   1125  CG  ASP A  69      25.917 -16.067 -14.232  1.00 94.94           C  
ATOM   1126  OD1 ASP A  69      25.167 -15.173 -13.772  1.00 94.94           O  
ATOM   1127  OD2 ASP A  69      25.892 -17.260 -13.863  1.00 94.94           O  
ATOM   1128  N   LYS A  70      26.373 -12.804 -14.498  1.00 95.08           N  
ATOM   1129  H   LYS A  70      25.666 -13.427 -14.136  1.00 95.08           H  
ATOM   1130  CA  LYS A  70      26.785 -11.652 -13.704  1.00 95.08           C  
ATOM   1131  HA  LYS A  70      26.736 -10.763 -14.333  1.00 95.08           H  
ATOM   1132  C   LYS A  70      28.222 -11.804 -13.220  1.00 95.08           C  
ATOM   1133  CB  LYS A  70      25.817 -11.474 -12.538  1.00 95.08           C  
ATOM   1134  HB2 LYS A  70      25.739 -12.410 -11.984  1.00 95.08           H  
ATOM   1135  HB3 LYS A  70      24.845 -11.216 -12.960  1.00 95.08           H  
ATOM   1136  O   LYS A  70      28.587 -12.785 -12.572  1.00 95.08           O  
ATOM   1137  CG  LYS A  70      26.254 -10.350 -11.593  1.00 95.08           C  
ATOM   1138  HG2 LYS A  70      26.266  -9.404 -12.134  1.00 95.08           H  
ATOM   1139  HG3 LYS A  70      27.252 -10.551 -11.203  1.00 95.08           H  
ATOM   1140  CD  LYS A  70      25.306 -10.258 -10.405  1.00 95.08           C  
ATOM   1141  HD2 LYS A  70      24.299 -10.027 -10.751  1.00 95.08           H  
ATOM   1142  HD3 LYS A  70      25.310 -11.211  -9.876  1.00 95.08           H  
ATOM   1143  CE  LYS A  70      25.815  -9.150  -9.491  1.00 95.08           C  
ATOM   1144  HE2 LYS A  70      26.877  -9.314  -9.307  1.00 95.08           H  
ATOM   1145  HE3 LYS A  70      25.702  -8.188  -9.990  1.00 95.08           H  
ATOM   1146  NZ  LYS A  70      25.095  -9.161  -8.209  1.00 95.08           N  
ATOM   1147  HZ1 LYS A  70      25.437  -8.419  -7.615  1.00 95.08           H  
ATOM   1148  HZ2 LYS A  70      25.257 -10.035  -7.730  1.00 95.08           H  
ATOM   1149  HZ3 LYS A  70      24.103  -9.016  -8.331  1.00 95.08           H  
ATOM   1150  N   ASN A  71      28.993 -10.749 -13.441  1.00 95.75           N  
ATOM   1151  H   ASN A  71      28.596  -9.971 -13.950  1.00 95.75           H  
ATOM   1152  CA  ASN A  71      30.322 -10.580 -12.890  1.00 95.75           C  
ATOM   1153  HA  ASN A  71      30.636 -11.522 -12.441  1.00 95.75           H  
ATOM   1154  C   ASN A  71      30.327  -9.516 -11.787  1.00 95.75           C  
ATOM   1155  CB  ASN A  71      31.280 -10.267 -14.041  1.00 95.75           C  
ATOM   1156  HB2 ASN A  71      31.228 -11.057 -14.790  1.00 95.75           H  
ATOM   1157  HB3 ASN A  71      30.973  -9.336 -14.519  1.00 95.75           H  
ATOM   1158  O   ASN A  71      29.647  -8.491 -11.886  1.00 95.75           O  
ATOM   1159  CG  ASN A  71      32.720 -10.157 -13.593  1.00 95.75           C  
ATOM   1160  ND2 ASN A  71      33.422  -9.149 -14.038  1.00 95.75           N  
ATOM   1161 HD21 ASN A  71      34.386  -9.070 -13.747  1.00 95.75           H  
ATOM   1162 HD22 ASN A  71      32.989  -8.476 -14.654  1.00 95.75           H  
ATOM   1163  OD1 ASN A  71      33.215 -10.948 -12.810  1.00 95.75           O  
ATOM   1164  N   LEU A  72      31.120  -9.730 -10.738  1.00 93.42           N  
ATOM   1165  H   LEU A  72      31.672 -10.576 -10.711  1.00 93.42           H  
ATOM   1166  CA  LEU A  72      31.426  -8.664  -9.790  1.00 93.42           C  
ATOM   1167  HA  LEU A  72      30.568  -7.996  -9.703  1.00 93.42           H  
ATOM   1168  C   LEU A  72      32.585  -7.843 -10.335  1.00 93.42           C  
ATOM   1169  CB  LEU A  72      31.724  -9.205  -8.387  1.00 93.42           C  
ATOM   1170  HB2 LEU A  72      31.935  -8.356  -7.738  1.00 93.42           H  
ATOM   1171  HB3 LEU A  72      32.622  -9.821  -8.433  1.00 93.42           H  
ATOM   1172  O   LEU A  72      33.746  -8.262 -10.282  1.00 93.42           O  
ATOM   1173  CG  LEU A  72      30.593 -10.031  -7.760  1.00 93.42           C  
ATOM   1174  HG  LEU A  72      30.456 -10.947  -8.335  1.00 93.42           H  
ATOM   1175  CD1 LEU A  72      31.022 -10.390  -6.341  1.00 93.42           C  
ATOM   1176 HD11 LEU A  72      30.358 -11.163  -5.954  1.00 93.42           H  
ATOM   1177 HD12 LEU A  72      32.042 -10.773  -6.337  1.00 93.42           H  
ATOM   1178 HD13 LEU A  72      30.976  -9.510  -5.699  1.00 93.42           H  
ATOM   1179  CD2 LEU A  72      29.254  -9.289  -7.712  1.00 93.42           C  
ATOM   1180 HD21 LEU A  72      28.915  -9.067  -8.724  1.00 93.42           H  
ATOM   1181 HD22 LEU A  72      28.514  -9.932  -7.235  1.00 93.42           H  
ATOM   1182 HD23 LEU A  72      29.357  -8.366  -7.141  1.00 93.42           H  
ATOM   1183  N   SER A  73      32.263  -6.647 -10.825  1.00 89.31           N  
ATOM   1184  H   SER A  73      31.290  -6.380 -10.866  1.00 89.31           H  
ATOM   1185  CA  SER A  73      33.286  -5.662 -11.158  1.00 89.31           C  
ATOM   1186  HA  SER A  73      33.944  -6.099 -11.910  1.00 89.31           H  
ATOM   1187  C   SER A  73      34.115  -5.329  -9.916  1.00 89.31           C  
ATOM   1188  CB  SER A  73      32.662  -4.401 -11.763  1.00 89.31           C  
ATOM   1189  HB2 SER A  73      31.927  -4.686 -12.516  1.00 89.31           H  
ATOM   1190  HB3 SER A  73      33.442  -3.815 -12.250  1.00 89.31           H  
ATOM   1191  O   SER A  73      33.699  -5.548  -8.774  1.00 89.31           O  
ATOM   1192  OG  SER A  73      32.048  -3.609 -10.763  1.00 89.31           O  
ATOM   1193  HG  SER A  73      31.476  -2.966 -11.188  1.00 89.31           H  
ATOM   1194  N   GLN A  74      35.299  -4.754 -10.116  1.00 87.21           N  
ATOM   1195  H   GLN A  74      35.625  -4.626 -11.063  1.00 87.21           H  
ATOM   1196  CA  GLN A  74      36.148  -4.369  -8.988  1.00 87.21           C  
ATOM   1197  HA  GLN A  74      36.372  -5.271  -8.418  1.00 87.21           H  
ATOM   1198  C   GLN A  74      35.446  -3.389  -8.031  1.00 87.21           C  
ATOM   1199  CB  GLN A  74      37.450  -3.776  -9.534  1.00 87.21           C  
ATOM   1200  HB2 GLN A  74      37.231  -2.797  -9.959  1.00 87.21           H  
ATOM   1201  HB3 GLN A  74      37.841  -4.420 -10.322  1.00 87.21           H  
ATOM   1202  O   GLN A  74      35.652  -3.467  -6.824  1.00 87.21           O  
ATOM   1203  CG  GLN A  74      38.522  -3.622  -8.446  1.00 87.21           C  
ATOM   1204  HG2 GLN A  74      39.415  -3.170  -8.879  1.00 87.21           H  
ATOM   1205  HG3 GLN A  74      38.153  -2.949  -7.672  1.00 87.21           H  
ATOM   1206  CD  GLN A  74      38.918  -4.953  -7.813  1.00 87.21           C  
ATOM   1207  NE2 GLN A  74      39.200  -4.972  -6.531  1.00 87.21           N  
ATOM   1208 HE21 GLN A  74      39.092  -4.139  -5.970  1.00 87.21           H  
ATOM   1209 HE22 GLN A  74      39.491  -5.847  -6.120  1.00 87.21           H  
ATOM   1210  OE1 GLN A  74      38.949  -5.995  -8.457  1.00 87.21           O  
ATOM   1211  N   ALA A  75      34.579  -2.519  -8.560  1.00 86.50           N  
ATOM   1212  H   ALA A  75      34.402  -2.551  -9.553  1.00 86.50           H  
ATOM   1213  CA  ALA A  75      33.768  -1.604  -7.761  1.00 86.50           C  
ATOM   1214  HA  ALA A  75      34.416  -0.965  -7.161  1.00 86.50           H  
ATOM   1215  C   ALA A  75      32.852  -2.383  -6.808  1.00 86.50           C  
ATOM   1216  CB  ALA A  75      32.952  -0.733  -8.727  1.00 86.50           C  
ATOM   1217  HB1 ALA A  75      32.189  -1.329  -9.228  1.00 86.50           H  
ATOM   1218  HB2 ALA A  75      32.454   0.064  -8.176  1.00 86.50           H  
ATOM   1219  HB3 ALA A  75      33.598  -0.288  -9.484  1.00 86.50           H  
ATOM   1220  O   ALA A  75      32.832  -2.123  -5.607  1.00 86.50           O  
ATOM   1221  N   LEU A  76      32.171  -3.406  -7.341  1.00 91.74           N  
ATOM   1222  H   LEU A  76      32.280  -3.596  -8.327  1.00 91.74           H  
ATOM   1223  CA  LEU A  76      31.295  -4.281  -6.565  1.00 91.74           C  
ATOM   1224  HA  LEU A  76      30.593  -3.666  -6.002  1.00 91.74           H  
ATOM   1225  C   LEU A  76      32.056  -5.104  -5.528  1.00 91.74           C  
ATOM   1226  CB  LEU A  76      30.450  -5.170  -7.488  1.00 91.74           C  
ATOM   1227  HB2 LEU A  76      31.105  -5.793  -8.097  1.00 91.74           H  
ATOM   1228  HB3 LEU A  76      29.857  -5.828  -6.853  1.00 91.74           H  
ATOM   1229  O   LEU A  76      31.541  -5.320  -4.438  1.00 91.74           O  
ATOM   1230  CG  LEU A  76      29.489  -4.395  -8.408  1.00 91.74           C  
ATOM   1231  HG  LEU A  76      30.059  -3.902  -9.195  1.00 91.74           H  
ATOM   1232  CD1 LEU A  76      28.517  -5.379  -9.060  1.00 91.74           C  
ATOM   1233 HD11 LEU A  76      27.871  -4.844  -9.756  1.00 91.74           H  
ATOM   1234 HD12 LEU A  76      27.898  -5.851  -8.297  1.00 91.74           H  
ATOM   1235 HD13 LEU A  76      29.069  -6.142  -9.610  1.00 91.74           H  
ATOM   1236  CD2 LEU A  76      28.674  -3.331  -7.679  1.00 91.74           C  
ATOM   1237 HD21 LEU A  76      27.930  -2.913  -8.357  1.00 91.74           H  
ATOM   1238 HD22 LEU A  76      29.314  -2.515  -7.345  1.00 91.74           H  
ATOM   1239 HD23 LEU A  76      28.174  -3.782  -6.822  1.00 91.74           H  
ATOM   1240  N   LYS A  77      33.293  -5.518  -5.826  1.00 92.13           N  
ATOM   1241  H   LYS A  77      33.641  -5.326  -6.754  1.00 92.13           H  
ATOM   1242  CA  LYS A  77      34.152  -6.207  -4.853  1.00 92.13           C  
ATOM   1243  HA  LYS A  77      33.599  -7.042  -4.421  1.00 92.13           H  
ATOM   1244  C   LYS A  77      34.527  -5.316  -3.668  1.00 92.13           C  
ATOM   1245  CB  LYS A  77      35.418  -6.750  -5.525  1.00 92.13           C  
ATOM   1246  HB2 LYS A  77      36.082  -7.138  -4.753  1.00 92.13           H  
ATOM   1247  HB3 LYS A  77      35.933  -5.937  -6.036  1.00 92.13           H  
ATOM   1248  O   LYS A  77      34.602  -5.829  -2.564  1.00 92.13           O  
ATOM   1249  CG  LYS A  77      35.114  -7.881  -6.515  1.00 92.13           C  
ATOM   1250  HG2 LYS A  77      34.415  -7.531  -7.275  1.00 92.13           H  
ATOM   1251  HG3 LYS A  77      34.664  -8.720  -5.985  1.00 92.13           H  
ATOM   1252  CD  LYS A  77      36.408  -8.335  -7.196  1.00 92.13           C  
ATOM   1253  HD2 LYS A  77      37.081  -8.762  -6.453  1.00 92.13           H  
ATOM   1254  HD3 LYS A  77      36.884  -7.469  -7.655  1.00 92.13           H  
ATOM   1255  CE  LYS A  77      36.091  -9.368  -8.278  1.00 92.13           C  
ATOM   1256  HE2 LYS A  77      35.692 -10.268  -7.811  1.00 92.13           H  
ATOM   1257  HE3 LYS A  77      35.314  -8.956  -8.922  1.00 92.13           H  
ATOM   1258  NZ  LYS A  77      37.291  -9.679  -9.089  1.00 92.13           N  
ATOM   1259  HZ1 LYS A  77      37.999 -10.130  -8.527  1.00 92.13           H  
ATOM   1260  HZ2 LYS A  77      37.040 -10.277  -9.863  1.00 92.13           H  
ATOM   1261  HZ3 LYS A  77      37.676  -8.824  -9.464  1.00 92.13           H  
ATOM   1262  N   PHE A  78      34.728  -4.013  -3.870  1.00 91.06           N  
ATOM   1263  H   PHE A  78      34.680  -3.645  -4.810  1.00 91.06           H  
ATOM   1264  CA  PHE A  78      35.021  -3.095  -2.764  1.00 91.06           C  
ATOM   1265  HA  PHE A  78      35.728  -3.574  -2.086  1.00 91.06           H  
ATOM   1266  C   PHE A  78      33.795  -2.788  -1.903  1.00 91.06           C  
ATOM   1267  CB  PHE A  78      35.642  -1.798  -3.298  1.00 91.06           C  
ATOM   1268  HB2 PHE A  78      34.946  -1.341  -4.002  1.00 91.06           H  
ATOM   1269  HB3 PHE A  78      35.756  -1.107  -2.463  1.00 91.06           H  
ATOM   1270  O   PHE A  78      33.910  -2.753  -0.683  1.00 91.06           O  
ATOM   1271  CG  PHE A  78      37.003  -1.934  -3.956  1.00 91.06           C  
ATOM   1272  CD1 PHE A  78      37.996  -2.773  -3.407  1.00 91.06           C  
ATOM   1273  HD1 PHE A  78      37.793  -3.360  -2.524  1.00 91.06           H  
ATOM   1274  CD2 PHE A  78      37.309  -1.149  -5.083  1.00 91.06           C  
ATOM   1275  HD2 PHE A  78      36.567  -0.476  -5.486  1.00 91.06           H  
ATOM   1276  CE1 PHE A  78      39.277  -2.829  -3.984  1.00 91.06           C  
ATOM   1277  HE1 PHE A  78      40.038  -3.453  -3.539  1.00 91.06           H  
ATOM   1278  CE2 PHE A  78      38.594  -1.197  -5.651  1.00 91.06           C  
ATOM   1279  HE2 PHE A  78      38.838  -0.554  -6.484  1.00 91.06           H  
ATOM   1280  CZ  PHE A  78      39.579  -2.037  -5.104  1.00 91.06           C  
ATOM   1281  HZ  PHE A  78      40.574  -2.045  -5.522  1.00 91.06           H  
ATOM   1282  N   VAL A  79      32.613  -2.602  -2.502  1.00 92.17           N  
ATOM   1283  H   VAL A  79      32.562  -2.579  -3.511  1.00 92.17           H  
ATOM   1284  CA  VAL A  79      31.385  -2.411  -1.704  1.00 92.17           C  
ATOM   1285  HA  VAL A  79      31.628  -1.742  -0.879  1.00 92.17           H  
ATOM   1286  C   VAL A  79      30.916  -3.707  -1.038  1.00 92.17           C  
ATOM   1287  CB  VAL A  79      30.250  -1.729  -2.485  1.00 92.17           C  
ATOM   1288  HB  VAL A  79      29.392  -1.618  -1.823  1.00 92.17           H  
ATOM   1289  O   VAL A  79      30.217  -3.671  -0.028  1.00 92.17           O  
ATOM   1290  CG1 VAL A  79      30.670  -0.332  -2.958  1.00 92.17           C  
ATOM   1291 HG11 VAL A  79      29.826   0.162  -3.439  1.00 92.17           H  
ATOM   1292 HG12 VAL A  79      31.499  -0.391  -3.664  1.00 92.17           H  
ATOM   1293 HG13 VAL A  79      30.973   0.265  -2.099  1.00 92.17           H  
ATOM   1294  CG2 VAL A  79      29.811  -2.514  -3.716  1.00 92.17           C  
ATOM   1295 HG21 VAL A  79      28.906  -2.066  -4.128  1.00 92.17           H  
ATOM   1296 HG22 VAL A  79      29.609  -3.553  -3.459  1.00 92.17           H  
ATOM   1297 HG23 VAL A  79      30.613  -2.447  -4.451  1.00 92.17           H  
ATOM   1298  N   ARG A  80      31.362  -4.870  -1.533  1.00 94.95           N  
ATOM   1299  H   ARG A  80      31.892  -4.849  -2.393  1.00 94.95           H  
ATOM   1300  CA  ARG A  80      31.112  -6.169  -0.899  1.00 94.95           C  
ATOM   1301  HA  ARG A  80      30.034  -6.314  -0.840  1.00 94.95           H  
ATOM   1302  C   ARG A  80      31.612  -6.239   0.548  1.00 94.95           C  
ATOM   1303  CB  ARG A  80      31.714  -7.290  -1.760  1.00 94.95           C  
ATOM   1304  HB2 ARG A  80      31.405  -7.164  -2.798  1.00 94.95           H  
ATOM   1305  HB3 ARG A  80      32.802  -7.275  -1.693  1.00 94.95           H  
ATOM   1306  O   ARG A  80      31.039  -7.000   1.317  1.00 94.95           O  
ATOM   1307  CG  ARG A  80      31.206  -8.640  -1.275  1.00 94.95           C  
ATOM   1308  HG2 ARG A  80      31.608  -8.849  -0.283  1.00 94.95           H  
ATOM   1309  HG3 ARG A  80      30.119  -8.577  -1.221  1.00 94.95           H  
ATOM   1310  CD  ARG A  80      31.563  -9.796  -2.194  1.00 94.95           C  
ATOM   1311  HD2 ARG A  80      32.638  -9.790  -2.374  1.00 94.95           H  
ATOM   1312  HD3 ARG A  80      31.040  -9.681  -3.143  1.00 94.95           H  
ATOM   1313  NE  ARG A  80      31.190 -11.048  -1.523  1.00 94.95           N  
ATOM   1314  HE  ARG A  80      31.596 -11.199  -0.610  1.00 94.95           H  
ATOM   1315  NH1 ARG A  80      29.668 -11.932  -3.018  1.00 94.95           N  
ATOM   1316 HH11 ARG A  80      29.145 -12.759  -3.270  1.00 94.95           H  
ATOM   1317 HH12 ARG A  80      29.565 -11.077  -3.545  1.00 94.95           H  
ATOM   1318  NH2 ARG A  80      30.251 -13.066  -1.233  1.00 94.95           N  
ATOM   1319 HH21 ARG A  80      30.642 -13.163  -0.307  1.00 94.95           H  
ATOM   1320 HH22 ARG A  80      29.851 -13.882  -1.675  1.00 94.95           H  
ATOM   1321  CZ  ARG A  80      30.361 -11.985  -1.928  1.00 94.95           C  
ATOM   1322  N   ASP A  81      32.586  -5.418   0.943  1.00 92.79           N  
ATOM   1323  H   ASP A  81      33.057  -4.848   0.255  1.00 92.79           H  
ATOM   1324  CA  ASP A  81      33.064  -5.346   2.333  1.00 92.79           C  
ATOM   1325  HA  ASP A  81      33.465  -6.319   2.617  1.00 92.79           H  
ATOM   1326  C   ASP A  81      31.938  -5.016   3.336  1.00 92.79           C  
ATOM   1327  CB  ASP A  81      34.198  -4.306   2.444  1.00 92.79           C  
ATOM   1328  HB2 ASP A  81      33.851  -3.360   2.029  1.00 92.79           H  
ATOM   1329  HB3 ASP A  81      34.409  -4.143   3.501  1.00 92.79           H  
ATOM   1330  O   ASP A  81      32.016  -5.421   4.494  1.00 92.79           O  
ATOM   1331  CG  ASP A  81      35.524  -4.706   1.772  1.00 92.79           C  
ATOM   1332  OD1 ASP A  81      35.677  -5.892   1.407  1.00 92.79           O  
ATOM   1333  OD2 ASP A  81      36.408  -3.817   1.650  1.00 92.79           O  
ATOM   1334  N   PHE A  82      30.874  -4.326   2.902  1.00 92.29           N  
ATOM   1335  H   PHE A  82      30.877  -4.001   1.946  1.00 92.29           H  
ATOM   1336  CA  PHE A  82      29.713  -3.997   3.744  1.00 92.29           C  
ATOM   1337  HA  PHE A  82      29.817  -4.500   4.705  1.00 92.29           H  
ATOM   1338  C   PHE A  82      28.362  -4.460   3.202  1.00 92.29           C  
ATOM   1339  CB  PHE A  82      29.712  -2.502   4.031  1.00 92.29           C  
ATOM   1340  HB2 PHE A  82      30.627  -2.329   4.596  1.00 92.29           H  
ATOM   1341  HB3 PHE A  82      28.872  -2.258   4.681  1.00 92.29           H  
ATOM   1342  O   PHE A  82      27.403  -4.554   3.961  1.00 92.29           O  
ATOM   1343  CG  PHE A  82      29.709  -1.581   2.828  1.00 92.29           C  
ATOM   1344  CD1 PHE A  82      30.925  -1.174   2.243  1.00 92.29           C  
ATOM   1345  HD1 PHE A  82      31.860  -1.549   2.632  1.00 92.29           H  
ATOM   1346  CD2 PHE A  82      28.495  -1.072   2.338  1.00 92.29           C  
ATOM   1347  HD2 PHE A  82      27.561  -1.356   2.798  1.00 92.29           H  
ATOM   1348  CE1 PHE A  82      30.927  -0.265   1.170  1.00 92.29           C  
ATOM   1349  HE1 PHE A  82      31.861   0.062   0.738  1.00 92.29           H  
ATOM   1350  CE2 PHE A  82      28.506  -0.144   1.285  1.00 92.29           C  
ATOM   1351  HE2 PHE A  82      27.579   0.307   0.963  1.00 92.29           H  
ATOM   1352  CZ  PHE A  82      29.714   0.250   0.691  1.00 92.29           C  
ATOM   1353  HZ  PHE A  82      29.715   0.986  -0.099  1.00 92.29           H  
ATOM   1354  N   PHE A  83      28.275  -4.803   1.918  1.00 92.57           N  
ATOM   1355  H   PHE A  83      29.056  -4.607   1.309  1.00 92.57           H  
ATOM   1356  CA  PHE A  83      27.110  -5.502   1.373  1.00 92.57           C  
ATOM   1357  HA  PHE A  83      26.203  -5.154   1.867  1.00 92.57           H  
ATOM   1358  C   PHE A  83      27.168  -7.024   1.577  1.00 92.57           C  
ATOM   1359  CB  PHE A  83      26.989  -5.201  -0.119  1.00 92.57           C  
ATOM   1360  HB2 PHE A  83      27.975  -5.258  -0.579  1.00 92.57           H  
ATOM   1361  HB3 PHE A  83      26.373  -5.984  -0.561  1.00 92.57           H  
ATOM   1362  O   PHE A  83      26.156  -7.684   1.374  1.00 92.57           O  
ATOM   1363  CG  PHE A  83      26.333  -3.894  -0.499  1.00 92.57           C  
ATOM   1364  CD1 PHE A  83      25.032  -3.910  -1.032  1.00 92.57           C  
ATOM   1365  HD1 PHE A  83      24.492  -4.842  -1.103  1.00 92.57           H  
ATOM   1366  CD2 PHE A  83      27.039  -2.682  -0.431  1.00 92.57           C  
ATOM   1367  HD2 PHE A  83      28.036  -2.654  -0.017  1.00 92.57           H  
ATOM   1368  CE1 PHE A  83      24.446  -2.727  -1.509  1.00 92.57           C  
ATOM   1369  HE1 PHE A  83      23.458  -2.741  -1.946  1.00 92.57           H  
ATOM   1370  CE2 PHE A  83      26.461  -1.504  -0.931  1.00 92.57           C  
ATOM   1371  HE2 PHE A  83      27.020  -0.580  -0.933  1.00 92.57           H  
ATOM   1372  CZ  PHE A  83      25.163  -1.526  -1.462  1.00 92.57           C  
ATOM   1373  HZ  PHE A  83      24.723  -0.625  -1.863  1.00 92.57           H  
ATOM   1374  N   GLY A  84      28.333  -7.600   1.895  1.00 95.11           N  
ATOM   1375  H   GLY A  84      29.151  -7.018   2.007  1.00 95.11           H  
ATOM   1376  CA  GLY A  84      28.524  -9.045   2.036  1.00 95.11           C  
ATOM   1377  HA2 GLY A  84      29.579  -9.260   2.206  1.00 95.11           H  
ATOM   1378  HA3 GLY A  84      27.968  -9.382   2.910  1.00 95.11           H  
ATOM   1379  C   GLY A  84      28.048  -9.845   0.820  1.00 95.11           C  
ATOM   1380  O   GLY A  84      28.142  -9.396  -0.323  1.00 95.11           O  
ATOM   1381  N   ASP A  85      27.494 -11.032   1.042  1.00 94.38           N  
ATOM   1382  H   ASP A  85      27.371 -11.351   1.992  1.00 94.38           H  
ATOM   1383  CA  ASP A  85      26.746 -11.779   0.023  1.00 94.38           C  
ATOM   1384  HA  ASP A  85      27.136 -11.499  -0.955  1.00 94.38           H  
ATOM   1385  C   ASP A  85      25.255 -11.375  -0.013  1.00 94.38           C  
ATOM   1386  CB  ASP A  85      27.019 -13.280   0.143  1.00 94.38           C  
ATOM   1387  HB2 ASP A  85      28.094 -13.447   0.073  1.00 94.38           H  
ATOM   1388  HB3 ASP A  85      26.550 -13.795  -0.695  1.00 94.38           H  
ATOM   1389  O   ASP A  85      24.338 -12.188  -0.169  1.00 94.38           O  
ATOM   1390  CG  ASP A  85      26.544 -13.914   1.442  1.00 94.38           C  
ATOM   1391  OD1 ASP A  85      26.123 -13.193   2.372  1.00 94.38           O  
ATOM   1392  OD2 ASP A  85      26.625 -15.158   1.499  1.00 94.38           O  
ATOM   1393  N   GLY A  86      25.008 -10.064   0.065  1.00 94.98           N  
ATOM   1394  H   GLY A  86      25.768  -9.446   0.313  1.00 94.98           H  
ATOM   1395  CA  GLY A  86      23.732  -9.440  -0.266  1.00 94.98           C  
ATOM   1396  HA2 GLY A  86      22.960  -9.844   0.389  1.00 94.98           H  
ATOM   1397  HA3 GLY A  86      23.800  -8.369  -0.072  1.00 94.98           H  
ATOM   1398  C   GLY A  86      23.339  -9.646  -1.734  1.00 94.98           C  
ATOM   1399  O   GLY A  86      24.164  -9.992  -2.592  1.00 94.98           O  
ATOM   1400  N   LEU A  87      22.069  -9.406  -2.070  1.00 95.26           N  
ATOM   1401  H   LEU A  87      21.425  -9.165  -1.330  1.00 95.26           H  
ATOM   1402  CA  LEU A  87      21.533  -9.585  -3.428  1.00 95.26           C  
ATOM   1403  HA  LEU A  87      21.569 -10.648  -3.668  1.00 95.26           H  
ATOM   1404  C   LEU A  87      22.348  -8.842  -4.504  1.00 95.26           C  
ATOM   1405  CB  LEU A  87      20.071  -9.099  -3.454  1.00 95.26           C  
ATOM   1406  HB2 LEU A  87      19.788  -8.868  -4.480  1.00 95.26           H  
ATOM   1407  HB3 LEU A  87      20.001  -8.172  -2.885  1.00 95.26           H  
ATOM   1408  O   LEU A  87      22.531  -9.343  -5.624  1.00 95.26           O  
ATOM   1409  CG  LEU A  87      19.046 -10.102  -2.895  1.00 95.26           C  
ATOM   1410  HG  LEU A  87      19.361 -10.476  -1.921  1.00 95.26           H  
ATOM   1411  CD1 LEU A  87      17.691  -9.413  -2.753  1.00 95.26           C  
ATOM   1412 HD11 LEU A  87      17.778  -8.591  -2.043  1.00 95.26           H  
ATOM   1413 HD12 LEU A  87      16.958 -10.119  -2.363  1.00 95.26           H  
ATOM   1414 HD13 LEU A  87      17.352  -9.033  -3.717  1.00 95.26           H  
ATOM   1415  CD2 LEU A  87      18.873 -11.302  -3.824  1.00 95.26           C  
ATOM   1416 HD21 LEU A  87      18.677 -10.978  -4.846  1.00 95.26           H  
ATOM   1417 HD22 LEU A  87      18.026 -11.889  -3.469  1.00 95.26           H  
ATOM   1418 HD23 LEU A  87      19.751 -11.946  -3.776  1.00 95.26           H  
ATOM   1419  N   PHE A  88      22.863  -7.660  -4.158  1.00 93.98           N  
ATOM   1420  H   PHE A  88      22.685  -7.331  -3.220  1.00 93.98           H  
ATOM   1421  CA  PHE A  88      23.582  -6.781  -5.074  1.00 93.98           C  
ATOM   1422  HA  PHE A  88      23.068  -6.794  -6.035  1.00 93.98           H  
ATOM   1423  C   PHE A  88      25.033  -7.209  -5.333  1.00 93.98           C  
ATOM   1424  CB  PHE A  88      23.514  -5.352  -4.534  1.00 93.98           C  
ATOM   1425  HB2 PHE A  88      22.467  -5.064  -4.436  1.00 93.98           H  
ATOM   1426  HB3 PHE A  88      23.969  -5.319  -3.544  1.00 93.98           H  
ATOM   1427  O   PHE A  88      25.488  -7.148  -6.475  1.00 93.98           O  
ATOM   1428  CG  PHE A  88      24.190  -4.345  -5.438  1.00 93.98           C  
ATOM   1429  CD1 PHE A  88      25.322  -3.643  -4.990  1.00 93.98           C  
ATOM   1430  HD1 PHE A  88      25.700  -3.793  -3.989  1.00 93.98           H  
ATOM   1431  CD2 PHE A  88      23.687  -4.115  -6.733  1.00 93.98           C  
ATOM   1432  HD2 PHE A  88      22.804  -4.634  -7.074  1.00 93.98           H  
ATOM   1433  CE1 PHE A  88      25.944  -2.712  -5.833  1.00 93.98           C  
ATOM   1434  HE1 PHE A  88      26.808  -2.174  -5.474  1.00 93.98           H  
ATOM   1435  CE2 PHE A  88      24.313  -3.182  -7.577  1.00 93.98           C  
ATOM   1436  HE2 PHE A  88      23.913  -2.985  -8.561  1.00 93.98           H  
ATOM   1437  CZ  PHE A  88      25.438  -2.474  -7.124  1.00 93.98           C  
ATOM   1438  HZ  PHE A  88      25.901  -1.732  -7.758  1.00 93.98           H  
ATOM   1439  N   THR A  89      25.750  -7.716  -4.333  1.00 95.16           N  
ATOM   1440  H   THR A  89      25.356  -7.731  -3.403  1.00 95.16           H  
ATOM   1441  CA  THR A  89      27.183  -8.064  -4.429  1.00 95.16           C  
ATOM   1442  HA  THR A  89      27.596  -7.648  -5.348  1.00 95.16           H  
ATOM   1443  C   THR A  89      27.453  -9.555  -4.493  1.00 95.16           C  
ATOM   1444  CB  THR A  89      27.975  -7.462  -3.268  1.00 95.16           C  
ATOM   1445  HB  THR A  89      28.968  -7.904  -3.196  1.00 95.16           H  
ATOM   1446  O   THR A  89      28.611  -9.945  -4.599  1.00 95.16           O  
ATOM   1447  CG2 THR A  89      28.113  -5.955  -3.458  1.00 95.16           C  
ATOM   1448 HG21 THR A  89      28.549  -5.733  -4.432  1.00 95.16           H  
ATOM   1449 HG22 THR A  89      27.140  -5.472  -3.369  1.00 95.16           H  
ATOM   1450 HG23 THR A  89      28.775  -5.561  -2.686  1.00 95.16           H  
ATOM   1451  OG1 THR A  89      27.239  -7.694  -2.098  1.00 95.16           O  
ATOM   1452  HG1 THR A  89      27.687  -8.306  -1.510  1.00 95.16           H  
ATOM   1453  N   SER A  90      26.421 -10.397  -4.486  1.00 95.33           N  
ATOM   1454  H   SER A  90      25.521 -10.052  -4.183  1.00 95.33           H  
ATOM   1455  CA  SER A  90      26.594 -11.832  -4.699  1.00 95.33           C  
ATOM   1456  HA  SER A  90      27.470 -12.155  -4.136  1.00 95.33           H  
ATOM   1457  C   SER A  90      26.792 -12.211  -6.160  1.00 95.33           C  
ATOM   1458  CB  SER A  90      25.425 -12.626  -4.162  1.00 95.33           C  
ATOM   1459  HB2 SER A  90      25.614 -13.680  -4.365  1.00 95.33           H  
ATOM   1460  HB3 SER A  90      24.502 -12.308  -4.647  1.00 95.33           H  
ATOM   1461  O   SER A  90      26.141 -11.643  -7.049  1.00 95.33           O  
ATOM   1462  OG  SER A  90      25.319 -12.460  -2.784  1.00 95.33           O  
ATOM   1463  HG  SER A  90      24.889 -11.630  -2.566  1.00 95.33           H  
ATOM   1464  N   TRP A  91      27.614 -13.230  -6.392  1.00 93.90           N  
ATOM   1465  H   TRP A  91      28.054 -13.647  -5.585  1.00 93.90           H  
ATOM   1466  CA  TRP A  91      27.637 -14.006  -7.628  1.00 93.90           C  
ATOM   1467  HA  TRP A  91      27.697 -13.325  -8.477  1.00 93.90           H  
ATOM   1468  C   TRP A  91      26.359 -14.844  -7.764  1.00 93.90           C  
ATOM   1469  CB  TRP A  91      28.865 -14.920  -7.646  1.00 93.90           C  
ATOM   1470  HB2 TRP A  91      28.769 -15.657  -6.849  1.00 93.90           H  
ATOM   1471  HB3 TRP A  91      28.870 -15.464  -8.591  1.00 93.90           H  
ATOM   1472  O   TRP A  91      25.624 -15.058  -6.801  1.00 93.90           O  
ATOM   1473  CG  TRP A  91      30.189 -14.242  -7.512  1.00 93.90           C  
ATOM   1474  CD1 TRP A  91      30.879 -14.079  -6.361  1.00 93.90           C  
ATOM   1475  HD1 TRP A  91      30.550 -14.417  -5.389  1.00 93.90           H  
ATOM   1476  CD2 TRP A  91      31.016 -13.664  -8.562  1.00 93.90           C  
ATOM   1477  CE2 TRP A  91      32.200 -13.140  -7.960  1.00 93.90           C  
ATOM   1478  CE3 TRP A  91      30.902 -13.557  -9.964  1.00 93.90           C  
ATOM   1479  HE3 TRP A  91      30.037 -13.965 -10.467  1.00 93.90           H  
ATOM   1480  NE1 TRP A  91      32.069 -13.437  -6.621  1.00 93.90           N  
ATOM   1481  HE1 TRP A  91      32.745 -13.239  -5.897  1.00 93.90           H  
ATOM   1482  CH2 TRP A  91      33.067 -12.429 -10.096  1.00 93.90           C  
ATOM   1483  HH2 TRP A  91      33.856 -11.999 -10.695  1.00 93.90           H  
ATOM   1484  CZ2 TRP A  91      33.202 -12.502  -8.702  1.00 93.90           C  
ATOM   1485  HZ2 TRP A  91      34.084 -12.122  -8.208  1.00 93.90           H  
ATOM   1486  CZ3 TRP A  91      31.936 -12.981 -10.722  1.00 93.90           C  
ATOM   1487  HZ3 TRP A  91      31.889 -13.005 -11.801  1.00 93.90           H  
ATOM   1488  N   THR A  92      26.074 -15.336  -8.967  1.00 91.22           N  
ATOM   1489  H   THR A  92      26.624 -15.056  -9.766  1.00 91.22           H  
ATOM   1490  CA  THR A  92      24.887 -16.173  -9.227  1.00 91.22           C  
ATOM   1491  HA  THR A  92      24.009 -15.726  -8.762  1.00 91.22           H  
ATOM   1492  C   THR A  92      24.995 -17.569  -8.608  1.00 91.22           C  
ATOM   1493  CB  THR A  92      24.629 -16.234 -10.739  1.00 91.22           C  
ATOM   1494  HB  THR A  92      25.461 -16.743 -11.225  1.00 91.22           H  
ATOM   1495  O   THR A  92      23.993 -18.123  -8.175  1.00 91.22           O  
ATOM   1496  CG2 THR A  92      23.323 -16.927 -11.103  1.00 91.22           C  
ATOM   1497 HG21 THR A  92      22.485 -16.443 -10.602  1.00 91.22           H  
ATOM   1498 HG22 THR A  92      23.174 -16.871 -12.181  1.00 91.22           H  
ATOM   1499 HG23 THR A  92      23.356 -17.979 -10.818  1.00 91.22           H  
ATOM   1500  OG1 THR A  92      24.543 -14.913 -11.229  1.00 91.22           O  
ATOM   1501  HG1 THR A  92      24.664 -15.002 -12.178  1.00 91.22           H  
ATOM   1502  N   HIS A  93      26.206 -18.119  -8.488  1.00 90.07           N  
ATOM   1503  H   HIS A  93      27.008 -17.600  -8.817  1.00 90.07           H  
ATOM   1504  CA  HIS A  93      26.438 -19.448  -7.910  1.00 90.07           C  
ATOM   1505  HA  HIS A  93      25.608 -20.096  -8.193  1.00 90.07           H  
ATOM   1506  C   HIS A  93      26.493 -19.465  -6.370  1.00 90.07           C  
ATOM   1507  CB  HIS A  93      27.720 -20.033  -8.520  1.00 90.07           C  
ATOM   1508  HB2 HIS A  93      27.845 -21.056  -8.166  1.00 90.07           H  
ATOM   1509  HB3 HIS A  93      27.611 -20.073  -9.604  1.00 90.07           H  
ATOM   1510  O   HIS A  93      26.618 -20.534  -5.771  1.00 90.07           O  
ATOM   1511  CG  HIS A  93      28.961 -19.245  -8.178  1.00 90.07           C  
ATOM   1512  CD2 HIS A  93      29.725 -19.377  -7.050  1.00 90.07           C  
ATOM   1513  HD2 HIS A  93      29.546 -20.068  -6.239  1.00 90.07           H  
ATOM   1514  ND1 HIS A  93      29.524 -18.240  -8.935  1.00 90.07           N  
ATOM   1515  HD1 HIS A  93      29.246 -17.963  -9.865  1.00 90.07           H  
ATOM   1516  CE1 HIS A  93      30.599 -17.777  -8.274  1.00 90.07           C  
ATOM   1517  HE1 HIS A  93      31.254 -16.992  -8.622  1.00 90.07           H  
ATOM   1518  NE2 HIS A  93      30.765 -18.445  -7.124  1.00 90.07           N  
ATOM   1519  N   GLU A  94      26.445 -18.303  -5.713  1.00 94.45           N  
ATOM   1520  H   GLU A  94      26.247 -17.456  -6.227  1.00 94.45           H  
ATOM   1521  CA  GLU A  94      26.436 -18.226  -4.252  1.00 94.45           C  
ATOM   1522  HA  GLU A  94      27.141 -18.960  -3.860  1.00 94.45           H  
ATOM   1523  C   GLU A  94      25.050 -18.577  -3.707  1.00 94.45           C  
ATOM   1524  CB  GLU A  94      26.891 -16.843  -3.766  1.00 94.45           C  
ATOM   1525  HB2 GLU A  94      26.670 -16.750  -2.702  1.00 94.45           H  
ATOM   1526  HB3 GLU A  94      26.351 -16.066  -4.306  1.00 94.45           H  
ATOM   1527  O   GLU A  94      24.041 -18.005  -4.115  1.00 94.45           O  
ATOM   1528  CG  GLU A  94      28.401 -16.682  -3.965  1.00 94.45           C  
ATOM   1529  HG2 GLU A  94      28.646 -16.810  -5.019  1.00 94.45           H  
ATOM   1530  HG3 GLU A  94      28.908 -17.475  -3.415  1.00 94.45           H  
ATOM   1531  CD  GLU A  94      28.912 -15.323  -3.486  1.00 94.45           C  
ATOM   1532  OE1 GLU A  94      29.855 -15.288  -2.675  1.00 94.45           O  
ATOM   1533  OE2 GLU A  94      28.450 -14.269  -3.976  1.00 94.45           O  
ATOM   1534  N   LYS A  95      24.999 -19.506  -2.745  1.00 92.75           N  
ATOM   1535  H   LYS A  95      25.866 -19.937  -2.459  1.00 92.75           H  
ATOM   1536  CA  LYS A  95      23.734 -20.032  -2.205  1.00 92.75           C  
ATOM   1537  HA  LYS A  95      23.158 -20.480  -3.015  1.00 92.75           H  
ATOM   1538  C   LYS A  95      22.846 -18.941  -1.612  1.00 92.75           C  
ATOM   1539  CB  LYS A  95      24.011 -21.089  -1.132  1.00 92.75           C  
ATOM   1540  HB2 LYS A  95      24.638 -20.659  -0.351  1.00 92.75           H  
ATOM   1541  HB3 LYS A  95      23.057 -21.367  -0.683  1.00 92.75           H  
ATOM   1542  O   LYS A  95      21.647 -18.920  -1.872  1.00 92.75           O  
ATOM   1543  CG  LYS A  95      24.675 -22.356  -1.683  1.00 92.75           C  
ATOM   1544  HG2 LYS A  95      24.065 -22.767  -2.488  1.00 92.75           H  
ATOM   1545  HG3 LYS A  95      25.670 -22.125  -2.064  1.00 92.75           H  
ATOM   1546  CD  LYS A  95      24.780 -23.377  -0.547  1.00 92.75           C  
ATOM   1547  HD2 LYS A  95      23.781 -23.558  -0.152  1.00 92.75           H  
ATOM   1548  HD3 LYS A  95      25.399 -22.966   0.251  1.00 92.75           H  
ATOM   1549  CE  LYS A  95      25.374 -24.698  -1.032  1.00 92.75           C  
ATOM   1550  HE2 LYS A  95      26.406 -24.533  -1.342  1.00 92.75           H  
ATOM   1551  HE3 LYS A  95      24.804 -25.032  -1.899  1.00 92.75           H  
ATOM   1552  NZ  LYS A  95      25.295 -25.708   0.050  1.00 92.75           N  
ATOM   1553  HZ1 LYS A  95      25.804 -25.398   0.866  1.00 92.75           H  
ATOM   1554  HZ2 LYS A  95      25.644 -26.605  -0.255  1.00 92.75           H  
ATOM   1555  HZ3 LYS A  95      24.332 -25.823   0.334  1.00 92.75           H  
ATOM   1556  N   ASN A  96      23.435 -18.030  -0.837  1.00 94.56           N  
ATOM   1557  H   ASN A  96      24.429 -18.096  -0.668  1.00 94.56           H  
ATOM   1558  CA  ASN A  96      22.694 -16.969  -0.159  1.00 94.56           C  
ATOM   1559  HA  ASN A  96      21.882 -17.411   0.418  1.00 94.56           H  
ATOM   1560  C   ASN A  96      22.016 -16.008  -1.134  1.00 94.56           C  
ATOM   1561  CB  ASN A  96      23.637 -16.237   0.804  1.00 94.56           C  
ATOM   1562  HB2 ASN A  96      23.209 -15.262   1.035  1.00 94.56           H  
ATOM   1563  HB3 ASN A  96      24.605 -16.068   0.333  1.00 94.56           H  
ATOM   1564  O   ASN A  96      20.929 -15.526  -0.831  1.00 94.56           O  
ATOM   1565  CG  ASN A  96      23.817 -16.960   2.131  1.00 94.56           C  
ATOM   1566  ND2 ASN A  96      24.801 -16.590   2.905  1.00 94.56           N  
ATOM   1567 HD21 ASN A  96      24.843 -16.929   3.856  1.00 94.56           H  
ATOM   1568 HD22 ASN A  96      25.460 -15.898   2.577  1.00 94.56           H  
ATOM   1569  OD1 ASN A  96      23.082 -17.881   2.469  1.00 94.56           O  
ATOM   1570  N   TRP A  97      22.572 -15.806  -2.334  1.00 94.75           N  
ATOM   1571  H   TRP A  97      23.445 -16.258  -2.565  1.00 94.75           H  
ATOM   1572  CA  TRP A  97      21.873 -15.041  -3.358  1.00 94.75           C  
ATOM   1573  HA  TRP A  97      21.658 -14.047  -2.966  1.00 94.75           H  
ATOM   1574  C   TRP A  97      20.539 -15.680  -3.726  1.00 94.75           C  
ATOM   1575  CB  TRP A  97      22.712 -14.906  -4.626  1.00 94.75           C  
ATOM   1576  HB2 TRP A  97      23.602 -14.319  -4.400  1.00 94.75           H  
ATOM   1577  HB3 TRP A  97      23.035 -15.888  -4.971  1.00 94.75           H  
ATOM   1578  O   TRP A  97      19.513 -15.008  -3.677  1.00 94.75           O  
ATOM   1579  CG  TRP A  97      21.933 -14.262  -5.721  1.00 94.75           C  
ATOM   1580  CD1 TRP A  97      21.483 -12.990  -5.705  1.00 94.75           C  
ATOM   1581  HD1 TRP A  97      21.697 -12.285  -4.915  1.00 94.75           H  
ATOM   1582  CD2 TRP A  97      21.272 -14.911  -6.846  1.00 94.75           C  
ATOM   1583  CE2 TRP A  97      20.420 -13.954  -7.472  1.00 94.75           C  
ATOM   1584  CE3 TRP A  97      21.281 -16.217  -7.376  1.00 94.75           C  
ATOM   1585  HE3 TRP A  97      21.913 -16.971  -6.930  1.00 94.75           H  
ATOM   1586  NE1 TRP A  97      20.580 -12.803  -6.733  1.00 94.75           N  
ATOM   1587  HE1 TRP A  97      19.962 -12.007  -6.797  1.00 94.75           H  
ATOM   1588  CH2 TRP A  97      19.638 -15.584  -9.066  1.00 94.75           C  
ATOM   1589  HH2 TRP A  97      18.990 -15.859  -9.885  1.00 94.75           H  
ATOM   1590  CZ2 TRP A  97      19.611 -14.275  -8.565  1.00 94.75           C  
ATOM   1591  HZ2 TRP A  97      18.928 -13.549  -8.981  1.00 94.75           H  
ATOM   1592  CZ3 TRP A  97      20.476 -16.548  -8.480  1.00 94.75           C  
ATOM   1593  HZ3 TRP A  97      20.496 -17.549  -8.884  1.00 94.75           H  
ATOM   1594  N   LYS A  98      20.558 -16.965  -4.097  1.00 90.34           N  
ATOM   1595  H   LYS A  98      21.441 -17.456  -4.078  1.00 90.34           H  
ATOM   1596  CA  LYS A  98      19.363 -17.669  -4.569  1.00 90.34           C  
ATOM   1597  HA  LYS A  98      18.905 -17.067  -5.353  1.00 90.34           H  
ATOM   1598  C   LYS A  98      18.326 -17.783  -3.452  1.00 90.34           C  
ATOM   1599  CB  LYS A  98      19.770 -19.027  -5.161  1.00 90.34           C  
ATOM   1600  HB2 LYS A  98      20.540 -18.862  -5.914  1.00 90.34           H  
ATOM   1601  HB3 LYS A  98      20.202 -19.644  -4.373  1.00 90.34           H  
ATOM   1602  O   LYS A  98      17.164 -17.468  -3.690  1.00 90.34           O  
ATOM   1603  CG  LYS A  98      18.623 -19.812  -5.818  1.00 90.34           C  
ATOM   1604  HG2 LYS A  98      19.046 -20.731  -6.225  1.00 90.34           H  
ATOM   1605  HG3 LYS A  98      17.900 -20.094  -5.053  1.00 90.34           H  
ATOM   1606  CD  LYS A  98      17.890 -19.065  -6.946  1.00 90.34           C  
ATOM   1607  HD2 LYS A  98      18.600 -18.659  -7.667  1.00 90.34           H  
ATOM   1608  HD3 LYS A  98      17.307 -18.254  -6.509  1.00 90.34           H  
ATOM   1609  CE  LYS A  98      16.951 -20.060  -7.641  1.00 90.34           C  
ATOM   1610  HE2 LYS A  98      16.642 -20.799  -6.902  1.00 90.34           H  
ATOM   1611  HE3 LYS A  98      17.487 -20.609  -8.415  1.00 90.34           H  
ATOM   1612  NZ  LYS A  98      15.721 -19.438  -8.185  1.00 90.34           N  
ATOM   1613  HZ1 LYS A  98      15.030 -20.154  -8.364  1.00 90.34           H  
ATOM   1614  HZ2 LYS A  98      15.825 -18.882  -9.022  1.00 90.34           H  
ATOM   1615  HZ3 LYS A  98      15.242 -18.886  -7.488  1.00 90.34           H  
ATOM   1616  N   LYS A  99      18.763 -18.099  -2.224  1.00 92.85           N  
ATOM   1617  H   LYS A  99      19.736 -18.350  -2.121  1.00 92.85           H  
ATOM   1618  CA  LYS A  99      17.893 -18.105  -1.036  1.00 92.85           C  
ATOM   1619  HA  LYS A  99      17.082 -18.814  -1.202  1.00 92.85           H  
ATOM   1620  C   LYS A  99      17.228 -16.751  -0.813  1.00 92.85           C  
ATOM   1621  CB  LYS A  99      18.663 -18.515   0.226  1.00 92.85           C  
ATOM   1622  HB2 LYS A  99      18.006 -18.366   1.082  1.00 92.85           H  
ATOM   1623  HB3 LYS A  99      19.541 -17.881   0.351  1.00 92.85           H  
ATOM   1624  O   LYS A  99      16.006 -16.681  -0.750  1.00 92.85           O  
ATOM   1625  CG  LYS A  99      19.082 -19.989   0.193  1.00 92.85           C  
ATOM   1626  HG2 LYS A  99      19.897 -20.138  -0.516  1.00 92.85           H  
ATOM   1627  HG3 LYS A  99      18.234 -20.591  -0.136  1.00 92.85           H  
ATOM   1628  CD  LYS A  99      19.504 -20.495   1.573  1.00 92.85           C  
ATOM   1629  HD2 LYS A  99      18.665 -20.374   2.258  1.00 92.85           H  
ATOM   1630  HD3 LYS A  99      19.706 -21.562   1.479  1.00 92.85           H  
ATOM   1631  CE  LYS A  99      20.736 -19.796   2.153  1.00 92.85           C  
ATOM   1632  HE2 LYS A  99      21.582 -19.938   1.480  1.00 92.85           H  
ATOM   1633  HE3 LYS A  99      20.546 -18.727   2.240  1.00 92.85           H  
ATOM   1634  NZ  LYS A  99      21.040 -20.363   3.485  1.00 92.85           N  
ATOM   1635  HZ1 LYS A  99      21.086 -21.370   3.427  1.00 92.85           H  
ATOM   1636  HZ2 LYS A  99      20.292 -20.145   4.129  1.00 92.85           H  
ATOM   1637  HZ3 LYS A  99      21.898 -19.975   3.850  1.00 92.85           H  
ATOM   1638  N   ALA A 100      18.014 -15.675  -0.738  1.00 94.28           N  
ATOM   1639  H   ALA A 100      19.016 -15.784  -0.804  1.00 94.28           H  
ATOM   1640  CA  ALA A 100      17.480 -14.337  -0.512  1.00 94.28           C  
ATOM   1641  HA  ALA A 100      16.882 -14.348   0.400  1.00 94.28           H  
ATOM   1642  C   ALA A 100      16.556 -13.903  -1.652  1.00 94.28           C  
ATOM   1643  CB  ALA A 100      18.643 -13.357  -0.323  1.00 94.28           C  
ATOM   1644  HB1 ALA A 100      18.252 -12.359  -0.125  1.00 94.28           H  
ATOM   1645  HB2 ALA A 100      19.252 -13.668   0.525  1.00 94.28           H  
ATOM   1646  HB3 ALA A 100      19.263 -13.328  -1.219  1.00 94.28           H  
ATOM   1647  O   ALA A 100      15.488 -13.358  -1.398  1.00 94.28           O  
ATOM   1648  N   HIS A 101      16.929 -14.188  -2.902  1.00 90.76           N  
ATOM   1649  H   HIS A 101      17.816 -14.650  -3.049  1.00 90.76           H  
ATOM   1650  CA  HIS A 101      16.119 -13.864  -4.070  1.00 90.76           C  
ATOM   1651  HA  HIS A 101      15.936 -12.789  -4.081  1.00 90.76           H  
ATOM   1652  C   HIS A 101      14.753 -14.547  -4.000  1.00 90.76           C  
ATOM   1653  CB  HIS A 101      16.882 -14.244  -5.345  1.00 90.76           C  
ATOM   1654  HB2 HIS A 101      17.055 -15.320  -5.361  1.00 90.76           H  
ATOM   1655  HB3 HIS A 101      17.852 -13.747  -5.346  1.00 90.76           H  
ATOM   1656  O   HIS A 101      13.738 -13.865  -4.097  1.00 90.76           O  
ATOM   1657  CG  HIS A 101      16.152 -13.849  -6.600  1.00 90.76           C  
ATOM   1658  CD2 HIS A 101      15.445 -14.674  -7.434  1.00 90.76           C  
ATOM   1659  HD2 HIS A 101      15.300 -15.736  -7.304  1.00 90.76           H  
ATOM   1660  ND1 HIS A 101      16.049 -12.573  -7.106  1.00 90.76           N  
ATOM   1661  HD1 HIS A 101      16.389 -11.728  -6.671  1.00 90.76           H  
ATOM   1662  CE1 HIS A 101      15.319 -12.631  -8.232  1.00 90.76           C  
ATOM   1663  HE1 HIS A 101      15.061 -11.785  -8.852  1.00 90.76           H  
ATOM   1664  NE2 HIS A 101      14.932 -13.891  -8.474  1.00 90.76           N  
ATOM   1665  N   ASN A 102      14.723 -15.859  -3.757  1.00 86.01           N  
ATOM   1666  H   ASN A 102      15.593 -16.366  -3.680  1.00 86.01           H  
ATOM   1667  CA  ASN A 102      13.483 -16.623  -3.684  1.00 86.01           C  
ATOM   1668  HA  ASN A 102      12.896 -16.435  -4.584  1.00 86.01           H  
ATOM   1669  C   ASN A 102      12.610 -16.209  -2.483  1.00 86.01           C  
ATOM   1670  CB  ASN A 102      13.820 -18.121  -3.627  1.00 86.01           C  
ATOM   1671  HB2 ASN A 102      14.474 -18.329  -2.779  1.00 86.01           H  
ATOM   1672  HB3 ASN A 102      12.879 -18.651  -3.479  1.00 86.01           H  
ATOM   1673  O   ASN A 102      11.394 -16.106  -2.623  1.00 86.01           O  
ATOM   1674  CG  ASN A 102      14.428 -18.728  -4.882  1.00 86.01           C  
ATOM   1675  ND2 ASN A 102      14.761 -19.996  -4.814  1.00 86.01           N  
ATOM   1676 HD21 ASN A 102      14.681 -20.472  -3.927  1.00 86.01           H  
ATOM   1677 HD22 ASN A 102      14.875 -20.533  -5.662  1.00 86.01           H  
ATOM   1678  OD1 ASN A 102      14.586 -18.103  -5.924  1.00 86.01           O  
ATOM   1679  N   ILE A 103      13.217 -15.936  -1.320  1.00 90.26           N  
ATOM   1680  H   ILE A 103      14.215 -16.078  -1.259  1.00 90.26           H  
ATOM   1681  CA  ILE A 103      12.501 -15.502  -0.107  1.00 90.26           C  
ATOM   1682  HA  ILE A 103      11.677 -16.190   0.080  1.00 90.26           H  
ATOM   1683  C   ILE A 103      11.870 -14.115  -0.287  1.00 90.26           C  
ATOM   1684  CB  ILE A 103      13.458 -15.544   1.114  1.00 90.26           C  
ATOM   1685  HB  ILE A 103      14.401 -15.075   0.832  1.00 90.26           H  
ATOM   1686  O   ILE A 103      10.759 -13.878   0.181  1.00 90.26           O  
ATOM   1687  CG1 ILE A 103      13.722 -17.016   1.502  1.00 90.26           C  
ATOM   1688 HG12 ILE A 103      12.819 -17.431   1.948  1.00 90.26           H  
ATOM   1689 HG13 ILE A 103      13.943 -17.595   0.605  1.00 90.26           H  
ATOM   1690  CG2 ILE A 103      12.894 -14.775   2.325  1.00 90.26           C  
ATOM   1691 HG21 ILE A 103      11.886 -15.123   2.552  1.00 90.26           H  
ATOM   1692 HG22 ILE A 103      13.524 -14.903   3.206  1.00 90.26           H  
ATOM   1693 HG23 ILE A 103      12.851 -13.706   2.115  1.00 90.26           H  
ATOM   1694  CD1 ILE A 103      14.894 -17.216   2.470  1.00 90.26           C  
ATOM   1695 HD11 ILE A 103      14.664 -16.788   3.446  1.00 90.26           H  
ATOM   1696 HD12 ILE A 103      15.081 -18.282   2.600  1.00 90.26           H  
ATOM   1697 HD13 ILE A 103      15.790 -16.754   2.055  1.00 90.26           H  
ATOM   1698  N   LEU A 104      12.573 -13.190  -0.946  1.00 91.20           N  
ATOM   1699  H   LEU A 104      13.484 -13.449  -1.297  1.00 91.20           H  
ATOM   1700  CA  LEU A 104      12.192 -11.776  -0.994  1.00 91.20           C  
ATOM   1701  HA  LEU A 104      11.582 -11.546  -0.121  1.00 91.20           H  
ATOM   1702  C   LEU A 104      11.341 -11.397  -2.205  1.00 91.20           C  
ATOM   1703  CB  LEU A 104      13.468 -10.923  -0.937  1.00 91.20           C  
ATOM   1704  HB2 LEU A 104      13.223  -9.887  -1.171  1.00 91.20           H  
ATOM   1705  HB3 LEU A 104      14.158 -11.266  -1.707  1.00 91.20           H  
ATOM   1706  O   LEU A 104      10.697 -10.352  -2.178  1.00 91.20           O  
ATOM   1707  CG  LEU A 104      14.139 -10.972   0.447  1.00 91.20           C  
ATOM   1708  HG  LEU A 104      14.212 -12.001   0.799  1.00 91.20           H  
ATOM   1709  CD1 LEU A 104      15.564 -10.431   0.346  1.00 91.20           C  
ATOM   1710 HD11 LEU A 104      15.556  -9.467  -0.163  1.00 91.20           H  
ATOM   1711 HD12 LEU A 104      15.998 -10.335   1.341  1.00 91.20           H  
ATOM   1712 HD13 LEU A 104      16.171 -11.128  -0.232  1.00 91.20           H  
ATOM   1713  CD2 LEU A 104      13.322 -10.164   1.465  1.00 91.20           C  
ATOM   1714 HD21 LEU A 104      12.862 -10.847   2.178  1.00 91.20           H  
ATOM   1715 HD22 LEU A 104      12.531  -9.593   0.977  1.00 91.20           H  
ATOM   1716 HD23 LEU A 104      13.955  -9.456   2.000  1.00 91.20           H  
ATOM   1717  N   LEU A 105      11.319 -12.205  -3.268  1.00 84.31           N  
ATOM   1718  H   LEU A 105      11.891 -13.037  -3.255  1.00 84.31           H  
ATOM   1719  CA  LEU A 105      10.573 -11.881  -4.485  1.00 84.31           C  
ATOM   1720  HA  LEU A 105      10.994 -10.953  -4.873  1.00 84.31           H  
ATOM   1721  C   LEU A 105       9.074 -11.592  -4.255  1.00 84.31           C  
ATOM   1722  CB  LEU A 105      10.790 -12.992  -5.522  1.00 84.31           C  
ATOM   1723  HB2 LEU A 105      11.824 -13.335  -5.493  1.00 84.31           H  
ATOM   1724  HB3 LEU A 105      10.153 -13.842  -5.279  1.00 84.31           H  
ATOM   1725  O   LEU A 105       8.577 -10.635  -4.856  1.00 84.31           O  
ATOM   1726  CG  LEU A 105      10.498 -12.525  -6.951  1.00 84.31           C  
ATOM   1727  HG  LEU A 105       9.538 -12.011  -6.984  1.00 84.31           H  
ATOM   1728  CD1 LEU A 105      11.567 -11.592  -7.505  1.00 84.31           C  
ATOM   1729 HD11 LEU A 105      11.413 -11.429  -8.572  1.00 84.31           H  
ATOM   1730 HD12 LEU A 105      12.556 -12.020  -7.342  1.00 84.31           H  
ATOM   1731 HD13 LEU A 105      11.481 -10.631  -6.997  1.00 84.31           H  
ATOM   1732  CD2 LEU A 105      10.412 -13.735  -7.850  1.00 84.31           C  
ATOM   1733 HD21 LEU A 105      11.332 -14.316  -7.791  1.00 84.31           H  
ATOM   1734 HD22 LEU A 105      10.218 -13.432  -8.879  1.00 84.31           H  
ATOM   1735 HD23 LEU A 105       9.568 -14.310  -7.467  1.00 84.31           H  
ATOM   1736  N   PRO A 106       8.346 -12.322  -3.381  1.00 81.07           N  
ATOM   1737  CA  PRO A 106       6.945 -12.014  -3.084  1.00 81.07           C  
ATOM   1738  HA  PRO A 106       6.368 -12.097  -4.005  1.00 81.07           H  
ATOM   1739  C   PRO A 106       6.731 -10.610  -2.496  1.00 81.07           C  
ATOM   1740  CB  PRO A 106       6.484 -13.105  -2.110  1.00 81.07           C  
ATOM   1741  HB2 PRO A 106       5.439 -13.370  -2.270  1.00 81.07           H  
ATOM   1742  HB3 PRO A 106       6.639 -12.782  -1.081  1.00 81.07           H  
ATOM   1743  O   PRO A 106       5.713  -9.978  -2.788  1.00 81.07           O  
ATOM   1744  CG  PRO A 106       7.416 -14.276  -2.414  1.00 81.07           C  
ATOM   1745  HG2 PRO A 106       7.073 -14.805  -3.303  1.00 81.07           H  
ATOM   1746  HG3 PRO A 106       7.509 -14.955  -1.567  1.00 81.07           H  
ATOM   1747  CD  PRO A 106       8.728 -13.563  -2.712  1.00 81.07           C  
ATOM   1748  HD2 PRO A 106       9.230 -13.326  -1.774  1.00 81.07           H  
ATOM   1749  HD3 PRO A 106       9.363 -14.201  -3.326  1.00 81.07           H  
ATOM   1750  N   SER A 107       7.707 -10.083  -1.747  1.00 86.77           N  
ATOM   1751  H   SER A 107       8.532 -10.632  -1.556  1.00 86.77           H  
ATOM   1752  CA  SER A 107       7.674  -8.733  -1.161  1.00 86.77           C  
ATOM   1753  HA  SER A 107       6.757  -8.611  -0.584  1.00 86.77           H  
ATOM   1754  C   SER A 107       7.737  -7.611  -2.199  1.00 86.77           C  
ATOM   1755  CB  SER A 107       8.867  -8.511  -0.235  1.00 86.77           C  
ATOM   1756  HB2 SER A 107       9.734  -8.237  -0.836  1.00 86.77           H  
ATOM   1757  HB3 SER A 107       8.627  -7.683   0.433  1.00 86.77           H  
ATOM   1758  O   SER A 107       7.494  -6.455  -1.880  1.00 86.77           O  
ATOM   1759  OG  SER A 107       9.204  -9.653   0.526  1.00 86.77           O  
ATOM   1760  HG  SER A 107      10.035  -9.473   0.971  1.00 86.77           H  
ATOM   1761  N   PHE A 108       8.080  -7.929  -3.446  1.00 86.09           N  
ATOM   1762  H   PHE A 108       8.318  -8.891  -3.645  1.00 86.09           H  
ATOM   1763  CA  PHE A 108       8.114  -6.976  -4.557  1.00 86.09           C  
ATOM   1764  HA  PHE A 108       7.910  -5.978  -4.169  1.00 86.09           H  
ATOM   1765  C   PHE A 108       7.006  -7.243  -5.586  1.00 86.09           C  
ATOM   1766  CB  PHE A 108       9.526  -6.928  -5.148  1.00 86.09           C  
ATOM   1767  HB2 PHE A 108       9.528  -6.268  -6.016  1.00 86.09           H  
ATOM   1768  HB3 PHE A 108       9.810  -7.923  -5.490  1.00 86.09           H  
ATOM   1769  O   PHE A 108       7.037  -6.713  -6.696  1.00 86.09           O  
ATOM   1770  CG  PHE A 108      10.553  -6.410  -4.160  1.00 86.09           C  
ATOM   1771  CD1 PHE A 108      10.680  -5.026  -3.940  1.00 86.09           C  
ATOM   1772  HD1 PHE A 108      10.055  -4.337  -4.488  1.00 86.09           H  
ATOM   1773  CD2 PHE A 108      11.342  -7.309  -3.420  1.00 86.09           C  
ATOM   1774  HD2 PHE A 108      11.231  -8.372  -3.574  1.00 86.09           H  
ATOM   1775  CE1 PHE A 108      11.594  -4.542  -2.987  1.00 86.09           C  
ATOM   1776  HE1 PHE A 108      11.666  -3.481  -2.797  1.00 86.09           H  
ATOM   1777  CE2 PHE A 108      12.251  -6.828  -2.463  1.00 86.09           C  
ATOM   1778  HE2 PHE A 108      12.828  -7.523  -1.870  1.00 86.09           H  
ATOM   1779  CZ  PHE A 108      12.372  -5.444  -2.244  1.00 86.09           C  
ATOM   1780  HZ  PHE A 108      13.033  -5.073  -1.475  1.00 86.09           H  
ATOM   1781  N   SER A 109       6.014  -8.062  -5.220  1.00 76.65           N  
ATOM   1782  H   SER A 109       6.043  -8.453  -4.290  1.00 76.65           H  
ATOM   1783  CA  SER A 109       4.805  -8.273  -6.015  1.00 76.65           C  
ATOM   1784  HA  SER A 109       5.103  -8.480  -7.043  1.00 76.65           H  
ATOM   1785  C   SER A 109       3.907  -7.030  -6.016  1.00 76.65           C  
ATOM   1786  CB  SER A 109       4.030  -9.487  -5.488  1.00 76.65           C  
ATOM   1787  HB2 SER A 109       4.695 -10.347  -5.415  1.00 76.65           H  
ATOM   1788  HB3 SER A 109       3.228  -9.729  -6.186  1.00 76.65           H  
ATOM   1789  O   SER A 109       3.983  -6.183  -5.126  1.00 76.65           O  
ATOM   1790  OG  SER A 109       3.466  -9.213  -4.220  1.00 76.65           O  
ATOM   1791  HG  SER A 109       4.117  -9.462  -3.560  1.00 76.65           H  
ATOM   1792  N   GLN A 110       2.978  -6.945  -6.972  1.00 73.23           N  
ATOM   1793  H   GLN A 110       2.963  -7.631  -7.713  1.00 73.23           H  
ATOM   1794  CA  GLN A 110       1.989  -5.859  -6.984  1.00 73.23           C  
ATOM   1795  HA  GLN A 110       2.525  -4.910  -6.976  1.00 73.23           H  
ATOM   1796  C   GLN A 110       1.102  -5.842  -5.736  1.00 73.23           C  
ATOM   1797  CB  GLN A 110       1.089  -5.960  -8.226  1.00 73.23           C  
ATOM   1798  HB2 GLN A 110       0.654  -6.959  -8.264  1.00 73.23           H  
ATOM   1799  HB3 GLN A 110       0.268  -5.250  -8.120  1.00 73.23           H  
ATOM   1800  O   GLN A 110       0.688  -4.774  -5.287  1.00 73.23           O  
ATOM   1801  CG  GLN A 110       1.776  -5.673  -9.569  1.00 73.23           C  
ATOM   1802  HG2 GLN A 110       1.047  -5.880 -10.352  1.00 73.23           H  
ATOM   1803  HG3 GLN A 110       2.625  -6.342  -9.710  1.00 73.23           H  
ATOM   1804  CD  GLN A 110       2.250  -4.228  -9.741  1.00 73.23           C  
ATOM   1805  NE2 GLN A 110       2.299  -3.723 -10.950  1.00 73.23           N  
ATOM   1806 HE21 GLN A 110       2.831  -2.869 -11.043  1.00 73.23           H  
ATOM   1807 HE22 GLN A 110       2.033  -4.259 -11.764  1.00 73.23           H  
ATOM   1808  OE1 GLN A 110       2.590  -3.523  -8.805  1.00 73.23           O  
ATOM   1809  N   GLN A 111       0.835  -7.012  -5.150  1.00 74.90           N  
ATOM   1810  H   GLN A 111       1.252  -7.855  -5.517  1.00 74.90           H  
ATOM   1811  CA  GLN A 111       0.081  -7.094  -3.904  1.00 74.90           C  
ATOM   1812  HA  GLN A 111      -0.841  -6.527  -4.031  1.00 74.90           H  
ATOM   1813  C   GLN A 111       0.856  -6.446  -2.751  1.00 74.90           C  
ATOM   1814  CB  GLN A 111      -0.269  -8.561  -3.614  1.00 74.90           C  
ATOM   1815  HB2 GLN A 111       0.647  -9.124  -3.436  1.00 74.90           H  
ATOM   1816  HB3 GLN A 111      -0.769  -8.990  -4.483  1.00 74.90           H  
ATOM   1817  O   GLN A 111       0.279  -5.671  -1.993  1.00 74.90           O  
ATOM   1818  CG  GLN A 111      -1.188  -8.707  -2.391  1.00 74.90           C  
ATOM   1819  HG2 GLN A 111      -1.389  -9.765  -2.225  1.00 74.90           H  
ATOM   1820  HG3 GLN A 111      -0.677  -8.330  -1.505  1.00 74.90           H  
ATOM   1821  CD  GLN A 111      -2.530  -7.988  -2.540  1.00 74.90           C  
ATOM   1822  NE2 GLN A 111      -3.176  -7.646  -1.447  1.00 74.90           N  
ATOM   1823 HE21 GLN A 111      -2.768  -7.794  -0.535  1.00 74.90           H  
ATOM   1824 HE22 GLN A 111      -4.069  -7.186  -1.552  1.00 74.90           H  
ATOM   1825  OE1 GLN A 111      -3.016  -7.717  -3.631  1.00 74.90           O  
ATOM   1826  N   ALA A 112       2.169  -6.676  -2.674  1.00 80.76           N  
ATOM   1827  H   ALA A 112       2.607  -7.314  -3.322  1.00 80.76           H  
ATOM   1828  CA  ALA A 112       3.017  -5.986  -1.707  1.00 80.76           C  
ATOM   1829  HA  ALA A 112       2.604  -6.131  -0.709  1.00 80.76           H  
ATOM   1830  C   ALA A 112       3.059  -4.468  -1.971  1.00 80.76           C  
ATOM   1831  CB  ALA A 112       4.408  -6.620  -1.738  1.00 80.76           C  
ATOM   1832  HB1 ALA A 112       5.023  -6.158  -0.966  1.00 80.76           H  
ATOM   1833  HB2 ALA A 112       4.336  -7.687  -1.530  1.00 80.76           H  
ATOM   1834  HB3 ALA A 112       4.879  -6.464  -2.708  1.00 80.76           H  
ATOM   1835  O   ALA A 112       2.969  -3.679  -1.034  1.00 80.76           O  
ATOM   1836  N   MET A 113       3.087  -4.034  -3.241  1.00 83.82           N  
ATOM   1837  H   MET A 113       3.205  -4.715  -3.977  1.00 83.82           H  
ATOM   1838  CA  MET A 113       3.042  -2.600  -3.578  1.00 83.82           C  
ATOM   1839  HA  MET A 113       3.862  -2.102  -3.061  1.00 83.82           H  
ATOM   1840  C   MET A 113       1.751  -1.920  -3.096  1.00 83.82           C  
ATOM   1841  CB  MET A 113       3.206  -2.357  -5.087  1.00 83.82           C  
ATOM   1842  HB2 MET A 113       2.388  -2.832  -5.629  1.00 83.82           H  
ATOM   1843  HB3 MET A 113       3.141  -1.282  -5.258  1.00 83.82           H  
ATOM   1844  O   MET A 113       1.803  -0.770  -2.656  1.00 83.82           O  
ATOM   1845  CG  MET A 113       4.532  -2.820  -5.695  1.00 83.82           C  
ATOM   1846  HG2 MET A 113       4.574  -3.909  -5.697  1.00 83.82           H  
ATOM   1847  HG3 MET A 113       4.542  -2.499  -6.737  1.00 83.82           H  
ATOM   1848  SD  MET A 113       6.026  -2.170  -4.901  1.00 83.82           S  
ATOM   1849  CE  MET A 113       6.428  -3.560  -3.811  1.00 83.82           C  
ATOM   1850  HE1 MET A 113       5.702  -3.629  -3.001  1.00 83.82           H  
ATOM   1851  HE2 MET A 113       6.398  -4.486  -4.385  1.00 83.82           H  
ATOM   1852  HE3 MET A 113       7.424  -3.427  -3.388  1.00 83.82           H  
ATOM   1853  N   LYS A 114       0.602  -2.617  -3.133  1.00 83.25           N  
ATOM   1854  H   LYS A 114       0.622  -3.544  -3.533  1.00 83.25           H  
ATOM   1855  CA  LYS A 114      -0.648  -2.129  -2.522  1.00 83.25           C  
ATOM   1856  HA  LYS A 114      -0.888  -1.148  -2.935  1.00 83.25           H  
ATOM   1857  C   LYS A 114      -0.480  -1.923  -1.012  1.00 83.25           C  
ATOM   1858  CB  LYS A 114      -1.828  -3.082  -2.796  1.00 83.25           C  
ATOM   1859  HB2 LYS A 114      -1.545  -4.103  -2.537  1.00 83.25           H  
ATOM   1860  HB3 LYS A 114      -2.648  -2.798  -2.136  1.00 83.25           H  
ATOM   1861  O   LYS A 114      -0.859  -0.867  -0.513  1.00 83.25           O  
ATOM   1862  CG  LYS A 114      -2.364  -3.056  -4.236  1.00 83.25           C  
ATOM   1863  HG2 LYS A 114      -1.572  -3.328  -4.934  1.00 83.25           H  
ATOM   1864  HG3 LYS A 114      -2.713  -2.046  -4.452  1.00 83.25           H  
ATOM   1865  CD  LYS A 114      -3.546  -4.033  -4.383  1.00 83.25           C  
ATOM   1866  HD2 LYS A 114      -3.195  -5.037  -4.142  1.00 83.25           H  
ATOM   1867  HD3 LYS A 114      -4.313  -3.761  -3.658  1.00 83.25           H  
ATOM   1868  CE  LYS A 114      -4.172  -4.049  -5.788  1.00 83.25           C  
ATOM   1869  HE2 LYS A 114      -3.407  -4.357  -6.501  1.00 83.25           H  
ATOM   1870  HE3 LYS A 114      -4.490  -3.037  -6.039  1.00 83.25           H  
ATOM   1871  NZ  LYS A 114      -5.339  -4.982  -5.855  1.00 83.25           N  
ATOM   1872  HZ1 LYS A 114      -5.766  -5.033  -6.769  1.00 83.25           H  
ATOM   1873  HZ2 LYS A 114      -5.073  -5.922  -5.600  1.00 83.25           H  
ATOM   1874  HZ3 LYS A 114      -6.072  -4.720  -5.212  1.00 83.25           H  
ATOM   1875  N   GLY A 115       0.135  -2.880  -0.312  1.00 83.41           N  
ATOM   1876  H   GLY A 115       0.427  -3.715  -0.799  1.00 83.41           H  
ATOM   1877  CA  GLY A 115       0.411  -2.791   1.128  1.00 83.41           C  
ATOM   1878  HA2 GLY A 115       0.864  -3.727   1.456  1.00 83.41           H  
ATOM   1879  HA3 GLY A 115      -0.524  -2.652   1.671  1.00 83.41           H  
ATOM   1880  C   GLY A 115       1.366  -1.650   1.502  1.00 83.41           C  
ATOM   1881  O   GLY A 115       1.136  -0.936   2.477  1.00 83.41           O  
ATOM   1882  N   TYR A 116       2.398  -1.405   0.690  1.00 90.55           N  
ATOM   1883  H   TYR A 116       2.598  -2.079  -0.035  1.00 90.55           H  
ATOM   1884  CA  TYR A 116       3.365  -0.324   0.926  1.00 90.55           C  
ATOM   1885  HA  TYR A 116       3.595  -0.288   1.991  1.00 90.55           H  
ATOM   1886  C   TYR A 116       2.838   1.068   0.587  1.00 90.55           C  
ATOM   1887  CB  TYR A 116       4.660  -0.609   0.155  1.00 90.55           C  
ATOM   1888  HB2 TYR A 116       4.432  -0.613  -0.911  1.00 90.55           H  
ATOM   1889  HB3 TYR A 116       5.361   0.206   0.341  1.00 90.55           H  
ATOM   1890  O   TYR A 116       3.367   2.066   1.077  1.00 90.55           O  
ATOM   1891  CG  TYR A 116       5.361  -1.908   0.511  1.00 90.55           C  
ATOM   1892  CD1 TYR A 116       5.207  -2.494   1.783  1.00 90.55           C  
ATOM   1893  HD1 TYR A 116       4.569  -2.056   2.536  1.00 90.55           H  
ATOM   1894  CD2 TYR A 116       6.183  -2.535  -0.442  1.00 90.55           C  
ATOM   1895  HD2 TYR A 116       6.316  -2.078  -1.412  1.00 90.55           H  
ATOM   1896  CE1 TYR A 116       5.840  -3.705   2.092  1.00 90.55           C  
ATOM   1897  HE1 TYR A 116       5.696  -4.149   3.066  1.00 90.55           H  
ATOM   1898  CE2 TYR A 116       6.823  -3.752  -0.133  1.00 90.55           C  
ATOM   1899  HE2 TYR A 116       7.453  -4.247  -0.858  1.00 90.55           H  
ATOM   1900  OH  TYR A 116       7.201  -5.548   1.438  1.00 90.55           O  
ATOM   1901  HH  TYR A 116       6.836  -5.873   2.264  1.00 90.55           H  
ATOM   1902  CZ  TYR A 116       6.637  -4.351   1.132  1.00 90.55           C  
ATOM   1903  N   HIS A 117       1.786   1.161  -0.223  1.00 93.41           N  
ATOM   1904  H   HIS A 117       1.397   0.306  -0.593  1.00 93.41           H  
ATOM   1905  CA  HIS A 117       1.325   2.427  -0.771  1.00 93.41           C  
ATOM   1906  HA  HIS A 117       2.123   2.840  -1.388  1.00 93.41           H  
ATOM   1907  C   HIS A 117       0.993   3.478   0.300  1.00 93.41           C  
ATOM   1908  CB  HIS A 117       0.118   2.143  -1.660  1.00 93.41           C  
ATOM   1909  HB2 HIS A 117      -0.658   1.660  -1.068  1.00 93.41           H  
ATOM   1910  HB3 HIS A 117       0.411   1.461  -2.459  1.00 93.41           H  
ATOM   1911  O   HIS A 117       1.420   4.622   0.167  1.00 93.41           O  
ATOM   1912  CG  HIS A 117      -0.450   3.388  -2.267  1.00 93.41           C  
ATOM   1913  CD2 HIS A 117      -1.666   3.927  -1.963  1.00 93.41           C  
ATOM   1914  HD2 HIS A 117      -2.389   3.523  -1.270  1.00 93.41           H  
ATOM   1915  ND1 HIS A 117       0.184   4.247  -3.141  1.00 93.41           N  
ATOM   1916  HD1 HIS A 117       1.169   4.256  -3.364  1.00 93.41           H  
ATOM   1917  CE1 HIS A 117      -0.651   5.271  -3.371  1.00 93.41           C  
ATOM   1918  HE1 HIS A 117      -0.420   6.158  -3.943  1.00 93.41           H  
ATOM   1919  NE2 HIS A 117      -1.792   5.101  -2.695  1.00 93.41           N  
ATOM   1920  N   ALA A 118       0.297   3.106   1.379  1.00 89.55           N  
ATOM   1921  H   ALA A 118       0.006   2.143   1.465  1.00 89.55           H  
ATOM   1922  CA  ALA A 118      -0.038   4.049   2.451  1.00 89.55           C  
ATOM   1923  HA  ALA A 118      -0.576   4.893   2.019  1.00 89.55           H  
ATOM   1924  C   ALA A 118       1.217   4.618   3.145  1.00 89.55           C  
ATOM   1925  CB  ALA A 118      -0.966   3.347   3.450  1.00 89.55           C  
ATOM   1926  HB1 ALA A 118      -1.249   4.046   4.238  1.00 89.55           H  
ATOM   1927  HB2 ALA A 118      -0.459   2.492   3.897  1.00 89.55           H  
ATOM   1928  HB3 ALA A 118      -1.869   3.006   2.943  1.00 89.55           H  
ATOM   1929  O   ALA A 118       1.273   5.809   3.444  1.00 89.55           O  
ATOM   1930  N   MET A 119       2.250   3.788   3.336  1.00 91.64           N  
ATOM   1931  H   MET A 119       2.176   2.844   2.984  1.00 91.64           H  
ATOM   1932  CA  MET A 119       3.533   4.204   3.914  1.00 91.64           C  
ATOM   1933  HA  MET A 119       3.349   4.774   4.824  1.00 91.64           H  
ATOM   1934  C   MET A 119       4.320   5.117   2.966  1.00 91.64           C  
ATOM   1935  CB  MET A 119       4.362   2.963   4.272  1.00 91.64           C  
ATOM   1936  HB2 MET A 119       5.366   3.277   4.559  1.00 91.64           H  
ATOM   1937  HB3 MET A 119       4.449   2.316   3.399  1.00 91.64           H  
ATOM   1938  O   MET A 119       4.884   6.115   3.406  1.00 91.64           O  
ATOM   1939  CG  MET A 119       3.745   2.173   5.429  1.00 91.64           C  
ATOM   1940  HG2 MET A 119       3.643   2.843   6.283  1.00 91.64           H  
ATOM   1941  HG3 MET A 119       2.750   1.831   5.146  1.00 91.64           H  
ATOM   1942  SD  MET A 119       4.714   0.739   5.963  1.00 91.64           S  
ATOM   1943  CE  MET A 119       4.475  -0.374   4.558  1.00 91.64           C  
ATOM   1944  HE1 MET A 119       4.940   0.057   3.671  1.00 91.64           H  
ATOM   1945  HE2 MET A 119       3.411  -0.531   4.386  1.00 91.64           H  
ATOM   1946  HE3 MET A 119       4.949  -1.331   4.779  1.00 91.64           H  
ATOM   1947  N   MET A 120       4.308   4.835   1.659  1.00 94.97           N  
ATOM   1948  H   MET A 120       3.869   3.978   1.354  1.00 94.97           H  
ATOM   1949  CA  MET A 120       4.900   5.732   0.657  1.00 94.97           C  
ATOM   1950  HA  MET A 120       5.942   5.922   0.915  1.00 94.97           H  
ATOM   1951  C   MET A 120       4.182   7.089   0.619  1.00 94.97           C  
ATOM   1952  CB  MET A 120       4.844   5.093  -0.735  1.00 94.97           C  
ATOM   1953  HB2 MET A 120       5.238   5.813  -1.453  1.00 94.97           H  
ATOM   1954  HB3 MET A 120       3.808   4.878  -0.995  1.00 94.97           H  
ATOM   1955  O   MET A 120       4.828   8.132   0.529  1.00 94.97           O  
ATOM   1956  CG  MET A 120       5.667   3.815  -0.882  1.00 94.97           C  
ATOM   1957  HG2 MET A 120       5.359   3.082  -0.137  1.00 94.97           H  
ATOM   1958  HG3 MET A 120       6.719   4.050  -0.723  1.00 94.97           H  
ATOM   1959  SD  MET A 120       5.478   3.093  -2.529  1.00 94.97           S  
ATOM   1960  CE  MET A 120       6.748   1.808  -2.456  1.00 94.97           C  
ATOM   1961  HE1 MET A 120       6.741   1.230  -3.379  1.00 94.97           H  
ATOM   1962  HE2 MET A 120       7.726   2.277  -2.342  1.00 94.97           H  
ATOM   1963  HE3 MET A 120       6.560   1.149  -1.608  1.00 94.97           H  
ATOM   1964  N   VAL A 121       2.845   7.091   0.719  1.00 95.27           N  
ATOM   1965  H   VAL A 121       2.371   6.200   0.762  1.00 95.27           H  
ATOM   1966  CA  VAL A 121       2.036   8.319   0.778  1.00 95.27           C  
ATOM   1967  HA  VAL A 121       2.289   8.943  -0.078  1.00 95.27           H  
ATOM   1968  C   VAL A 121       2.373   9.141   2.020  1.00 95.27           C  
ATOM   1969  CB  VAL A 121       0.528   8.001   0.703  1.00 95.27           C  
ATOM   1970  HB  VAL A 121       0.293   7.199   1.403  1.00 95.27           H  
ATOM   1971  O   VAL A 121       2.506  10.353   1.892  1.00 95.27           O  
ATOM   1972  CG1 VAL A 121      -0.367   9.202   1.037  1.00 95.27           C  
ATOM   1973 HG11 VAL A 121      -1.409   8.905   0.924  1.00 95.27           H  
ATOM   1974 HG12 VAL A 121      -0.219   9.510   2.072  1.00 95.27           H  
ATOM   1975 HG13 VAL A 121      -0.144  10.037   0.373  1.00 95.27           H  
ATOM   1976  CG2 VAL A 121       0.139   7.549  -0.711  1.00 95.27           C  
ATOM   1977 HG21 VAL A 121       0.249   8.375  -1.413  1.00 95.27           H  
ATOM   1978 HG22 VAL A 121       0.772   6.723  -1.037  1.00 95.27           H  
ATOM   1979 HG23 VAL A 121      -0.897   7.211  -0.721  1.00 95.27           H  
ATOM   1980  N   ASP A 122       2.559   8.522   3.190  1.00 93.16           N  
ATOM   1981  H   ASP A 122       2.408   7.525   3.242  1.00 93.16           H  
ATOM   1982  CA  ASP A 122       2.973   9.226   4.414  1.00 93.16           C  
ATOM   1983  HA  ASP A 122       2.198   9.939   4.695  1.00 93.16           H  
ATOM   1984  C   ASP A 122       4.264  10.036   4.188  1.00 93.16           C  
ATOM   1985  CB  ASP A 122       3.113   8.205   5.563  1.00 93.16           C  
ATOM   1986  HB2 ASP A 122       3.796   7.413   5.255  1.00 93.16           H  
ATOM   1987  HB3 ASP A 122       2.140   7.752   5.748  1.00 93.16           H  
ATOM   1988  O   ASP A 122       4.286  11.254   4.386  1.00 93.16           O  
ATOM   1989  CG  ASP A 122       3.637   8.792   6.882  1.00 93.16           C  
ATOM   1990  OD1 ASP A 122       3.550  10.019   7.099  1.00 93.16           O  
ATOM   1991  OD2 ASP A 122       4.169   8.008   7.706  1.00 93.16           O  
ATOM   1992  N   ILE A 123       5.317   9.403   3.664  1.00 95.14           N  
ATOM   1993  H   ILE A 123       5.243   8.415   3.472  1.00 95.14           H  
ATOM   1994  CA  ILE A 123       6.593  10.093   3.418  1.00 95.14           C  
ATOM   1995  HA  ILE A 123       6.852  10.644   4.322  1.00 95.14           H  
ATOM   1996  C   ILE A 123       6.472  11.141   2.297  1.00 95.14           C  
ATOM   1997  CB  ILE A 123       7.719   9.071   3.155  1.00 95.14           C  
ATOM   1998  HB  ILE A 123       7.502   8.547   2.223  1.00 95.14           H  
ATOM   1999  O   ILE A 123       7.009  12.247   2.419  1.00 95.14           O  
ATOM   2000  CG1 ILE A 123       7.853   8.004   4.268  1.00 95.14           C  
ATOM   2001 HG12 ILE A 123       6.988   7.342   4.233  1.00 95.14           H  
ATOM   2002 HG13 ILE A 123       8.728   7.388   4.060  1.00 95.14           H  
ATOM   2003  CG2 ILE A 123       9.064   9.797   2.989  1.00 95.14           C  
ATOM   2004 HG21 ILE A 123       9.243  10.480   3.819  1.00 95.14           H  
ATOM   2005 HG22 ILE A 123       9.071  10.350   2.049  1.00 95.14           H  
ATOM   2006 HG23 ILE A 123       9.871   9.065   2.949  1.00 95.14           H  
ATOM   2007  CD1 ILE A 123       7.982   8.546   5.698  1.00 95.14           C  
ATOM   2008 HD11 ILE A 123       8.224   7.725   6.372  1.00 95.14           H  
ATOM   2009 HD12 ILE A 123       7.036   8.986   6.013  1.00 95.14           H  
ATOM   2010 HD13 ILE A 123       8.774   9.293   5.760  1.00 95.14           H  
ATOM   2011  N   ALA A 124       5.708  10.860   1.236  1.00 95.95           N  
ATOM   2012  H   ALA A 124       5.305   9.937   1.162  1.00 95.95           H  
ATOM   2013  CA  ALA A 124       5.442  11.830   0.172  1.00 95.95           C  
ATOM   2014  HA  ALA A 124       6.395  12.187  -0.219  1.00 95.95           H  
ATOM   2015  C   ALA A 124       4.677  13.068   0.679  1.00 95.95           C  
ATOM   2016  CB  ALA A 124       4.696  11.123  -0.964  1.00 95.95           C  
ATOM   2017  HB1 ALA A 124       3.720  10.786  -0.617  1.00 95.95           H  
ATOM   2018  HB2 ALA A 124       4.565  11.811  -1.799  1.00 95.95           H  
ATOM   2019  HB3 ALA A 124       5.271  10.261  -1.304  1.00 95.95           H  
ATOM   2020  O   ALA A 124       4.990  14.196   0.290  1.00 95.95           O  
ATOM   2021  N   VAL A 125       3.714  12.890   1.589  1.00 94.14           N  
ATOM   2022  H   VAL A 125       3.498  11.944   1.869  1.00 94.14           H  
ATOM   2023  CA  VAL A 125       3.000  13.990   2.256  1.00 94.14           C  
ATOM   2024  HA  VAL A 125       2.581  14.648   1.494  1.00 94.14           H  
ATOM   2025  C   VAL A 125       3.964  14.839   3.084  1.00 94.14           C  
ATOM   2026  CB  VAL A 125       1.838  13.447   3.118  1.00 94.14           C  
ATOM   2027  HB  VAL A 125       2.182  12.593   3.701  1.00 94.14           H  
ATOM   2028  O   VAL A 125       3.870  16.065   3.035  1.00 94.14           O  
ATOM   2029  CG1 VAL A 125       1.274  14.487   4.096  1.00 94.14           C  
ATOM   2030 HG11 VAL A 125       0.393  14.082   4.595  1.00 94.14           H  
ATOM   2031 HG12 VAL A 125       2.015  14.717   4.861  1.00 94.14           H  
ATOM   2032 HG13 VAL A 125       1.004  15.395   3.556  1.00 94.14           H  
ATOM   2033  CG2 VAL A 125       0.669  12.997   2.232  1.00 94.14           C  
ATOM   2034 HG21 VAL A 125       1.011  12.272   1.493  1.00 94.14           H  
ATOM   2035 HG22 VAL A 125      -0.095  12.520   2.846  1.00 94.14           H  
ATOM   2036 HG23 VAL A 125       0.236  13.852   1.713  1.00 94.14           H  
ATOM   2037  N   GLN A 126       4.918  14.231   3.795  1.00 93.53           N  
ATOM   2038  H   GLN A 126       4.938  13.222   3.816  1.00 93.53           H  
ATOM   2039  CA  GLN A 126       5.918  14.974   4.573  1.00 93.53           C  
ATOM   2040  HA  GLN A 126       5.399  15.635   5.266  1.00 93.53           H  
ATOM   2041  C   GLN A 126       6.809  15.858   3.688  1.00 93.53           C  
ATOM   2042  CB  GLN A 126       6.779  14.008   5.395  1.00 93.53           C  
ATOM   2043  HB2 GLN A 126       7.214  13.254   4.739  1.00 93.53           H  
ATOM   2044  HB3 GLN A 126       7.594  14.569   5.852  1.00 93.53           H  
ATOM   2045  O   GLN A 126       7.070  17.008   4.051  1.00 93.53           O  
ATOM   2046  CG  GLN A 126       5.983  13.317   6.511  1.00 93.53           C  
ATOM   2047  HG2 GLN A 126       5.694  14.051   7.263  1.00 93.53           H  
ATOM   2048  HG3 GLN A 126       5.072  12.874   6.109  1.00 93.53           H  
ATOM   2049  CD  GLN A 126       6.803  12.228   7.186  1.00 93.53           C  
ATOM   2050  NE2 GLN A 126       6.202  11.121   7.558  1.00 93.53           N  
ATOM   2051 HE21 GLN A 126       5.230  10.950   7.344  1.00 93.53           H  
ATOM   2052 HE22 GLN A 126       6.799  10.386   7.908  1.00 93.53           H  
ATOM   2053  OE1 GLN A 126       8.001  12.356   7.395  1.00 93.53           O  
ATOM   2054  N   LEU A 127       7.208  15.378   2.502  1.00 95.19           N  
ATOM   2055  H   LEU A 127       6.998  14.416   2.279  1.00 95.19           H  
ATOM   2056  CA  LEU A 127       7.917  16.200   1.513  1.00 95.19           C  
ATOM   2057  HA  LEU A 127       8.824  16.588   1.975  1.00 95.19           H  
ATOM   2058  C   LEU A 127       7.066  17.401   1.075  1.00 95.19           C  
ATOM   2059  CB  LEU A 127       8.312  15.334   0.302  1.00 95.19           C  
ATOM   2060  HB2 LEU A 127       7.410  14.877  -0.106  1.00 95.19           H  
ATOM   2061  HB3 LEU A 127       8.969  14.535   0.645  1.00 95.19           H  
ATOM   2062  O   LEU A 127       7.542  18.537   1.117  1.00 95.19           O  
ATOM   2063  CG  LEU A 127       9.013  16.128  -0.821  1.00 95.19           C  
ATOM   2064  HG  LEU A 127       8.489  17.068  -0.999  1.00 95.19           H  
ATOM   2065  CD1 LEU A 127      10.463  16.440  -0.453  1.00 95.19           C  
ATOM   2066 HD11 LEU A 127      11.017  15.517  -0.282  1.00 95.19           H  
ATOM   2067 HD12 LEU A 127      10.498  17.066   0.439  1.00 95.19           H  
ATOM   2068 HD13 LEU A 127      10.936  16.979  -1.274  1.00 95.19           H  
ATOM   2069  CD2 LEU A 127       8.988  15.371  -2.147  1.00 95.19           C  
ATOM   2070 HD21 LEU A 127       9.702  14.548  -2.138  1.00 95.19           H  
ATOM   2071 HD22 LEU A 127       7.987  14.990  -2.346  1.00 95.19           H  
ATOM   2072 HD23 LEU A 127       9.252  16.062  -2.948  1.00 95.19           H  
ATOM   2073  N   VAL A 128       5.803  17.172   0.690  1.00 93.68           N  
ATOM   2074  H   VAL A 128       5.471  16.218   0.677  1.00 93.68           H  
ATOM   2075  CA  VAL A 128       4.902  18.261   0.274  1.00 93.68           C  
ATOM   2076  HA  VAL A 128       5.374  18.795  -0.550  1.00 93.68           H  
ATOM   2077  C   VAL A 128       4.730  19.271   1.408  1.00 93.68           C  
ATOM   2078  CB  VAL A 128       3.537  17.734  -0.216  1.00 93.68           C  
ATOM   2079  HB  VAL A 128       3.081  17.123   0.563  1.00 93.68           H  
ATOM   2080  O   VAL A 128       4.888  20.466   1.185  1.00 93.68           O  
ATOM   2081  CG1 VAL A 128       2.570  18.875  -0.572  1.00 93.68           C  
ATOM   2082 HG11 VAL A 128       1.625  18.465  -0.928  1.00 93.68           H  
ATOM   2083 HG12 VAL A 128       2.995  19.507  -1.352  1.00 93.68           H  
ATOM   2084 HG13 VAL A 128       2.362  19.496   0.300  1.00 93.68           H  
ATOM   2085  CG2 VAL A 128       3.689  16.885  -1.486  1.00 93.68           C  
ATOM   2086 HG21 VAL A 128       4.291  16.000  -1.280  1.00 93.68           H  
ATOM   2087 HG22 VAL A 128       2.708  16.565  -1.836  1.00 93.68           H  
ATOM   2088 HG23 VAL A 128       4.176  17.460  -2.273  1.00 93.68           H  
ATOM   2089  N   GLN A 129       4.495  18.819   2.640  1.00 92.30           N  
ATOM   2090  H   GLN A 129       4.399  17.822   2.774  1.00 92.30           H  
ATOM   2091  CA  GLN A 129       4.366  19.702   3.800  1.00 92.30           C  
ATOM   2092  HA  GLN A 129       3.567  20.420   3.614  1.00 92.30           H  
ATOM   2093  C   GLN A 129       5.642  20.497   4.093  1.00 92.30           C  
ATOM   2094  CB  GLN A 129       4.023  18.879   5.042  1.00 92.30           C  
ATOM   2095  HB2 GLN A 129       4.716  18.041   5.120  1.00 92.30           H  
ATOM   2096  HB3 GLN A 129       4.154  19.512   5.919  1.00 92.30           H  
ATOM   2097  O   GLN A 129       5.551  21.656   4.497  1.00 92.30           O  
ATOM   2098  CG  GLN A 129       2.582  18.358   5.053  1.00 92.30           C  
ATOM   2099  HG2 GLN A 129       2.395  17.730   4.183  1.00 92.30           H  
ATOM   2100  HG3 GLN A 129       1.893  19.202   5.014  1.00 92.30           H  
ATOM   2101  CD  GLN A 129       2.298  17.549   6.314  1.00 92.30           C  
ATOM   2102  NE2 GLN A 129       1.085  17.081   6.496  1.00 92.30           N  
ATOM   2103 HE21 GLN A 129       0.394  17.155   5.762  1.00 92.30           H  
ATOM   2104 HE22 GLN A 129       0.960  16.481   7.299  1.00 92.30           H  
ATOM   2105  OE1 GLN A 129       3.137  17.368   7.185  1.00 92.30           O  
ATOM   2106  N   LYS A 130       6.831  19.905   3.909  1.00 92.17           N  
ATOM   2107  H   LYS A 130       6.849  18.937   3.622  1.00 92.17           H  
ATOM   2108  CA  LYS A 130       8.103  20.628   4.028  1.00 92.17           C  
ATOM   2109  HA  LYS A 130       8.161  21.092   5.013  1.00 92.17           H  
ATOM   2110  C   LYS A 130       8.156  21.764   3.009  1.00 92.17           C  
ATOM   2111  CB  LYS A 130       9.289  19.659   3.865  1.00 92.17           C  
ATOM   2112  HB2 LYS A 130       9.218  19.148   2.905  1.00 92.17           H  
ATOM   2113  HB3 LYS A 130       9.258  18.908   4.655  1.00 92.17           H  
ATOM   2114  O   LYS A 130       8.402  22.904   3.390  1.00 92.17           O  
ATOM   2115  CG  LYS A 130      10.627  20.411   3.928  1.00 92.17           C  
ATOM   2116  HG2 LYS A 130      10.628  21.222   3.200  1.00 92.17           H  
ATOM   2117  HG3 LYS A 130      10.749  20.841   4.923  1.00 92.17           H  
ATOM   2118  CD  LYS A 130      11.826  19.517   3.612  1.00 92.17           C  
ATOM   2119  HD2 LYS A 130      11.681  19.028   2.648  1.00 92.17           H  
ATOM   2120  HD3 LYS A 130      11.936  18.773   4.401  1.00 92.17           H  
ATOM   2121  CE  LYS A 130      13.058  20.426   3.557  1.00 92.17           C  
ATOM   2122  HE2 LYS A 130      12.855  21.237   2.857  1.00 92.17           H  
ATOM   2123  HE3 LYS A 130      13.220  20.863   4.542  1.00 92.17           H  
ATOM   2124  NZ  LYS A 130      14.270  19.717   3.111  1.00 92.17           N  
ATOM   2125  HZ1 LYS A 130      14.490  18.895   3.655  1.00 92.17           H  
ATOM   2126  HZ2 LYS A 130      14.184  19.414   2.151  1.00 92.17           H  
ATOM   2127  HZ3 LYS A 130      15.081  20.318   3.082  1.00 92.17           H  
ATOM   2128  N   TRP A 131       7.907  21.462   1.737  1.00 93.69           N  
ATOM   2129  H   TRP A 131       7.714  20.501   1.496  1.00 93.69           H  
ATOM   2130  CA  TRP A 131       7.990  22.449   0.660  1.00 93.69           C  
ATOM   2131  HA  TRP A 131       8.928  22.997   0.752  1.00 93.69           H  
ATOM   2132  C   TRP A 131       6.878  23.504   0.724  1.00 93.69           C  
ATOM   2133  CB  TRP A 131       8.007  21.722  -0.685  1.00 93.69           C  
ATOM   2134  HB2 TRP A 131       7.881  22.461  -1.476  1.00 93.69           H  
ATOM   2135  HB3 TRP A 131       7.156  21.042  -0.727  1.00 93.69           H  
ATOM   2136  O   TRP A 131       7.112  24.651   0.363  1.00 93.69           O  
ATOM   2137  CG  TRP A 131       9.236  20.929  -1.014  1.00 93.69           C  
ATOM   2138  CD1 TRP A 131      10.335  20.756  -0.241  1.00 93.69           C  
ATOM   2139  HD1 TRP A 131      10.479  21.175   0.744  1.00 93.69           H  
ATOM   2140  CD2 TRP A 131       9.511  20.212  -2.252  1.00 93.69           C  
ATOM   2141  CE2 TRP A 131      10.801  19.612  -2.154  1.00 93.69           C  
ATOM   2142  CE3 TRP A 131       8.803  20.036  -3.461  1.00 93.69           C  
ATOM   2143  HE3 TRP A 131       7.826  20.483  -3.567  1.00 93.69           H  
ATOM   2144  NE1 TRP A 131      11.257  19.975  -0.906  1.00 93.69           N  
ATOM   2145  HE1 TRP A 131      12.162  19.740  -0.525  1.00 93.69           H  
ATOM   2146  CH2 TRP A 131      10.643  18.728  -4.397  1.00 93.69           C  
ATOM   2147  HH2 TRP A 131      11.067  18.179  -5.225  1.00 93.69           H  
ATOM   2148  CZ2 TRP A 131      11.361  18.866  -3.198  1.00 93.69           C  
ATOM   2149  HZ2 TRP A 131      12.344  18.433  -3.087  1.00 93.69           H  
ATOM   2150  CZ3 TRP A 131       9.367  19.303  -4.521  1.00 93.69           C  
ATOM   2151  HZ3 TRP A 131       8.819  19.170  -5.442  1.00 93.69           H  
ATOM   2152  N   GLU A 132       5.689  23.177   1.242  1.00 90.17           N  
ATOM   2153  H   GLU A 132       5.510  22.206   1.456  1.00 90.17           H  
ATOM   2154  CA  GLU A 132       4.607  24.152   1.454  1.00 90.17           C  
ATOM   2155  HA  GLU A 132       4.450  24.709   0.530  1.00 90.17           H  
ATOM   2156  C   GLU A 132       4.924  25.202   2.525  1.00 90.17           C  
ATOM   2157  CB  GLU A 132       3.295  23.442   1.834  1.00 90.17           C  
ATOM   2158  HB2 GLU A 132       3.491  22.672   2.580  1.00 90.17           H  
ATOM   2159  HB3 GLU A 132       2.623  24.179   2.274  1.00 90.17           H  
ATOM   2160  O   GLU A 132       4.324  26.279   2.516  1.00 90.17           O  
ATOM   2161  CG  GLU A 132       2.578  22.839   0.619  1.00 90.17           C  
ATOM   2162  HG2 GLU A 132       2.560  23.588  -0.173  1.00 90.17           H  
ATOM   2163  HG3 GLU A 132       3.132  21.978   0.245  1.00 90.17           H  
ATOM   2164  CD  GLU A 132       1.135  22.414   0.924  1.00 90.17           C  
ATOM   2165  OE1 GLU A 132       0.330  22.477  -0.038  1.00 90.17           O  
ATOM   2166  OE2 GLU A 132       0.826  22.089   2.094  1.00 90.17           O  
ATOM   2167  N   ARG A 133       5.852  24.907   3.444  1.00 88.11           N  
ATOM   2168  H   ARG A 133       6.307  24.007   3.380  1.00 88.11           H  
ATOM   2169  CA  ARG A 133       6.306  25.848   4.478  1.00 88.11           C  
ATOM   2170  HA  ARG A 133       5.475  26.490   4.769  1.00 88.11           H  
ATOM   2171  C   ARG A 133       7.391  26.805   3.982  1.00 88.11           C  
ATOM   2172  CB  ARG A 133       6.798  25.074   5.709  1.00 88.11           C  
ATOM   2173  HB2 ARG A 133       7.560  24.362   5.391  1.00 88.11           H  
ATOM   2174  HB3 ARG A 133       7.261  25.768   6.411  1.00 88.11           H  
ATOM   2175  O   ARG A 133       7.692  27.754   4.702  1.00 88.11           O  
ATOM   2176  CG  ARG A 133       5.667  24.338   6.440  1.00 88.11           C  
ATOM   2177  HG2 ARG A 133       5.081  23.756   5.729  1.00 88.11           H  
ATOM   2178  HG3 ARG A 133       5.008  25.062   6.919  1.00 88.11           H  
ATOM   2179  CD  ARG A 133       6.268  23.403   7.495  1.00 88.11           C  
ATOM   2180  HD2 ARG A 133       6.688  23.998   8.306  1.00 88.11           H  
ATOM   2181  HD3 ARG A 133       7.076  22.848   7.018  1.00 88.11           H  
ATOM   2182  NE  ARG A 133       5.264  22.459   8.026  1.00 88.11           N  
ATOM   2183  HE  ARG A 133       4.304  22.775   8.024  1.00 88.11           H  
ATOM   2184  NH1 ARG A 133       6.666  20.658   8.320  1.00 88.11           N  
ATOM   2185 HH11 ARG A 133       6.793  19.670   8.487  1.00 88.11           H  
ATOM   2186 HH12 ARG A 133       7.452  21.233   8.053  1.00 88.11           H  
ATOM   2187  NH2 ARG A 133       4.477  20.408   8.643  1.00 88.11           N  
ATOM   2188 HH21 ARG A 133       4.619  19.411   8.722  1.00 88.11           H  
ATOM   2189 HH22 ARG A 133       3.529  20.756   8.616  1.00 88.11           H  
ATOM   2190  CZ  ARG A 133       5.475  21.188   8.330  1.00 88.11           C  
ATOM   2191  N   LEU A 134       7.964  26.564   2.800  1.00 86.74           N  
ATOM   2192  H   LEU A 134       7.616  25.805   2.232  1.00 86.74           H  
ATOM   2193  CA  LEU A 134       9.006  27.419   2.239  1.00 86.74           C  
ATOM   2194  HA  LEU A 134       9.720  27.649   3.030  1.00 86.74           H  
ATOM   2195  C   LEU A 134       8.427  28.754   1.766  1.00 86.74           C  
ATOM   2196  CB  LEU A 134       9.762  26.707   1.103  1.00 86.74           C  
ATOM   2197  HB2 LEU A 134       9.049  26.454   0.318  1.00 86.74           H  
ATOM   2198  HB3 LEU A 134      10.481  27.407   0.679  1.00 86.74           H  
ATOM   2199  O   LEU A 134       7.322  28.833   1.214  1.00 86.74           O  
ATOM   2200  CG  LEU A 134      10.520  25.436   1.526  1.00 86.74           C  
ATOM   2201  HG  LEU A 134       9.820  24.728   1.968  1.00 86.74           H  
ATOM   2202  CD1 LEU A 134      11.147  24.780   0.295  1.00 86.74           C  
ATOM   2203 HD11 LEU A 134      10.373  24.566  -0.442  1.00 86.74           H  
ATOM   2204 HD12 LEU A 134      11.637  23.849   0.579  1.00 86.74           H  
ATOM   2205 HD13 LEU A 134      11.884  25.453  -0.145  1.00 86.74           H  
ATOM   2206  CD2 LEU A 134      11.642  25.704   2.530  1.00 86.74           C  
ATOM   2207 HD21 LEU A 134      12.338  26.436   2.120  1.00 86.74           H  
ATOM   2208 HD22 LEU A 134      12.177  24.781   2.752  1.00 86.74           H  
ATOM   2209 HD23 LEU A 134      11.230  26.103   3.457  1.00 86.74           H  
ATOM   2210  N   ASN A 135       9.199  29.818   1.959  1.00 82.56           N  
ATOM   2211  H   ASN A 135      10.112  29.656   2.360  1.00 82.56           H  
ATOM   2212  CA  ASN A 135       8.883  31.122   1.390  1.00 82.56           C  
ATOM   2213  HA  ASN A 135       7.821  31.309   1.546  1.00 82.56           H  
ATOM   2214  C   ASN A 135       9.139  31.120  -0.126  1.00 82.56           C  
ATOM   2215  CB  ASN A 135       9.667  32.215   2.127  1.00 82.56           C  
ATOM   2216  HB2 ASN A 135       9.463  33.189   1.681  1.00 82.56           H  
ATOM   2217  HB3 ASN A 135      10.736  32.028   2.031  1.00 82.56           H  
ATOM   2218  O   ASN A 135       9.942  30.349  -0.643  1.00 82.56           O  
ATOM   2219  CG  ASN A 135       9.289  32.290   3.592  1.00 82.56           C  
ATOM   2220  ND2 ASN A 135      10.211  32.018   4.486  1.00 82.56           N  
ATOM   2221 HD21 ASN A 135      11.099  31.628   4.204  1.00 82.56           H  
ATOM   2222 HD22 ASN A 135       9.912  31.926   5.447  1.00 82.56           H  
ATOM   2223  OD1 ASN A 135       8.154  32.593   3.941  1.00 82.56           O  
ATOM   2224  N   ALA A 136       8.473  32.006  -0.870  1.00 72.39           N  
ATOM   2225  H   ALA A 136       7.869  32.666  -0.400  1.00 72.39           H  
ATOM   2226  CA  ALA A 136       8.566  32.026  -2.336  1.00 72.39           C  
ATOM   2227  HA  ALA A 136       8.321  31.030  -2.704  1.00 72.39           H  
ATOM   2228  C   ALA A 136       9.973  32.363  -2.881  1.00 72.39           C  
ATOM   2229  CB  ALA A 136       7.523  33.020  -2.862  1.00 72.39           C  
ATOM   2230  HB1 ALA A 136       6.531  32.732  -2.514  1.00 72.39           H  
ATOM   2231  HB2 ALA A 136       7.760  34.024  -2.508  1.00 72.39           H  
ATOM   2232  HB3 ALA A 136       7.537  33.011  -3.951  1.00 72.39           H  
ATOM   2233  O   ALA A 136      10.259  32.126  -4.055  1.00 72.39           O  
ATOM   2234  N   ASP A 137      10.835  32.973  -2.067  1.00 78.01           N  
ATOM   2235  H   ASP A 137      10.571  33.157  -1.109  1.00 78.01           H  
ATOM   2236  CA  ASP A 137      12.216  33.313  -2.398  1.00 78.01           C  
ATOM   2237  HA  ASP A 137      12.287  33.409  -3.481  1.00 78.01           H  
ATOM   2238  C   ASP A 137      13.235  32.232  -2.009  1.00 78.01           C  
ATOM   2239  CB  ASP A 137      12.567  34.689  -1.808  1.00 78.01           C  
ATOM   2240  HB2 ASP A 137      13.584  34.943  -2.105  1.00 78.01           H  
ATOM   2241  HB3 ASP A 137      11.907  35.432  -2.258  1.00 78.01           H  
ATOM   2242  O   ASP A 137      14.359  32.271  -2.520  1.00 78.01           O  
ATOM   2243  CG  ASP A 137      12.439  34.797  -0.281  1.00 78.01           C  
ATOM   2244  OD1 ASP A 137      11.438  34.271   0.260  1.00 78.01           O  
ATOM   2245  OD2 ASP A 137      13.283  35.512   0.300  1.00 78.01           O  
ATOM   2246  N   GLU A 138      12.836  31.250  -1.199  1.00 89.81           N  
ATOM   2247  H   GLU A 138      11.872  31.231  -0.899  1.00 89.81           H  
ATOM   2248  CA  GLU A 138      13.653  30.094  -0.829  1.00 89.81           C  
ATOM   2249  HA  GLU A 138      14.667  30.440  -0.626  1.00 89.81           H  
ATOM   2250  C   GLU A 138      13.737  29.085  -1.982  1.00 89.81           C  
ATOM   2251  CB  GLU A 138      13.118  29.446   0.459  1.00 89.81           C  
ATOM   2252  HB2 GLU A 138      13.628  28.497   0.625  1.00 89.81           H  
ATOM   2253  HB3 GLU A 138      12.053  29.248   0.337  1.00 89.81           H  
ATOM   2254  O   GLU A 138      12.847  28.988  -2.830  1.00 89.81           O  
ATOM   2255  CG  GLU A 138      13.359  30.349   1.684  1.00 89.81           C  
ATOM   2256  HG2 GLU A 138      13.035  31.363   1.449  1.00 89.81           H  
ATOM   2257  HG3 GLU A 138      14.431  30.383   1.881  1.00 89.81           H  
ATOM   2258  CD  GLU A 138      12.620  29.900   2.954  1.00 89.81           C  
ATOM   2259  OE1 GLU A 138      12.754  30.605   3.981  1.00 89.81           O  
ATOM   2260  OE2 GLU A 138      11.815  28.947   2.890  1.00 89.81           O  
ATOM   2261  N   HIS A 139      14.842  28.345  -2.034  1.00 92.42           N  
ATOM   2262  H   HIS A 139      15.476  28.361  -1.249  1.00 92.42           H  
ATOM   2263  CA  HIS A 139      15.081  27.308  -3.033  1.00 92.42           C  
ATOM   2264  HA  HIS A 139      14.253  27.288  -3.742  1.00 92.42           H  
ATOM   2265  C   HIS A 139      15.127  25.929  -2.374  1.00 92.42           C  
ATOM   2266  CB  HIS A 139      16.355  27.616  -3.833  1.00 92.42           C  
ATOM   2267  HB2 HIS A 139      16.485  26.852  -4.600  1.00 92.42           H  
ATOM   2268  HB3 HIS A 139      16.230  28.573  -4.339  1.00 92.42           H  
ATOM   2269  O   HIS A 139      15.362  25.797  -1.176  1.00 92.42           O  
ATOM   2270  CG  HIS A 139      17.604  27.671  -2.990  1.00 92.42           C  
ATOM   2271  CD2 HIS A 139      18.467  26.641  -2.719  1.00 92.42           C  
ATOM   2272  HD2 HIS A 139      18.383  25.622  -3.069  1.00 92.42           H  
ATOM   2273  ND1 HIS A 139      18.073  28.780  -2.321  1.00 92.42           N  
ATOM   2274  HD1 HIS A 139      17.636  29.690  -2.302  1.00 92.42           H  
ATOM   2275  CE1 HIS A 139      19.190  28.427  -1.665  1.00 92.42           C  
ATOM   2276  HE1 HIS A 139      19.781  29.077  -1.037  1.00 92.42           H  
ATOM   2277  NE2 HIS A 139      19.475  27.141  -1.892  1.00 92.42           N  
ATOM   2278  N   ILE A 140      14.908  24.904  -3.187  1.00 94.53           N  
ATOM   2279  H   ILE A 140      14.706  25.107  -4.155  1.00 94.53           H  
ATOM   2280  CA  ILE A 140      14.963  23.496  -2.809  1.00 94.53           C  
ATOM   2281  HA  ILE A 140      15.008  23.393  -1.725  1.00 94.53           H  
ATOM   2282  C   ILE A 140      16.221  22.889  -3.417  1.00 94.53           C  
ATOM   2283  CB  ILE A 140      13.695  22.788  -3.325  1.00 94.53           C  
ATOM   2284  HB  ILE A 140      13.594  23.019  -4.385  1.00 94.53           H  
ATOM   2285  O   ILE A 140      16.406  22.969  -4.633  1.00 94.53           O  
ATOM   2286  CG1 ILE A 140      12.438  23.295  -2.585  1.00 94.53           C  
ATOM   2287 HG12 ILE A 140      12.510  24.367  -2.401  1.00 94.53           H  
ATOM   2288 HG13 ILE A 140      12.358  22.795  -1.620  1.00 94.53           H  
ATOM   2289  CG2 ILE A 140      13.800  21.261  -3.184  1.00 94.53           C  
ATOM   2290 HG21 ILE A 140      12.925  20.804  -3.646  1.00 94.53           H  
ATOM   2291 HG22 ILE A 140      14.668  20.873  -3.716  1.00 94.53           H  
ATOM   2292 HG23 ILE A 140      13.862  20.972  -2.134  1.00 94.53           H  
ATOM   2293  CD1 ILE A 140      11.157  23.063  -3.385  1.00 94.53           C  
ATOM   2294 HD11 ILE A 140      11.052  22.015  -3.666  1.00 94.53           H  
ATOM   2295 HD12 ILE A 140      11.195  23.670  -4.290  1.00 94.53           H  
ATOM   2296 HD13 ILE A 140      10.299  23.358  -2.781  1.00 94.53           H  
ATOM   2297  N   GLU A 141      17.035  22.227  -2.597  1.00 94.66           N  
ATOM   2298  H   GLU A 141      16.847  22.234  -1.604  1.00 94.66           H  
ATOM   2299  CA  GLU A 141      18.078  21.313  -3.066  1.00 94.66           C  
ATOM   2300  HA  GLU A 141      18.534  21.710  -3.973  1.00 94.66           H  
ATOM   2301  C   GLU A 141      17.448  19.962  -3.422  1.00 94.66           C  
ATOM   2302  CB  GLU A 141      19.196  21.157  -2.025  1.00 94.66           C  
ATOM   2303  HB2 GLU A 141      19.869  20.388  -2.403  1.00 94.66           H  
ATOM   2304  HB3 GLU A 141      18.781  20.825  -1.073  1.00 94.66           H  
ATOM   2305  O   GLU A 141      17.215  19.107  -2.564  1.00 94.66           O  
ATOM   2306  CG  GLU A 141      19.977  22.467  -1.818  1.00 94.66           C  
ATOM   2307  HG2 GLU A 141      19.358  23.160  -1.247  1.00 94.66           H  
ATOM   2308  HG3 GLU A 141      20.166  22.914  -2.794  1.00 94.66           H  
ATOM   2309  CD  GLU A 141      21.336  22.281  -1.123  1.00 94.66           C  
ATOM   2310  OE1 GLU A 141      21.935  23.319  -0.760  1.00 94.66           O  
ATOM   2311  OE2 GLU A 141      21.818  21.128  -1.044  1.00 94.66           O  
ATOM   2312  N   VAL A 142      17.123  19.779  -4.705  1.00 96.92           N  
ATOM   2313  H   VAL A 142      17.390  20.488  -5.373  1.00 96.92           H  
ATOM   2314  CA  VAL A 142      16.307  18.643  -5.164  1.00 96.92           C  
ATOM   2315  HA  VAL A 142      15.374  18.662  -4.600  1.00 96.92           H  
ATOM   2316  C   VAL A 142      16.965  17.299  -4.839  1.00 96.92           C  
ATOM   2317  CB  VAL A 142      15.937  18.756  -6.658  1.00 96.92           C  
ATOM   2318  HB  VAL A 142      16.836  18.837  -7.269  1.00 96.92           H  
ATOM   2319  O   VAL A 142      16.295  16.473  -4.216  1.00 96.92           O  
ATOM   2320  CG1 VAL A 142      15.154  17.535  -7.158  1.00 96.92           C  
ATOM   2321 HG11 VAL A 142      14.941  17.648  -8.221  1.00 96.92           H  
ATOM   2322 HG12 VAL A 142      14.222  17.431  -6.603  1.00 96.92           H  
ATOM   2323 HG13 VAL A 142      15.743  16.626  -7.040  1.00 96.92           H  
ATOM   2324  CG2 VAL A 142      15.112  20.017  -6.916  1.00 96.92           C  
ATOM   2325 HG21 VAL A 142      14.186  19.985  -6.342  1.00 96.92           H  
ATOM   2326 HG22 VAL A 142      15.686  20.898  -6.630  1.00 96.92           H  
ATOM   2327 HG23 VAL A 142      14.884  20.097  -7.980  1.00 96.92           H  
ATOM   2328  N   PRO A 143      18.247  17.049  -5.180  1.00 94.60           N  
ATOM   2329  CA  PRO A 143      18.862  15.752  -4.906  1.00 94.60           C  
ATOM   2330  HA  PRO A 143      18.282  14.976  -5.404  1.00 94.60           H  
ATOM   2331  C   PRO A 143      18.924  15.422  -3.413  1.00 94.60           C  
ATOM   2332  CB  PRO A 143      20.263  15.813  -5.531  1.00 94.60           C  
ATOM   2333  HB2 PRO A 143      20.545  14.858  -5.975  1.00 94.60           H  
ATOM   2334  HB3 PRO A 143      20.997  16.115  -4.785  1.00 94.60           H  
ATOM   2335  O   PRO A 143      18.762  14.261  -3.033  1.00 94.60           O  
ATOM   2336  CG  PRO A 143      20.146  16.908  -6.588  1.00 94.60           C  
ATOM   2337  HG2 PRO A 143      19.705  16.503  -7.498  1.00 94.60           H  
ATOM   2338  HG3 PRO A 143      21.107  17.381  -6.793  1.00 94.60           H  
ATOM   2339  CD  PRO A 143      19.182  17.883  -5.928  1.00 94.60           C  
ATOM   2340  HD2 PRO A 143      19.726  18.524  -5.234  1.00 94.60           H  
ATOM   2341  HD3 PRO A 143      18.711  18.495  -6.697  1.00 94.60           H  
ATOM   2342  N   GLU A 144      19.125  16.427  -2.557  1.00 91.68           N  
ATOM   2343  H   GLU A 144      19.173  17.373  -2.907  1.00 91.68           H  
ATOM   2344  CA  GLU A 144      19.196  16.238  -1.108  1.00 91.68           C  
ATOM   2345  HA  GLU A 144      19.891  15.425  -0.898  1.00 91.68           H  
ATOM   2346  C   GLU A 144      17.826  15.840  -0.537  1.00 91.68           C  
ATOM   2347  CB  GLU A 144      19.731  17.519  -0.446  1.00 91.68           C  
ATOM   2348  HB2 GLU A 144      20.487  17.980  -1.081  1.00 91.68           H  
ATOM   2349  HB3 GLU A 144      18.906  18.221  -0.321  1.00 91.68           H  
ATOM   2350  O   GLU A 144      17.710  14.862   0.203  1.00 91.68           O  
ATOM   2351  CG  GLU A 144      20.380  17.184   0.906  1.00 91.68           C  
ATOM   2352  HG2 GLU A 144      21.340  16.703   0.718  1.00 91.68           H  
ATOM   2353  HG3 GLU A 144      19.755  16.462   1.430  1.00 91.68           H  
ATOM   2354  CD  GLU A 144      20.580  18.392   1.830  1.00 91.68           C  
ATOM   2355  OE1 GLU A 144      21.220  18.195   2.887  1.00 91.68           O  
ATOM   2356  OE2 GLU A 144      19.820  19.373   1.725  1.00 91.68           O  
ATOM   2357  N   ASP A 145      16.760  16.527  -0.950  1.00 95.17           N  
ATOM   2358  H   ASP A 145      16.904  17.331  -1.545  1.00 95.17           H  
ATOM   2359  CA  ASP A 145      15.404  16.220  -0.496  1.00 95.17           C  
ATOM   2360  HA  ASP A 145      15.427  16.074   0.583  1.00 95.17           H  
ATOM   2361  C   ASP A 145      14.870  14.900  -1.047  1.00 95.17           C  
ATOM   2362  CB  ASP A 145      14.475  17.399  -0.813  1.00 95.17           C  
ATOM   2363  HB2 ASP A 145      14.715  17.825  -1.787  1.00 95.17           H  
ATOM   2364  HB3 ASP A 145      13.447  17.038  -0.845  1.00 95.17           H  
ATOM   2365  O   ASP A 145      14.216  14.158  -0.313  1.00 95.17           O  
ATOM   2366  CG  ASP A 145      14.562  18.469   0.274  1.00 95.17           C  
ATOM   2367  OD1 ASP A 145      15.393  18.343   1.206  1.00 95.17           O  
ATOM   2368  OD2 ASP A 145      13.675  19.351   0.340  1.00 95.17           O  
ATOM   2369  N   MET A 146      15.211  14.551  -2.290  1.00 96.63           N  
ATOM   2370  H   MET A 146      15.731  15.209  -2.853  1.00 96.63           H  
ATOM   2371  CA  MET A 146      14.890  13.233  -2.840  1.00 96.63           C  
ATOM   2372  HA  MET A 146      13.828  13.040  -2.689  1.00 96.63           H  
ATOM   2373  C   MET A 146      15.643  12.115  -2.106  1.00 96.63           C  
ATOM   2374  CB  MET A 146      15.190  13.183  -4.346  1.00 96.63           C  
ATOM   2375  HB2 MET A 146      16.236  13.432  -4.525  1.00 96.63           H  
ATOM   2376  HB3 MET A 146      15.019  12.158  -4.677  1.00 96.63           H  
ATOM   2377  O   MET A 146      15.095  11.033  -1.898  1.00 96.63           O  
ATOM   2378  CG  MET A 146      14.304  14.077  -5.219  1.00 96.63           C  
ATOM   2379  HG2 MET A 146      14.504  13.829  -6.262  1.00 96.63           H  
ATOM   2380  HG3 MET A 146      14.580  15.122  -5.079  1.00 96.63           H  
ATOM   2381  SD  MET A 146      12.523  13.913  -4.929  1.00 96.63           S  
ATOM   2382  CE  MET A 146      12.218  15.514  -4.147  1.00 96.63           C  
ATOM   2383  HE1 MET A 146      11.228  15.511  -3.691  1.00 96.63           H  
ATOM   2384  HE2 MET A 146      12.269  16.298  -4.901  1.00 96.63           H  
ATOM   2385  HE3 MET A 146      12.966  15.702  -3.377  1.00 96.63           H  
ATOM   2386  N   THR A 147      16.880  12.365  -1.666  1.00 92.33           N  
ATOM   2387  H   THR A 147      17.284  13.269  -1.866  1.00 92.33           H  
ATOM   2388  CA  THR A 147      17.656  11.410  -0.854  1.00 92.33           C  
ATOM   2389  HA  THR A 147      17.690  10.446  -1.361  1.00 92.33           H  
ATOM   2390  C   THR A 147      16.983  11.183   0.504  1.00 92.33           C  
ATOM   2391  CB  THR A 147      19.103  11.901  -0.677  1.00 92.33           C  
ATOM   2392  HB  THR A 147      19.096  12.882  -0.201  1.00 92.33           H  
ATOM   2393  O   THR A 147      16.807  10.037   0.911  1.00 92.33           O  
ATOM   2394  CG2 THR A 147      19.987  10.978   0.159  1.00 92.33           C  
ATOM   2395 HG21 THR A 147      20.931  11.483   0.364  1.00 92.33           H  
ATOM   2396 HG22 THR A 147      20.204  10.067  -0.399  1.00 92.33           H  
ATOM   2397 HG23 THR A 147      19.514  10.730   1.110  1.00 92.33           H  
ATOM   2398  OG1 THR A 147      19.725  12.007  -1.940  1.00 92.33           O  
ATOM   2399  HG1 THR A 147      19.354  12.777  -2.375  1.00 92.33           H  
ATOM   2400  N   ARG A 148      16.546  12.256   1.185  1.00 93.92           N  
ATOM   2401  H   ARG A 148      16.724  13.168   0.789  1.00 93.92           H  
ATOM   2402  CA  ARG A 148      15.814  12.164   2.463  1.00 93.92           C  
ATOM   2403  HA  ARG A 148      16.407  11.601   3.184  1.00 93.92           H  
ATOM   2404  C   ARG A 148      14.499  11.392   2.321  1.00 93.92           C  
ATOM   2405  CB  ARG A 148      15.527  13.568   3.016  1.00 93.92           C  
ATOM   2406  HB2 ARG A 148      15.028  14.160   2.248  1.00 93.92           H  
ATOM   2407  HB3 ARG A 148      14.838  13.474   3.855  1.00 93.92           H  
ATOM   2408  O   ARG A 148      14.230  10.500   3.118  1.00 93.92           O  
ATOM   2409  CG  ARG A 148      16.773  14.325   3.495  1.00 93.92           C  
ATOM   2410  HG2 ARG A 148      17.461  14.490   2.666  1.00 93.92           H  
ATOM   2411  HG3 ARG A 148      17.289  13.747   4.262  1.00 93.92           H  
ATOM   2412  CD  ARG A 148      16.330  15.677   4.068  1.00 93.92           C  
ATOM   2413  HD2 ARG A 148      15.597  15.503   4.856  1.00 93.92           H  
ATOM   2414  HD3 ARG A 148      15.843  16.249   3.279  1.00 93.92           H  
ATOM   2415  NE  ARG A 148      17.459  16.436   4.631  1.00 93.92           N  
ATOM   2416  HE  ARG A 148      17.760  16.177   5.559  1.00 93.92           H  
ATOM   2417  NH1 ARG A 148      17.759  17.995   2.934  1.00 93.92           N  
ATOM   2418 HH11 ARG A 148      16.958  17.726   2.380  1.00 93.92           H  
ATOM   2419 HH12 ARG A 148      18.389  18.671   2.526  1.00 93.92           H  
ATOM   2420  NH2 ARG A 148      19.194  17.880   4.620  1.00 93.92           N  
ATOM   2421 HH21 ARG A 148      19.848  18.375   4.030  1.00 93.92           H  
ATOM   2422 HH22 ARG A 148      19.548  17.504   5.488  1.00 93.92           H  
ATOM   2423  CZ  ARG A 148      18.122  17.423   4.051  1.00 93.92           C  
ATOM   2424  N   LEU A 149      13.705  11.723   1.302  1.00 96.80           N  
ATOM   2425  H   LEU A 149      13.995  12.486   0.707  1.00 96.80           H  
ATOM   2426  CA  LEU A 149      12.422  11.077   1.018  1.00 96.80           C  
ATOM   2427  HA  LEU A 149      11.738  11.231   1.853  1.00 96.80           H  
ATOM   2428  C   LEU A 149      12.579   9.566   0.802  1.00 96.80           C  
ATOM   2429  CB  LEU A 149      11.843  11.714  -0.255  1.00 96.80           C  
ATOM   2430  HB2 LEU A 149      12.585  11.601  -1.045  1.00 96.80           H  
ATOM   2431  HB3 LEU A 149      11.701  12.788  -0.131  1.00 96.80           H  
ATOM   2432  O   LEU A 149      11.910   8.764   1.449  1.00 96.80           O  
ATOM   2433  CG  LEU A 149      10.519  11.067  -0.704  1.00 96.80           C  
ATOM   2434  HG  LEU A 149      10.386  10.074  -0.275  1.00 96.80           H  
ATOM   2435  CD1 LEU A 149       9.300  11.896  -0.321  1.00 96.80           C  
ATOM   2436 HD11 LEU A 149       9.249  12.799  -0.929  1.00 96.80           H  
ATOM   2437 HD12 LEU A 149       9.345  12.162   0.735  1.00 96.80           H  
ATOM   2438 HD13 LEU A 149       8.408  11.295  -0.495  1.00 96.80           H  
ATOM   2439  CD2 LEU A 149      10.561  10.911  -2.212  1.00 96.80           C  
ATOM   2440 HD21 LEU A 149      11.327  10.186  -2.487  1.00 96.80           H  
ATOM   2441 HD22 LEU A 149      10.762  11.869  -2.691  1.00 96.80           H  
ATOM   2442 HD23 LEU A 149       9.599  10.513  -2.536  1.00 96.80           H  
ATOM   2443  N   THR A 150      13.433   9.185  -0.143  1.00 96.39           N  
ATOM   2444  H   THR A 150      13.955   9.891  -0.641  1.00 96.39           H  
ATOM   2445  CA  THR A 150      13.533   7.789  -0.592  1.00 96.39           C  
ATOM   2446  HA  THR A 150      12.530   7.410  -0.790  1.00 96.39           H  
ATOM   2447  C   THR A 150      14.126   6.890   0.488  1.00 96.39           C  
ATOM   2448  CB  THR A 150      14.336   7.683  -1.889  1.00 96.39           C  
ATOM   2449  HB  THR A 150      14.476   6.629  -2.132  1.00 96.39           H  
ATOM   2450  O   THR A 150      13.700   5.748   0.651  1.00 96.39           O  
ATOM   2451  CG2 THR A 150      13.644   8.351  -3.075  1.00 96.39           C  
ATOM   2452 HG21 THR A 150      13.412   9.394  -2.859  1.00 96.39           H  
ATOM   2453 HG22 THR A 150      12.718   7.820  -3.294  1.00 96.39           H  
ATOM   2454 HG23 THR A 150      14.294   8.304  -3.949  1.00 96.39           H  
ATOM   2455  OG1 THR A 150      15.583   8.327  -1.731  1.00 96.39           O  
ATOM   2456  HG1 THR A 150      15.416   9.269  -1.805  1.00 96.39           H  
ATOM   2457  N   LEU A 151      15.037   7.426   1.309  1.00 93.48           N  
ATOM   2458  H   LEU A 151      15.375   8.358   1.114  1.00 93.48           H  
ATOM   2459  CA  LEU A 151      15.567   6.717   2.468  1.00 93.48           C  
ATOM   2460  HA  LEU A 151      15.937   5.749   2.132  1.00 93.48           H  
ATOM   2461  C   LEU A 151      14.495   6.463   3.536  1.00 93.48           C  
ATOM   2462  CB  LEU A 151      16.732   7.515   3.054  1.00 93.48           C  
ATOM   2463  HB2 LEU A 151      16.360   8.488   3.373  1.00 93.48           H  
ATOM   2464  HB3 LEU A 151      17.491   7.672   2.287  1.00 93.48           H  
ATOM   2465  O   LEU A 151      14.385   5.342   4.033  1.00 93.48           O  
ATOM   2466  CG  LEU A 151      17.359   6.790   4.255  1.00 93.48           C  
ATOM   2467  HG  LEU A 151      16.599   6.521   4.989  1.00 93.48           H  
ATOM   2468  CD1 LEU A 151      18.135   5.532   3.855  1.00 93.48           C  
ATOM   2469 HD11 LEU A 151      17.451   4.787   3.449  1.00 93.48           H  
ATOM   2470 HD12 LEU A 151      18.886   5.774   3.103  1.00 93.48           H  
ATOM   2471 HD13 LEU A 151      18.620   5.103   4.733  1.00 93.48           H  
ATOM   2472  CD2 LEU A 151      18.310   7.744   4.938  1.00 93.48           C  
ATOM   2473 HD21 LEU A 151      19.098   8.028   4.241  1.00 93.48           H  
ATOM   2474 HD22 LEU A 151      17.757   8.629   5.252  1.00 93.48           H  
ATOM   2475 HD23 LEU A 151      18.716   7.249   5.820  1.00 93.48           H  
ATOM   2476  N   ASP A 152      13.711   7.480   3.896  1.00 95.52           N  
ATOM   2477  H   ASP A 152      13.871   8.395   3.500  1.00 95.52           H  
ATOM   2478  CA  ASP A 152      12.629   7.324   4.872  1.00 95.52           C  
ATOM   2479  HA  ASP A 152      13.033   6.881   5.783  1.00 95.52           H  
ATOM   2480  C   ASP A 152      11.555   6.359   4.345  1.00 95.52           C  
ATOM   2481  CB  ASP A 152      12.029   8.694   5.238  1.00 95.52           C  
ATOM   2482  HB2 ASP A 152      11.039   8.526   5.663  1.00 95.52           H  
ATOM   2483  HB3 ASP A 152      11.907   9.298   4.339  1.00 95.52           H  
ATOM   2484  O   ASP A 152      11.024   5.556   5.113  1.00 95.52           O  
ATOM   2485  CG  ASP A 152      12.859   9.463   6.276  1.00 95.52           C  
ATOM   2486  OD1 ASP A 152      14.105   9.381   6.264  1.00 95.52           O  
ATOM   2487  OD2 ASP A 152      12.287  10.124   7.172  1.00 95.52           O  
ATOM   2488  N   THR A 153      11.296   6.371   3.033  1.00 96.41           N  
ATOM   2489  H   THR A 153      11.747   7.076   2.469  1.00 96.41           H  
ATOM   2490  CA  THR A 153      10.333   5.473   2.382  1.00 96.41           C  
ATOM   2491  HA  THR A 153       9.385   5.543   2.916  1.00 96.41           H  
ATOM   2492  C   THR A 153      10.773   4.014   2.452  1.00 96.41           C  
ATOM   2493  CB  THR A 153      10.066   5.888   0.929  1.00 96.41           C  
ATOM   2494  HB  THR A 153      10.989   5.837   0.351  1.00 96.41           H  
ATOM   2495  O   THR A 153       9.993   3.177   2.912  1.00 96.41           O  
ATOM   2496  CG2 THR A 153       8.998   5.012   0.278  1.00 96.41           C  
ATOM   2497 HG21 THR A 153       8.128   4.942   0.930  1.00 96.41           H  
ATOM   2498 HG22 THR A 153       8.703   5.456  -0.673  1.00 96.41           H  
ATOM   2499 HG23 THR A 153       9.398   4.018   0.081  1.00 96.41           H  
ATOM   2500  OG1 THR A 153       9.576   7.207   0.922  1.00 96.41           O  
ATOM   2501  HG1 THR A 153      10.343   7.778   0.836  1.00 96.41           H  
ATOM   2502  N   ILE A 154      12.013   3.683   2.064  1.00 94.93           N  
ATOM   2503  H   ILE A 154      12.610   4.393   1.665  1.00 94.93           H  
ATOM   2504  CA  ILE A 154      12.508   2.301   2.179  1.00 94.93           C  
ATOM   2505  HA  ILE A 154      11.719   1.661   1.786  1.00 94.93           H  
ATOM   2506  C   ILE A 154      12.713   1.885   3.642  1.00 94.93           C  
ATOM   2507  CB  ILE A 154      13.766   2.068   1.311  1.00 94.93           C  
ATOM   2508  HB  ILE A 154      13.548   2.435   0.308  1.00 94.93           H  
ATOM   2509  O   ILE A 154      12.472   0.730   3.986  1.00 94.93           O  
ATOM   2510  CG1 ILE A 154      14.148   0.576   1.190  1.00 94.93           C  
ATOM   2511 HG12 ILE A 154      14.434   0.181   2.165  1.00 94.93           H  
ATOM   2512 HG13 ILE A 154      15.016   0.504   0.534  1.00 94.93           H  
ATOM   2513  CG2 ILE A 154      14.999   2.825   1.828  1.00 94.93           C  
ATOM   2514 HG21 ILE A 154      15.289   2.469   2.817  1.00 94.93           H  
ATOM   2515 HG22 ILE A 154      14.775   3.890   1.890  1.00 94.93           H  
ATOM   2516 HG23 ILE A 154      15.833   2.694   1.138  1.00 94.93           H  
ATOM   2517  CD1 ILE A 154      13.053  -0.317   0.593  1.00 94.93           C  
ATOM   2518 HD11 ILE A 154      12.705   0.102  -0.351  1.00 94.93           H  
ATOM   2519 HD12 ILE A 154      13.463  -1.311   0.409  1.00 94.93           H  
ATOM   2520 HD13 ILE A 154      12.216  -0.413   1.284  1.00 94.93           H  
ATOM   2521  N   GLY A 155      13.087   2.821   4.521  1.00 93.97           N  
ATOM   2522  H   GLY A 155      13.295   3.747   4.173  1.00 93.97           H  
ATOM   2523  CA  GLY A 155      13.171   2.598   5.964  1.00 93.97           C  
ATOM   2524  HA2 GLY A 155      13.454   3.534   6.447  1.00 93.97           H  
ATOM   2525  HA3 GLY A 155      13.930   1.846   6.179  1.00 93.97           H  
ATOM   2526  C   GLY A 155      11.835   2.151   6.557  1.00 93.97           C  
ATOM   2527  O   GLY A 155      11.769   1.135   7.254  1.00 93.97           O  
ATOM   2528  N   LEU A 156      10.762   2.873   6.224  1.00 93.47           N  
ATOM   2529  H   LEU A 156      10.899   3.707   5.671  1.00 93.47           H  
ATOM   2530  CA  LEU A 156       9.414   2.589   6.701  1.00 93.47           C  
ATOM   2531  HA  LEU A 156       9.475   2.390   7.771  1.00 93.47           H  
ATOM   2532  C   LEU A 156       8.826   1.335   6.039  1.00 93.47           C  
ATOM   2533  CB  LEU A 156       8.547   3.843   6.486  1.00 93.47           C  
ATOM   2534  HB2 LEU A 156       9.030   4.688   6.976  1.00 93.47           H  
ATOM   2535  HB3 LEU A 156       8.503   4.060   5.419  1.00 93.47           H  
ATOM   2536  O   LEU A 156       8.431   0.413   6.745  1.00 93.47           O  
ATOM   2537  CG  LEU A 156       7.109   3.722   7.022  1.00 93.47           C  
ATOM   2538  HG  LEU A 156       6.606   2.896   6.519  1.00 93.47           H  
ATOM   2539  CD1 LEU A 156       7.064   3.483   8.533  1.00 93.47           C  
ATOM   2540 HD11 LEU A 156       7.632   4.252   9.056  1.00 93.47           H  
ATOM   2541 HD12 LEU A 156       6.028   3.486   8.872  1.00 93.47           H  
ATOM   2542 HD13 LEU A 156       7.474   2.500   8.765  1.00 93.47           H  
ATOM   2543  CD2 LEU A 156       6.341   5.011   6.725  1.00 93.47           C  
ATOM   2544 HD21 LEU A 156       6.790   5.851   7.254  1.00 93.47           H  
ATOM   2545 HD22 LEU A 156       6.366   5.219   5.655  1.00 93.47           H  
ATOM   2546 HD23 LEU A 156       5.300   4.905   7.032  1.00 93.47           H  
ATOM   2547  N   CYS A 157       8.814   1.259   4.705  1.00 92.57           N  
ATOM   2548  H   CYS A 157       9.192   2.027   4.169  1.00 92.57           H  
ATOM   2549  CA  CYS A 157       8.188   0.140   3.990  1.00 92.57           C  
ATOM   2550  HA  CYS A 157       7.189  -0.020   4.395  1.00 92.57           H  
ATOM   2551  C   CYS A 157       8.953  -1.178   4.159  1.00 92.57           C  
ATOM   2552  CB  CYS A 157       8.073   0.459   2.492  1.00 92.57           C  
ATOM   2553  HB2 CYS A 157       7.573  -0.377   2.004  1.00 92.57           H  
ATOM   2554  HB3 CYS A 157       9.071   0.567   2.066  1.00 92.57           H  
ATOM   2555  O   CYS A 157       8.352  -2.247   4.191  1.00 92.57           O  
ATOM   2556  SG  CYS A 157       7.122   1.972   2.181  1.00 92.57           S  
ATOM   2557  HG  CYS A 157       8.079   2.816   2.576  1.00 92.57           H  
ATOM   2558  N   GLY A 158      10.285  -1.112   4.231  1.00 91.31           N  
ATOM   2559  H   GLY A 158      10.738  -0.210   4.187  1.00 91.31           H  
ATOM   2560  CA  GLY A 158      11.133  -2.293   4.335  1.00 91.31           C  
ATOM   2561  HA2 GLY A 158      12.130  -2.035   3.978  1.00 91.31           H  
ATOM   2562  HA3 GLY A 158      10.727  -3.088   3.709  1.00 91.31           H  
ATOM   2563  C   GLY A 158      11.271  -2.819   5.759  1.00 91.31           C  
ATOM   2564  O   GLY A 158      11.295  -4.032   5.961  1.00 91.31           O  
ATOM   2565  N   PHE A 159      11.379  -1.926   6.746  1.00 91.95           N  
ATOM   2566  H   PHE A 159      11.352  -0.943   6.515  1.00 91.95           H  
ATOM   2567  CA  PHE A 159      11.848  -2.299   8.088  1.00 91.95           C  
ATOM   2568  HA  PHE A 159      11.760  -3.379   8.209  1.00 91.95           H  
ATOM   2569  C   PHE A 159      11.018  -1.695   9.224  1.00 91.95           C  
ATOM   2570  CB  PHE A 159      13.338  -1.924   8.225  1.00 91.95           C  
ATOM   2571  HB2 PHE A 159      13.408  -0.857   8.434  1.00 91.95           H  
ATOM   2572  HB3 PHE A 159      13.756  -2.453   9.081  1.00 91.95           H  
ATOM   2573  O   PHE A 159      11.414  -1.814  10.383  1.00 91.95           O  
ATOM   2574  CG  PHE A 159      14.177  -2.238   6.999  1.00 91.95           C  
ATOM   2575  CD1 PHE A 159      14.330  -3.567   6.570  1.00 91.95           C  
ATOM   2576  HD1 PHE A 159      13.910  -4.373   7.153  1.00 91.95           H  
ATOM   2577  CD2 PHE A 159      14.689  -1.194   6.209  1.00 91.95           C  
ATOM   2578  HD2 PHE A 159      14.542  -0.168   6.513  1.00 91.95           H  
ATOM   2579  CE1 PHE A 159      14.947  -3.855   5.346  1.00 91.95           C  
ATOM   2580  HE1 PHE A 159      15.003  -4.873   4.990  1.00 91.95           H  
ATOM   2581  CE2 PHE A 159      15.324  -1.481   4.991  1.00 91.95           C  
ATOM   2582  HE2 PHE A 159      15.660  -0.678   4.351  1.00 91.95           H  
ATOM   2583  CZ  PHE A 159      15.452  -2.810   4.566  1.00 91.95           C  
ATOM   2584  HZ  PHE A 159      15.903  -3.027   3.608  1.00 91.95           H  
ATOM   2585  N   ASN A 160       9.910  -1.013   8.910  1.00 89.67           N  
ATOM   2586  H   ASN A 160       9.612  -0.993   7.945  1.00 89.67           H  
ATOM   2587  CA  ASN A 160       9.127  -0.213   9.854  1.00 89.67           C  
ATOM   2588  HA  ASN A 160       8.487   0.427   9.246  1.00 89.67           H  
ATOM   2589  C   ASN A 160      10.000   0.745  10.698  1.00 89.67           C  
ATOM   2590  CB  ASN A 160       8.199  -1.129  10.675  1.00 89.67           C  
ATOM   2591  HB2 ASN A 160       8.778  -1.584  11.478  1.00 89.67           H  
ATOM   2592  HB3 ASN A 160       7.782  -1.909  10.039  1.00 89.67           H  
ATOM   2593  O   ASN A 160       9.762   0.956  11.887  1.00 89.67           O  
ATOM   2594  CG  ASN A 160       7.036  -0.379  11.303  1.00 89.67           C  
ATOM   2595  ND2 ASN A 160       6.370  -0.943  12.283  1.00 89.67           N  
ATOM   2596 HD21 ASN A 160       6.530  -1.879  12.628  1.00 89.67           H  
ATOM   2597 HD22 ASN A 160       5.588  -0.428  12.662  1.00 89.67           H  
ATOM   2598  OD1 ASN A 160       6.684   0.725  10.912  1.00 89.67           O  
ATOM   2599  N   TYR A 161      11.056   1.308  10.097  1.00 90.74           N  
ATOM   2600  H   TYR A 161      11.215   1.097   9.122  1.00 90.74           H  
ATOM   2601  CA  TYR A 161      12.025   2.169  10.773  1.00 90.74           C  
ATOM   2602  HA  TYR A 161      11.787   2.204  11.837  1.00 90.74           H  
ATOM   2603  C   TYR A 161      11.966   3.599  10.233  1.00 90.74           C  
ATOM   2604  CB  TYR A 161      13.437   1.582  10.657  1.00 90.74           C  
ATOM   2605  HB2 TYR A 161      13.736   1.566   9.609  1.00 90.74           H  
ATOM   2606  HB3 TYR A 161      13.418   0.550  11.008  1.00 90.74           H  
ATOM   2607  O   TYR A 161      12.166   3.846   9.044  1.00 90.74           O  
ATOM   2608  CG  TYR A 161      14.465   2.355  11.466  1.00 90.74           C  
ATOM   2609  CD1 TYR A 161      15.179   3.417  10.878  1.00 90.74           C  
ATOM   2610  HD1 TYR A 161      15.009   3.668   9.842  1.00 90.74           H  
ATOM   2611  CD2 TYR A 161      14.681   2.032  12.820  1.00 90.74           C  
ATOM   2612  HD2 TYR A 161      14.131   1.219  13.270  1.00 90.74           H  
ATOM   2613  CE1 TYR A 161      16.112   4.149  11.638  1.00 90.74           C  
ATOM   2614  HE1 TYR A 161      16.655   4.962  11.177  1.00 90.74           H  
ATOM   2615  CE2 TYR A 161      15.618   2.759  13.581  1.00 90.74           C  
ATOM   2616  HE2 TYR A 161      15.793   2.505  14.616  1.00 90.74           H  
ATOM   2617  OH  TYR A 161      17.252   4.516  13.722  1.00 90.74           O  
ATOM   2618  HH  TYR A 161      17.700   5.179  13.190  1.00 90.74           H  
ATOM   2619  CZ  TYR A 161      16.338   3.819  12.991  1.00 90.74           C  
ATOM   2620  N   ARG A 162      11.745   4.572  11.122  1.00 90.46           N  
ATOM   2621  H   ARG A 162      11.622   4.307  12.089  1.00 90.46           H  
ATOM   2622  CA  ARG A 162      11.669   5.994  10.760  1.00 90.46           C  
ATOM   2623  HA  ARG A 162      11.475   6.077   9.690  1.00 90.46           H  
ATOM   2624  C   ARG A 162      12.994   6.704  11.025  1.00 90.46           C  
ATOM   2625  CB  ARG A 162      10.496   6.671  11.482  1.00 90.46           C  
ATOM   2626  HB2 ARG A 162      10.536   7.738  11.263  1.00 90.46           H  
ATOM   2627  HB3 ARG A 162      10.591   6.533  12.559  1.00 90.46           H  
ATOM   2628  O   ARG A 162      13.339   6.990  12.171  1.00 90.46           O  
ATOM   2629  CG  ARG A 162       9.139   6.136  11.007  1.00 90.46           C  
ATOM   2630  HG2 ARG A 162       9.077   6.229   9.923  1.00 90.46           H  
ATOM   2631  HG3 ARG A 162       9.039   5.084  11.276  1.00 90.46           H  
ATOM   2632  CD  ARG A 162       7.992   6.931  11.642  1.00 90.46           C  
ATOM   2633  HD2 ARG A 162       8.039   6.811  12.725  1.00 90.46           H  
ATOM   2634  HD3 ARG A 162       8.116   7.990  11.416  1.00 90.46           H  
ATOM   2635  NE  ARG A 162       6.683   6.449  11.161  1.00 90.46           N  
ATOM   2636  HE  ARG A 162       6.306   5.628  11.612  1.00 90.46           H  
ATOM   2637  NH1 ARG A 162       6.325   7.963   9.446  1.00 90.46           N  
ATOM   2638 HH11 ARG A 162       7.190   8.454   9.622  1.00 90.46           H  
ATOM   2639 HH12 ARG A 162       5.679   8.234   8.718  1.00 90.46           H  
ATOM   2640  NH2 ARG A 162       4.833   6.412   9.824  1.00 90.46           N  
ATOM   2641 HH21 ARG A 162       4.368   6.840   9.037  1.00 90.46           H  
ATOM   2642 HH22 ARG A 162       4.469   5.574  10.255  1.00 90.46           H  
ATOM   2643  CZ  ARG A 162       5.967   6.940  10.162  1.00 90.46           C  
ATOM   2644  N   PHE A 163      13.712   7.051   9.958  1.00 90.52           N  
ATOM   2645  H   PHE A 163      13.404   6.745   9.046  1.00 90.52           H  
ATOM   2646  CA  PHE A 163      14.894   7.916  10.052  1.00 90.52           C  
ATOM   2647  HA  PHE A 163      15.535   7.548  10.853  1.00 90.52           H  
ATOM   2648  C   PHE A 163      14.520   9.367  10.408  1.00 90.52           C  
ATOM   2649  CB  PHE A 163      15.682   7.847   8.740  1.00 90.52           C  
ATOM   2650  HB2 PHE A 163      14.987   8.015   7.917  1.00 90.52           H  
ATOM   2651  HB3 PHE A 163      16.426   8.644   8.720  1.00 90.52           H  
ATOM   2652  O   PHE A 163      15.303  10.046  11.086  1.00 90.52           O  
ATOM   2653  CG  PHE A 163      16.382   6.530   8.489  1.00 90.52           C  
ATOM   2654  CD1 PHE A 163      17.639   6.283   9.070  1.00 90.52           C  
ATOM   2655  HD1 PHE A 163      18.099   7.036   9.692  1.00 90.52           H  
ATOM   2656  CD2 PHE A 163      15.787   5.558   7.662  1.00 90.52           C  
ATOM   2657  HD2 PHE A 163      14.838   5.751   7.183  1.00 90.52           H  
ATOM   2658  CE1 PHE A 163      18.291   5.057   8.847  1.00 90.52           C  
ATOM   2659  HE1 PHE A 163      19.252   4.856   9.297  1.00 90.52           H  
ATOM   2660  CE2 PHE A 163      16.441   4.336   7.436  1.00 90.52           C  
ATOM   2661  HE2 PHE A 163      15.985   3.599   6.792  1.00 90.52           H  
ATOM   2662  CZ  PHE A 163      17.688   4.082   8.032  1.00 90.52           C  
ATOM   2663  HZ  PHE A 163      18.186   3.141   7.853  1.00 90.52           H  
ATOM   2664  N   ASN A 164      13.307   9.800  10.032  1.00 89.64           N  
ATOM   2665  H   ASN A 164      12.797   9.234   9.370  1.00 89.64           H  
ATOM   2666  CA  ASN A 164      12.776  11.149  10.232  1.00 89.64           C  
ATOM   2667  HA  ASN A 164      11.842  11.207   9.673  1.00 89.64           H  
ATOM   2668  C   ASN A 164      13.695  12.201   9.598  1.00 89.64           C  
ATOM   2669  CB  ASN A 164      12.445  11.393  11.720  1.00 89.64           C  
ATOM   2670  HB2 ASN A 164      13.353  11.311  12.317  1.00 89.64           H  
ATOM   2671  HB3 ASN A 164      12.056  12.403  11.847  1.00 89.64           H  
ATOM   2672  O   ASN A 164      14.025  13.213  10.221  1.00 89.64           O  
ATOM   2673  CG  ASN A 164      11.389  10.446  12.253  1.00 89.64           C  
ATOM   2674  ND2 ASN A 164      11.637   9.807  13.372  1.00 89.64           N  
ATOM   2675 HD21 ASN A 164      10.917   9.172  13.687  1.00 89.64           H  
ATOM   2676 HD22 ASN A 164      12.545   9.872  13.809  1.00 89.64           H  
ATOM   2677  OD1 ASN A 164      10.329  10.262  11.684  1.00 89.64           O  
ATOM   2678  N   SER A 165      14.150  11.945   8.369  1.00 90.58           N  
ATOM   2679  H   SER A 165      13.783  11.140   7.881  1.00 90.58           H  
ATOM   2680  CA  SER A 165      15.199  12.731   7.713  1.00 90.58           C  
ATOM   2681  HA  SER A 165      16.072  12.749   8.366  1.00 90.58           H  
ATOM   2682  C   SER A 165      14.795  14.185   7.461  1.00 90.58           C  
ATOM   2683  CB  SER A 165      15.614  12.079   6.394  1.00 90.58           C  
ATOM   2684  HB2 SER A 165      14.750  11.970   5.738  1.00 90.58           H  
ATOM   2685  HB3 SER A 165      16.357  12.714   5.912  1.00 90.58           H  
ATOM   2686  O   SER A 165      15.660  15.056   7.418  1.00 90.58           O  
ATOM   2687  OG  SER A 165      16.188  10.815   6.632  1.00 90.58           O  
ATOM   2688  HG  SER A 165      15.481  10.186   6.469  1.00 90.58           H  
ATOM   2689  N   PHE A 166      13.495  14.478   7.343  1.00 86.48           N  
ATOM   2690  H   PHE A 166      12.836  13.713   7.334  1.00 86.48           H  
ATOM   2691  CA  PHE A 166      12.980  15.848   7.218  1.00 86.48           C  
ATOM   2692  HA  PHE A 166      13.644  16.408   6.560  1.00 86.48           H  
ATOM   2693  C   PHE A 166      12.935  16.635   8.534  1.00 86.48           C  
ATOM   2694  CB  PHE A 166      11.587  15.811   6.582  1.00 86.48           C  
ATOM   2695  HB2 PHE A 166      10.931  15.195   7.197  1.00 86.48           H  
ATOM   2696  HB3 PHE A 166      11.175  16.820   6.575  1.00 86.48           H  
ATOM   2697  O   PHE A 166      12.774  17.852   8.500  1.00 86.48           O  
ATOM   2698  CG  PHE A 166      11.575  15.308   5.155  1.00 86.48           C  
ATOM   2699  CD1 PHE A 166      12.345  15.968   4.176  1.00 86.48           C  
ATOM   2700  HD1 PHE A 166      12.966  16.809   4.449  1.00 86.48           H  
ATOM   2701  CD2 PHE A 166      10.794  14.192   4.800  1.00 86.48           C  
ATOM   2702  HD2 PHE A 166      10.204  13.674   5.542  1.00 86.48           H  
ATOM   2703  CE1 PHE A 166      12.317  15.534   2.843  1.00 86.48           C  
ATOM   2704  HE1 PHE A 166      12.903  16.033   2.085  1.00 86.48           H  
ATOM   2705  CE2 PHE A 166      10.772  13.753   3.467  1.00 86.48           C  
ATOM   2706  HE2 PHE A 166      10.170  12.900   3.192  1.00 86.48           H  
ATOM   2707  CZ  PHE A 166      11.523  14.432   2.493  1.00 86.48           C  
ATOM   2708  HZ  PHE A 166      11.491  14.104   1.465  1.00 86.48           H  
ATOM   2709  N   TYR A 167      13.085  15.966   9.678  1.00 81.33           N  
ATOM   2710  H   TYR A 167      13.242  14.970   9.633  1.00 81.33           H  
ATOM   2711  CA  TYR A 167      13.038  16.573  11.014  1.00 81.33           C  
ATOM   2712  HA  TYR A 167      12.657  17.591  10.930  1.00 81.33           H  
ATOM   2713  C   TYR A 167      14.429  16.686  11.657  1.00 81.33           C  
ATOM   2714  CB  TYR A 167      12.063  15.785  11.897  1.00 81.33           C  
ATOM   2715  HB2 TYR A 167      12.449  14.775  12.034  1.00 81.33           H  
ATOM   2716  HB3 TYR A 167      12.020  16.250  12.881  1.00 81.33           H  
ATOM   2717  O   TYR A 167      14.543  16.931  12.858  1.00 81.33           O  
ATOM   2718  CG  TYR A 167      10.650  15.712  11.351  1.00 81.33           C  
ATOM   2719  CD1 TYR A 167       9.747  16.762  11.606  1.00 81.33           C  
ATOM   2720  HD1 TYR A 167      10.069  17.615  12.185  1.00 81.33           H  
ATOM   2721  CD2 TYR A 167      10.236  14.597  10.596  1.00 81.33           C  
ATOM   2722  HD2 TYR A 167      10.924  13.793  10.382  1.00 81.33           H  
ATOM   2723  CE1 TYR A 167       8.424  16.688  11.129  1.00 81.33           C  
ATOM   2724  HE1 TYR A 167       7.726  17.483  11.348  1.00 81.33           H  
ATOM   2725  CE2 TYR A 167       8.919  14.525  10.109  1.00 81.33           C  
ATOM   2726  HE2 TYR A 167       8.593  13.673   9.531  1.00 81.33           H  
ATOM   2727  OH  TYR A 167       6.730  15.474   9.929  1.00 81.33           O  
ATOM   2728  HH  TYR A 167       6.156  16.153  10.291  1.00 81.33           H  
ATOM   2729  CZ  TYR A 167       8.008  15.564  10.381  1.00 81.33           C  
ATOM   2730  N   ARG A 168      15.495  16.470  10.876  1.00 81.06           N  
ATOM   2731  H   ARG A 168      15.332  16.311   9.892  1.00 81.06           H  
ATOM   2732  CA  ARG A 168      16.886  16.549  11.326  1.00 81.06           C  
ATOM   2733  HA  ARG A 168      16.917  16.870  12.367  1.00 81.06           H  
ATOM   2734  C   ARG A 168      17.654  17.574  10.500  1.00 81.06           C  
ATOM   2735  CB  ARG A 168      17.561  15.178  11.200  1.00 81.06           C  
ATOM   2736  HB2 ARG A 168      17.515  14.854  10.161  1.00 81.06           H  
ATOM   2737  HB3 ARG A 168      18.608  15.304  11.476  1.00 81.06           H  
ATOM   2738  O   ARG A 168      17.651  17.505   9.276  1.00 81.06           O  
ATOM   2739  CG  ARG A 168      16.970  14.085  12.098  1.00 81.06           C  
ATOM   2740  HG2 ARG A 168      15.906  13.962  11.899  1.00 81.06           H  
ATOM   2741  HG3 ARG A 168      17.110  14.364  13.142  1.00 81.06           H  
ATOM   2742  CD  ARG A 168      17.700  12.771  11.803  1.00 81.06           C  
ATOM   2743  HD2 ARG A 168      18.773  12.962  11.821  1.00 81.06           H  
ATOM   2744  HD3 ARG A 168      17.434  12.448  10.797  1.00 81.06           H  
ATOM   2745  NE  ARG A 168      17.327  11.712  12.759  1.00 81.06           N  
ATOM   2746  HE  ARG A 168      16.350  11.456  12.745  1.00 81.06           H  
ATOM   2747  NH1 ARG A 168      19.437  11.027  13.346  1.00 81.06           N  
ATOM   2748 HH11 ARG A 168      19.805  11.743  12.736  1.00 81.06           H  
ATOM   2749 HH12 ARG A 168      20.039  10.461  13.928  1.00 81.06           H  
ATOM   2750  NH2 ARG A 168      17.666  10.067  14.298  1.00 81.06           N  
ATOM   2751 HH21 ARG A 168      18.274   9.424  14.785  1.00 81.06           H  
ATOM   2752 HH22 ARG A 168      16.664   9.951  14.358  1.00 81.06           H  
ATOM   2753  CZ  ARG A 168      18.141  10.950  13.465  1.00 81.06           C  
ATOM   2754  N   ASP A 169      18.407  18.434  11.179  1.00 76.12           N  
ATOM   2755  H   ASP A 169      18.234  18.557  12.167  1.00 76.12           H  
ATOM   2756  CA  ASP A 169      19.337  19.365  10.524  1.00 76.12           C  
ATOM   2757  HA  ASP A 169      18.827  19.877   9.707  1.00 76.12           H  
ATOM   2758  C   ASP A 169      20.572  18.654   9.948  1.00 76.12           C  
ATOM   2759  CB  ASP A 169      19.817  20.412  11.538  1.00 76.12           C  
ATOM   2760  HB2 ASP A 169      20.342  19.903  12.346  1.00 76.12           H  
ATOM   2761  HB3 ASP A 169      20.527  21.078  11.048  1.00 76.12           H  
ATOM   2762  O   ASP A 169      21.244  19.177   9.064  1.00 76.12           O  
ATOM   2763  CG  ASP A 169      18.689  21.263  12.121  1.00 76.12           C  
ATOM   2764  OD1 ASP A 169      17.749  21.590  11.369  1.00 76.12           O  
ATOM   2765  OD2 ASP A 169      18.786  21.554  13.334  1.00 76.12           O  
ATOM   2766  N   GLN A 170      20.907  17.473  10.478  1.00 80.39           N  
ATOM   2767  H   GLN A 170      20.273  17.075  11.156  1.00 80.39           H  
ATOM   2768  CA  GLN A 170      22.059  16.670  10.068  1.00 80.39           C  
ATOM   2769  HA  GLN A 170      22.515  17.143   9.199  1.00 80.39           H  
ATOM   2770  C   GLN A 170      21.619  15.251   9.683  1.00 80.39           C  
ATOM   2771  CB  GLN A 170      23.110  16.618  11.189  1.00 80.39           C  
ATOM   2772  HB2 GLN A 170      22.645  16.226  12.094  1.00 80.39           H  
ATOM   2773  HB3 GLN A 170      23.906  15.933  10.899  1.00 80.39           H  
ATOM   2774  O   GLN A 170      20.727  14.695  10.337  1.00 80.39           O  
ATOM   2775  CG  GLN A 170      23.729  17.989  11.504  1.00 80.39           C  
ATOM   2776  HG2 GLN A 170      24.416  17.882  12.343  1.00 80.39           H  
ATOM   2777  HG3 GLN A 170      22.947  18.686  11.805  1.00 80.39           H  
ATOM   2778  CD  GLN A 170      24.511  18.564  10.328  1.00 80.39           C  
ATOM   2779  NE2 GLN A 170      24.251  19.786   9.927  1.00 80.39           N  
ATOM   2780 HE21 GLN A 170      23.381  20.218  10.205  1.00 80.39           H  
ATOM   2781 HE22 GLN A 170      24.700  20.062   9.066  1.00 80.39           H  
ATOM   2782  OE1 GLN A 170      25.370  17.919   9.751  1.00 80.39           O  
ATOM   2783  N   PRO A 171      22.257  14.623   8.677  1.00 81.33           N  
ATOM   2784  CA  PRO A 171      21.953  13.247   8.304  1.00 81.33           C  
ATOM   2785  HA  PRO A 171      20.930  13.214   7.929  1.00 81.33           H  
ATOM   2786  C   PRO A 171      22.095  12.282   9.487  1.00 81.33           C  
ATOM   2787  CB  PRO A 171      22.914  12.894   7.163  1.00 81.33           C  
ATOM   2788  HB2 PRO A 171      23.808  12.413   7.561  1.00 81.33           H  
ATOM   2789  HB3 PRO A 171      22.439  12.256   6.418  1.00 81.33           H  
ATOM   2790  O   PRO A 171      22.944  12.449  10.367  1.00 81.33           O  
ATOM   2791  CG  PRO A 171      23.295  14.252   6.576  1.00 81.33           C  
ATOM   2792  HG2 PRO A 171      22.533  14.569   5.864  1.00 81.33           H  
ATOM   2793  HG3 PRO A 171      24.276  14.228   6.102  1.00 81.33           H  
ATOM   2794  CD  PRO A 171      23.274  15.175   7.790  1.00 81.33           C  
ATOM   2795  HD2 PRO A 171      24.243  15.160   8.289  1.00 81.33           H  
ATOM   2796  HD3 PRO A 171      23.031  16.186   7.462  1.00 81.33           H  
ATOM   2797  N   HIS A 172      21.267  11.236   9.513  1.00 86.90           N  
ATOM   2798  H   HIS A 172      20.600  11.133   8.761  1.00 86.90           H  
ATOM   2799  CA  HIS A 172      21.422  10.145  10.471  1.00 86.90           C  
ATOM   2800  HA  HIS A 172      21.282  10.563  11.468  1.00 86.90           H  
ATOM   2801  C   HIS A 172      22.842   9.543  10.365  1.00 86.90           C  
ATOM   2802  CB  HIS A 172      20.328   9.094  10.217  1.00 86.90           C  
ATOM   2803  HB2 HIS A 172      20.489   8.624   9.247  1.00 86.90           H  
ATOM   2804  HB3 HIS A 172      19.358   9.591  10.186  1.00 86.90           H  
ATOM   2805  O   HIS A 172      23.310   9.358   9.242  1.00 86.90           O  
ATOM   2806  CG  HIS A 172      20.277   8.018  11.269  1.00 86.90           C  
ATOM   2807  CD2 HIS A 172      19.361   7.921  12.275  1.00 86.90           C  
ATOM   2808  HD2 HIS A 172      18.500   8.560  12.401  1.00 86.90           H  
ATOM   2809  ND1 HIS A 172      21.120   6.940  11.390  1.00 86.90           N  
ATOM   2810  HD1 HIS A 172      21.723   6.589  10.660  1.00 86.90           H  
ATOM   2811  CE1 HIS A 172      20.769   6.260  12.496  1.00 86.90           C  
ATOM   2812  HE1 HIS A 172      21.237   5.355  12.855  1.00 86.90           H  
ATOM   2813  NE2 HIS A 172      19.707   6.835  13.078  1.00 86.90           N  
ATOM   2814  N   PRO A 173      23.521   9.176  11.475  1.00 87.99           N  
ATOM   2815  CA  PRO A 173      24.891   8.644  11.435  1.00 87.99           C  
ATOM   2816  HA  PRO A 173      25.568   9.459  11.179  1.00 87.99           H  
ATOM   2817  C   PRO A 173      25.106   7.506  10.427  1.00 87.99           C  
ATOM   2818  CB  PRO A 173      25.180   8.182  12.865  1.00 87.99           C  
ATOM   2819  HB2 PRO A 173      26.243   8.237  13.098  1.00 87.99           H  
ATOM   2820  HB3 PRO A 173      24.808   7.169  13.021  1.00 87.99           H  
ATOM   2821  O   PRO A 173      26.109   7.494   9.723  1.00 87.99           O  
ATOM   2822  CG  PRO A 173      24.362   9.159  13.706  1.00 87.99           C  
ATOM   2823  HG2 PRO A 173      24.911  10.093  13.815  1.00 87.99           H  
ATOM   2824  HG3 PRO A 173      24.114   8.743  14.682  1.00 87.99           H  
ATOM   2825  CD  PRO A 173      23.113   9.397  12.857  1.00 87.99           C  
ATOM   2826  HD2 PRO A 173      22.762  10.418  13.009  1.00 87.99           H  
ATOM   2827  HD3 PRO A 173      22.339   8.682  13.136  1.00 87.99           H  
ATOM   2828  N   PHE A 174      24.122   6.610  10.304  1.00 88.98           N  
ATOM   2829  H   PHE A 174      23.396   6.632  11.006  1.00 88.98           H  
ATOM   2830  CA  PHE A 174      24.073   5.576   9.261  1.00 88.98           C  
ATOM   2831  HA  PHE A 174      24.853   4.839   9.451  1.00 88.98           H  
ATOM   2832  C   PHE A 174      24.309   6.130   7.848  1.00 88.98           C  
ATOM   2833  CB  PHE A 174      22.709   4.878   9.313  1.00 88.98           C  
ATOM   2834  HB2 PHE A 174      21.917   5.609   9.149  1.00 88.98           H  
ATOM   2835  HB3 PHE A 174      22.589   4.455  10.311  1.00 88.98           H  
ATOM   2836  O   PHE A 174      25.133   5.597   7.119  1.00 88.98           O  
ATOM   2837  CG  PHE A 174      22.543   3.773   8.290  1.00 88.98           C  
ATOM   2838  CD1 PHE A 174      22.000   4.055   7.021  1.00 88.98           C  
ATOM   2839  HD1 PHE A 174      21.670   5.053   6.770  1.00 88.98           H  
ATOM   2840  CD2 PHE A 174      22.963   2.466   8.595  1.00 88.98           C  
ATOM   2841  HD2 PHE A 174      23.358   2.236   9.573  1.00 88.98           H  
ATOM   2842  CE1 PHE A 174      21.915   3.042   6.052  1.00 88.98           C  
ATOM   2843  HE1 PHE A 174      21.523   3.264   5.070  1.00 88.98           H  
ATOM   2844  CE2 PHE A 174      22.868   1.450   7.628  1.00 88.98           C  
ATOM   2845  HE2 PHE A 174      23.192   0.447   7.862  1.00 88.98           H  
ATOM   2846  CZ  PHE A 174      22.358   1.742   6.352  1.00 88.98           C  
ATOM   2847  HZ  PHE A 174      22.299   0.967   5.602  1.00 88.98           H  
ATOM   2848  N   ILE A 175      23.624   7.216   7.479  1.00 85.93           N  
ATOM   2849  H   ILE A 175      23.085   7.703   8.180  1.00 85.93           H  
ATOM   2850  CA  ILE A 175      23.706   7.842   6.153  1.00 85.93           C  
ATOM   2851  HA  ILE A 175      23.520   7.086   5.390  1.00 85.93           H  
ATOM   2852  C   ILE A 175      25.103   8.414   5.935  1.00 85.93           C  
ATOM   2853  CB  ILE A 175      22.667   8.975   6.005  1.00 85.93           C  
ATOM   2854  HB  ILE A 175      22.923   9.768   6.708  1.00 85.93           H  
ATOM   2855  O   ILE A 175      25.716   8.176   4.900  1.00 85.93           O  
ATOM   2856  CG1 ILE A 175      21.246   8.485   6.335  1.00 85.93           C  
ATOM   2857 HG12 ILE A 175      20.935   7.773   5.571  1.00 85.93           H  
ATOM   2858 HG13 ILE A 175      21.240   7.962   7.291  1.00 85.93           H  
ATOM   2859  CG2 ILE A 175      22.706   9.573   4.586  1.00 85.93           C  
ATOM   2860 HG21 ILE A 175      23.698   9.958   4.348  1.00 85.93           H  
ATOM   2861 HG22 ILE A 175      22.437   8.816   3.850  1.00 85.93           H  
ATOM   2862 HG23 ILE A 175      22.008  10.406   4.498  1.00 85.93           H  
ATOM   2863  CD1 ILE A 175      20.242   9.643   6.445  1.00 85.93           C  
ATOM   2864 HD11 ILE A 175      19.343   9.307   6.962  1.00 85.93           H  
ATOM   2865 HD12 ILE A 175      19.971  10.010   5.455  1.00 85.93           H  
ATOM   2866 HD13 ILE A 175      20.678  10.465   7.013  1.00 85.93           H  
ATOM   2867  N   THR A 176      25.626   9.137   6.928  1.00 89.85           N  
ATOM   2868  H   THR A 176      25.060   9.328   7.742  1.00 89.85           H  
ATOM   2869  CA  THR A 176      26.970   9.720   6.864  1.00 89.85           C  
ATOM   2870  HA  THR A 176      27.018  10.404   6.017  1.00 89.85           H  
ATOM   2871  C   THR A 176      28.028   8.637   6.650  1.00 89.85           C  
ATOM   2872  CB  THR A 176      27.272  10.506   8.147  1.00 89.85           C  
ATOM   2873  HB  THR A 176      27.294   9.824   8.997  1.00 89.85           H  
ATOM   2874  O   THR A 176      28.890   8.784   5.784  1.00 89.85           O  
ATOM   2875  CG2 THR A 176      28.599  11.260   8.076  1.00 89.85           C  
ATOM   2876 HG21 THR A 176      29.424  10.557   7.966  1.00 89.85           H  
ATOM   2877 HG22 THR A 176      28.746  11.832   8.992  1.00 89.85           H  
ATOM   2878 HG23 THR A 176      28.592  11.939   7.223  1.00 89.85           H  
ATOM   2879  OG1 THR A 176      26.258  11.462   8.358  1.00 89.85           O  
ATOM   2880  HG1 THR A 176      26.480  11.987   9.131  1.00 89.85           H  
ATOM   2881  N   SER A 177      27.943   7.535   7.401  1.00 92.50           N  
ATOM   2882  H   SER A 177      27.227   7.479   8.111  1.00 92.50           H  
ATOM   2883  CA  SER A 177      28.844   6.389   7.254  1.00 92.50           C  
ATOM   2884  HA  SER A 177      29.874   6.746   7.290  1.00 92.50           H  
ATOM   2885  C   SER A 177      28.677   5.680   5.912  1.00 92.50           C  
ATOM   2886  CB  SER A 177      28.627   5.408   8.408  1.00 92.50           C  
ATOM   2887  HB2 SER A 177      27.561   5.267   8.588  1.00 92.50           H  
ATOM   2888  HB3 SER A 177      29.073   4.444   8.164  1.00 92.50           H  
ATOM   2889  O   SER A 177      29.667   5.357   5.266  1.00 92.50           O  
ATOM   2890  OG  SER A 177      29.256   5.930   9.562  1.00 92.50           O  
ATOM   2891  HG  SER A 177      30.196   5.937   9.366  1.00 92.50           H  
ATOM   2892  N   MET A 178      27.443   5.500   5.448  1.00 89.58           N  
ATOM   2893  H   MET A 178      26.666   5.759   6.039  1.00 89.58           H  
ATOM   2894  CA  MET A 178      27.128   4.881   4.163  1.00 89.58           C  
ATOM   2895  HA  MET A 178      27.564   3.883   4.125  1.00 89.58           H  
ATOM   2896  C   MET A 178      27.696   5.671   2.980  1.00 89.58           C  
ATOM   2897  CB  MET A 178      25.605   4.761   4.092  1.00 89.58           C  
ATOM   2898  HB2 MET A 178      25.178   5.747   4.276  1.00 89.58           H  
ATOM   2899  HB3 MET A 178      25.260   4.102   4.889  1.00 89.58           H  
ATOM   2900  O   MET A 178      28.385   5.096   2.140  1.00 89.58           O  
ATOM   2901  CG  MET A 178      25.056   4.233   2.772  1.00 89.58           C  
ATOM   2902  HG2 MET A 178      25.302   3.173   2.697  1.00 89.58           H  
ATOM   2903  HG3 MET A 178      25.503   4.759   1.929  1.00 89.58           H  
ATOM   2904  SD  MET A 178      23.258   4.450   2.695  1.00 89.58           S  
ATOM   2905  CE  MET A 178      23.172   6.229   2.357  1.00 89.58           C  
ATOM   2906  HE1 MET A 178      23.704   6.795   3.122  1.00 89.58           H  
ATOM   2907  HE2 MET A 178      23.616   6.447   1.386  1.00 89.58           H  
ATOM   2908  HE3 MET A 178      22.130   6.547   2.355  1.00 89.58           H  
ATOM   2909  N   VAL A 179      27.460   6.986   2.924  1.00 86.81           N  
ATOM   2910  H   VAL A 179      26.882   7.400   3.643  1.00 86.81           H  
ATOM   2911  CA  VAL A 179      27.981   7.853   1.854  1.00 86.81           C  
ATOM   2912  HA  VAL A 179      27.659   7.458   0.891  1.00 86.81           H  
ATOM   2913  C   VAL A 179      29.511   7.838   1.850  1.00 86.81           C  
ATOM   2914  CB  VAL A 179      27.433   9.288   1.991  1.00 86.81           C  
ATOM   2915  HB  VAL A 179      27.605   9.641   3.008  1.00 86.81           H  
ATOM   2916  O   VAL A 179      30.117   7.670   0.794  1.00 86.81           O  
ATOM   2917  CG1 VAL A 179      28.101  10.273   1.021  1.00 86.81           C  
ATOM   2918 HG11 VAL A 179      29.157  10.392   1.262  1.00 86.81           H  
ATOM   2919 HG12 VAL A 179      28.006   9.908  -0.002  1.00 86.81           H  
ATOM   2920 HG13 VAL A 179      27.624  11.250   1.098  1.00 86.81           H  
ATOM   2921  CG2 VAL A 179      25.924   9.319   1.706  1.00 86.81           C  
ATOM   2922 HG21 VAL A 179      25.392   8.645   2.378  1.00 86.81           H  
ATOM   2923 HG22 VAL A 179      25.537  10.327   1.855  1.00 86.81           H  
ATOM   2924 HG23 VAL A 179      25.727   9.011   0.679  1.00 86.81           H  
ATOM   2925  N   ARG A 180      30.147   7.939   3.025  1.00 90.98           N  
ATOM   2926  H   ARG A 180      29.594   8.050   3.863  1.00 90.98           H  
ATOM   2927  CA  ARG A 180      31.612   7.900   3.145  1.00 90.98           C  
ATOM   2928  HA  ARG A 180      32.034   8.612   2.436  1.00 90.98           H  
ATOM   2929  C   ARG A 180      32.200   6.538   2.762  1.00 90.98           C  
ATOM   2930  CB  ARG A 180      31.997   8.327   4.567  1.00 90.98           C  
ATOM   2931  HB2 ARG A 180      31.547   9.300   4.762  1.00 90.98           H  
ATOM   2932  HB3 ARG A 180      31.596   7.611   5.284  1.00 90.98           H  
ATOM   2933  O   ARG A 180      33.237   6.493   2.105  1.00 90.98           O  
ATOM   2934  CG  ARG A 180      33.518   8.439   4.748  1.00 90.98           C  
ATOM   2935  HG2 ARG A 180      33.957   7.442   4.799  1.00 90.98           H  
ATOM   2936  HG3 ARG A 180      33.947   8.963   3.893  1.00 90.98           H  
ATOM   2937  CD  ARG A 180      33.874   9.218   6.017  1.00 90.98           C  
ATOM   2938  HD2 ARG A 180      33.495  10.234   5.904  1.00 90.98           H  
ATOM   2939  HD3 ARG A 180      34.959   9.262   6.103  1.00 90.98           H  
ATOM   2940  NE  ARG A 180      33.319   8.583   7.224  1.00 90.98           N  
ATOM   2941  HE  ARG A 180      33.290   7.573   7.222  1.00 90.98           H  
ATOM   2942  NH1 ARG A 180      32.729  10.466   8.387  1.00 90.98           N  
ATOM   2943 HH11 ARG A 180      32.355  10.886   9.226  1.00 90.98           H  
ATOM   2944 HH12 ARG A 180      33.089  11.015   7.620  1.00 90.98           H  
ATOM   2945  NH2 ARG A 180      32.330   8.482   9.274  1.00 90.98           N  
ATOM   2946 HH21 ARG A 180      32.301   7.480   9.152  1.00 90.98           H  
ATOM   2947 HH22 ARG A 180      31.916   8.901  10.094  1.00 90.98           H  
ATOM   2948  CZ  ARG A 180      32.801   9.170   8.284  1.00 90.98           C  
ATOM   2949  N   ALA A 181      31.534   5.438   3.114  1.00 91.52           N  
ATOM   2950  H   ALA A 181      30.718   5.533   3.702  1.00 91.52           H  
ATOM   2951  CA  ALA A 181      31.952   4.094   2.725  1.00 91.52           C  
ATOM   2952  HA  ALA A 181      33.002   3.975   2.992  1.00 91.52           H  
ATOM   2953  C   ALA A 181      31.836   3.873   1.208  1.00 91.52           C  
ATOM   2954  CB  ALA A 181      31.136   3.064   3.515  1.00 91.52           C  
ATOM   2955  HB1 ALA A 181      31.450   2.056   3.243  1.00 91.52           H  
ATOM   2956  HB2 ALA A 181      30.074   3.177   3.298  1.00 91.52           H  
ATOM   2957  HB3 ALA A 181      31.300   3.205   4.584  1.00 91.52           H  
ATOM   2958  O   ALA A 181      32.754   3.328   0.594  1.00 91.52           O  
ATOM   2959  N   LEU A 182      30.743   4.324   0.585  1.00 87.97           N  
ATOM   2960  H   LEU A 182      30.014   4.750   1.138  1.00 87.97           H  
ATOM   2961  CA  LEU A 182      30.572   4.263  -0.870  1.00 87.97           C  
ATOM   2962  HA  LEU A 182      30.698   3.231  -1.196  1.00 87.97           H  
ATOM   2963  C   LEU A 182      31.645   5.081  -1.599  1.00 87.97           C  
ATOM   2964  CB  LEU A 182      29.161   4.752  -1.245  1.00 87.97           C  
ATOM   2965  HB2 LEU A 182      28.968   5.686  -0.715  1.00 87.97           H  
ATOM   2966  HB3 LEU A 182      29.129   4.971  -2.312  1.00 87.97           H  
ATOM   2967  O   LEU A 182      32.252   4.574  -2.543  1.00 87.97           O  
ATOM   2968  CG  LEU A 182      28.043   3.745  -0.921  1.00 87.97           C  
ATOM   2969  HG  LEU A 182      28.178   3.350   0.086  1.00 87.97           H  
ATOM   2970  CD1 LEU A 182      26.682   4.435  -0.998  1.00 87.97           C  
ATOM   2971 HD11 LEU A 182      26.498   4.813  -2.004  1.00 87.97           H  
ATOM   2972 HD12 LEU A 182      26.656   5.270  -0.297  1.00 87.97           H  
ATOM   2973 HD13 LEU A 182      25.895   3.733  -0.721  1.00 87.97           H  
ATOM   2974  CD2 LEU A 182      28.027   2.575  -1.912  1.00 87.97           C  
ATOM   2975 HD21 LEU A 182      27.269   1.853  -1.605  1.00 87.97           H  
ATOM   2976 HD22 LEU A 182      27.789   2.941  -2.910  1.00 87.97           H  
ATOM   2977 HD23 LEU A 182      28.999   2.082  -1.940  1.00 87.97           H  
ATOM   2978  N   ASP A 183      31.919   6.301  -1.134  1.00 86.64           N  
ATOM   2979  H   ASP A 183      31.358   6.673  -0.381  1.00 86.64           H  
ATOM   2980  CA  ASP A 183      32.947   7.172  -1.709  1.00 86.64           C  
ATOM   2981  HA  ASP A 183      32.729   7.321  -2.767  1.00 86.64           H  
ATOM   2982  C   ASP A 183      34.348   6.546  -1.611  1.00 86.64           C  
ATOM   2983  CB  ASP A 183      32.888   8.539  -1.015  1.00 86.64           C  
ATOM   2984  HB2 ASP A 183      33.166   8.433   0.034  1.00 86.64           H  
ATOM   2985  HB3 ASP A 183      31.868   8.920  -1.061  1.00 86.64           H  
ATOM   2986  O   ASP A 183      35.054   6.407  -2.609  1.00 86.64           O  
ATOM   2987  CG  ASP A 183      33.809   9.542  -1.706  1.00 86.64           C  
ATOM   2988  OD1 ASP A 183      33.634   9.729  -2.927  1.00 86.64           O  
ATOM   2989  OD2 ASP A 183      34.702  10.090  -1.021  1.00 86.64           O  
ATOM   2990  N   GLU A 184      34.731   6.043  -0.435  1.00 90.52           N  
ATOM   2991  H   GLU A 184      34.128   6.185   0.363  1.00 90.52           H  
ATOM   2992  CA  GLU A 184      36.002   5.337  -0.245  1.00 90.52           C  
ATOM   2993  HA  GLU A 184      36.814   6.004  -0.534  1.00 90.52           H  
ATOM   2994  C   GLU A 184      36.106   4.078  -1.126  1.00 90.52           C  
ATOM   2995  CB  GLU A 184      36.161   5.013   1.246  1.00 90.52           C  
ATOM   2996  HB2 GLU A 184      35.268   4.488   1.585  1.00 90.52           H  
ATOM   2997  HB3 GLU A 184      36.227   5.948   1.802  1.00 90.52           H  
ATOM   2998  O   GLU A 184      37.163   3.813  -1.707  1.00 90.52           O  
ATOM   2999  CG  GLU A 184      37.373   4.142   1.601  1.00 90.52           C  
ATOM   3000  HG2 GLU A 184      37.383   4.034   2.686  1.00 90.52           H  
ATOM   3001  HG3 GLU A 184      37.234   3.147   1.178  1.00 90.52           H  
ATOM   3002  CD  GLU A 184      38.740   4.692   1.183  1.00 90.52           C  
ATOM   3003  OE1 GLU A 184      39.681   3.872   1.047  1.00 90.52           O  
ATOM   3004  OE2 GLU A 184      38.938   5.917   1.017  1.00 90.52           O  
ATOM   3005  N   ALA A 185      35.018   3.316  -1.283  1.00 87.96           N  
ATOM   3006  H   ALA A 185      34.171   3.580  -0.800  1.00 87.96           H  
ATOM   3007  CA  ALA A 185      34.989   2.150  -2.163  1.00 87.96           C  
ATOM   3008  HA  ALA A 185      35.804   1.486  -1.876  1.00 87.96           H  
ATOM   3009  C   ALA A 185      35.210   2.524  -3.639  1.00 87.96           C  
ATOM   3010  CB  ALA A 185      33.671   1.395  -1.958  1.00 87.96           C  
ATOM   3011  HB1 ALA A 185      33.654   0.506  -2.587  1.00 87.96           H  
ATOM   3012  HB2 ALA A 185      33.577   1.095  -0.914  1.00 87.96           H  
ATOM   3013  HB3 ALA A 185      32.829   2.035  -2.221  1.00 87.96           H  
ATOM   3014  O   ALA A 185      35.902   1.792  -4.352  1.00 87.96           O  
ATOM   3015  N   MET A 186      34.673   3.658  -4.101  1.00 85.49           N  
ATOM   3016  H   MET A 186      34.112   4.219  -3.476  1.00 85.49           H  
ATOM   3017  CA  MET A 186      34.915   4.153  -5.461  1.00 85.49           C  
ATOM   3018  HA  MET A 186      34.854   3.318  -6.159  1.00 85.49           H  
ATOM   3019  C   MET A 186      36.328   4.722  -5.617  1.00 85.49           C  
ATOM   3020  CB  MET A 186      33.852   5.182  -5.869  1.00 85.49           C  
ATOM   3021  HB2 MET A 186      34.124   5.589  -6.843  1.00 85.49           H  
ATOM   3022  HB3 MET A 186      33.845   6.004  -5.153  1.00 85.49           H  
ATOM   3023  O   MET A 186      37.017   4.386  -6.582  1.00 85.49           O  
ATOM   3024  CG  MET A 186      32.433   4.606  -5.982  1.00 85.49           C  
ATOM   3025  HG2 MET A 186      31.799   5.399  -6.379  1.00 85.49           H  
ATOM   3026  HG3 MET A 186      32.059   4.374  -4.985  1.00 85.49           H  
ATOM   3027  SD  MET A 186      32.206   3.140  -7.043  1.00 85.49           S  
ATOM   3028  CE  MET A 186      32.501   1.806  -5.847  1.00 85.49           C  
ATOM   3029  HE1 MET A 186      31.967   0.907  -6.155  1.00 85.49           H  
ATOM   3030  HE2 MET A 186      32.142   2.107  -4.863  1.00 85.49           H  
ATOM   3031  HE3 MET A 186      33.567   1.586  -5.792  1.00 85.49           H  
ATOM   3032  N   ASN A 187      36.821   5.481  -4.639  1.00 84.23           N  
ATOM   3033  H   ASN A 187      36.193   5.766  -3.900  1.00 84.23           H  
ATOM   3034  CA  ASN A 187      38.174   6.044  -4.646  1.00 84.23           C  
ATOM   3035  HA  ASN A 187      38.287   6.663  -5.536  1.00 84.23           H  
ATOM   3036  C   ASN A 187      39.263   4.961  -4.729  1.00 84.23           C  
ATOM   3037  CB  ASN A 187      38.334   6.935  -3.399  1.00 84.23           C  
ATOM   3038  HB2 ASN A 187      37.973   6.409  -2.515  1.00 84.23           H  
ATOM   3039  HB3 ASN A 187      39.387   7.177  -3.257  1.00 84.23           H  
ATOM   3040  O   ASN A 187      40.290   5.156  -5.386  1.00 84.23           O  
ATOM   3041  CG  ASN A 187      37.596   8.258  -3.547  1.00 84.23           C  
ATOM   3042  ND2 ASN A 187      37.093   8.824  -2.476  1.00 84.23           N  
ATOM   3043 HD21 ASN A 187      36.442   9.579  -2.636  1.00 84.23           H  
ATOM   3044 HD22 ASN A 187      36.983   8.314  -1.611  1.00 84.23           H  
ATOM   3045  OD1 ASN A 187      37.524   8.803  -4.633  1.00 84.23           O  
ATOM   3046  N   LYS A 188      39.035   3.773  -4.146  1.00 85.14           N  
ATOM   3047  H   LYS A 188      38.206   3.688  -3.576  1.00 85.14           H  
ATOM   3048  CA  LYS A 188      39.937   2.614  -4.285  1.00 85.14           C  
ATOM   3049  HA  LYS A 188      40.917   2.888  -3.895  1.00 85.14           H  
ATOM   3050  C   LYS A 188      40.170   2.188  -5.741  1.00 85.14           C  
ATOM   3051  CB  LYS A 188      39.401   1.422  -3.476  1.00 85.14           C  
ATOM   3052  HB2 LYS A 188      39.914   0.517  -3.802  1.00 85.14           H  
ATOM   3053  HB3 LYS A 188      38.338   1.301  -3.687  1.00 85.14           H  
ATOM   3054  O   LYS A 188      41.244   1.670  -6.037  1.00 85.14           O  
ATOM   3055  CG  LYS A 188      39.619   1.545  -1.960  1.00 85.14           C  
ATOM   3056  HG2 LYS A 188      40.686   1.465  -1.749  1.00 85.14           H  
ATOM   3057  HG3 LYS A 188      39.267   2.513  -1.604  1.00 85.14           H  
ATOM   3058  CD  LYS A 188      38.871   0.421  -1.225  1.00 85.14           C  
ATOM   3059  HD2 LYS A 188      39.263  -0.544  -1.548  1.00 85.14           H  
ATOM   3060  HD3 LYS A 188      37.816   0.475  -1.493  1.00 85.14           H  
ATOM   3061  CE  LYS A 188      39.001   0.546   0.299  1.00 85.14           C  
ATOM   3062  HE2 LYS A 188      38.695   1.552   0.588  1.00 85.14           H  
ATOM   3063  HE3 LYS A 188      40.049   0.432   0.575  1.00 85.14           H  
ATOM   3064  NZ  LYS A 188      38.163  -0.463   1.010  1.00 85.14           N  
ATOM   3065  HZ1 LYS A 188      38.229  -0.356   2.013  1.00 85.14           H  
ATOM   3066  HZ2 LYS A 188      38.399  -1.416   0.775  1.00 85.14           H  
ATOM   3067  HZ3 LYS A 188      37.184  -0.340   0.796  1.00 85.14           H  
ATOM   3068  N   LEU A 189      39.229   2.422  -6.663  1.00 79.52           N  
ATOM   3069  H   LEU A 189      38.395   2.917  -6.378  1.00 79.52           H  
ATOM   3070  CA  LEU A 189      39.380   2.061  -8.084  1.00 79.52           C  
ATOM   3071  HA  LEU A 189      39.690   1.018  -8.151  1.00 79.52           H  
ATOM   3072  C   LEU A 189      40.456   2.870  -8.806  1.00 79.52           C  
ATOM   3073  CB  LEU A 189      38.052   2.267  -8.832  1.00 79.52           C  
ATOM   3074  HB2 LEU A 189      38.214   2.125  -9.900  1.00 79.52           H  
ATOM   3075  HB3 LEU A 189      37.737   3.302  -8.697  1.00 79.52           H  
ATOM   3076  O   LEU A 189      40.962   2.424  -9.835  1.00 79.52           O  
ATOM   3077  CG  LEU A 189      36.937   1.321  -8.381  1.00 79.52           C  
ATOM   3078  HG  LEU A 189      36.901   1.281  -7.292  1.00 79.52           H  
ATOM   3079  CD1 LEU A 189      35.591   1.825  -8.891  1.00 79.52           C  
ATOM   3080 HD11 LEU A 189      35.520   1.752  -9.976  1.00 79.52           H  
ATOM   3081 HD12 LEU A 189      34.789   1.264  -8.411  1.00 79.52           H  
ATOM   3082 HD13 LEU A 189      35.460   2.867  -8.600  1.00 79.52           H  
ATOM   3083  CD2 LEU A 189      37.178  -0.089  -8.935  1.00 79.52           C  
ATOM   3084 HD21 LEU A 189      36.470  -0.760  -8.449  1.00 79.52           H  
ATOM   3085 HD22 LEU A 189      37.021  -0.096 -10.013  1.00 79.52           H  
ATOM   3086 HD23 LEU A 189      38.187  -0.428  -8.700  1.00 79.52           H  
ATOM   3087  N   GLN A 190      40.783   4.049  -8.284  1.00 74.66           N  
ATOM   3088  H   GLN A 190      40.306   4.356  -7.448  1.00 74.66           H  
ATOM   3089  CA  GLN A 190      41.760   4.960  -8.873  1.00 74.66           C  
ATOM   3090  HA  GLN A 190      41.811   4.791  -9.948  1.00 74.66           H  
ATOM   3091  C   GLN A 190      43.172   4.734  -8.314  1.00 74.66           C  
ATOM   3092  CB  GLN A 190      41.293   6.401  -8.640  1.00 74.66           C  
ATOM   3093  HB2 GLN A 190      41.987   7.073  -9.145  1.00 74.66           H  
ATOM   3094  HB3 GLN A 190      41.319   6.620  -7.573  1.00 74.66           H  
ATOM   3095  O   GLN A 190      44.145   5.287  -8.826  1.00 74.66           O  
ATOM   3096  CG  GLN A 190      39.870   6.662  -9.171  1.00 74.66           C  
ATOM   3097  HG2 GLN A 190      39.826   6.420 -10.233  1.00 74.66           H  
ATOM   3098  HG3 GLN A 190      39.153   6.036  -8.641  1.00 74.66           H  
ATOM   3099  CD  GLN A 190      39.438   8.110  -8.988  1.00 74.66           C  
ATOM   3100  NE2 GLN A 190      38.186   8.409  -9.243  1.00 74.66           N  
ATOM   3101 HE21 GLN A 190      37.493   7.710  -9.470  1.00 74.66           H  
ATOM   3102 HE22 GLN A 190      37.881   9.363  -9.114  1.00 74.66           H  
ATOM   3103  OE1 GLN A 190      40.224   8.978  -8.652  1.00 74.66           O  
ATOM   3104  N   ARG A 191      43.308   3.911  -7.265  1.00 78.57           N  
ATOM   3105  H   ARG A 191      42.488   3.420  -6.940  1.00 78.57           H  
ATOM   3106  CA  ARG A 191      44.591   3.631  -6.614  1.00 78.57           C  
ATOM   3107  HA  ARG A 191      45.180   4.547  -6.607  1.00 78.57           H  
ATOM   3108  C   ARG A 191      45.358   2.581  -7.408  1.00 78.57           C  
ATOM   3109  CB  ARG A 191      44.372   3.185  -5.159  1.00 78.57           C  
ATOM   3110  HB2 ARG A 191      43.764   2.281  -5.145  1.00 78.57           H  
ATOM   3111  HB3 ARG A 191      45.337   2.958  -4.705  1.00 78.57           H  
ATOM   3112  O   ARG A 191      44.849   1.494  -7.662  1.00 78.57           O  
ATOM   3113  CG  ARG A 191      43.682   4.276  -4.331  1.00 78.57           C  
ATOM   3114  HG2 ARG A 191      42.725   4.528  -4.790  1.00 78.57           H  
ATOM   3115  HG3 ARG A 191      44.306   5.169  -4.314  1.00 78.57           H  
ATOM   3116  CD  ARG A 191      43.419   3.814  -2.897  1.00 78.57           C  
ATOM   3117  HD2 ARG A 191      44.368   3.666  -2.381  1.00 78.57           H  
ATOM   3118  HD3 ARG A 191      42.886   2.864  -2.922  1.00 78.57           H  
ATOM   3119  NE  ARG A 191      42.608   4.817  -2.191  1.00 78.57           N  
ATOM   3120  HE  ARG A 191      42.515   5.721  -2.633  1.00 78.57           H  
ATOM   3121  NH1 ARG A 191      41.947   3.550  -0.389  1.00 78.57           N  
ATOM   3122 HH11 ARG A 191      41.254   3.493   0.344  1.00 78.57           H  
ATOM   3123 HH12 ARG A 191      42.634   2.831  -0.567  1.00 78.57           H  
ATOM   3124  NH2 ARG A 191      41.113   5.579  -0.682  1.00 78.57           N  
ATOM   3125 HH21 ARG A 191      40.985   6.450  -1.177  1.00 78.57           H  
ATOM   3126 HH22 ARG A 191      40.475   5.387   0.078  1.00 78.57           H  
ATOM   3127  CZ  ARG A 191      41.906   4.641  -1.092  1.00 78.57           C  
ATOM   3128  N   ALA A 192      46.618   2.876  -7.731  1.00 71.72           N  
ATOM   3129  H   ALA A 192      46.953   3.813  -7.557  1.00 71.72           H  
ATOM   3130  CA  ALA A 192      47.526   1.892  -8.324  1.00 71.72           C  
ATOM   3131  HA  ALA A 192      47.072   1.492  -9.231  1.00 71.72           H  
ATOM   3132  C   ALA A 192      47.779   0.706  -7.374  1.00 71.72           C  
ATOM   3133  CB  ALA A 192      48.835   2.598  -8.694  1.00 71.72           C  
ATOM   3134  HB1 ALA A 192      49.308   3.011  -7.803  1.00 71.72           H  
ATOM   3135  HB2 ALA A 192      49.515   1.882  -9.156  1.00 71.72           H  
ATOM   3136  HB3 ALA A 192      48.635   3.401  -9.404  1.00 71.72           H  
ATOM   3137  O   ALA A 192      47.872  -0.435  -7.818  1.00 71.72           O  
ATOM   3138  N   ASN A 193      47.853   0.987  -6.068  1.00 77.20           N  
ATOM   3139  H   ASN A 193      47.789   1.954  -5.786  1.00 77.20           H  
ATOM   3140  CA  ASN A 193      47.912  -0.005  -5.003  1.00 77.20           C  
ATOM   3141  HA  ASN A 193      47.644  -0.986  -5.396  1.00 77.20           H  
ATOM   3142  C   ASN A 193      46.914   0.373  -3.888  1.00 77.20           C  
ATOM   3143  CB  ASN A 193      49.357  -0.100  -4.483  1.00 77.20           C  
ATOM   3144  HB2 ASN A 193      49.671   0.864  -4.084  1.00 77.20           H  
ATOM   3145  HB3 ASN A 193      50.021  -0.376  -5.302  1.00 77.20           H  
ATOM   3146  O   ASN A 193      47.224   1.239  -3.067  1.00 77.20           O  
ATOM   3147  CG  ASN A 193      49.488  -1.148  -3.393  1.00 77.20           C  
ATOM   3148  ND2 ASN A 193      50.607  -1.194  -2.711  1.00 77.20           N  
ATOM   3149 HD21 ASN A 193      51.300  -0.469  -2.831  1.00 77.20           H  
ATOM   3150 HD22 ASN A 193      50.617  -1.850  -1.943  1.00 77.20           H  
ATOM   3151  OD1 ASN A 193      48.593  -1.934  -3.138  1.00 77.20           O  
ATOM   3152  N   PRO A 194      45.719  -0.242  -3.842  1.00 74.48           N  
ATOM   3153  CA  PRO A 194      44.741  -0.006  -2.778  1.00 74.48           C  
ATOM   3154  HA  PRO A 194      44.436   1.040  -2.815  1.00 74.48           H  
ATOM   3155  C   PRO A 194      45.260  -0.309  -1.362  1.00 74.48           C  
ATOM   3156  CB  PRO A 194      43.542  -0.893  -3.132  1.00 74.48           C  
ATOM   3157  HB2 PRO A 194      42.599  -0.433  -2.837  1.00 74.48           H  
ATOM   3158  HB3 PRO A 194      43.650  -1.871  -2.662  1.00 74.48           H  
ATOM   3159  O   PRO A 194      44.738   0.248  -0.395  1.00 74.48           O  
ATOM   3160  CG  PRO A 194      43.645  -1.049  -4.648  1.00 74.48           C  
ATOM   3161  HG2 PRO A 194      43.222  -0.173  -5.140  1.00 74.48           H  
ATOM   3162  HG3 PRO A 194      43.159  -1.960  -4.997  1.00 74.48           H  
ATOM   3163  CD  PRO A 194      45.152  -1.090  -4.879  1.00 74.48           C  
ATOM   3164  HD2 PRO A 194      45.383  -0.720  -5.878  1.00 74.48           H  
ATOM   3165  HD3 PRO A 194      45.520  -2.108  -4.755  1.00 74.48           H  
ATOM   3166  N   ASP A 195      46.299  -1.143  -1.245  1.00 77.36           N  
ATOM   3167  H   ASP A 195      46.677  -1.573  -2.077  1.00 77.36           H  
ATOM   3168  CA  ASP A 195      46.887  -1.566   0.026  1.00 77.36           C  
ATOM   3169  HA  ASP A 195      46.127  -1.464   0.800  1.00 77.36           H  
ATOM   3170  C   ASP A 195      48.074  -0.704   0.475  1.00 77.36           C  
ATOM   3171  CB  ASP A 195      47.259  -3.055  -0.039  1.00 77.36           C  
ATOM   3172  HB2 ASP A 195      47.968  -3.219  -0.849  1.00 77.36           H  
ATOM   3173  HB3 ASP A 195      47.739  -3.348   0.895  1.00 77.36           H  
ATOM   3174  O   ASP A 195      48.665  -0.987   1.518  1.00 77.36           O  
ATOM   3175  CG  ASP A 195      46.026  -3.938  -0.226  1.00 77.36           C  
ATOM   3176  OD1 ASP A 195      45.020  -3.670   0.471  1.00 77.36           O  
ATOM   3177  OD2 ASP A 195      46.106  -4.872  -1.053  1.00 77.36           O  
ATOM   3178  N   ASP A 196      48.402   0.372  -0.247  1.00 84.55           N  
ATOM   3179  H   ASP A 196      47.860   0.584  -1.072  1.00 84.55           H  
ATOM   3180  CA  ASP A 196      49.469   1.300   0.139  1.00 84.55           C  
ATOM   3181  HA  ASP A 196      50.407   0.747   0.079  1.00 84.55           H  
ATOM   3182  C   ASP A 196      49.253   1.828   1.580  1.00 84.55           C  
ATOM   3183  CB  ASP A 196      49.565   2.443  -0.884  1.00 84.55           C  
ATOM   3184  HB2 ASP A 196      49.531   2.015  -1.886  1.00 84.55           H  
ATOM   3185  HB3 ASP A 196      48.712   3.112  -0.772  1.00 84.55           H  
ATOM   3186  O   ASP A 196      48.137   2.261   1.908  1.00 84.55           O  
ATOM   3187  CG  ASP A 196      50.852   3.263  -0.751  1.00 84.55           C  
ATOM   3188  OD1 ASP A 196      51.163   3.702   0.379  1.00 84.55           O  
ATOM   3189  OD2 ASP A 196      51.537   3.422  -1.784  1.00 84.55           O  
ATOM   3190  N   PRO A 197      50.281   1.791   2.455  1.00 87.29           N  
ATOM   3191  CA  PRO A 197      50.205   2.335   3.813  1.00 87.29           C  
ATOM   3192  HA  PRO A 197      49.499   1.736   4.388  1.00 87.29           H  
ATOM   3193  C   PRO A 197      49.777   3.808   3.889  1.00 87.29           C  
ATOM   3194  CB  PRO A 197      51.607   2.152   4.400  1.00 87.29           C  
ATOM   3195  HB2 PRO A 197      52.223   3.024   4.179  1.00 87.29           H  
ATOM   3196  HB3 PRO A 197      51.568   1.973   5.474  1.00 87.29           H  
ATOM   3197  O   PRO A 197      49.248   4.247   4.908  1.00 87.29           O  
ATOM   3198  CG  PRO A 197      52.154   0.945   3.644  1.00 87.29           C  
ATOM   3199  HG2 PRO A 197      53.244   0.938   3.621  1.00 87.29           H  
ATOM   3200  HG3 PRO A 197      51.769   0.029   4.092  1.00 87.29           H  
ATOM   3201  CD  PRO A 197      51.559   1.122   2.253  1.00 87.29           C  
ATOM   3202  HD2 PRO A 197      52.212   1.750   1.647  1.00 87.29           H  
ATOM   3203  HD3 PRO A 197      51.432   0.143   1.791  1.00 87.29           H  
ATOM   3204  N   ALA A 198      49.950   4.586   2.812  1.00 90.27           N  
ATOM   3205  H   ALA A 198      50.394   4.195   1.994  1.00 90.27           H  
ATOM   3206  CA  ALA A 198      49.472   5.967   2.731  1.00 90.27           C  
ATOM   3207  HA  ALA A 198      49.964   6.549   3.510  1.00 90.27           H  
ATOM   3208  C   ALA A 198      47.951   6.106   2.951  1.00 90.27           C  
ATOM   3209  CB  ALA A 198      49.880   6.534   1.365  1.00 90.27           C  
ATOM   3210  HB1 ALA A 198      50.959   6.456   1.238  1.00 90.27           H  
ATOM   3211  HB2 ALA A 198      49.583   7.581   1.299  1.00 90.27           H  
ATOM   3212  HB3 ALA A 198      49.388   5.973   0.571  1.00 90.27           H  
ATOM   3213  O   ALA A 198      47.490   7.187   3.314  1.00 90.27           O  
ATOM   3214  N   TYR A 199      47.181   5.027   2.767  1.00 89.14           N  
ATOM   3215  H   TYR A 199      47.633   4.174   2.468  1.00 89.14           H  
ATOM   3216  CA  TYR A 199      45.727   4.998   2.940  1.00 89.14           C  
ATOM   3217  HA  TYR A 199      45.363   6.024   2.999  1.00 89.14           H  
ATOM   3218  C   TYR A 199      45.271   4.317   4.240  1.00 89.14           C  
ATOM   3219  CB  TYR A 199      45.077   4.354   1.706  1.00 89.14           C  
ATOM   3220  HB2 TYR A 199      45.368   3.304   1.666  1.00 89.14           H  
ATOM   3221  HB3 TYR A 199      43.993   4.389   1.814  1.00 89.14           H  
ATOM   3222  O   TYR A 199      44.089   4.009   4.376  1.00 89.14           O  
ATOM   3223  CG  TYR A 199      45.431   5.028   0.397  1.00 89.14           C  
ATOM   3224  CD1 TYR A 199      44.963   6.327   0.123  1.00 89.14           C  
ATOM   3225  HD1 TYR A 199      44.353   6.843   0.850  1.00 89.14           H  
ATOM   3226  CD2 TYR A 199      46.244   4.360  -0.536  1.00 89.14           C  
ATOM   3227  HD2 TYR A 199      46.599   3.363  -0.317  1.00 89.14           H  
ATOM   3228  CE1 TYR A 199      45.308   6.960  -1.087  1.00 89.14           C  
ATOM   3229  HE1 TYR A 199      44.955   7.961  -1.288  1.00 89.14           H  
ATOM   3230  CE2 TYR A 199      46.601   4.991  -1.742  1.00 89.14           C  
ATOM   3231  HE2 TYR A 199      47.240   4.488  -2.453  1.00 89.14           H  
ATOM   3232  OH  TYR A 199      46.453   6.890  -3.197  1.00 89.14           O  
ATOM   3233  HH  TYR A 199      46.110   7.786  -3.243  1.00 89.14           H  
ATOM   3234  CZ  TYR A 199      46.131   6.291  -2.020  1.00 89.14           C  
ATOM   3235  N   ASP A 200      46.158   4.052   5.204  1.00 91.43           N  
ATOM   3236  H   ASP A 200      47.134   4.261   5.051  1.00 91.43           H  
ATOM   3237  CA  ASP A 200      45.786   3.318   6.425  1.00 91.43           C  
ATOM   3238  HA  ASP A 200      45.345   2.364   6.133  1.00 91.43           H  
ATOM   3239  C   ASP A 200      44.708   4.032   7.259  1.00 91.43           C  
ATOM   3240  CB  ASP A 200      47.037   3.019   7.265  1.00 91.43           C  
ATOM   3241  HB2 ASP A 200      46.717   2.715   8.262  1.00 91.43           H  
ATOM   3242  HB3 ASP A 200      47.631   3.927   7.367  1.00 91.43           H  
ATOM   3243  O   ASP A 200      43.829   3.378   7.822  1.00 91.43           O  
ATOM   3244  CG  ASP A 200      47.903   1.884   6.693  1.00 91.43           C  
ATOM   3245  OD1 ASP A 200      47.437   1.158   5.769  1.00 91.43           O  
ATOM   3246  OD2 ASP A 200      49.023   1.709   7.223  1.00 91.43           O  
ATOM   3247  N   GLU A 201      44.701   5.367   7.270  1.00 92.17           N  
ATOM   3248  H   GLU A 201      45.438   5.853   6.778  1.00 92.17           H  
ATOM   3249  CA  GLU A 201      43.645   6.146   7.927  1.00 92.17           C  
ATOM   3250  HA  GLU A 201      43.514   5.755   8.935  1.00 92.17           H  
ATOM   3251  C   GLU A 201      42.292   5.997   7.214  1.00 92.17           C  
ATOM   3252  CB  GLU A 201      44.096   7.612   8.016  1.00 92.17           C  
ATOM   3253  HB2 GLU A 201      45.041   7.660   8.558  1.00 92.17           H  
ATOM   3254  HB3 GLU A 201      44.275   7.984   7.007  1.00 92.17           H  
ATOM   3255  O   GLU A 201      41.272   5.762   7.863  1.00 92.17           O  
ATOM   3256  CG  GLU A 201      43.089   8.545   8.699  1.00 92.17           C  
ATOM   3257  HG2 GLU A 201      42.152   8.531   8.142  1.00 92.17           H  
ATOM   3258  HG3 GLU A 201      43.486   9.558   8.632  1.00 92.17           H  
ATOM   3259  CD  GLU A 201      42.809   8.233  10.178  1.00 92.17           C  
ATOM   3260  OE1 GLU A 201      42.036   9.001  10.781  1.00 92.17           O  
ATOM   3261  OE2 GLU A 201      43.319   7.247  10.763  1.00 92.17           O  
ATOM   3262  N   ASN A 202      42.281   6.035   5.876  1.00 92.56           N  
ATOM   3263  H   ASN A 202      43.143   6.234   5.389  1.00 92.56           H  
ATOM   3264  CA  ASN A 202      41.089   5.747   5.076  1.00 92.56           C  
ATOM   3265  HA  ASN A 202      40.296   6.443   5.348  1.00 92.56           H  
ATOM   3266  C   ASN A 202      40.568   4.330   5.343  1.00 92.56           C  
ATOM   3267  CB  ASN A 202      41.406   5.902   3.580  1.00 92.56           C  
ATOM   3268  HB2 ASN A 202      40.554   5.522   3.016  1.00 92.56           H  
ATOM   3269  HB3 ASN A 202      42.272   5.302   3.300  1.00 92.56           H  
ATOM   3270  O   ASN A 202      39.367   4.144   5.517  1.00 92.56           O  
ATOM   3271  CG  ASN A 202      41.659   7.330   3.158  1.00 92.56           C  
ATOM   3272  ND2 ASN A 202      40.756   7.904   2.398  1.00 92.56           N  
ATOM   3273 HD21 ASN A 202      40.895   8.874   2.150  1.00 92.56           H  
ATOM   3274 HD22 ASN A 202      39.972   7.368   2.055  1.00 92.56           H  
ATOM   3275  OD1 ASN A 202      42.675   7.922   3.485  1.00 92.56           O  
ATOM   3276  N   LYS A 203      41.462   3.332   5.427  1.00 91.48           N  
ATOM   3277  H   LYS A 203      42.432   3.561   5.268  1.00 91.48           H  
ATOM   3278  CA  LYS A 203      41.092   1.944   5.749  1.00 91.48           C  
ATOM   3279  HA  LYS A 203      40.335   1.607   5.041  1.00 91.48           H  
ATOM   3280  C   LYS A 203      40.457   1.848   7.138  1.00 91.48           C  
ATOM   3281  CB  LYS A 203      42.311   1.009   5.669  1.00 91.48           C  
ATOM   3282  HB2 LYS A 203      43.088   1.400   6.326  1.00 91.48           H  
ATOM   3283  HB3 LYS A 203      42.021   0.030   6.049  1.00 91.48           H  
ATOM   3284  O   LYS A 203      39.442   1.173   7.282  1.00 91.48           O  
ATOM   3285  CG  LYS A 203      42.892   0.814   4.256  1.00 91.48           C  
ATOM   3286  HG2 LYS A 203      42.168   0.300   3.623  1.00 91.48           H  
ATOM   3287  HG3 LYS A 203      43.113   1.784   3.811  1.00 91.48           H  
ATOM   3288  CD  LYS A 203      44.187  -0.012   4.344  1.00 91.48           C  
ATOM   3289  HD2 LYS A 203      44.776   0.368   5.179  1.00 91.48           H  
ATOM   3290  HD3 LYS A 203      43.946  -1.056   4.549  1.00 91.48           H  
ATOM   3291  CE  LYS A 203      45.050   0.083   3.079  1.00 91.48           C  
ATOM   3292  HE2 LYS A 203      44.994   1.105   2.702  1.00 91.48           H  
ATOM   3293  HE3 LYS A 203      44.665  -0.582   2.306  1.00 91.48           H  
ATOM   3294  NZ  LYS A 203      46.470  -0.225   3.396  1.00 91.48           N  
ATOM   3295  HZ1 LYS A 203      46.789   0.313   4.190  1.00 91.48           H  
ATOM   3296  HZ2 LYS A 203      47.092   0.024   2.640  1.00 91.48           H  
ATOM   3297  HZ3 LYS A 203      46.615  -1.201   3.611  1.00 91.48           H  
ATOM   3298  N   ARG A 204      41.016   2.526   8.147  1.00 94.82           N  
ATOM   3299  H   ARG A 204      41.863   3.043   7.957  1.00 94.82           H  
ATOM   3300  CA  ARG A 204      40.459   2.558   9.509  1.00 94.82           C  
ATOM   3301  HA  ARG A 204      40.331   1.535   9.863  1.00 94.82           H  
ATOM   3302  C   ARG A 204      39.070   3.195   9.527  1.00 94.82           C  
ATOM   3303  CB  ARG A 204      41.431   3.294  10.443  1.00 94.82           C  
ATOM   3304  HB2 ARG A 204      41.507   4.336  10.131  1.00 94.82           H  
ATOM   3305  HB3 ARG A 204      42.419   2.842  10.358  1.00 94.82           H  
ATOM   3306  O   ARG A 204      38.138   2.583  10.041  1.00 94.82           O  
ATOM   3307  CG  ARG A 204      40.981   3.225  11.912  1.00 94.82           C  
ATOM   3308  HG2 ARG A 204      39.963   3.601  12.014  1.00 94.82           H  
ATOM   3309  HG3 ARG A 204      40.996   2.185  12.238  1.00 94.82           H  
ATOM   3310  CD  ARG A 204      41.908   4.044  12.821  1.00 94.82           C  
ATOM   3311  HD2 ARG A 204      41.641   3.845  13.859  1.00 94.82           H  
ATOM   3312  HD3 ARG A 204      42.937   3.720  12.666  1.00 94.82           H  
ATOM   3313  NE  ARG A 204      41.811   5.495  12.562  1.00 94.82           N  
ATOM   3314  HE  ARG A 204      42.486   5.933  11.952  1.00 94.82           H  
ATOM   3315  NH1 ARG A 204      39.837   5.942  13.697  1.00 94.82           N  
ATOM   3316 HH11 ARG A 204      39.597   4.971  13.841  1.00 94.82           H  
ATOM   3317 HH12 ARG A 204      38.995   6.500  13.707  1.00 94.82           H  
ATOM   3318  NH2 ARG A 204      40.869   7.558  12.675  1.00 94.82           N  
ATOM   3319 HH21 ARG A 204      40.057   8.134  12.848  1.00 94.82           H  
ATOM   3320 HH22 ARG A 204      41.546   7.911  12.014  1.00 94.82           H  
ATOM   3321  CZ  ARG A 204      40.852   6.305  12.978  1.00 94.82           C  
ATOM   3322  N   GLN A 205      38.923   4.373   8.920  1.00 96.96           N  
ATOM   3323  H   GLN A 205      39.741   4.819   8.529  1.00 96.96           H  
ATOM   3324  CA  GLN A 205      37.642   5.076   8.839  1.00 96.96           C  
ATOM   3325  HA  GLN A 205      37.283   5.241   9.855  1.00 96.96           H  
ATOM   3326  C   GLN A 205      36.585   4.248   8.098  1.00 96.96           C  
ATOM   3327  CB  GLN A 205      37.858   6.436   8.156  1.00 96.96           C  
ATOM   3328  HB2 GLN A 205      38.612   6.992   8.713  1.00 96.96           H  
ATOM   3329  HB3 GLN A 205      38.234   6.278   7.145  1.00 96.96           H  
ATOM   3330  O   GLN A 205      35.446   4.164   8.550  1.00 96.96           O  
ATOM   3331  CG  GLN A 205      36.582   7.290   8.079  1.00 96.96           C  
ATOM   3332  HG2 GLN A 205      35.844   6.800   7.443  1.00 96.96           H  
ATOM   3333  HG3 GLN A 205      36.827   8.249   7.624  1.00 96.96           H  
ATOM   3334  CD  GLN A 205      35.987   7.548   9.457  1.00 96.96           C  
ATOM   3335  NE2 GLN A 205      34.957   6.831   9.842  1.00 96.96           N  
ATOM   3336 HE21 GLN A 205      34.623   6.085   9.249  1.00 96.96           H  
ATOM   3337 HE22 GLN A 205      34.748   6.854  10.830  1.00 96.96           H  
ATOM   3338  OE1 GLN A 205      36.461   8.376  10.215  1.00 96.96           O  
ATOM   3339  N   PHE A 206      36.975   3.587   7.007  1.00 94.79           N  
ATOM   3340  H   PHE A 206      37.906   3.751   6.651  1.00 94.79           H  
ATOM   3341  CA  PHE A 206      36.110   2.680   6.260  1.00 94.79           C  
ATOM   3342  HA  PHE A 206      35.250   3.240   5.892  1.00 94.79           H  
ATOM   3343  C   PHE A 206      35.581   1.556   7.153  1.00 94.79           C  
ATOM   3344  CB  PHE A 206      36.902   2.134   5.068  1.00 94.79           C  
ATOM   3345  HB2 PHE A 206      37.297   2.983   4.510  1.00 94.79           H  
ATOM   3346  HB3 PHE A 206      37.759   1.567   5.432  1.00 94.79           H  
ATOM   3347  O   PHE A 206      34.377   1.355   7.222  1.00 94.79           O  
ATOM   3348  CG  PHE A 206      36.116   1.271   4.106  1.00 94.79           C  
ATOM   3349  CD1 PHE A 206      36.398  -0.102   4.000  1.00 94.79           C  
ATOM   3350  HD1 PHE A 206      37.135  -0.554   4.648  1.00 94.79           H  
ATOM   3351  CD2 PHE A 206      35.111   1.841   3.306  1.00 94.79           C  
ATOM   3352  HD2 PHE A 206      34.884   2.893   3.393  1.00 94.79           H  
ATOM   3353  CE1 PHE A 206      35.690  -0.895   3.084  1.00 94.79           C  
ATOM   3354  HE1 PHE A 206      35.873  -1.959   3.041  1.00 94.79           H  
ATOM   3355  CE2 PHE A 206      34.395   1.039   2.401  1.00 94.79           C  
ATOM   3356  HE2 PHE A 206      33.603   1.467   1.805  1.00 94.79           H  
ATOM   3357  CZ  PHE A 206      34.689  -0.328   2.280  1.00 94.79           C  
ATOM   3358  HZ  PHE A 206      34.128  -0.949   1.598  1.00 94.79           H  
ATOM   3359  N   GLN A 207      36.445   0.874   7.912  1.00 96.21           N  
ATOM   3360  H   GLN A 207      37.426   1.113   7.865  1.00 96.21           H  
ATOM   3361  CA  GLN A 207      36.012  -0.181   8.838  1.00 96.21           C  
ATOM   3362  HA  GLN A 207      35.417  -0.908   8.285  1.00 96.21           H  
ATOM   3363  C   GLN A 207      35.104   0.343   9.962  1.00 96.21           C  
ATOM   3364  CB  GLN A 207      37.242  -0.888   9.431  1.00 96.21           C  
ATOM   3365  HB2 GLN A 207      37.894  -0.150   9.898  1.00 96.21           H  
ATOM   3366  HB3 GLN A 207      36.911  -1.581  10.205  1.00 96.21           H  
ATOM   3367  O   GLN A 207      34.165  -0.341  10.370  1.00 96.21           O  
ATOM   3368  CG  GLN A 207      38.046  -1.677   8.384  1.00 96.21           C  
ATOM   3369  HG2 GLN A 207      38.432  -0.996   7.626  1.00 96.21           H  
ATOM   3370  HG3 GLN A 207      38.897  -2.153   8.872  1.00 96.21           H  
ATOM   3371  CD  GLN A 207      37.228  -2.756   7.687  1.00 96.21           C  
ATOM   3372  NE2 GLN A 207      37.412  -2.959   6.400  1.00 96.21           N  
ATOM   3373 HE21 GLN A 207      38.087  -2.421   5.876  1.00 96.21           H  
ATOM   3374 HE22 GLN A 207      36.820  -3.662   5.982  1.00 96.21           H  
ATOM   3375  OE1 GLN A 207      36.421  -3.444   8.283  1.00 96.21           O  
ATOM   3376  N   GLU A 208      35.340   1.563  10.447  1.00 97.05           N  
ATOM   3377  H   GLU A 208      36.141   2.076  10.106  1.00 97.05           H  
ATOM   3378  CA  GLU A 208      34.456   2.217  11.419  1.00 97.05           C  
ATOM   3379  HA  GLU A 208      34.298   1.543  12.261  1.00 97.05           H  
ATOM   3380  C   GLU A 208      33.069   2.501  10.835  1.00 97.05           C  
ATOM   3381  CB  GLU A 208      35.106   3.506  11.946  1.00 97.05           C  
ATOM   3382  HB2 GLU A 208      35.498   4.094  11.116  1.00 97.05           H  
ATOM   3383  HB3 GLU A 208      34.359   4.097  12.474  1.00 97.05           H  
ATOM   3384  O   GLU A 208      32.069   2.255  11.506  1.00 97.05           O  
ATOM   3385  CG  GLU A 208      36.234   3.158  12.923  1.00 97.05           C  
ATOM   3386  HG2 GLU A 208      35.794   2.670  13.793  1.00 97.05           H  
ATOM   3387  HG3 GLU A 208      36.908   2.440  12.456  1.00 97.05           H  
ATOM   3388  CD  GLU A 208      37.066   4.353  13.397  1.00 97.05           C  
ATOM   3389  OE1 GLU A 208      38.054   4.077  14.118  1.00 97.05           O  
ATOM   3390  OE2 GLU A 208      36.775   5.525  13.065  1.00 97.05           O  
ATOM   3391  N   ASP A 209      32.991   2.940   9.578  1.00 97.12           N  
ATOM   3392  H   ASP A 209      33.847   3.123   9.075  1.00 97.12           H  
ATOM   3393  CA  ASP A 209      31.718   3.172   8.892  1.00 97.12           C  
ATOM   3394  HA  ASP A 209      31.095   3.811   9.518  1.00 97.12           H  
ATOM   3395  C   ASP A 209      30.926   1.885   8.686  1.00 97.12           C  
ATOM   3396  CB  ASP A 209      31.969   3.869   7.548  1.00 97.12           C  
ATOM   3397  HB2 ASP A 209      32.735   3.339   6.980  1.00 97.12           H  
ATOM   3398  HB3 ASP A 209      31.046   3.855   6.968  1.00 97.12           H  
ATOM   3399  O   ASP A 209      29.723   1.850   8.951  1.00 97.12           O  
ATOM   3400  CG  ASP A 209      32.380   5.317   7.758  1.00 97.12           C  
ATOM   3401  OD1 ASP A 209      31.816   5.954   8.678  1.00 97.12           O  
ATOM   3402  OD2 ASP A 209      33.245   5.845   7.028  1.00 97.12           O  
ATOM   3403  N   ILE A 210      31.609   0.807   8.292  1.00 96.71           N  
ATOM   3404  H   ILE A 210      32.588   0.922   8.072  1.00 96.71           H  
ATOM   3405  CA  ILE A 210      31.006  -0.527   8.193  1.00 96.71           C  
ATOM   3406  HA  ILE A 210      30.165  -0.482   7.501  1.00 96.71           H  
ATOM   3407  C   ILE A 210      30.442  -0.951   9.547  1.00 96.71           C  
ATOM   3408  CB  ILE A 210      32.027  -1.553   7.654  1.00 96.71           C  
ATOM   3409  HB  ILE A 210      32.909  -1.554   8.294  1.00 96.71           H  
ATOM   3410  O   ILE A 210      29.302  -1.408   9.629  1.00 96.71           O  
ATOM   3411  CG1 ILE A 210      32.456  -1.130   6.233  1.00 96.71           C  
ATOM   3412 HG12 ILE A 210      31.574  -0.914   5.630  1.00 96.71           H  
ATOM   3413 HG13 ILE A 210      32.976  -0.173   6.272  1.00 96.71           H  
ATOM   3414  CG2 ILE A 210      31.424  -2.973   7.672  1.00 96.71           C  
ATOM   3415 HG21 ILE A 210      30.521  -3.008   7.063  1.00 96.71           H  
ATOM   3416 HG22 ILE A 210      32.142  -3.702   7.296  1.00 96.71           H  
ATOM   3417 HG23 ILE A 210      31.181  -3.271   8.692  1.00 96.71           H  
ATOM   3418  CD1 ILE A 210      33.392  -2.102   5.512  1.00 96.71           C  
ATOM   3419 HD11 ILE A 210      32.897  -3.056   5.331  1.00 96.71           H  
ATOM   3420 HD12 ILE A 210      34.297  -2.257   6.100  1.00 96.71           H  
ATOM   3421 HD13 ILE A 210      33.655  -1.676   4.543  1.00 96.71           H  
ATOM   3422  N   LYS A 211      31.204  -0.752  10.628  1.00 96.78           N  
ATOM   3423  H   LYS A 211      32.129  -0.370  10.495  1.00 96.78           H  
ATOM   3424  CA  LYS A 211      30.755  -1.090  11.978  1.00 96.78           C  
ATOM   3425  HA  LYS A 211      30.461  -2.140  11.985  1.00 96.78           H  
ATOM   3426  C   LYS A 211      29.508  -0.299  12.384  1.00 96.78           C  
ATOM   3427  CB  LYS A 211      31.916  -0.898  12.960  1.00 96.78           C  
ATOM   3428  HB2 LYS A 211      32.173   0.159  13.027  1.00 96.78           H  
ATOM   3429  HB3 LYS A 211      32.786  -1.450  12.605  1.00 96.78           H  
ATOM   3430  O   LYS A 211      28.564  -0.898  12.882  1.00 96.78           O  
ATOM   3431  CG  LYS A 211      31.519  -1.419  14.342  1.00 96.78           C  
ATOM   3432  HG2 LYS A 211      30.614  -0.905  14.664  1.00 96.78           H  
ATOM   3433  HG3 LYS A 211      31.312  -2.488  14.278  1.00 96.78           H  
ATOM   3434  CD  LYS A 211      32.617  -1.172  15.379  1.00 96.78           C  
ATOM   3435  HD2 LYS A 211      32.811  -0.102  15.460  1.00 96.78           H  
ATOM   3436  HD3 LYS A 211      33.531  -1.672  15.058  1.00 96.78           H  
ATOM   3437  CE  LYS A 211      32.184  -1.733  16.738  1.00 96.78           C  
ATOM   3438  HE2 LYS A 211      32.010  -2.802  16.623  1.00 96.78           H  
ATOM   3439  HE3 LYS A 211      32.995  -1.590  17.452  1.00 96.78           H  
ATOM   3440  NZ  LYS A 211      30.942  -1.089  17.235  1.00 96.78           N  
ATOM   3441  HZ1 LYS A 211      30.605  -1.477  18.104  1.00 96.78           H  
ATOM   3442  HZ2 LYS A 211      30.165  -1.243  16.609  1.00 96.78           H  
ATOM   3443  HZ3 LYS A 211      30.998  -0.082  17.286  1.00 96.78           H  
ATOM   3444  N   VAL A 212      29.479   1.016  12.155  1.00 95.91           N  
ATOM   3445  H   VAL A 212      30.290   1.441  11.730  1.00 95.91           H  
ATOM   3446  CA  VAL A 212      28.316   1.865  12.481  1.00 95.91           C  
ATOM   3447  HA  VAL A 212      28.088   1.757  13.542  1.00 95.91           H  
ATOM   3448  C   VAL A 212      27.066   1.418  11.720  1.00 95.91           C  
ATOM   3449  CB  VAL A 212      28.627   3.349  12.193  1.00 95.91           C  
ATOM   3450  HB  VAL A 212      29.053   3.437  11.193  1.00 95.91           H  
ATOM   3451  O   VAL A 212      25.982   1.368  12.305  1.00 95.91           O  
ATOM   3452  CG1 VAL A 212      27.389   4.257  12.271  1.00 95.91           C  
ATOM   3453 HG11 VAL A 212      26.889   4.130  13.232  1.00 95.91           H  
ATOM   3454 HG12 VAL A 212      27.691   5.296  12.144  1.00 95.91           H  
ATOM   3455 HG13 VAL A 212      26.697   4.016  11.464  1.00 95.91           H  
ATOM   3456  CG2 VAL A 212      29.640   3.888  13.212  1.00 95.91           C  
ATOM   3457 HG21 VAL A 212      29.930   4.902  12.934  1.00 95.91           H  
ATOM   3458 HG22 VAL A 212      30.537   3.269  13.221  1.00 95.91           H  
ATOM   3459 HG23 VAL A 212      29.203   3.891  14.210  1.00 95.91           H  
ATOM   3460  N   MET A 213      27.205   1.078  10.434  1.00 95.15           N  
ATOM   3461  H   MET A 213      28.115   1.154  10.003  1.00 95.15           H  
ATOM   3462  CA  MET A 213      26.092   0.560   9.636  1.00 95.15           C  
ATOM   3463  HA  MET A 213      25.258   1.257   9.711  1.00 95.15           H  
ATOM   3464  C   MET A 213      25.592  -0.787  10.168  1.00 95.15           C  
ATOM   3465  CB  MET A 213      26.491   0.441   8.160  1.00 95.15           C  
ATOM   3466  HB2 MET A 213      27.425  -0.114   8.074  1.00 95.15           H  
ATOM   3467  HB3 MET A 213      25.715  -0.114   7.633  1.00 95.15           H  
ATOM   3468  O   MET A 213      24.390  -0.944  10.389  1.00 95.15           O  
ATOM   3469  CG  MET A 213      26.636   1.808   7.482  1.00 95.15           C  
ATOM   3470  HG2 MET A 213      25.726   2.381   7.660  1.00 95.15           H  
ATOM   3471  HG3 MET A 213      27.470   2.353   7.924  1.00 95.15           H  
ATOM   3472  SD  MET A 213      26.878   1.707   5.688  1.00 95.15           S  
ATOM   3473  CE  MET A 213      28.550   1.016   5.599  1.00 95.15           C  
ATOM   3474  HE1 MET A 213      29.241   1.650   6.154  1.00 95.15           H  
ATOM   3475  HE2 MET A 213      28.866   0.966   4.557  1.00 95.15           H  
ATOM   3476  HE3 MET A 213      28.555   0.010   6.019  1.00 95.15           H  
ATOM   3477  N   ASN A 214      26.507  -1.726  10.425  1.00 96.61           N  
ATOM   3478  H   ASN A 214      27.471  -1.534  10.194  1.00 96.61           H  
ATOM   3479  CA  ASN A 214      26.176  -3.056  10.933  1.00 96.61           C  
ATOM   3480  HA  ASN A 214      25.465  -3.527  10.255  1.00 96.61           H  
ATOM   3481  C   ASN A 214      25.498  -2.990  12.308  1.00 96.61           C  
ATOM   3482  CB  ASN A 214      27.450  -3.916  10.990  1.00 96.61           C  
ATOM   3483  HB2 ASN A 214      27.220  -4.842  11.517  1.00 96.61           H  
ATOM   3484  HB3 ASN A 214      28.220  -3.388  11.553  1.00 96.61           H  
ATOM   3485  O   ASN A 214      24.460  -3.615  12.492  1.00 96.61           O  
ATOM   3486  CG  ASN A 214      28.004  -4.290   9.625  1.00 96.61           C  
ATOM   3487  ND2 ASN A 214      29.138  -4.946   9.587  1.00 96.61           N  
ATOM   3488 HD21 ASN A 214      29.497  -5.146   8.664  1.00 96.61           H  
ATOM   3489 HD22 ASN A 214      29.631  -5.161  10.442  1.00 96.61           H  
ATOM   3490  OD1 ASN A 214      27.425  -4.054   8.580  1.00 96.61           O  
ATOM   3491  N   ASP A 215      26.026  -2.191  13.240  1.00 97.03           N  
ATOM   3492  H   ASP A 215      26.895  -1.720  13.031  1.00 97.03           H  
ATOM   3493  CA  ASP A 215      25.490  -2.069  14.602  1.00 97.03           C  
ATOM   3494  HA  ASP A 215      25.520  -3.045  15.087  1.00 97.03           H  
ATOM   3495  C   ASP A 215      24.026  -1.585  14.606  1.00 97.03           C  
ATOM   3496  CB  ASP A 215      26.337  -1.074  15.423  1.00 97.03           C  
ATOM   3497  HB2 ASP A 215      26.438  -0.149  14.855  1.00 97.03           H  
ATOM   3498  HB3 ASP A 215      25.782  -0.833  16.330  1.00 97.03           H  
ATOM   3499  O   ASP A 215      23.211  -2.069  15.394  1.00 97.03           O  
ATOM   3500  CG  ASP A 215      27.734  -1.536  15.870  1.00 97.03           C  
ATOM   3501  OD1 ASP A 215      28.073  -2.737  15.855  1.00 97.03           O  
ATOM   3502  OD2 ASP A 215      28.508  -0.666  16.343  1.00 97.03           O  
ATOM   3503  N   LEU A 216      23.669  -0.631  13.732  1.00 94.51           N  
ATOM   3504  H   LEU A 216      24.366  -0.282  13.090  1.00 94.51           H  
ATOM   3505  CA  LEU A 216      22.284  -0.158  13.625  1.00 94.51           C  
ATOM   3506  HA  LEU A 216      21.934   0.093  14.627  1.00 94.51           H  
ATOM   3507  C   LEU A 216      21.362  -1.249  13.081  1.00 94.51           C  
ATOM   3508  CB  LEU A 216      22.208   1.095  12.733  1.00 94.51           C  
ATOM   3509  HB2 LEU A 216      22.631   0.852  11.758  1.00 94.51           H  
ATOM   3510  HB3 LEU A 216      22.815   1.884  13.177  1.00 94.51           H  
ATOM   3511  O   LEU A 216      20.279  -1.465  13.620  1.00 94.51           O  
ATOM   3512  CG  LEU A 216      20.761   1.602  12.531  1.00 94.51           C  
ATOM   3513  HG  LEU A 216      20.134   0.815  12.110  1.00 94.51           H  
ATOM   3514  CD1 LEU A 216      20.133   2.093  13.838  1.00 94.51           C  
ATOM   3515 HD11 LEU A 216      20.751   2.868  14.292  1.00 94.51           H  
ATOM   3516 HD12 LEU A 216      19.136   2.485  13.636  1.00 94.51           H  
ATOM   3517 HD13 LEU A 216      20.020   1.255  14.526  1.00 94.51           H  
ATOM   3518  CD2 LEU A 216      20.753   2.759  11.542  1.00 94.51           C  
ATOM   3519 HD21 LEU A 216      21.458   3.517  11.885  1.00 94.51           H  
ATOM   3520 HD22 LEU A 216      21.047   2.386  10.561  1.00 94.51           H  
ATOM   3521 HD23 LEU A 216      19.748   3.173  11.462  1.00 94.51           H  
ATOM   3522  N   VAL A 217      21.780  -1.913  12.006  1.00 96.14           N  
ATOM   3523  H   VAL A 217      22.701  -1.715  11.641  1.00 96.14           H  
ATOM   3524  CA  VAL A 217      20.975  -2.947  11.352  1.00 96.14           C  
ATOM   3525  HA  VAL A 217      19.981  -2.549  11.149  1.00 96.14           H  
ATOM   3526  C   VAL A 217      20.781  -4.149  12.276  1.00 96.14           C  
ATOM   3527  CB  VAL A 217      21.623  -3.329  10.014  1.00 96.14           C  
ATOM   3528  HB  VAL A 217      22.679  -3.552  10.162  1.00 96.14           H  
ATOM   3529  O   VAL A 217      19.659  -4.628  12.425  1.00 96.14           O  
ATOM   3530  CG1 VAL A 217      20.948  -4.544   9.392  1.00 96.14           C  
ATOM   3531 HG11 VAL A 217      19.874  -4.367   9.336  1.00 96.14           H  
ATOM   3532 HG12 VAL A 217      21.137  -5.431   9.995  1.00 96.14           H  
ATOM   3533 HG13 VAL A 217      21.355  -4.704   8.393  1.00 96.14           H  
ATOM   3534  CG2 VAL A 217      21.489  -2.163   9.023  1.00 96.14           C  
ATOM   3535 HG21 VAL A 217      21.943  -2.432   8.069  1.00 96.14           H  
ATOM   3536 HG22 VAL A 217      21.998  -1.279   9.408  1.00 96.14           H  
ATOM   3537 HG23 VAL A 217      20.437  -1.923   8.865  1.00 96.14           H  
ATOM   3538  N   ASP A 218      21.833  -4.573  12.975  1.00 97.08           N  
ATOM   3539  H   ASP A 218      22.737  -4.165  12.787  1.00 97.08           H  
ATOM   3540  CA  ASP A 218      21.764  -5.641  13.974  1.00 97.08           C  
ATOM   3541  HA  ASP A 218      21.396  -6.554  13.506  1.00 97.08           H  
ATOM   3542  C   ASP A 218      20.807  -5.286  15.110  1.00 97.08           C  
ATOM   3543  CB  ASP A 218      23.163  -5.904  14.551  1.00 97.08           C  
ATOM   3544  HB2 ASP A 218      23.612  -4.962  14.867  1.00 97.08           H  
ATOM   3545  HB3 ASP A 218      23.060  -6.537  15.433  1.00 97.08           H  
ATOM   3546  O   ASP A 218      20.045  -6.135  15.575  1.00 97.08           O  
ATOM   3547  CG  ASP A 218      24.095  -6.617  13.575  1.00 97.08           C  
ATOM   3548  OD1 ASP A 218      23.641  -7.098  12.516  1.00 97.08           O  
ATOM   3549  OD2 ASP A 218      25.294  -6.776  13.890  1.00 97.08           O  
ATOM   3550  N   LYS A 219      20.791  -4.015  15.529  1.00 95.23           N  
ATOM   3551  H   LYS A 219      21.461  -3.373  15.130  1.00 95.23           H  
ATOM   3552  CA  LYS A 219      19.827  -3.530  16.513  1.00 95.23           C  
ATOM   3553  HA  LYS A 219      19.864  -4.194  17.377  1.00 95.23           H  
ATOM   3554  C   LYS A 219      18.388  -3.605  15.992  1.00 95.23           C  
ATOM   3555  CB  LYS A 219      20.224  -2.123  16.968  1.00 95.23           C  
ATOM   3556  HB2 LYS A 219      20.184  -1.430  16.128  1.00 95.23           H  
ATOM   3557  HB3 LYS A 219      21.240  -2.146  17.362  1.00 95.23           H  
ATOM   3558  O   LYS A 219      17.531  -4.089  16.720  1.00 95.23           O  
ATOM   3559  CG  LYS A 219      19.264  -1.655  18.059  1.00 95.23           C  
ATOM   3560  HG2 LYS A 219      18.253  -1.616  17.652  1.00 95.23           H  
ATOM   3561  HG3 LYS A 219      19.285  -2.361  18.889  1.00 95.23           H  
ATOM   3562  CD  LYS A 219      19.619  -0.263  18.563  1.00 95.23           C  
ATOM   3563  HD2 LYS A 219      19.601   0.438  17.729  1.00 95.23           H  
ATOM   3564  HD3 LYS A 219      20.603  -0.275  19.032  1.00 95.23           H  
ATOM   3565  CE  LYS A 219      18.533   0.084  19.578  1.00 95.23           C  
ATOM   3566  HE2 LYS A 219      18.580  -0.624  20.405  1.00 95.23           H  
ATOM   3567  HE3 LYS A 219      17.562  -0.071  19.106  1.00 95.23           H  
ATOM   3568  NZ  LYS A 219      18.661   1.476  20.052  1.00 95.23           N  
ATOM   3569  HZ1 LYS A 219      19.551   1.610  20.511  1.00 95.23           H  
ATOM   3570  HZ2 LYS A 219      18.571   2.097  19.261  1.00 95.23           H  
ATOM   3571  HZ3 LYS A 219      17.901   1.662  20.692  1.00 95.23           H  
ATOM   3572  N   ILE A 220      18.122  -3.190  14.751  1.00 93.08           N  
ATOM   3573  H   ILE A 220      18.885  -2.817  14.204  1.00 93.08           H  
ATOM   3574  CA  ILE A 220      16.782  -3.288  14.137  1.00 93.08           C  
ATOM   3575  HA  ILE A 220      16.072  -2.741  14.758  1.00 93.08           H  
ATOM   3576  C   ILE A 220      16.305  -4.750  14.111  1.00 93.08           C  
ATOM   3577  CB  ILE A 220      16.785  -2.650  12.724  1.00 93.08           C  
ATOM   3578  HB  ILE A 220      17.621  -3.063  12.159  1.00 93.08           H  
ATOM   3579  O   ILE A 220      15.172  -5.041  14.497  1.00 93.08           O  
ATOM   3580  CG1 ILE A 220      16.966  -1.117  12.820  1.00 93.08           C  
ATOM   3581 HG12 ILE A 220      17.789  -0.887  13.498  1.00 93.08           H  
ATOM   3582 HG13 ILE A 220      16.065  -0.673  13.243  1.00 93.08           H  
ATOM   3583  CG2 ILE A 220      15.492  -2.976  11.953  1.00 93.08           C  
ATOM   3584 HG21 ILE A 220      15.414  -4.050  11.787  1.00 93.08           H  
ATOM   3585 HG22 ILE A 220      15.494  -2.502  10.971  1.00 93.08           H  
ATOM   3586 HG23 ILE A 220      14.620  -2.636  12.511  1.00 93.08           H  
ATOM   3587  CD1 ILE A 220      17.274  -0.437  11.478  1.00 93.08           C  
ATOM   3588 HD11 ILE A 220      18.129  -0.918  11.004  1.00 93.08           H  
ATOM   3589 HD12 ILE A 220      16.411  -0.483  10.814  1.00 93.08           H  
ATOM   3590 HD13 ILE A 220      17.513   0.612  11.655  1.00 93.08           H  
ATOM   3591  N   ILE A 221      17.182  -5.682  13.720  1.00 94.61           N  
ATOM   3592  H   ILE A 221      18.091  -5.375  13.405  1.00 94.61           H  
ATOM   3593  CA  ILE A 221      16.891  -7.123  13.729  1.00 94.61           C  
ATOM   3594  HA  ILE A 221      16.002  -7.304  13.125  1.00 94.61           H  
ATOM   3595  C   ILE A 221      16.577  -7.604  15.156  1.00 94.61           C  
ATOM   3596  CB  ILE A 221      18.074  -7.911  13.112  1.00 94.61           C  
ATOM   3597  HB  ILE A 221      18.986  -7.625  13.635  1.00 94.61           H  
ATOM   3598  O   ILE A 221      15.585  -8.305  15.372  1.00 94.61           O  
ATOM   3599  CG1 ILE A 221      18.250  -7.584  11.610  1.00 94.61           C  
ATOM   3600 HG12 ILE A 221      18.209  -6.505  11.457  1.00 94.61           H  
ATOM   3601 HG13 ILE A 221      17.434  -8.027  11.040  1.00 94.61           H  
ATOM   3602  CG2 ILE A 221      17.880  -9.431  13.290  1.00 94.61           C  
ATOM   3603 HG21 ILE A 221      17.863  -9.696  14.347  1.00 94.61           H  
ATOM   3604 HG22 ILE A 221      18.708  -9.979  12.839  1.00 94.61           H  
ATOM   3605 HG23 ILE A 221      16.947  -9.735  12.817  1.00 94.61           H  
ATOM   3606  CD1 ILE A 221      19.588  -8.079  11.037  1.00 94.61           C  
ATOM   3607 HD11 ILE A 221      19.715  -7.708  10.020  1.00 94.61           H  
ATOM   3608 HD12 ILE A 221      20.415  -7.708  11.643  1.00 94.61           H  
ATOM   3609 HD13 ILE A 221      19.620  -9.168  11.004  1.00 94.61           H  
ATOM   3610  N   ALA A 222      17.406  -7.233  16.135  1.00 95.01           N  
ATOM   3611  H   ALA A 222      18.208  -6.666  15.900  1.00 95.01           H  
ATOM   3612  CA  ALA A 222      17.243  -7.646  17.527  1.00 95.01           C  
ATOM   3613  HA  ALA A 222      17.186  -8.734  17.558  1.00 95.01           H  
ATOM   3614  C   ALA A 222      15.948  -7.103  18.153  1.00 95.01           C  
ATOM   3615  CB  ALA A 222      18.481  -7.207  18.317  1.00 95.01           C  
ATOM   3616  HB1 ALA A 222      18.393  -7.545  19.350  1.00 95.01           H  
ATOM   3617  HB2 ALA A 222      18.562  -6.120  18.305  1.00 95.01           H  
ATOM   3618  HB3 ALA A 222      19.377  -7.638  17.872  1.00 95.01           H  
ATOM   3619  O   ALA A 222      15.213  -7.865  18.785  1.00 95.01           O  
ATOM   3620  N   ASP A 223      15.637  -5.824  17.935  1.00 91.96           N  
ATOM   3621  H   ASP A 223      16.300  -5.249  17.435  1.00 91.96           H  
ATOM   3622  CA  ASP A 223      14.436  -5.163  18.454  1.00 91.96           C  
ATOM   3623  HA  ASP A 223      14.396  -5.306  19.534  1.00 91.96           H  
ATOM   3624  C   ASP A 223      13.158  -5.800  17.862  1.00 91.96           C  
ATOM   3625  CB  ASP A 223      14.514  -3.641  18.178  1.00 91.96           C  
ATOM   3626  HB2 ASP A 223      13.537  -3.210  18.396  1.00 91.96           H  
ATOM   3627  HB3 ASP A 223      14.713  -3.482  17.118  1.00 91.96           H  
ATOM   3628  O   ASP A 223      12.195  -6.073  18.591  1.00 91.96           O  
ATOM   3629  CG  ASP A 223      15.560  -2.864  19.015  1.00 91.96           C  
ATOM   3630  OD1 ASP A 223      16.074  -3.412  20.017  1.00 91.96           O  
ATOM   3631  OD2 ASP A 223      15.824  -1.674  18.701  1.00 91.96           O  
ATOM   3632  N   ARG A 224      13.160  -6.148  16.564  1.00 89.98           N  
ATOM   3633  H   ARG A 224      13.953  -5.875  16.001  1.00 89.98           H  
ATOM   3634  CA  ARG A 224      12.045  -6.869  15.920  1.00 89.98           C  
ATOM   3635  HA  ARG A 224      11.123  -6.327  16.134  1.00 89.98           H  
ATOM   3636  C   ARG A 224      11.862  -8.279  16.488  1.00 89.98           C  
ATOM   3637  CB  ARG A 224      12.244  -6.884  14.394  1.00 89.98           C  
ATOM   3638  HB2 ARG A 224      13.189  -7.376  14.162  1.00 89.98           H  
ATOM   3639  HB3 ARG A 224      12.309  -5.856  14.037  1.00 89.98           H  
ATOM   3640  O   ARG A 224      10.742  -8.679  16.800  1.00 89.98           O  
ATOM   3641  CG  ARG A 224      11.120  -7.605  13.624  1.00 89.98           C  
ATOM   3642  HG2 ARG A 224      11.101  -8.653  13.923  1.00 89.98           H  
ATOM   3643  HG3 ARG A 224      11.361  -7.584  12.561  1.00 89.98           H  
ATOM   3644  CD  ARG A 224       9.709  -7.024  13.826  1.00 89.98           C  
ATOM   3645  HD2 ARG A 224       8.992  -7.687  13.340  1.00 89.98           H  
ATOM   3646  HD3 ARG A 224       9.470  -7.021  14.889  1.00 89.98           H  
ATOM   3647  NE  ARG A 224       9.548  -5.663  13.275  1.00 89.98           N  
ATOM   3648  HE  ARG A 224       9.268  -4.937  13.919  1.00 89.98           H  
ATOM   3649  NH1 ARG A 224       9.490  -6.224  11.025  1.00 89.98           N  
ATOM   3650 HH11 ARG A 224       9.293  -5.905  10.087  1.00 89.98           H  
ATOM   3651 HH12 ARG A 224       9.251  -7.184  11.225  1.00 89.98           H  
ATOM   3652  NH2 ARG A 224       9.394  -4.111  11.618  1.00 89.98           N  
ATOM   3653 HH21 ARG A 224       9.206  -3.935  10.641  1.00 89.98           H  
ATOM   3654 HH22 ARG A 224       9.279  -3.383  12.309  1.00 89.98           H  
ATOM   3655  CZ  ARG A 224       9.485  -5.345  11.990  1.00 89.98           C  
ATOM   3656  N   LYS A 225      12.950  -9.030  16.686  1.00 91.14           N  
ATOM   3657  H   LYS A 225      13.841  -8.648  16.404  1.00 91.14           H  
ATOM   3658  CA  LYS A 225      12.888 -10.369  17.303  1.00 91.14           C  
ATOM   3659  HA  LYS A 225      12.169 -10.979  16.756  1.00 91.14           H  
ATOM   3660  C   LYS A 225      12.383 -10.327  18.747  1.00 91.14           C  
ATOM   3661  CB  LYS A 225      14.265 -11.040  17.252  1.00 91.14           C  
ATOM   3662  HB2 LYS A 225      15.024 -10.343  17.605  1.00 91.14           H  
ATOM   3663  HB3 LYS A 225      14.255 -11.901  17.921  1.00 91.14           H  
ATOM   3664  O   LYS A 225      11.653 -11.225  19.155  1.00 91.14           O  
ATOM   3665  CG  LYS A 225      14.624 -11.532  15.845  1.00 91.14           C  
ATOM   3666  HG2 LYS A 225      13.869 -12.244  15.511  1.00 91.14           H  
ATOM   3667  HG3 LYS A 225      14.651 -10.697  15.145  1.00 91.14           H  
ATOM   3668  CD  LYS A 225      15.991 -12.222  15.880  1.00 91.14           C  
ATOM   3669  HD2 LYS A 225      15.957 -13.042  16.597  1.00 91.14           H  
ATOM   3670  HD3 LYS A 225      16.754 -11.506  16.186  1.00 91.14           H  
ATOM   3671  CE  LYS A 225      16.332 -12.767  14.496  1.00 91.14           C  
ATOM   3672  HE2 LYS A 225      16.499 -11.930  13.818  1.00 91.14           H  
ATOM   3673  HE3 LYS A 225      15.484 -13.339  14.119  1.00 91.14           H  
ATOM   3674  NZ  LYS A 225      17.528 -13.628  14.529  1.00 91.14           N  
ATOM   3675  HZ1 LYS A 225      17.815 -13.899  13.599  1.00 91.14           H  
ATOM   3676  HZ2 LYS A 225      17.426 -14.467  15.080  1.00 91.14           H  
ATOM   3677  HZ3 LYS A 225      18.372 -13.148  14.808  1.00 91.14           H  
ATOM   3678  N   ALA A 226      12.773  -9.310  19.516  1.00 90.27           N  
ATOM   3679  H   ALA A 226      13.415  -8.634  19.127  1.00 90.27           H  
ATOM   3680  CA  ALA A 226      12.389  -9.170  20.918  1.00 90.27           C  
ATOM   3681  HA  ALA A 226      12.517 -10.132  21.415  1.00 90.27           H  
ATOM   3682  C   ALA A 226      10.919  -8.759  21.101  1.00 90.27           C  
ATOM   3683  CB  ALA A 226      13.335  -8.158  21.575  1.00 90.27           C  
ATOM   3684  HB1 ALA A 226      13.237  -7.186  21.090  1.00 90.27           H  
ATOM   3685  HB2 ALA A 226      13.086  -8.056  22.632  1.00 90.27           H  
ATOM   3686  HB3 ALA A 226      14.366  -8.498  21.481  1.00 90.27           H  
ATOM   3687  O   ALA A 226      10.263  -9.246  22.019  1.00 90.27           O  
ATOM   3688  N   SER A 227      10.404  -7.877  20.240  1.00 83.22           N  
ATOM   3689  H   SER A 227      11.006  -7.480  19.532  1.00 83.22           H  
ATOM   3690  CA  SER A 227       9.005  -7.424  20.292  1.00 83.22           C  
ATOM   3691  HA  SER A 227       8.746  -7.198  21.326  1.00 83.22           H  
ATOM   3692  C   SER A 227       8.010  -8.479  19.802  1.00 83.22           C  
ATOM   3693  CB  SER A 227       8.831  -6.142  19.474  1.00 83.22           C  
ATOM   3694  HB2 SER A 227       7.784  -5.841  19.494  1.00 83.22           H  
ATOM   3695  HB3 SER A 227       9.434  -5.344  19.908  1.00 83.22           H  
ATOM   3696  O   SER A 227       6.862  -8.484  20.242  1.00 83.22           O  
ATOM   3697  OG  SER A 227       9.229  -6.355  18.137  1.00 83.22           O  
ATOM   3698  HG  SER A 227      10.155  -6.109  18.065  1.00 83.22           H  
ATOM   3699  N   GLY A 228       8.432  -9.367  18.896  1.00 79.99           N  
ATOM   3700  H   GLY A 228       9.364  -9.255  18.523  1.00 79.99           H  
ATOM   3701  CA  GLY A 228       7.547 -10.339  18.252  1.00 79.99           C  
ATOM   3702  HA2 GLY A 228       8.156 -11.055  17.701  1.00 79.99           H  
ATOM   3703  HA3 GLY A 228       6.980 -10.872  19.016  1.00 79.99           H  
ATOM   3704  C   GLY A 228       6.552  -9.710  17.271  1.00 79.99           C  
ATOM   3705  O   GLY A 228       5.659 -10.410  16.792  1.00 79.99           O  
ATOM   3706  N   GLU A 229       6.705  -8.416  16.966  1.00 75.87           N  
ATOM   3707  H   GLU A 229       7.492  -7.923  17.364  1.00 75.87           H  
ATOM   3708  CA  GLU A 229       5.880  -7.679  16.009  1.00 75.87           C  
ATOM   3709  HA  GLU A 229       4.870  -7.591  16.410  1.00 75.87           H  
ATOM   3710  C   GLU A 229       5.826  -8.427  14.669  1.00 75.87           C  
ATOM   3711  CB  GLU A 229       6.462  -6.265  15.839  1.00 75.87           C  
ATOM   3712  HB2 GLU A 229       7.468  -6.370  15.433  1.00 75.87           H  
ATOM   3713  HB3 GLU A 229       6.541  -5.794  16.819  1.00 75.87           H  
ATOM   3714  O   GLU A 229       6.859  -8.805  14.113  1.00 75.87           O  
ATOM   3715  CG  GLU A 229       5.642  -5.341  14.919  1.00 75.87           C  
ATOM   3716  HG2 GLU A 229       5.377  -5.884  14.012  1.00 75.87           H  
ATOM   3717  HG3 GLU A 229       4.718  -5.069  15.430  1.00 75.87           H  
ATOM   3718  CD  GLU A 229       6.410  -4.069  14.506  1.00 75.87           C  
ATOM   3719  OE1 GLU A 229       5.884  -3.319  13.655  1.00 75.87           O  
ATOM   3720  OE2 GLU A 229       7.559  -3.866  14.964  1.00 75.87           O  
ATOM   3721  N   GLN A 230       4.613  -8.657  14.164  1.00 74.09           N  
ATOM   3722  H   GLN A 230       3.808  -8.296  14.655  1.00 74.09           H  
ATOM   3723  CA  GLN A 230       4.386  -9.208  12.831  1.00 74.09           C  
ATOM   3724  HA  GLN A 230       5.329  -9.542  12.400  1.00 74.09           H  
ATOM   3725  C   GLN A 230       3.839  -8.093  11.941  1.00 74.09           C  
ATOM   3726  CB  GLN A 230       3.436 -10.419  12.881  1.00 74.09           C  
ATOM   3727  HB2 GLN A 230       3.281 -10.776  11.863  1.00 74.09           H  
ATOM   3728  HB3 GLN A 230       2.470 -10.101  13.275  1.00 74.09           H  
ATOM   3729  O   GLN A 230       2.722  -7.619  12.149  1.00 74.09           O  
ATOM   3730  CG  GLN A 230       3.944 -11.591  13.734  1.00 74.09           C  
ATOM   3731  HG2 GLN A 230       3.995 -11.278  14.777  1.00 74.09           H  
ATOM   3732  HG3 GLN A 230       3.226 -12.409  13.673  1.00 74.09           H  
ATOM   3733  CD  GLN A 230       5.304 -12.118  13.290  1.00 74.09           C  
ATOM   3734  NE2 GLN A 230       6.285 -12.100  14.163  1.00 74.09           N  
ATOM   3735 HE21 GLN A 230       7.210 -12.295  13.809  1.00 74.09           H  
ATOM   3736 HE22 GLN A 230       6.148 -11.582  15.019  1.00 74.09           H  
ATOM   3737  OE1 GLN A 230       5.507 -12.560  12.169  1.00 74.09           O  
ATOM   3738  N   SER A 231       4.635  -7.688  10.960  1.00 71.15           N  
ATOM   3739  H   SER A 231       5.550  -8.106  10.870  1.00 71.15           H  
ATOM   3740  CA  SER A 231       4.288  -6.714   9.924  1.00 71.15           C  
ATOM   3741  HA  SER A 231       3.245  -6.416  10.027  1.00 71.15           H  
ATOM   3742  C   SER A 231       4.471  -7.354   8.548  1.00 71.15           C  
ATOM   3743  CB  SER A 231       5.165  -5.462  10.064  1.00 71.15           C  
ATOM   3744  HB2 SER A 231       4.955  -4.773   9.246  1.00 71.15           H  
ATOM   3745  HB3 SER A 231       4.953  -4.970  11.013  1.00 71.15           H  
ATOM   3746  O   SER A 231       5.257  -8.282   8.393  1.00 71.15           O  
ATOM   3747  OG  SER A 231       6.525  -5.843  10.027  1.00 71.15           O  
ATOM   3748  HG  SER A 231       7.070  -5.104   9.745  1.00 71.15           H  
ATOM   3749  N   ASP A 232       3.778  -6.862   7.527  1.00 72.47           N  
ATOM   3750  H   ASP A 232       3.140  -6.093   7.678  1.00 72.47           H  
ATOM   3751  CA  ASP A 232       3.939  -7.341   6.143  1.00 72.47           C  
ATOM   3752  HA  ASP A 232       4.216  -8.394   6.173  1.00 72.47           H  
ATOM   3753  C   ASP A 232       5.101  -6.606   5.430  1.00 72.47           C  
ATOM   3754  CB  ASP A 232       2.572  -7.253   5.435  1.00 72.47           C  
ATOM   3755  HB2 ASP A 232       2.364  -6.214   5.178  1.00 72.47           H  
ATOM   3756  HB3 ASP A 232       1.800  -7.578   6.131  1.00 72.47           H  
ATOM   3757  O   ASP A 232       4.945  -6.059   4.340  1.00 72.47           O  
ATOM   3758  CG  ASP A 232       2.447  -8.134   4.184  1.00 72.47           C  
ATOM   3759  OD1 ASP A 232       3.168  -9.149   4.093  1.00 72.47           O  
ATOM   3760  OD2 ASP A 232       1.543  -7.846   3.367  1.00 72.47           O  
ATOM   3761  N   ASP A 233       6.261  -6.494   6.097  1.00 85.15           N  
ATOM   3762  H   ASP A 233       6.348  -7.034   6.946  1.00 85.15           H  
ATOM   3763  CA  ASP A 233       7.456  -5.774   5.620  1.00 85.15           C  
ATOM   3764  HA  ASP A 233       7.179  -5.241   4.711  1.00 85.15           H  
ATOM   3765  C   ASP A 233       8.609  -6.714   5.201  1.00 85.15           C  
ATOM   3766  CB  ASP A 233       7.880  -4.669   6.618  1.00 85.15           C  
ATOM   3767  HB2 ASP A 233       8.615  -4.031   6.128  1.00 85.15           H  
ATOM   3768  HB3 ASP A 233       7.009  -4.047   6.828  1.00 85.15           H  
ATOM   3769  O   ASP A 233       8.588  -7.928   5.439  1.00 85.15           O  
ATOM   3770  CG  ASP A 233       8.484  -5.131   7.953  1.00 85.15           C  
ATOM   3771  OD1 ASP A 233       8.947  -6.282   8.084  1.00 85.15           O  
ATOM   3772  OD2 ASP A 233       8.489  -4.346   8.933  1.00 85.15           O  
ATOM   3773  N   LEU A 234       9.642  -6.154   4.553  1.00 87.40           N  
ATOM   3774  H   LEU A 234       9.646  -5.150   4.445  1.00 87.40           H  
ATOM   3775  CA  LEU A 234      10.800  -6.929   4.081  1.00 87.40           C  
ATOM   3776  HA  LEU A 234      10.435  -7.710   3.414  1.00 87.40           H  
ATOM   3777  C   LEU A 234      11.511  -7.651   5.230  1.00 87.40           C  
ATOM   3778  CB  LEU A 234      11.821  -6.035   3.335  1.00 87.40           C  
ATOM   3779  HB2 LEU A 234      12.143  -5.233   4.000  1.00 87.40           H  
ATOM   3780  HB3 LEU A 234      12.705  -6.634   3.119  1.00 87.40           H  
ATOM   3781  O   LEU A 234      11.962  -8.784   5.050  1.00 87.40           O  
ATOM   3782  CG  LEU A 234      11.337  -5.417   2.013  1.00 87.40           C  
ATOM   3783  HG  LEU A 234      10.378  -4.921   2.165  1.00 87.40           H  
ATOM   3784  CD1 LEU A 234      12.350  -4.396   1.487  1.00 87.40           C  
ATOM   3785 HD11 LEU A 234      12.511  -3.612   2.227  1.00 87.40           H  
ATOM   3786 HD12 LEU A 234      13.302  -4.882   1.274  1.00 87.40           H  
ATOM   3787 HD13 LEU A 234      11.962  -3.939   0.577  1.00 87.40           H  
ATOM   3788  CD2 LEU A 234      11.197  -6.495   0.945  1.00 87.40           C  
ATOM   3789 HD21 LEU A 234      10.567  -7.295   1.335  1.00 87.40           H  
ATOM   3790 HD22 LEU A 234      12.173  -6.904   0.683  1.00 87.40           H  
ATOM   3791 HD23 LEU A 234      10.724  -6.066   0.061  1.00 87.40           H  
ATOM   3792  N   LEU A 235      11.616  -7.020   6.403  1.00 92.48           N  
ATOM   3793  H   LEU A 235      11.179  -6.114   6.495  1.00 92.48           H  
ATOM   3794  CA  LEU A 235      12.266  -7.614   7.569  1.00 92.48           C  
ATOM   3795  HA  LEU A 235      13.271  -7.916   7.273  1.00 92.48           H  
ATOM   3796  C   LEU A 235      11.541  -8.872   8.046  1.00 92.48           C  
ATOM   3797  CB  LEU A 235      12.368  -6.572   8.692  1.00 92.48           C  
ATOM   3798  HB2 LEU A 235      11.367  -6.242   8.969  1.00 92.48           H  
ATOM   3799  HB3 LEU A 235      12.901  -5.701   8.311  1.00 92.48           H  
ATOM   3800  O   LEU A 235      12.186  -9.896   8.270  1.00 92.48           O  
ATOM   3801  CG  LEU A 235      13.088  -7.068   9.958  1.00 92.48           C  
ATOM   3802  HG  LEU A 235      12.483  -7.831  10.448  1.00 92.48           H  
ATOM   3803  CD1 LEU A 235      14.473  -7.642   9.657  1.00 92.48           C  
ATOM   3804 HD11 LEU A 235      15.002  -7.844  10.588  1.00 92.48           H  
ATOM   3805 HD12 LEU A 235      15.027  -6.913   9.065  1.00 92.48           H  
ATOM   3806 HD13 LEU A 235      14.387  -8.576   9.103  1.00 92.48           H  
ATOM   3807  CD2 LEU A 235      13.274  -5.894  10.916  1.00 92.48           C  
ATOM   3808 HD21 LEU A 235      12.302  -5.476  11.179  1.00 92.48           H  
ATOM   3809 HD22 LEU A 235      13.773  -6.223  11.828  1.00 92.48           H  
ATOM   3810 HD23 LEU A 235      13.867  -5.114  10.438  1.00 92.48           H  
ATOM   3811  N   THR A 236      10.216  -8.828   8.159  1.00 88.82           N  
ATOM   3812  H   THR A 236       9.739  -7.955   7.983  1.00 88.82           H  
ATOM   3813  CA  THR A 236       9.415  -9.986   8.566  1.00 88.82           C  
ATOM   3814  HA  THR A 236       9.766 -10.335   9.537  1.00 88.82           H  
ATOM   3815  C   THR A 236       9.578 -11.139   7.578  1.00 88.82           C  
ATOM   3816  CB  THR A 236       7.945  -9.587   8.723  1.00 88.82           C  
ATOM   3817  HB  THR A 236       7.566  -9.190   7.782  1.00 88.82           H  
ATOM   3818  O   THR A 236       9.762 -12.286   7.993  1.00 88.82           O  
ATOM   3819  CG2 THR A 236       7.086 -10.766   9.181  1.00 88.82           C  
ATOM   3820 HG21 THR A 236       7.043 -11.531   8.407  1.00 88.82           H  
ATOM   3821 HG22 THR A 236       7.500 -11.177  10.102  1.00 88.82           H  
ATOM   3822 HG23 THR A 236       6.070 -10.426   9.384  1.00 88.82           H  
ATOM   3823  OG1 THR A 236       7.868  -8.607   9.738  1.00 88.82           O  
ATOM   3824  HG1 THR A 236       7.447  -7.842   9.338  1.00 88.82           H  
ATOM   3825  N   HIS A 237       9.610 -10.854   6.274  1.00 87.33           N  
ATOM   3826  H   HIS A 237       9.426  -9.905   5.979  1.00 87.33           H  
ATOM   3827  CA  HIS A 237       9.841 -11.881   5.256  1.00 87.33           C  
ATOM   3828  HA  HIS A 237       9.158 -12.711   5.439  1.00 87.33           H  
ATOM   3829  C   HIS A 237      11.251 -12.474   5.323  1.00 87.33           C  
ATOM   3830  CB  HIS A 237       9.528 -11.309   3.869  1.00 87.33           C  
ATOM   3831  HB2 HIS A 237       9.839 -12.032   3.115  1.00 87.33           H  
ATOM   3832  HB3 HIS A 237      10.096 -10.391   3.718  1.00 87.33           H  
ATOM   3833  O   HIS A 237      11.409 -13.679   5.153  1.00 87.33           O  
ATOM   3834  CG  HIS A 237       8.061 -11.023   3.656  1.00 87.33           C  
ATOM   3835  CD2 HIS A 237       7.034 -11.257   4.531  1.00 87.33           C  
ATOM   3836  HD2 HIS A 237       7.109 -11.668   5.526  1.00 87.33           H  
ATOM   3837  ND1 HIS A 237       7.489 -10.500   2.519  1.00 87.33           N  
ATOM   3838  HD1 HIS A 237       7.978 -10.200   1.688  1.00 87.33           H  
ATOM   3839  CE1 HIS A 237       6.166 -10.396   2.713  1.00 87.33           C  
ATOM   3840  HE1 HIS A 237       5.449  -9.979   2.022  1.00 87.33           H  
ATOM   3841  NE2 HIS A 237       5.848 -10.892   3.912  1.00 87.33           N  
ATOM   3842  N   MET A 238      12.272 -11.676   5.639  1.00 92.76           N  
ATOM   3843  H   MET A 238      12.097 -10.688   5.749  1.00 92.76           H  
ATOM   3844  CA  MET A 238      13.634 -12.183   5.843  1.00 92.76           C  
ATOM   3845  HA  MET A 238      13.900 -12.829   5.007  1.00 92.76           H  
ATOM   3846  C   MET A 238      13.775 -13.033   7.111  1.00 92.76           C  
ATOM   3847  CB  MET A 238      14.612 -11.007   5.886  1.00 92.76           C  
ATOM   3848  HB2 MET A 238      15.579 -11.363   6.241  1.00 92.76           H  
ATOM   3849  HB3 MET A 238      14.253 -10.240   6.572  1.00 92.76           H  
ATOM   3850  O   MET A 238      14.504 -14.021   7.098  1.00 92.76           O  
ATOM   3851  CG  MET A 238      14.807 -10.420   4.492  1.00 92.76           C  
ATOM   3852  HG2 MET A 238      13.857 -10.011   4.149  1.00 92.76           H  
ATOM   3853  HG3 MET A 238      15.093 -11.226   3.816  1.00 92.76           H  
ATOM   3854  SD  MET A 238      16.066  -9.130   4.368  1.00 92.76           S  
ATOM   3855  CE  MET A 238      15.280  -7.781   5.276  1.00 92.76           C  
ATOM   3856  HE1 MET A 238      14.276  -7.609   4.889  1.00 92.76           H  
ATOM   3857  HE2 MET A 238      15.237  -8.027   6.337  1.00 92.76           H  
ATOM   3858  HE3 MET A 238      15.876  -6.878   5.139  1.00 92.76           H  
ATOM   3859  N   LEU A 239      13.074 -12.670   8.190  1.00 92.82           N  
ATOM   3860  H   LEU A 239      12.531 -11.820   8.134  1.00 92.82           H  
ATOM   3861  CA  LEU A 239      13.120 -13.379   9.473  1.00 92.82           C  
ATOM   3862  HA  LEU A 239      14.155 -13.633   9.702  1.00 92.82           H  
ATOM   3863  C   LEU A 239      12.351 -14.706   9.454  1.00 92.82           C  
ATOM   3864  CB  LEU A 239      12.550 -12.458  10.569  1.00 92.82           C  
ATOM   3865  HB2 LEU A 239      12.340 -13.055  11.456  1.00 92.82           H  
ATOM   3866  HB3 LEU A 239      11.599 -12.054  10.220  1.00 92.82           H  
ATOM   3867  O   LEU A 239      12.802 -15.688  10.044  1.00 92.82           O  
ATOM   3868  CG  LEU A 239      13.473 -11.297  10.971  1.00 92.82           C  
ATOM   3869  HG  LEU A 239      13.802 -10.746  10.090  1.00 92.82           H  
ATOM   3870  CD1 LEU A 239      12.727 -10.346  11.908  1.00 92.82           C  
ATOM   3871 HD11 LEU A 239      11.851  -9.953  11.392  1.00 92.82           H  
ATOM   3872 HD12 LEU A 239      12.403 -10.872  12.806  1.00 92.82           H  
ATOM   3873 HD13 LEU A 239      13.373  -9.512  12.183  1.00 92.82           H  
ATOM   3874  CD2 LEU A 239      14.703 -11.798  11.725  1.00 92.82           C  
ATOM   3875 HD21 LEU A 239      15.314 -12.429  11.080  1.00 92.82           H  
ATOM   3876 HD22 LEU A 239      15.299 -10.940  12.038  1.00 92.82           H  
ATOM   3877 HD23 LEU A 239      14.377 -12.370  12.594  1.00 92.82           H  
ATOM   3878  N   ASN A 240      11.188 -14.731   8.800  1.00 90.46           N  
ATOM   3879  H   ASN A 240      10.862 -13.866   8.393  1.00 90.46           H  
ATOM   3880  CA  ASN A 240      10.267 -15.871   8.836  1.00 90.46           C  
ATOM   3881  HA  ASN A 240      10.538 -16.534   9.657  1.00 90.46           H  
ATOM   3882  C   ASN A 240      10.293 -16.717   7.554  1.00 90.46           C  
ATOM   3883  CB  ASN A 240       8.854 -15.330   9.101  1.00 90.46           C  
ATOM   3884  HB2 ASN A 240       8.591 -14.617   8.319  1.00 90.46           H  
ATOM   3885  HB3 ASN A 240       8.142 -16.153   9.055  1.00 90.46           H  
ATOM   3886  O   ASN A 240       9.842 -17.867   7.561  1.00 90.46           O  
ATOM   3887  CG  ASN A 240       8.688 -14.666  10.457  1.00 90.46           C  
ATOM   3888  ND2 ASN A 240       7.708 -13.802  10.568  1.00 90.46           N  
ATOM   3889 HD21 ASN A 240       7.479 -13.414  11.472  1.00 90.46           H  
ATOM   3890 HD22 ASN A 240       7.168 -13.523   9.761  1.00 90.46           H  
ATOM   3891  OD1 ASN A 240       9.371 -14.959  11.426  1.00 90.46           O  
ATOM   3892  N   GLY A 241      10.777 -16.149   6.449  1.00 86.83           N  
ATOM   3893  H   GLY A 241      11.150 -15.212   6.504  1.00 86.83           H  
ATOM   3894  CA  GLY A 241      10.793 -16.784   5.141  1.00 86.83           C  
ATOM   3895  HA2 GLY A 241       9.789 -17.140   4.912  1.00 86.83           H  
ATOM   3896  HA3 GLY A 241      11.071 -16.050   4.385  1.00 86.83           H  
ATOM   3897  C   GLY A 241      11.773 -17.949   5.058  1.00 86.83           C  
ATOM   3898  O   GLY A 241      12.837 -17.967   5.679  1.00 86.83           O  
ATOM   3899  N   LYS A 242      11.403 -18.939   4.251  1.00 88.89           N  
ATOM   3900  H   LYS A 242      10.548 -18.823   3.725  1.00 88.89           H  
ATOM   3901  CA  LYS A 242      12.255 -20.069   3.884  1.00 88.89           C  
ATOM   3902  HA  LYS A 242      13.272 -19.903   4.241  1.00 88.89           H  
ATOM   3903  C   LYS A 242      12.310 -20.151   2.377  1.00 88.89           C  
ATOM   3904  CB  LYS A 242      11.722 -21.376   4.475  1.00 88.89           C  
ATOM   3905  HB2 LYS A 242      12.318 -22.202   4.090  1.00 88.89           H  
ATOM   3906  HB3 LYS A 242      10.688 -21.518   4.162  1.00 88.89           H  
ATOM   3907  O   LYS A 242      11.294 -19.941   1.717  1.00 88.89           O  
ATOM   3908  CG  LYS A 242      11.807 -21.368   6.003  1.00 88.89           C  
ATOM   3909  HG2 LYS A 242      12.847 -21.244   6.305  1.00 88.89           H  
ATOM   3910  HG3 LYS A 242      11.218 -20.544   6.406  1.00 88.89           H  
ATOM   3911  CD  LYS A 242      11.265 -22.683   6.557  1.00 88.89           C  
ATOM   3912  HD2 LYS A 242      10.227 -22.804   6.247  1.00 88.89           H  
ATOM   3913  HD3 LYS A 242      11.859 -23.510   6.167  1.00 88.89           H  
ATOM   3914  CE  LYS A 242      11.357 -22.641   8.079  1.00 88.89           C  
ATOM   3915  HE2 LYS A 242      10.739 -21.819   8.440  1.00 88.89           H  
ATOM   3916  HE3 LYS A 242      12.390 -22.425   8.353  1.00 88.89           H  
ATOM   3917  NZ  LYS A 242      10.921 -23.929   8.659  1.00 88.89           N  
ATOM   3918  HZ1 LYS A 242      10.989 -23.893   9.666  1.00 88.89           H  
ATOM   3919  HZ2 LYS A 242      11.512 -24.667   8.303  1.00 88.89           H  
ATOM   3920  HZ3 LYS A 242       9.965 -24.113   8.391  1.00 88.89           H  
ATOM   3921  N   ASP A 243      13.481 -20.471   1.852  1.00 85.37           N  
ATOM   3922  H   ASP A 243      14.274 -20.627   2.458  1.00 85.37           H  
ATOM   3923  CA  ASP A 243      13.643 -20.693   0.426  1.00 85.37           C  
ATOM   3924  HA  ASP A 243      13.353 -19.781  -0.097  1.00 85.37           H  
ATOM   3925  C   ASP A 243      12.748 -21.870  -0.011  1.00 85.37           C  
ATOM   3926  CB  ASP A 243      15.124 -20.938   0.135  1.00 85.37           C  
ATOM   3927  HB2 ASP A 243      15.495 -21.688   0.833  1.00 85.37           H  
ATOM   3928  HB3 ASP A 243      15.676 -20.015   0.308  1.00 85.37           H  
ATOM   3929  O   ASP A 243      12.890 -22.963   0.539  1.00 85.37           O  
ATOM   3930  CG  ASP A 243      15.380 -21.417  -1.293  1.00 85.37           C  
ATOM   3931  OD1 ASP A 243      14.595 -21.080  -2.208  1.00 85.37           O  
ATOM   3932  OD2 ASP A 243      16.354 -22.179  -1.454  1.00 85.37           O  
ATOM   3933  N   PRO A 244      11.815 -21.687  -0.961  1.00 75.21           N  
ATOM   3934  CA  PRO A 244      10.933 -22.754  -1.426  1.00 75.21           C  
ATOM   3935  HA  PRO A 244      10.354 -23.141  -0.588  1.00 75.21           H  
ATOM   3936  C   PRO A 244      11.683 -23.930  -2.066  1.00 75.21           C  
ATOM   3937  CB  PRO A 244       9.988 -22.079  -2.429  1.00 75.21           C  
ATOM   3938  HB2 PRO A 244       9.093 -21.738  -1.908  1.00 75.21           H  
ATOM   3939  HB3 PRO A 244       9.715 -22.741  -3.251  1.00 75.21           H  
ATOM   3940  O   PRO A 244      11.150 -25.037  -2.078  1.00 75.21           O  
ATOM   3941  CG  PRO A 244      10.778 -20.868  -2.920  1.00 75.21           C  
ATOM   3942  HG2 PRO A 244      10.127 -20.075  -3.288  1.00 75.21           H  
ATOM   3943  HG3 PRO A 244      11.490 -21.172  -3.687  1.00 75.21           H  
ATOM   3944  CD  PRO A 244      11.524 -20.450  -1.661  1.00 75.21           C  
ATOM   3945  HD2 PRO A 244      10.887 -19.820  -1.041  1.00 75.21           H  
ATOM   3946  HD3 PRO A 244      12.437 -19.916  -1.927  1.00 75.21           H  
ATOM   3947  N   GLU A 245      12.902 -23.720  -2.579  1.00 76.83           N  
ATOM   3948  H   GLU A 245      13.297 -22.791  -2.541  1.00 76.83           H  
ATOM   3949  CA  GLU A 245      13.703 -24.785  -3.193  1.00 76.83           C  
ATOM   3950  HA  GLU A 245      13.046 -25.458  -3.744  1.00 76.83           H  
ATOM   3951  C   GLU A 245      14.428 -25.646  -2.144  1.00 76.83           C  
ATOM   3952  CB  GLU A 245      14.711 -24.187  -4.194  1.00 76.83           C  
ATOM   3953  HB2 GLU A 245      15.289 -23.406  -3.698  1.00 76.83           H  
ATOM   3954  HB3 GLU A 245      15.398 -24.977  -4.495  1.00 76.83           H  
ATOM   3955  O   GLU A 245      14.390 -26.875  -2.217  1.00 76.83           O  
ATOM   3956  CG  GLU A 245      14.057 -23.608  -5.463  1.00 76.83           C  
ATOM   3957  HG2 GLU A 245      13.320 -22.860  -5.169  1.00 76.83           H  
ATOM   3958  HG3 GLU A 245      13.532 -24.410  -5.983  1.00 76.83           H  
ATOM   3959  CD  GLU A 245      15.074 -22.958  -6.427  1.00 76.83           C  
ATOM   3960  OE1 GLU A 245      14.684 -22.033  -7.182  1.00 76.83           O  
ATOM   3961  OE2 GLU A 245      16.273 -23.315  -6.402  1.00 76.83           O  
ATOM   3962  N   THR A 246      15.086 -25.024  -1.157  1.00 85.34           N  
ATOM   3963  H   THR A 246      15.147 -24.017  -1.200  1.00 85.34           H  
ATOM   3964  CA  THR A 246      15.917 -25.738  -0.164  1.00 85.34           C  
ATOM   3965  HA  THR A 246      16.116 -26.745  -0.530  1.00 85.34           H  
ATOM   3966  C   THR A 246      15.265 -25.915   1.211  1.00 85.34           C  
ATOM   3967  CB  THR A 246      17.280 -25.053   0.012  1.00 85.34           C  
ATOM   3968  HB  THR A 246      17.860 -25.625   0.735  1.00 85.34           H  
ATOM   3969  O   THR A 246      15.701 -26.753   1.999  1.00 85.34           O  
ATOM   3970  CG2 THR A 246      18.085 -24.981  -1.287  1.00 85.34           C  
ATOM   3971 HG21 THR A 246      19.044 -24.504  -1.088  1.00 85.34           H  
ATOM   3972 HG22 THR A 246      17.551 -24.404  -2.041  1.00 85.34           H  
ATOM   3973 HG23 THR A 246      18.253 -25.989  -1.666  1.00 85.34           H  
ATOM   3974  OG1 THR A 246      17.127 -23.745   0.504  1.00 85.34           O  
ATOM   3975  HG1 THR A 246      16.915 -23.183  -0.245  1.00 85.34           H  
ATOM   3976  N   GLY A 247      14.230 -25.134   1.526  1.00 85.72           N  
ATOM   3977  H   GLY A 247      13.900 -24.484   0.827  1.00 85.72           H  
ATOM   3978  CA  GLY A 247      13.615 -25.039   2.852  1.00 85.72           C  
ATOM   3979  HA2 GLY A 247      12.667 -24.511   2.752  1.00 85.72           H  
ATOM   3980  HA3 GLY A 247      13.420 -26.044   3.225  1.00 85.72           H  
ATOM   3981  C   GLY A 247      14.462 -24.296   3.895  1.00 85.72           C  
ATOM   3982  O   GLY A 247      14.062 -24.223   5.062  1.00 85.72           O  
ATOM   3983  N   GLU A 248      15.625 -23.761   3.512  1.00 91.63           N  
ATOM   3984  H   GLU A 248      15.884 -23.819   2.537  1.00 91.63           H  
ATOM   3985  CA  GLU A 248      16.543 -23.056   4.408  1.00 91.63           C  
ATOM   3986  HA  GLU A 248      16.551 -23.584   5.362  1.00 91.63           H  
ATOM   3987  C   GLU A 248      16.109 -21.594   4.639  1.00 91.63           C  
ATOM   3988  CB  GLU A 248      17.979 -23.075   3.855  1.00 91.63           C  
ATOM   3989  HB2 GLU A 248      18.589 -22.444   4.501  1.00 91.63           H  
ATOM   3990  HB3 GLU A 248      17.974 -22.634   2.858  1.00 91.63           H  
ATOM   3991  O   GLU A 248      15.697 -20.922   3.689  1.00 91.63           O  
ATOM   3992  CG  GLU A 248      18.634 -24.466   3.788  1.00 91.63           C  
ATOM   3993  HG2 GLU A 248      18.578 -24.919   4.778  1.00 91.63           H  
ATOM   3994  HG3 GLU A 248      18.073 -25.094   3.096  1.00 91.63           H  
ATOM   3995  CD  GLU A 248      20.115 -24.412   3.346  1.00 91.63           C  
ATOM   3996  OE1 GLU A 248      20.762 -25.487   3.334  1.00 91.63           O  
ATOM   3997  OE2 GLU A 248      20.644 -23.300   3.070  1.00 91.63           O  
ATOM   3998  N   PRO A 249      16.231 -21.062   5.869  1.00 94.50           N  
ATOM   3999  CA  PRO A 249      16.088 -19.631   6.131  1.00 94.50           C  
ATOM   4000  HA  PRO A 249      15.265 -19.212   5.552  1.00 94.50           H  
ATOM   4001  C   PRO A 249      17.374 -18.853   5.786  1.00 94.50           C  
ATOM   4002  CB  PRO A 249      15.739 -19.555   7.620  1.00 94.50           C  
ATOM   4003  HB2 PRO A 249      14.674 -19.748   7.753  1.00 94.50           H  
ATOM   4004  HB3 PRO A 249      16.006 -18.598   8.067  1.00 94.50           H  
ATOM   4005  O   PRO A 249      18.428 -19.436   5.487  1.00 94.50           O  
ATOM   4006  CG  PRO A 249      16.551 -20.707   8.212  1.00 94.50           C  
ATOM   4007  HG2 PRO A 249      16.116 -21.071   9.143  1.00 94.50           H  
ATOM   4008  HG3 PRO A 249      17.579 -20.382   8.371  1.00 94.50           H  
ATOM   4009  CD  PRO A 249      16.514 -21.772   7.112  1.00 94.50           C  
ATOM   4010  HD2 PRO A 249      17.473 -22.288   7.059  1.00 94.50           H  
ATOM   4011  HD3 PRO A 249      15.710 -22.481   7.312  1.00 94.50           H  
ATOM   4012  N   LEU A 250      17.294 -17.522   5.870  1.00 95.00           N  
ATOM   4013  H   LEU A 250      16.413 -17.115   6.147  1.00 95.00           H  
ATOM   4014  CA  LEU A 250      18.470 -16.649   5.945  1.00 95.00           C  
ATOM   4015  HA  LEU A 250      19.272 -17.066   5.336  1.00 95.00           H  
ATOM   4016  C   LEU A 250      18.983 -16.589   7.389  1.00 95.00           C  
ATOM   4017  CB  LEU A 250      18.135 -15.242   5.419  1.00 95.00           C  
ATOM   4018  HB2 LEU A 250      17.346 -14.820   6.042  1.00 95.00           H  
ATOM   4019  HB3 LEU A 250      19.018 -14.612   5.529  1.00 95.00           H  
ATOM   4020  O   LEU A 250      18.194 -16.599   8.333  1.00 95.00           O  
ATOM   4021  CG  LEU A 250      17.681 -15.196   3.952  1.00 95.00           C  
ATOM   4022  HG  LEU A 250      16.764 -15.778   3.857  1.00 95.00           H  
ATOM   4023  CD1 LEU A 250      17.360 -13.758   3.546  1.00 95.00           C  
ATOM   4024 HD11 LEU A 250      16.935 -13.738   2.543  1.00 95.00           H  
ATOM   4025 HD12 LEU A 250      16.632 -13.339   4.241  1.00 95.00           H  
ATOM   4026 HD13 LEU A 250      18.268 -13.155   3.573  1.00 95.00           H  
ATOM   4027  CD2 LEU A 250      18.732 -15.773   2.998  1.00 95.00           C  
ATOM   4028 HD21 LEU A 250      18.424 -15.598   1.967  1.00 95.00           H  
ATOM   4029 HD22 LEU A 250      18.823 -16.847   3.156  1.00 95.00           H  
ATOM   4030 HD23 LEU A 250      19.695 -15.293   3.173  1.00 95.00           H  
ATOM   4031  N   ASP A 251      20.303 -16.537   7.561  1.00 95.49           N  
ATOM   4032  H   ASP A 251      20.900 -16.420   6.755  1.00 95.49           H  
ATOM   4033  CA  ASP A 251      20.908 -16.244   8.861  1.00 95.49           C  
ATOM   4034  HA  ASP A 251      20.271 -16.660   9.641  1.00 95.49           H  
ATOM   4035  C   ASP A 251      20.969 -14.729   9.114  1.00 95.49           C  
ATOM   4036  CB  ASP A 251      22.278 -16.933   8.996  1.00 95.49           C  
ATOM   4037  HB2 ASP A 251      22.685 -16.717   9.984  1.00 95.49           H  
ATOM   4038  HB3 ASP A 251      22.123 -18.010   8.937  1.00 95.49           H  
ATOM   4039  O   ASP A 251      20.842 -13.919   8.197  1.00 95.49           O  
ATOM   4040  CG  ASP A 251      23.310 -16.518   7.941  1.00 95.49           C  
ATOM   4041  OD1 ASP A 251      23.332 -15.330   7.566  1.00 95.49           O  
ATOM   4042  OD2 ASP A 251      24.060 -17.415   7.499  1.00 95.49           O  
ATOM   4043  N   ASP A 252      21.161 -14.338  10.373  1.00 94.88           N  
ATOM   4044  H   ASP A 252      21.148 -15.039  11.100  1.00 94.88           H  
ATOM   4045  CA  ASP A 252      21.132 -12.929  10.787  1.00 94.88           C  
ATOM   4046  HA  ASP A 252      20.153 -12.511  10.552  1.00 94.88           H  
ATOM   4047  C   ASP A 252      22.181 -12.071  10.066  1.00 94.88           C  
ATOM   4048  CB  ASP A 252      21.355 -12.840  12.306  1.00 94.88           C  
ATOM   4049  HB2 ASP A 252      22.262 -13.383  12.573  1.00 94.88           H  
ATOM   4050  HB3 ASP A 252      21.497 -11.794  12.575  1.00 94.88           H  
ATOM   4051  O   ASP A 252      21.935 -10.900   9.778  1.00 94.88           O  
ATOM   4052  CG  ASP A 252      20.185 -13.380  13.128  1.00 94.88           C  
ATOM   4053  OD1 ASP A 252      19.224 -13.945  12.560  1.00 94.88           O  
ATOM   4054  OD2 ASP A 252      20.179 -13.228  14.372  1.00 94.88           O  
ATOM   4055  N   GLU A 253      23.337 -12.655   9.744  1.00 96.36           N  
ATOM   4056  H   GLU A 253      23.410 -13.656   9.853  1.00 96.36           H  
ATOM   4057  CA  GLU A 253      24.394 -11.968   9.006  1.00 96.36           C  
ATOM   4058  HA  GLU A 253      24.588 -11.008   9.484  1.00 96.36           H  
ATOM   4059  C   GLU A 253      23.961 -11.663   7.569  1.00 96.36           C  
ATOM   4060  CB  GLU A 253      25.680 -12.806   9.068  1.00 96.36           C  
ATOM   4061  HB2 GLU A 253      25.480 -13.819   8.720  1.00 96.36           H  
ATOM   4062  HB3 GLU A 253      26.005 -12.853  10.107  1.00 96.36           H  
ATOM   4063  O   GLU A 253      24.107 -10.527   7.112  1.00 96.36           O  
ATOM   4064  CG  GLU A 253      26.803 -12.194   8.222  1.00 96.36           C  
ATOM   4065  HG2 GLU A 253      26.586 -12.374   7.169  1.00 96.36           H  
ATOM   4066  HG3 GLU A 253      26.824 -11.117   8.387  1.00 96.36           H  
ATOM   4067  CD  GLU A 253      28.170 -12.792   8.568  1.00 96.36           C  
ATOM   4068  OE1 GLU A 253      29.021 -12.004   9.049  1.00 96.36           O  
ATOM   4069  OE2 GLU A 253      28.348 -14.020   8.410  1.00 96.36           O  
ATOM   4070  N   ASN A 254      23.356 -12.624   6.869  1.00 96.59           N  
ATOM   4071  H   ASN A 254      23.265 -13.551   7.259  1.00 96.59           H  
ATOM   4072  CA  ASN A 254      22.829 -12.367   5.540  1.00 96.59           C  
ATOM   4073  HA  ASN A 254      23.609 -11.849   4.980  1.00 96.59           H  
ATOM   4074  C   ASN A 254      21.620 -11.423   5.582  1.00 96.59           C  
ATOM   4075  CB  ASN A 254      22.528 -13.681   4.812  1.00 96.59           C  
ATOM   4076  HB2 ASN A 254      23.375 -14.360   4.919  1.00 96.59           H  
ATOM   4077  HB3 ASN A 254      21.645 -14.153   5.243  1.00 96.59           H  
ATOM   4078  O   ASN A 254      21.520 -10.550   4.723  1.00 96.59           O  
ATOM   4079  CG  ASN A 254      22.302 -13.401   3.339  1.00 96.59           C  
ATOM   4080  ND2 ASN A 254      23.353 -13.202   2.577  1.00 96.59           N  
ATOM   4081 HD21 ASN A 254      23.237 -12.938   1.608  1.00 96.59           H  
ATOM   4082 HD22 ASN A 254      24.298 -13.279   2.925  1.00 96.59           H  
ATOM   4083  OD1 ASN A 254      21.186 -13.298   2.852  1.00 96.59           O  
ATOM   4084  N   ILE A 255      20.748 -11.514   6.594  1.00 97.47           N  
ATOM   4085  H   ILE A 255      20.875 -12.259   7.264  1.00 97.47           H  
ATOM   4086  CA  ILE A 255      19.648 -10.551   6.787  1.00 97.47           C  
ATOM   4087  HA  ILE A 255      19.025 -10.561   5.892  1.00 97.47           H  
ATOM   4088  C   ILE A 255      20.205  -9.129   6.918  1.00 97.47           C  
ATOM   4089  CB  ILE A 255      18.755 -10.935   7.991  1.00 97.47           C  
ATOM   4090  HB  ILE A 255      19.385 -11.056   8.872  1.00 97.47           H  
ATOM   4091  O   ILE A 255      19.716  -8.223   6.240  1.00 97.47           O  
ATOM   4092  CG1 ILE A 255      18.038 -12.273   7.704  1.00 97.47           C  
ATOM   4093 HG12 ILE A 255      17.419 -12.175   6.812  1.00 97.47           H  
ATOM   4094 HG13 ILE A 255      18.772 -13.043   7.467  1.00 97.47           H  
ATOM   4095  CG2 ILE A 255      17.720  -9.830   8.286  1.00 97.47           C  
ATOM   4096 HG21 ILE A 255      17.092 -10.105   9.134  1.00 97.47           H  
ATOM   4097 HG22 ILE A 255      17.094  -9.658   7.411  1.00 97.47           H  
ATOM   4098 HG23 ILE A 255      18.223  -8.901   8.554  1.00 97.47           H  
ATOM   4099  CD1 ILE A 255      17.183 -12.803   8.861  1.00 97.47           C  
ATOM   4100 HD11 ILE A 255      16.881 -13.827   8.643  1.00 97.47           H  
ATOM   4101 HD12 ILE A 255      16.285 -12.195   8.972  1.00 97.47           H  
ATOM   4102 HD13 ILE A 255      17.759 -12.795   9.787  1.00 97.47           H  
ATOM   4103  N   ARG A 256      21.273  -8.923   7.702  1.00 97.42           N  
ATOM   4104  H   ARG A 256      21.619  -9.696   8.252  1.00 97.42           H  
ATOM   4105  CA  ARG A 256      21.963  -7.626   7.792  1.00 97.42           C  
ATOM   4106  HA  ARG A 256      21.253  -6.892   8.174  1.00 97.42           H  
ATOM   4107  C   ARG A 256      22.413  -7.139   6.415  1.00 97.42           C  
ATOM   4108  CB  ARG A 256      23.146  -7.746   8.766  1.00 97.42           C  
ATOM   4109  HB2 ARG A 256      23.785  -8.565   8.437  1.00 97.42           H  
ATOM   4110  HB3 ARG A 256      22.772  -8.005   9.757  1.00 97.42           H  
ATOM   4111  O   ARG A 256      22.133  -5.999   6.043  1.00 97.42           O  
ATOM   4112  CG  ARG A 256      24.011  -6.477   8.877  1.00 97.42           C  
ATOM   4113  HG2 ARG A 256      23.592  -5.812   9.633  1.00 97.42           H  
ATOM   4114  HG3 ARG A 256      24.050  -5.937   7.930  1.00 97.42           H  
ATOM   4115  CD  ARG A 256      25.449  -6.835   9.247  1.00 97.42           C  
ATOM   4116  HD2 ARG A 256      25.847  -7.513   8.492  1.00 97.42           H  
ATOM   4117  HD3 ARG A 256      26.036  -5.917   9.229  1.00 97.42           H  
ATOM   4118  NE  ARG A 256      25.532  -7.425  10.588  1.00 97.42           N  
ATOM   4119  HE  ARG A 256      24.839  -7.134  11.263  1.00 97.42           H  
ATOM   4120  NH1 ARG A 256      27.182  -8.981  10.237  1.00 97.42           N  
ATOM   4121 HH11 ARG A 256      27.122  -8.794   9.246  1.00 97.42           H  
ATOM   4122 HH12 ARG A 256      27.690  -9.801  10.536  1.00 97.42           H  
ATOM   4123  NH2 ARG A 256      26.269  -8.737  12.262  1.00 97.42           N  
ATOM   4124 HH21 ARG A 256      26.843  -9.480  12.634  1.00 97.42           H  
ATOM   4125 HH22 ARG A 256      25.711  -8.152  12.867  1.00 97.42           H  
ATOM   4126  CZ  ARG A 256      26.327  -8.379  11.018  1.00 97.42           C  
ATOM   4127  N   TYR A 257      23.073  -7.998   5.645  1.00 97.48           N  
ATOM   4128  H   TYR A 257      23.285  -8.911   6.022  1.00 97.48           H  
ATOM   4129  CA  TYR A 257      23.525  -7.673   4.293  1.00 97.48           C  
ATOM   4130  HA  TYR A 257      24.174  -6.798   4.329  1.00 97.48           H  
ATOM   4131  C   TYR A 257      22.380  -7.301   3.350  1.00 97.48           C  
ATOM   4132  CB  TYR A 257      24.307  -8.866   3.739  1.00 97.48           C  
ATOM   4133  HB2 TYR A 257      23.678  -9.754   3.795  1.00 97.48           H  
ATOM   4134  HB3 TYR A 257      24.485  -8.706   2.675  1.00 97.48           H  
ATOM   4135  O   TYR A 257      22.517  -6.358   2.565  1.00 97.48           O  
ATOM   4136  CG  TYR A 257      25.628  -9.176   4.421  1.00 97.48           C  
ATOM   4137  CD1 TYR A 257      26.394  -8.176   5.065  1.00 97.48           C  
ATOM   4138  HD1 TYR A 257      26.077  -7.144   5.071  1.00 97.48           H  
ATOM   4139  CD2 TYR A 257      26.098 -10.502   4.396  1.00 97.48           C  
ATOM   4140  HD2 TYR A 257      25.525 -11.274   3.904  1.00 97.48           H  
ATOM   4141  CE1 TYR A 257      27.601  -8.511   5.705  1.00 97.48           C  
ATOM   4142  HE1 TYR A 257      28.188  -7.743   6.186  1.00 97.48           H  
ATOM   4143  CE2 TYR A 257      27.312 -10.837   5.017  1.00 97.48           C  
ATOM   4144  HE2 TYR A 257      27.664 -11.858   5.014  1.00 97.48           H  
ATOM   4145  OH  TYR A 257      29.240 -10.178   6.259  1.00 97.48           O  
ATOM   4146  HH  TYR A 257      29.615  -9.477   6.797  1.00 97.48           H  
ATOM   4147  CZ  TYR A 257      28.060  -9.846   5.682  1.00 97.48           C  
ATOM   4148  N   GLN A 258      21.232  -7.976   3.439  1.00 97.03           N  
ATOM   4149  H   GLN A 258      21.175  -8.754   4.081  1.00 97.03           H  
ATOM   4150  CA  GLN A 258      20.057  -7.613   2.650  1.00 97.03           C  
ATOM   4151  HA  GLN A 258      20.362  -7.488   1.611  1.00 97.03           H  
ATOM   4152  C   GLN A 258      19.461  -6.269   3.085  1.00 97.03           C  
ATOM   4153  CB  GLN A 258      18.981  -8.703   2.712  1.00 97.03           C  
ATOM   4154  HB2 GLN A 258      18.130  -8.364   2.121  1.00 97.03           H  
ATOM   4155  HB3 GLN A 258      18.664  -8.791   3.751  1.00 97.03           H  
ATOM   4156  O   GLN A 258      19.140  -5.453   2.224  1.00 97.03           O  
ATOM   4157  CG  GLN A 258      19.353 -10.113   2.228  1.00 97.03           C  
ATOM   4158  HG2 GLN A 258      18.434 -10.674   2.061  1.00 97.03           H  
ATOM   4159  HG3 GLN A 258      19.881 -10.636   3.025  1.00 97.03           H  
ATOM   4160  CD  GLN A 258      20.190 -10.192   0.959  1.00 97.03           C  
ATOM   4161  NE2 GLN A 258      20.933 -11.266   0.802  1.00 97.03           N  
ATOM   4162 HE21 GLN A 258      21.521 -11.368  -0.013  1.00 97.03           H  
ATOM   4163 HE22 GLN A 258      20.944 -11.955   1.540  1.00 97.03           H  
ATOM   4164  OE1 GLN A 258      20.190  -9.331   0.087  1.00 97.03           O  
ATOM   4165  N   ILE A 259      19.369  -5.984   4.388  1.00 96.12           N  
ATOM   4166  H   ILE A 259      19.626  -6.696   5.057  1.00 96.12           H  
ATOM   4167  CA  ILE A 259      18.882  -4.686   4.885  1.00 96.12           C  
ATOM   4168  HA  ILE A 259      17.888  -4.506   4.475  1.00 96.12           H  
ATOM   4169  C   ILE A 259      19.782  -3.551   4.387  1.00 96.12           C  
ATOM   4170  CB  ILE A 259      18.768  -4.680   6.425  1.00 96.12           C  
ATOM   4171  HB  ILE A 259      19.729  -4.994   6.832  1.00 96.12           H  
ATOM   4172  O   ILE A 259      19.277  -2.578   3.831  1.00 96.12           O  
ATOM   4173  CG1 ILE A 259      17.686  -5.671   6.901  1.00 96.12           C  
ATOM   4174 HG12 ILE A 259      16.697  -5.287   6.654  1.00 96.12           H  
ATOM   4175 HG13 ILE A 259      17.808  -6.625   6.388  1.00 96.12           H  
ATOM   4176  CG2 ILE A 259      18.448  -3.265   6.949  1.00 96.12           C  
ATOM   4177 HG21 ILE A 259      19.280  -2.589   6.752  1.00 96.12           H  
ATOM   4178 HG22 ILE A 259      17.551  -2.878   6.466  1.00 96.12           H  
ATOM   4179 HG23 ILE A 259      18.283  -3.274   8.026  1.00 96.12           H  
ATOM   4180  CD1 ILE A 259      17.734  -5.953   8.402  1.00 96.12           C  
ATOM   4181 HD11 ILE A 259      17.106  -6.816   8.622  1.00 96.12           H  
ATOM   4182 HD12 ILE A 259      18.755  -6.208   8.686  1.00 96.12           H  
ATOM   4183 HD13 ILE A 259      17.383  -5.096   8.976  1.00 96.12           H  
ATOM   4184  N   ILE A 260      21.109  -3.690   4.504  1.00 94.84           N  
ATOM   4185  H   ILE A 260      21.463  -4.508   4.979  1.00 94.84           H  
ATOM   4186  CA  ILE A 260      22.068  -2.713   3.958  1.00 94.84           C  
ATOM   4187  HA  ILE A 260      21.859  -1.736   4.394  1.00 94.84           H  
ATOM   4188  C   ILE A 260      21.879  -2.573   2.444  1.00 94.84           C  
ATOM   4189  CB  ILE A 260      23.520  -3.107   4.320  1.00 94.84           C  
ATOM   4190  HB  ILE A 260      23.681  -4.148   4.038  1.00 94.84           H  
ATOM   4191  O   ILE A 260      21.822  -1.455   1.928  1.00 94.84           O  
ATOM   4192  CG1 ILE A 260      23.726  -2.968   5.844  1.00 94.84           C  
ATOM   4193 HG12 ILE A 260      23.614  -1.923   6.132  1.00 94.84           H  
ATOM   4194 HG13 ILE A 260      22.957  -3.543   6.359  1.00 94.84           H  
ATOM   4195  CG2 ILE A 260      24.545  -2.243   3.560  1.00 94.84           C  
ATOM   4196 HG21 ILE A 260      25.560  -2.521   3.845  1.00 94.84           H  
ATOM   4197 HG22 ILE A 260      24.467  -2.410   2.486  1.00 94.84           H  
ATOM   4198 HG23 ILE A 260      24.386  -1.188   3.783  1.00 94.84           H  
ATOM   4199  CD1 ILE A 260      25.077  -3.478   6.357  1.00 94.84           C  
ATOM   4200 HD11 ILE A 260      25.889  -2.832   6.025  1.00 94.84           H  
ATOM   4201 HD12 ILE A 260      25.062  -3.475   7.447  1.00 94.84           H  
ATOM   4202 HD13 ILE A 260      25.249  -4.496   6.009  1.00 94.84           H  
ATOM   4203  N   THR A 261      21.719  -3.698   1.738  1.00 94.96           N  
ATOM   4204  H   THR A 261      21.776  -4.579   2.228  1.00 94.96           H  
ATOM   4205  CA  THR A 261      21.478  -3.708   0.291  1.00 94.96           C  
ATOM   4206  HA  THR A 261      22.341  -3.243  -0.187  1.00 94.96           H  
ATOM   4207  C   THR A 261      20.258  -2.871  -0.080  1.00 94.96           C  
ATOM   4208  CB  THR A 261      21.323  -5.135  -0.267  1.00 94.96           C  
ATOM   4209  HB  THR A 261      20.502  -5.650   0.233  1.00 94.96           H  
ATOM   4210  O   THR A 261      20.353  -2.028  -0.969  1.00 94.96           O  
ATOM   4211  CG2 THR A 261      21.045  -5.147  -1.771  1.00 94.96           C  
ATOM   4212 HG21 THR A 261      20.037  -4.781  -1.965  1.00 94.96           H  
ATOM   4213 HG22 THR A 261      21.119  -6.167  -2.146  1.00 94.96           H  
ATOM   4214 HG23 THR A 261      21.766  -4.508  -2.280  1.00 94.96           H  
ATOM   4215  OG1 THR A 261      22.502  -5.887  -0.093  1.00 94.96           O  
ATOM   4216  HG1 THR A 261      22.599  -6.040   0.850  1.00 94.96           H  
ATOM   4217  N   PHE A 262      19.128  -3.069   0.596  1.00 95.31           N  
ATOM   4218  H   PHE A 262      19.115  -3.774   1.319  1.00 95.31           H  
ATOM   4219  CA  PHE A 262      17.885  -2.358   0.306  1.00 95.31           C  
ATOM   4220  HA  PHE A 262      17.727  -2.343  -0.772  1.00 95.31           H  
ATOM   4221  C   PHE A 262      17.908  -0.901   0.759  1.00 95.31           C  
ATOM   4222  CB  PHE A 262      16.726  -3.096   0.967  1.00 95.31           C  
ATOM   4223  HB2 PHE A 262      15.851  -2.447   1.003  1.00 95.31           H  
ATOM   4224  HB3 PHE A 262      17.045  -3.322   1.984  1.00 95.31           H  
ATOM   4225  O   PHE A 262      17.451  -0.050   0.002  1.00 95.31           O  
ATOM   4226  CG  PHE A 262      16.331  -4.384   0.288  1.00 95.31           C  
ATOM   4227  CD1 PHE A 262      15.968  -4.388  -1.072  1.00 95.31           C  
ATOM   4228  HD1 PHE A 262      15.947  -3.464  -1.631  1.00 95.31           H  
ATOM   4229  CD2 PHE A 262      16.309  -5.582   1.022  1.00 95.31           C  
ATOM   4230  HD2 PHE A 262      16.561  -5.583   2.072  1.00 95.31           H  
ATOM   4231  CE1 PHE A 262      15.626  -5.594  -1.704  1.00 95.31           C  
ATOM   4232  HE1 PHE A 262      15.342  -5.595  -2.746  1.00 95.31           H  
ATOM   4233  CE2 PHE A 262      15.951  -6.783   0.395  1.00 95.31           C  
ATOM   4234  HE2 PHE A 262      15.928  -7.688   0.983  1.00 95.31           H  
ATOM   4235  CZ  PHE A 262      15.613  -6.791  -0.970  1.00 95.31           C  
ATOM   4236  HZ  PHE A 262      15.325  -7.710  -1.458  1.00 95.31           H  
ATOM   4237  N   LEU A 263      18.477  -0.594   1.929  1.00 92.29           N  
ATOM   4238  H   LEU A 263      18.825  -1.339   2.516  1.00 92.29           H  
ATOM   4239  CA  LEU A 263      18.636   0.789   2.382  1.00 92.29           C  
ATOM   4240  HA  LEU A 263      17.655   1.262   2.428  1.00 92.29           H  
ATOM   4241  C   LEU A 263      19.453   1.596   1.373  1.00 92.29           C  
ATOM   4242  CB  LEU A 263      19.300   0.836   3.771  1.00 92.29           C  
ATOM   4243  HB2 LEU A 263      20.164   0.172   3.767  1.00 92.29           H  
ATOM   4244  HB3 LEU A 263      19.664   1.848   3.949  1.00 92.29           H  
ATOM   4245  O   LEU A 263      19.049   2.697   1.021  1.00 92.29           O  
ATOM   4246  CG  LEU A 263      18.373   0.454   4.938  1.00 92.29           C  
ATOM   4247  HG  LEU A 263      17.932  -0.525   4.749  1.00 92.29           H  
ATOM   4248  CD1 LEU A 263      19.171   0.376   6.239  1.00 92.29           C  
ATOM   4249 HD11 LEU A 263      19.570   1.358   6.494  1.00 92.29           H  
ATOM   4250 HD12 LEU A 263      18.523   0.029   7.044  1.00 92.29           H  
ATOM   4251 HD13 LEU A 263      19.991  -0.332   6.123  1.00 92.29           H  
ATOM   4252  CD2 LEU A 263      17.258   1.481   5.151  1.00 92.29           C  
ATOM   4253 HD21 LEU A 263      17.679   2.480   5.256  1.00 92.29           H  
ATOM   4254 HD22 LEU A 263      16.571   1.468   4.304  1.00 92.29           H  
ATOM   4255 HD23 LEU A 263      16.691   1.228   6.047  1.00 92.29           H  
ATOM   4256  N   ILE A 264      20.556   1.047   0.854  1.00 89.80           N  
ATOM   4257  H   ILE A 264      20.849   0.141   1.190  1.00 89.80           H  
ATOM   4258  CA  ILE A 264      21.392   1.743  -0.133  1.00 89.80           C  
ATOM   4259  HA  ILE A 264      21.512   2.774   0.197  1.00 89.80           H  
ATOM   4260  C   ILE A 264      20.714   1.785  -1.506  1.00 89.80           C  
ATOM   4261  CB  ILE A 264      22.809   1.137  -0.209  1.00 89.80           C  
ATOM   4262  HB  ILE A 264      22.737   0.076  -0.449  1.00 89.80           H  
ATOM   4263  O   ILE A 264      20.570   2.859  -2.087  1.00 89.80           O  
ATOM   4264  CG1 ILE A 264      23.517   1.308   1.148  1.00 89.80           C  
ATOM   4265 HG12 ILE A 264      22.871   0.992   1.967  1.00 89.80           H  
ATOM   4266 HG13 ILE A 264      23.730   2.372   1.259  1.00 89.80           H  
ATOM   4267  CG2 ILE A 264      23.611   1.866  -1.311  1.00 89.80           C  
ATOM   4268 HG21 ILE A 264      23.206   1.636  -2.296  1.00 89.80           H  
ATOM   4269 HG22 ILE A 264      24.658   1.563  -1.308  1.00 89.80           H  
ATOM   4270 HG23 ILE A 264      23.564   2.944  -1.156  1.00 89.80           H  
ATOM   4271  CD1 ILE A 264      24.842   0.567   1.291  1.00 89.80           C  
ATOM   4272 HD11 ILE A 264      24.688  -0.497   1.114  1.00 89.80           H  
ATOM   4273 HD12 ILE A 264      25.566   0.965   0.580  1.00 89.80           H  
ATOM   4274 HD13 ILE A 264      25.229   0.709   2.300  1.00 89.80           H  
ATOM   4275  N   ALA A 265      20.291   0.633  -2.031  1.00 91.73           N  
ATOM   4276  H   ALA A 265      20.389  -0.218  -1.497  1.00 91.73           H  
ATOM   4277  CA  ALA A 265      19.749   0.545  -3.384  1.00 91.73           C  
ATOM   4278  HA  ALA A 265      20.462   1.002  -4.071  1.00 91.73           H  
ATOM   4279  C   ALA A 265      18.426   1.309  -3.532  1.00 91.73           C  
ATOM   4280  CB  ALA A 265      19.585  -0.931  -3.768  1.00 91.73           C  
ATOM   4281  HB1 ALA A 265      20.544  -1.443  -3.685  1.00 91.73           H  
ATOM   4282  HB2 ALA A 265      18.860  -1.410  -3.110  1.00 91.73           H  
ATOM   4283  HB3 ALA A 265      19.232  -1.001  -4.797  1.00 91.73           H  
ATOM   4284  O   ALA A 265      18.241   2.003  -4.532  1.00 91.73           O  
ATOM   4285  N   GLY A 266      17.534   1.201  -2.542  1.00 88.57           N  
ATOM   4286  H   GLY A 266      17.775   0.660  -1.724  1.00 88.57           H  
ATOM   4287  CA  GLY A 266      16.202   1.803  -2.566  1.00 88.57           C  
ATOM   4288  HA2 GLY A 266      15.637   1.439  -1.709  1.00 88.57           H  
ATOM   4289  HA3 GLY A 266      15.683   1.505  -3.477  1.00 88.57           H  
ATOM   4290  C   GLY A 266      16.209   3.329  -2.502  1.00 88.57           C  
ATOM   4291  O   GLY A 266      15.298   3.944  -3.043  1.00 88.57           O  
ATOM   4292  N   HIS A 267      17.243   3.944  -1.912  1.00 90.81           N  
ATOM   4293  H   HIS A 267      17.972   3.389  -1.486  1.00 90.81           H  
ATOM   4294  CA  HIS A 267      17.297   5.401  -1.784  1.00 90.81           C  
ATOM   4295  HA  HIS A 267      16.275   5.769  -1.884  1.00 90.81           H  
ATOM   4296  C   HIS A 267      18.088   6.092  -2.912  1.00 90.81           C  
ATOM   4297  CB  HIS A 267      17.717   5.812  -0.367  1.00 90.81           C  
ATOM   4298  HB2 HIS A 267      17.337   5.095   0.360  1.00 90.81           H  
ATOM   4299  HB3 HIS A 267      17.260   6.778  -0.152  1.00 90.81           H  
ATOM   4300  O   HIS A 267      17.537   6.942  -3.606  1.00 90.81           O  
ATOM   4301  CG  HIS A 267      19.195   5.974  -0.195  1.00 90.81           C  
ATOM   4302  CD2 HIS A 267      19.892   7.139  -0.307  1.00 90.81           C  
ATOM   4303  HD2 HIS A 267      19.456   8.109  -0.496  1.00 90.81           H  
ATOM   4304  ND1 HIS A 267      20.104   4.971  -0.023  1.00 90.81           N  
ATOM   4305  HD1 HIS A 267      19.870   4.005   0.156  1.00 90.81           H  
ATOM   4306  CE1 HIS A 267      21.327   5.507  -0.032  1.00 90.81           C  
ATOM   4307  HE1 HIS A 267      22.250   4.956   0.073  1.00 90.81           H  
ATOM   4308  NE2 HIS A 267      21.246   6.838  -0.173  1.00 90.81           N  
ATOM   4309  N   GLU A 268      19.359   5.726  -3.158  1.00 89.26           N  
ATOM   4310  H   GLU A 268      19.783   5.034  -2.557  1.00 89.26           H  
ATOM   4311  CA  GLU A 268      20.222   6.457  -4.113  1.00 89.26           C  
ATOM   4312  HA  GLU A 268      20.253   7.514  -3.845  1.00 89.26           H  
ATOM   4313  C   GLU A 268      19.681   6.382  -5.551  1.00 89.26           C  
ATOM   4314  CB  GLU A 268      21.667   5.901  -4.128  1.00 89.26           C  
ATOM   4315  HB2 GLU A 268      22.072   6.058  -5.127  1.00 89.26           H  
ATOM   4316  HB3 GLU A 268      21.628   4.821  -3.985  1.00 89.26           H  
ATOM   4317  O   GLU A 268      19.772   7.339  -6.321  1.00 89.26           O  
ATOM   4318  CG  GLU A 268      22.717   6.485  -3.159  1.00 89.26           C  
ATOM   4319  HG2 GLU A 268      22.518   6.129  -2.148  1.00 89.26           H  
ATOM   4320  HG3 GLU A 268      23.674   6.040  -3.431  1.00 89.26           H  
ATOM   4321  CD  GLU A 268      22.894   8.020  -3.199  1.00 89.26           C  
ATOM   4322  OE1 GLU A 268      23.450   8.633  -2.259  1.00 89.26           O  
ATOM   4323  OE2 GLU A 268      22.572   8.645  -4.236  1.00 89.26           O  
ATOM   4324  N   THR A 269      19.127   5.233  -5.950  1.00 96.03           N  
ATOM   4325  H   THR A 269      19.011   4.492  -5.275  1.00 96.03           H  
ATOM   4326  CA  THR A 269      18.694   5.036  -7.343  1.00 96.03           C  
ATOM   4327  HA  THR A 269      19.442   5.487  -7.995  1.00 96.03           H  
ATOM   4328  C   THR A 269      17.379   5.748  -7.646  1.00 96.03           C  
ATOM   4329  CB  THR A 269      18.596   3.557  -7.732  1.00 96.03           C  
ATOM   4330  HB  THR A 269      18.296   3.509  -8.779  1.00 96.03           H  
ATOM   4331  O   THR A 269      17.248   6.347  -8.716  1.00 96.03           O  
ATOM   4332  CG2 THR A 269      19.927   2.819  -7.600  1.00 96.03           C  
ATOM   4333 HG21 THR A 269      19.777   1.763  -7.823  1.00 96.03           H  
ATOM   4334 HG22 THR A 269      20.322   2.917  -6.588  1.00 96.03           H  
ATOM   4335 HG23 THR A 269      20.641   3.234  -8.311  1.00 96.03           H  
ATOM   4336  OG1 THR A 269      17.622   2.872  -6.986  1.00 96.03           O  
ATOM   4337  HG1 THR A 269      17.943   2.661  -6.106  1.00 96.03           H  
ATOM   4338  N   THR A 270      16.427   5.735  -6.710  1.00 97.62           N  
ATOM   4339  H   THR A 270      16.554   5.160  -5.889  1.00 97.62           H  
ATOM   4340  CA  THR A 270      15.146   6.436  -6.854  1.00 97.62           C  
ATOM   4341  HA  THR A 270      14.755   6.244  -7.853  1.00 97.62           H  
ATOM   4342  C   THR A 270      15.328   7.945  -6.704  1.00 97.62           C  
ATOM   4343  CB  THR A 270      14.110   5.916  -5.844  1.00 97.62           C  
ATOM   4344  HB  THR A 270      14.396   6.215  -4.836  1.00 97.62           H  
ATOM   4345  O   THR A 270      14.705   8.713  -7.442  1.00 97.62           O  
ATOM   4346  CG2 THR A 270      12.710   6.434  -6.170  1.00 97.62           C  
ATOM   4347 HG21 THR A 270      12.665   7.517  -6.050  1.00 97.62           H  
ATOM   4348 HG22 THR A 270      11.987   5.986  -5.488  1.00 97.62           H  
ATOM   4349 HG23 THR A 270      12.440   6.163  -7.190  1.00 97.62           H  
ATOM   4350  OG1 THR A 270      14.042   4.512  -5.891  1.00 97.62           O  
ATOM   4351  HG1 THR A 270      13.615   4.253  -5.072  1.00 97.62           H  
ATOM   4352  N   SER A 271      16.230   8.397  -5.824  1.00 96.38           N  
ATOM   4353  H   SER A 271      16.720   7.747  -5.226  1.00 96.38           H  
ATOM   4354  CA  SER A 271      16.490   9.827  -5.640  1.00 96.38           C  
ATOM   4355  HA  SER A 271      15.527  10.302  -5.457  1.00 96.38           H  
ATOM   4356  C   SER A 271      17.089  10.465  -6.895  1.00 96.38           C  
ATOM   4357  CB  SER A 271      17.382  10.074  -4.419  1.00 96.38           C  
ATOM   4358  HB2 SER A 271      17.375  11.138  -4.183  1.00 96.38           H  
ATOM   4359  HB3 SER A 271      16.988   9.523  -3.565  1.00 96.38           H  
ATOM   4360  O   SER A 271      16.639  11.534  -7.319  1.00 96.38           O  
ATOM   4361  OG  SER A 271      18.714   9.681  -4.668  1.00 96.38           O  
ATOM   4362  HG  SER A 271      19.136   9.472  -3.832  1.00 96.38           H  
ATOM   4363  N   GLY A 272      18.041   9.782  -7.543  1.00 97.45           N  
ATOM   4364  H   GLY A 272      18.437   8.978  -7.077  1.00 97.45           H  
ATOM   4365  CA  GLY A 272      18.601  10.203  -8.824  1.00 97.45           C  
ATOM   4366  HA2 GLY A 272      19.379   9.501  -9.122  1.00 97.45           H  
ATOM   4367  HA3 GLY A 272      19.049  11.191  -8.716  1.00 97.45           H  
ATOM   4368  C   GLY A 272      17.537  10.263  -9.923  1.00 97.45           C  
ATOM   4369  O   GLY A 272      17.475  11.253 -10.651  1.00 97.45           O  
ATOM   4370  N   LEU A 273      16.647   9.265  -9.997  1.00 98.68           N  
ATOM   4371  H   LEU A 273      16.734   8.498  -9.345  1.00 98.68           H  
ATOM   4372  CA  LEU A 273      15.558   9.220 -10.976  1.00 98.68           C  
ATOM   4373  HA  LEU A 273      15.988   9.286 -11.975  1.00 98.68           H  
ATOM   4374  C   LEU A 273      14.614  10.416 -10.814  1.00 98.68           C  
ATOM   4375  CB  LEU A 273      14.814   7.875 -10.849  1.00 98.68           C  
ATOM   4376  HB2 LEU A 273      14.568   7.700  -9.801  1.00 98.68           H  
ATOM   4377  HB3 LEU A 273      15.487   7.079 -11.167  1.00 98.68           H  
ATOM   4378  O   LEU A 273      14.378  11.144 -11.776  1.00 98.68           O  
ATOM   4379  CG  LEU A 273      13.503   7.787 -11.656  1.00 98.68           C  
ATOM   4380  HG  LEU A 273      12.776   8.484 -11.239  1.00 98.68           H  
ATOM   4381  CD1 LEU A 273      13.718   8.126 -13.131  1.00 98.68           C  
ATOM   4382 HD11 LEU A 273      14.663   7.701 -13.471  1.00 98.68           H  
ATOM   4383 HD12 LEU A 273      12.893   7.744 -13.732  1.00 98.68           H  
ATOM   4384 HD13 LEU A 273      13.757   9.206 -13.268  1.00 98.68           H  
ATOM   4385  CD2 LEU A 273      12.919   6.380 -11.536  1.00 98.68           C  
ATOM   4386 HD21 LEU A 273      12.737   6.149 -10.486  1.00 98.68           H  
ATOM   4387 HD22 LEU A 273      13.614   5.648 -11.948  1.00 98.68           H  
ATOM   4388 HD23 LEU A 273      11.971   6.323 -12.071  1.00 98.68           H  
ATOM   4389  N   LEU A 274      14.114  10.651  -9.599  1.00 98.79           N  
ATOM   4390  H   LEU A 274      14.350  10.014  -8.851  1.00 98.79           H  
ATOM   4391  CA  LEU A 274      13.238  11.786  -9.301  1.00 98.79           C  
ATOM   4392  HA  LEU A 274      12.353  11.729  -9.935  1.00 98.79           H  
ATOM   4393  C   LEU A 274      13.916  13.127  -9.612  1.00 98.79           C  
ATOM   4394  CB  LEU A 274      12.824  11.711  -7.822  1.00 98.79           C  
ATOM   4395  HB2 LEU A 274      13.703  11.478  -7.222  1.00 98.79           H  
ATOM   4396  HB3 LEU A 274      12.465  12.693  -7.512  1.00 98.79           H  
ATOM   4397  O   LEU A 274      13.287  14.024 -10.175  1.00 98.79           O  
ATOM   4398  CG  LEU A 274      11.718  10.680  -7.536  1.00 98.79           C  
ATOM   4399  HG  LEU A 274      11.953   9.734  -8.024  1.00 98.79           H  
ATOM   4400  CD1 LEU A 274      11.602  10.433  -6.033  1.00 98.79           C  
ATOM   4401 HD11 LEU A 274      11.337  11.356  -5.516  1.00 98.79           H  
ATOM   4402 HD12 LEU A 274      12.553  10.066  -5.647  1.00 98.79           H  
ATOM   4403 HD13 LEU A 274      10.839   9.681  -5.837  1.00 98.79           H  
ATOM   4404  CD2 LEU A 274      10.370  11.195  -8.053  1.00 98.79           C  
ATOM   4405 HD21 LEU A 274       9.566  10.537  -7.722  1.00 98.79           H  
ATOM   4406 HD22 LEU A 274      10.365  11.221  -9.142  1.00 98.79           H  
ATOM   4407 HD23 LEU A 274      10.175  12.192  -7.658  1.00 98.79           H  
ATOM   4408  N   SER A 275      15.213  13.241  -9.313  1.00 98.69           N  
ATOM   4409  H   SER A 275      15.661  12.462  -8.851  1.00 98.69           H  
ATOM   4410  CA  SER A 275      15.998  14.450  -9.575  1.00 98.69           C  
ATOM   4411  HA  SER A 275      15.468  15.305  -9.156  1.00 98.69           H  
ATOM   4412  C   SER A 275      16.182  14.713 -11.072  1.00 98.69           C  
ATOM   4413  CB  SER A 275      17.364  14.366  -8.893  1.00 98.69           C  
ATOM   4414  HB2 SER A 275      17.943  13.545  -9.317  1.00 98.69           H  
ATOM   4415  HB3 SER A 275      17.899  15.302  -9.057  1.00 98.69           H  
ATOM   4416  O   SER A 275      15.935  15.830 -11.527  1.00 98.69           O  
ATOM   4417  OG  SER A 275      17.213  14.166  -7.506  1.00 98.69           O  
ATOM   4418  HG  SER A 275      16.968  13.249  -7.361  1.00 98.69           H  
ATOM   4419  N   PHE A 276      16.566  13.699 -11.859  1.00 98.77           N  
ATOM   4420  H   PHE A 276      16.754  12.799 -11.441  1.00 98.77           H  
ATOM   4421  CA  PHE A 276      16.671  13.822 -13.316  1.00 98.77           C  
ATOM   4422  HA  PHE A 276      17.313  14.670 -13.553  1.00 98.77           H  
ATOM   4423  C   PHE A 276      15.312  14.101 -13.958  1.00 98.77           C  
ATOM   4424  CB  PHE A 276      17.278  12.553 -13.935  1.00 98.77           C  
ATOM   4425  HB2 PHE A 276      17.087  12.569 -15.008  1.00 98.77           H  
ATOM   4426  HB3 PHE A 276      16.765  11.681 -13.531  1.00 98.77           H  
ATOM   4427  O   PHE A 276      15.219  14.960 -14.833  1.00 98.77           O  
ATOM   4428  CG  PHE A 276      18.776  12.398 -13.761  1.00 98.77           C  
ATOM   4429  CD1 PHE A 276      19.655  13.388 -14.244  1.00 98.77           C  
ATOM   4430  HD1 PHE A 276      19.268  14.271 -14.731  1.00 98.77           H  
ATOM   4431  CD2 PHE A 276      19.302  11.232 -13.177  1.00 98.77           C  
ATOM   4432  HD2 PHE A 276      18.640  10.446 -12.844  1.00 98.77           H  
ATOM   4433  CE1 PHE A 276      21.046  13.223 -14.109  1.00 98.77           C  
ATOM   4434  HE1 PHE A 276      21.728  13.968 -14.492  1.00 98.77           H  
ATOM   4435  CE2 PHE A 276      20.690  11.071 -13.041  1.00 98.77           C  
ATOM   4436  HE2 PHE A 276      21.082  10.165 -12.602  1.00 98.77           H  
ATOM   4437  CZ  PHE A 276      21.564  12.070 -13.499  1.00 98.77           C  
ATOM   4438  HZ  PHE A 276      22.632  11.939 -13.408  1.00 98.77           H  
ATOM   4439  N   ALA A 277      14.251  13.423 -13.514  1.00 98.83           N  
ATOM   4440  H   ALA A 277      14.380  12.717 -12.804  1.00 98.83           H  
ATOM   4441  CA  ALA A 277      12.906  13.645 -14.031  1.00 98.83           C  
ATOM   4442  HA  ALA A 277      12.912  13.473 -15.107  1.00 98.83           H  
ATOM   4443  C   ALA A 277      12.451  15.093 -13.801  1.00 98.83           C  
ATOM   4444  CB  ALA A 277      11.955  12.633 -13.388  1.00 98.83           C  
ATOM   4445  HB1 ALA A 277      11.927  12.772 -12.307  1.00 98.83           H  
ATOM   4446  HB2 ALA A 277      12.298  11.622 -13.610  1.00 98.83           H  
ATOM   4447  HB3 ALA A 277      10.952  12.764 -13.795  1.00 98.83           H  
ATOM   4448  O   ALA A 277      11.991  15.741 -14.741  1.00 98.83           O  
ATOM   4449  N   LEU A 278      12.642  15.638 -12.593  1.00 98.63           N  
ATOM   4450  H   LEU A 278      13.013  15.067 -11.847  1.00 98.63           H  
ATOM   4451  CA  LEU A 278      12.304  17.034 -12.314  1.00 98.63           C  
ATOM   4452  HA  LEU A 278      11.273  17.182 -12.636  1.00 98.63           H  
ATOM   4453  C   LEU A 278      13.171  18.005 -13.128  1.00 98.63           C  
ATOM   4454  CB  LEU A 278      12.384  17.303 -10.802  1.00 98.63           C  
ATOM   4455  HB2 LEU A 278      13.414  17.171 -10.471  1.00 98.63           H  
ATOM   4456  HB3 LEU A 278      11.771  16.565 -10.285  1.00 98.63           H  
ATOM   4457  O   LEU A 278      12.634  18.952 -13.702  1.00 98.63           O  
ATOM   4458  CG  LEU A 278      11.903  18.713 -10.400  1.00 98.63           C  
ATOM   4459  HG  LEU A 278      12.552  19.463 -10.853  1.00 98.63           H  
ATOM   4460  CD1 LEU A 278      10.458  18.988 -10.825  1.00 98.63           C  
ATOM   4461 HD11 LEU A 278      10.135  19.948 -10.421  1.00 98.63           H  
ATOM   4462 HD12 LEU A 278      10.384  19.040 -11.911  1.00 98.63           H  
ATOM   4463 HD13 LEU A 278       9.801  18.205 -10.445  1.00 98.63           H  
ATOM   4464  CD2 LEU A 278      11.971  18.877  -8.884  1.00 98.63           C  
ATOM   4465 HD21 LEU A 278      11.334  18.139  -8.395  1.00 98.63           H  
ATOM   4466 HD22 LEU A 278      11.640  19.876  -8.601  1.00 98.63           H  
ATOM   4467 HD23 LEU A 278      12.999  18.744  -8.547  1.00 98.63           H  
ATOM   4468  N   TYR A 279      14.478  17.750 -13.249  1.00 98.53           N  
ATOM   4469  H   TYR A 279      14.869  16.967 -12.744  1.00 98.53           H  
ATOM   4470  CA  TYR A 279      15.368  18.536 -14.110  1.00 98.53           C  
ATOM   4471  HA  TYR A 279      15.407  19.562 -13.745  1.00 98.53           H  
ATOM   4472  C   TYR A 279      14.842  18.602 -15.551  1.00 98.53           C  
ATOM   4473  CB  TYR A 279      16.791  17.953 -14.067  1.00 98.53           C  
ATOM   4474  HB2 TYR A 279      16.747  16.870 -14.175  1.00 98.53           H  
ATOM   4475  HB3 TYR A 279      17.233  18.164 -13.094  1.00 98.53           H  
ATOM   4476  O   TYR A 279      14.647  19.690 -16.102  1.00 98.53           O  
ATOM   4477  CG  TYR A 279      17.687  18.507 -15.157  1.00 98.53           C  
ATOM   4478  CD1 TYR A 279      17.866  17.793 -16.360  1.00 98.53           C  
ATOM   4479  HD1 TYR A 279      17.419  16.818 -16.485  1.00 98.53           H  
ATOM   4480  CD2 TYR A 279      18.264  19.780 -14.999  1.00 98.53           C  
ATOM   4481  HD2 TYR A 279      18.118  20.318 -14.074  1.00 98.53           H  
ATOM   4482  CE1 TYR A 279      18.595  18.369 -17.417  1.00 98.53           C  
ATOM   4483  HE1 TYR A 279      18.724  17.840 -18.349  1.00 98.53           H  
ATOM   4484  CE2 TYR A 279      19.009  20.351 -16.047  1.00 98.53           C  
ATOM   4485  HE2 TYR A 279      19.456  21.327 -15.928  1.00 98.53           H  
ATOM   4486  OH  TYR A 279      19.856  20.224 -18.279  1.00 98.53           O  
ATOM   4487  HH  TYR A 279      20.244  21.056 -18.000  1.00 98.53           H  
ATOM   4488  CZ  TYR A 279      19.156  19.654 -17.263  1.00 98.53           C  
ATOM   4489  N   PHE A 280      14.553  17.447 -16.152  1.00 98.65           N  
ATOM   4490  H   PHE A 280      14.716  16.583 -15.655  1.00 98.65           H  
ATOM   4491  CA  PHE A 280      14.086  17.384 -17.531  1.00 98.65           C  
ATOM   4492  HA  PHE A 280      14.783  17.946 -18.154  1.00 98.65           H  
ATOM   4493  C   PHE A 280      12.719  18.035 -17.722  1.00 98.65           C  
ATOM   4494  CB  PHE A 280      14.052  15.931 -18.006  1.00 98.65           C  
ATOM   4495  HB2 PHE A 280      13.530  15.317 -17.273  1.00 98.65           H  
ATOM   4496  HB3 PHE A 280      13.477  15.904 -18.931  1.00 98.65           H  
ATOM   4497  O   PHE A 280      12.504  18.695 -18.738  1.00 98.65           O  
ATOM   4498  CG  PHE A 280      15.407  15.340 -18.322  1.00 98.65           C  
ATOM   4499  CD1 PHE A 280      16.238  15.979 -19.262  1.00 98.65           C  
ATOM   4500  HD1 PHE A 280      15.916  16.889 -19.747  1.00 98.65           H  
ATOM   4501  CD2 PHE A 280      15.816  14.128 -17.735  1.00 98.65           C  
ATOM   4502  HD2 PHE A 280      15.169  13.621 -17.035  1.00 98.65           H  
ATOM   4503  CE1 PHE A 280      17.476  15.418 -19.604  1.00 98.65           C  
ATOM   4504  HE1 PHE A 280      18.099  15.894 -20.347  1.00 98.65           H  
ATOM   4505  CE2 PHE A 280      17.056  13.563 -18.079  1.00 98.65           C  
ATOM   4506  HE2 PHE A 280      17.358  12.620 -17.646  1.00 98.65           H  
ATOM   4507  CZ  PHE A 280      17.877  14.208 -19.021  1.00 98.65           C  
ATOM   4508  HZ  PHE A 280      18.801  13.756 -19.352  1.00 98.65           H  
ATOM   4509  N   LEU A 281      11.813  17.911 -16.752  1.00 98.67           N  
ATOM   4510  H   LEU A 281      12.034  17.333 -15.954  1.00 98.67           H  
ATOM   4511  CA  LEU A 281      10.520  18.587 -16.799  1.00 98.67           C  
ATOM   4512  HA  LEU A 281      10.023  18.331 -17.734  1.00 98.67           H  
ATOM   4513  C   LEU A 281      10.682  20.108 -16.795  1.00 98.67           C  
ATOM   4514  CB  LEU A 281       9.662  18.127 -15.614  1.00 98.67           C  
ATOM   4515  HB2 LEU A 281      10.259  18.190 -14.704  1.00 98.67           H  
ATOM   4516  HB3 LEU A 281       8.820  18.810 -15.511  1.00 98.67           H  
ATOM   4517  O   LEU A 281      10.115  20.781 -17.653  1.00 98.67           O  
ATOM   4518  CG  LEU A 281       9.102  16.705 -15.763  1.00 98.67           C  
ATOM   4519  HG  LEU A 281       9.877  16.020 -16.105  1.00 98.67           H  
ATOM   4520  CD1 LEU A 281       8.576  16.252 -14.407  1.00 98.67           C  
ATOM   4521 HD11 LEU A 281       9.422  16.116 -13.734  1.00 98.67           H  
ATOM   4522 HD12 LEU A 281       8.042  15.307 -14.503  1.00 98.67           H  
ATOM   4523 HD13 LEU A 281       7.904  17.005 -13.994  1.00 98.67           H  
ATOM   4524  CD2 LEU A 281       7.941  16.652 -16.753  1.00 98.67           C  
ATOM   4525 HD21 LEU A 281       8.190  17.201 -17.661  1.00 98.67           H  
ATOM   4526 HD22 LEU A 281       7.735  15.613 -17.011  1.00 98.67           H  
ATOM   4527 HD23 LEU A 281       7.047  17.077 -16.296  1.00 98.67           H  
ATOM   4528  N   VAL A 282      11.492  20.662 -15.890  1.00 97.54           N  
ATOM   4529  H   VAL A 282      11.962  20.067 -15.222  1.00 97.54           H  
ATOM   4530  CA  VAL A 282      11.671  22.119 -15.805  1.00 97.54           C  
ATOM   4531  HA  VAL A 282      10.682  22.577 -15.788  1.00 97.54           H  
ATOM   4532  C   VAL A 282      12.372  22.678 -17.053  1.00 97.54           C  
ATOM   4533  CB  VAL A 282      12.377  22.519 -14.498  1.00 97.54           C  
ATOM   4534  HB  VAL A 282      13.373  22.079 -14.459  1.00 97.54           H  
ATOM   4535  O   VAL A 282      12.042  23.777 -17.499  1.00 97.54           O  
ATOM   4536  CG1 VAL A 282      12.478  24.041 -14.398  1.00 97.54           C  
ATOM   4537 HG11 VAL A 282      13.163  24.418 -15.158  1.00 97.54           H  
ATOM   4538 HG12 VAL A 282      12.838  24.315 -13.407  1.00 97.54           H  
ATOM   4539 HG13 VAL A 282      11.499  24.495 -14.547  1.00 97.54           H  
ATOM   4540  CG2 VAL A 282      11.573  22.088 -13.262  1.00 97.54           C  
ATOM   4541 HG21 VAL A 282      10.606  22.590 -13.256  1.00 97.54           H  
ATOM   4542 HG22 VAL A 282      12.121  22.344 -12.354  1.00 97.54           H  
ATOM   4543 HG23 VAL A 282      11.400  21.012 -13.261  1.00 97.54           H  
ATOM   4544  N   LYS A 283      13.257  21.903 -17.696  1.00 97.34           N  
ATOM   4545  H   LYS A 283      13.527  21.033 -17.260  1.00 97.34           H  
ATOM   4546  CA  LYS A 283      13.849  22.262 -18.999  1.00 97.34           C  
ATOM   4547  HA  LYS A 283      14.087  23.326 -18.987  1.00 97.34           H  
ATOM   4548  C   LYS A 283      12.899  22.111 -20.190  1.00 97.34           C  
ATOM   4549  CB  LYS A 283      15.141  21.461 -19.228  1.00 97.34           C  
ATOM   4550  HB2 LYS A 283      14.929  20.397 -19.122  1.00 97.34           H  
ATOM   4551  HB3 LYS A 283      15.483  21.628 -20.249  1.00 97.34           H  
ATOM   4552  O   LYS A 283      13.173  22.673 -21.249  1.00 97.34           O  
ATOM   4553  CG  LYS A 283      16.290  21.838 -18.280  1.00 97.34           C  
ATOM   4554  HG2 LYS A 283      17.162  21.253 -18.573  1.00 97.34           H  
ATOM   4555  HG3 LYS A 283      16.031  21.568 -17.256  1.00 97.34           H  
ATOM   4556  CD  LYS A 283      16.655  23.332 -18.323  1.00 97.34           C  
ATOM   4557  HD2 LYS A 283      15.869  23.914 -17.841  1.00 97.34           H  
ATOM   4558  HD3 LYS A 283      16.771  23.655 -19.357  1.00 97.34           H  
ATOM   4559  CE  LYS A 283      17.964  23.551 -17.568  1.00 97.34           C  
ATOM   4560  HE2 LYS A 283      18.759  23.002 -18.072  1.00 97.34           H  
ATOM   4561  HE3 LYS A 283      17.860  23.138 -16.564  1.00 97.34           H  
ATOM   4562  NZ  LYS A 283      18.341  24.979 -17.450  1.00 97.34           N  
ATOM   4563  HZ1 LYS A 283      17.705  25.446 -16.819  1.00 97.34           H  
ATOM   4564  HZ2 LYS A 283      19.235  25.036 -16.984  1.00 97.34           H  
ATOM   4565  HZ3 LYS A 283      18.379  25.488 -18.321  1.00 97.34           H  
ATOM   4566  N   ASN A 284      11.775  21.411 -20.031  1.00 97.98           N  
ATOM   4567  H   ASN A 284      11.600  21.000 -19.126  1.00 97.98           H  
ATOM   4568  CA  ASN A 284      10.796  21.168 -21.090  1.00 97.98           C  
ATOM   4569  HA  ASN A 284      11.049  21.770 -21.963  1.00 97.98           H  
ATOM   4570  C   ASN A 284       9.380  21.586 -20.644  1.00 97.98           C  
ATOM   4571  CB  ASN A 284      10.882  19.697 -21.528  1.00 97.98           C  
ATOM   4572  HB2 ASN A 284      10.099  19.489 -22.257  1.00 97.98           H  
ATOM   4573  HB3 ASN A 284      10.734  19.039 -20.672  1.00 97.98           H  
ATOM   4574  O   ASN A 284       8.544  20.724 -20.360  1.00 97.98           O  
ATOM   4575  CG  ASN A 284      12.206  19.386 -22.194  1.00 97.98           C  
ATOM   4576  ND2 ASN A 284      13.158  18.855 -21.468  1.00 97.98           N  
ATOM   4577 HD21 ASN A 284      12.992  18.681 -20.487  1.00 97.98           H  
ATOM   4578 HD22 ASN A 284      14.028  18.645 -21.937  1.00 97.98           H  
ATOM   4579  OD1 ASN A 284      12.396  19.655 -23.366  1.00 97.98           O  
ATOM   4580  N   PRO A 285       9.051  22.897 -20.642  1.00 96.64           N  
ATOM   4581  CA  PRO A 285       7.790  23.409 -20.090  1.00 96.64           C  
ATOM   4582  HA  PRO A 285       7.799  23.247 -19.012  1.00 96.64           H  
ATOM   4583  C   PRO A 285       6.524  22.770 -20.675  1.00 96.64           C  
ATOM   4584  CB  PRO A 285       7.812  24.916 -20.366  1.00 96.64           C  
ATOM   4585  HB2 PRO A 285       7.396  25.129 -21.351  1.00 96.64           H  
ATOM   4586  HB3 PRO A 285       7.276  25.471 -19.597  1.00 96.64           H  
ATOM   4587  O   PRO A 285       5.546  22.564 -19.964  1.00 96.64           O  
ATOM   4588  CG  PRO A 285       9.301  25.248 -20.365  1.00 96.64           C  
ATOM   4589  HG2 PRO A 285       9.520  26.148 -20.940  1.00 96.64           H  
ATOM   4590  HG3 PRO A 285       9.652  25.353 -19.338  1.00 96.64           H  
ATOM   4591  CD  PRO A 285       9.933  24.008 -20.988  1.00 96.64           C  
ATOM   4592  HD2 PRO A 285      10.934  23.880 -20.578  1.00 96.64           H  
ATOM   4593  HD3 PRO A 285       9.982  24.117 -22.072  1.00 96.64           H  
ATOM   4594  N   HIS A 286       6.544  22.413 -21.961  1.00 97.41           N  
ATOM   4595  H   HIS A 286       7.395  22.564 -22.485  1.00 97.41           H  
ATOM   4596  CA  HIS A 286       5.425  21.741 -22.624  1.00 97.41           C  
ATOM   4597  HA  HIS A 286       4.513  22.298 -22.410  1.00 97.41           H  
ATOM   4598  C   HIS A 286       5.206  20.306 -22.105  1.00 97.41           C  
ATOM   4599  CB  HIS A 286       5.659  21.770 -24.142  1.00 97.41           C  
ATOM   4600  HB2 HIS A 286       4.759  21.399 -24.632  1.00 97.41           H  
ATOM   4601  HB3 HIS A 286       5.803  22.802 -24.461  1.00 97.41           H  
ATOM   4602  O   HIS A 286       4.064  19.863 -21.994  1.00 97.41           O  
ATOM   4603  CG  HIS A 286       6.836  20.943 -24.607  1.00 97.41           C  
ATOM   4604  CD2 HIS A 286       6.765  19.696 -25.166  1.00 97.41           C  
ATOM   4605  HD2 HIS A 286       5.866  19.127 -25.351  1.00 97.41           H  
ATOM   4606  ND1 HIS A 286       8.175  21.282 -24.551  1.00 97.41           N  
ATOM   4607  HD1 HIS A 286       8.573  22.172 -24.286  1.00 97.41           H  
ATOM   4608  CE1 HIS A 286       8.887  20.259 -25.057  1.00 97.41           C  
ATOM   4609  HE1 HIS A 286       9.962  20.227 -25.159  1.00 97.41           H  
ATOM   4610  NE2 HIS A 286       8.063  19.284 -25.458  1.00 97.41           N  
ATOM   4611  N   VAL A 287       6.278  19.591 -21.745  1.00 98.62           N  
ATOM   4612  H   VAL A 287       7.187  20.029 -21.798  1.00 98.62           H  
ATOM   4613  CA  VAL A 287       6.209  18.264 -21.113  1.00 98.62           C  
ATOM   4614  HA  VAL A 287       5.471  17.660 -21.640  1.00 98.62           H  
ATOM   4615  C   VAL A 287       5.751  18.395 -19.663  1.00 98.62           C  
ATOM   4616  CB  VAL A 287       7.567  17.536 -21.168  1.00 98.62           C  
ATOM   4617  HB  VAL A 287       8.315  18.116 -20.627  1.00 98.62           H  
ATOM   4618  O   VAL A 287       4.862  17.658 -19.238  1.00 98.62           O  
ATOM   4619  CG1 VAL A 287       7.477  16.154 -20.523  1.00 98.62           C  
ATOM   4620 HG11 VAL A 287       6.695  15.562 -20.998  1.00 98.62           H  
ATOM   4621 HG12 VAL A 287       8.429  15.638 -20.644  1.00 98.62           H  
ATOM   4622 HG13 VAL A 287       7.258  16.230 -19.457  1.00 98.62           H  
ATOM   4623  CG2 VAL A 287       8.055  17.333 -22.603  1.00 98.62           C  
ATOM   4624 HG21 VAL A 287       7.332  16.760 -23.184  1.00 98.62           H  
ATOM   4625 HG22 VAL A 287       8.214  18.302 -23.076  1.00 98.62           H  
ATOM   4626 HG23 VAL A 287       9.008  16.806 -22.605  1.00 98.62           H  
ATOM   4627  N   LEU A 288       6.308  19.364 -18.926  1.00 98.44           N  
ATOM   4628  H   LEU A 288       7.055  19.906 -19.335  1.00 98.44           H  
ATOM   4629  CA  LEU A 288       5.901  19.678 -17.555  1.00 98.44           C  
ATOM   4630  HA  LEU A 288       6.073  18.801 -16.931  1.00 98.44           H  
ATOM   4631  C   LEU A 288       4.406  19.990 -17.465  1.00 98.44           C  
ATOM   4632  CB  LEU A 288       6.769  20.835 -17.031  1.00 98.44           C  
ATOM   4633  HB2 LEU A 288       7.796  20.475 -16.969  1.00 98.44           H  
ATOM   4634  HB3 LEU A 288       6.738  21.652 -17.751  1.00 98.44           H  
ATOM   4635  O   LEU A 288       3.724  19.448 -16.599  1.00 98.44           O  
ATOM   4636  CG  LEU A 288       6.371  21.398 -15.654  1.00 98.44           C  
ATOM   4637  HG  LEU A 288       5.351  21.780 -15.701  1.00 98.44           H  
ATOM   4638  CD1 LEU A 288       6.457  20.356 -14.544  1.00 98.44           C  
ATOM   4639 HD11 LEU A 288       7.492  20.062 -14.371  1.00 98.44           H  
ATOM   4640 HD12 LEU A 288       5.861  19.482 -14.809  1.00 98.44           H  
ATOM   4641 HD13 LEU A 288       6.063  20.783 -13.622  1.00 98.44           H  
ATOM   4642  CD2 LEU A 288       7.296  22.552 -15.274  1.00 98.44           C  
ATOM   4643 HD21 LEU A 288       7.230  23.340 -16.025  1.00 98.44           H  
ATOM   4644 HD22 LEU A 288       8.327  22.204 -15.213  1.00 98.44           H  
ATOM   4645 HD23 LEU A 288       7.000  22.965 -14.309  1.00 98.44           H  
ATOM   4646  N   GLN A 289       3.888  20.805 -18.386  1.00 97.98           N  
ATOM   4647  H   GLN A 289       4.513  21.259 -19.036  1.00 97.98           H  
ATOM   4648  CA  GLN A 289       2.468  21.133 -18.441  1.00 97.98           C  
ATOM   4649  HA  GLN A 289       2.183  21.576 -17.487  1.00 97.98           H  
ATOM   4650  C   GLN A 289       1.605  19.879 -18.634  1.00 97.98           C  
ATOM   4651  CB  GLN A 289       2.226  22.174 -19.543  1.00 97.98           C  
ATOM   4652  HB2 GLN A 289       2.826  23.060 -19.339  1.00 97.98           H  
ATOM   4653  HB3 GLN A 289       2.515  21.764 -20.511  1.00 97.98           H  
ATOM   4654  O   GLN A 289       0.691  19.656 -17.845  1.00 97.98           O  
ATOM   4655  CG  GLN A 289       0.745  22.568 -19.577  1.00 97.98           C  
ATOM   4656  HG2 GLN A 289       0.143  21.690 -19.813  1.00 97.98           H  
ATOM   4657  HG3 GLN A 289       0.443  22.930 -18.594  1.00 97.98           H  
ATOM   4658  CD  GLN A 289       0.400  23.632 -20.605  1.00 97.98           C  
ATOM   4659  NE2 GLN A 289      -0.857  24.001 -20.665  1.00 97.98           N  
ATOM   4660 HE21 GLN A 289      -1.114  24.619 -21.421  1.00 97.98           H  
ATOM   4661 HE22 GLN A 289      -1.529  23.394 -20.218  1.00 97.98           H  
ATOM   4662  OE1 GLN A 289       1.215  24.131 -21.368  1.00 97.98           O  
ATOM   4663  N   LYS A 290       1.918  19.028 -19.623  1.00 98.33           N  
ATOM   4664  H   LYS A 290       2.688  19.265 -20.233  1.00 98.33           H  
ATOM   4665  CA  LYS A 290       1.179  17.774 -19.862  1.00 98.33           C  
ATOM   4666  HA  LYS A 290       0.136  18.001 -20.080  1.00 98.33           H  
ATOM   4667  C   LYS A 290       1.178  16.858 -18.632  1.00 98.33           C  
ATOM   4668  CB  LYS A 290       1.798  17.015 -21.044  1.00 98.33           C  
ATOM   4669  HB2 LYS A 290       2.876  16.961 -20.895  1.00 98.33           H  
ATOM   4670  HB3 LYS A 290       1.412  15.995 -21.027  1.00 98.33           H  
ATOM   4671  O   LYS A 290       0.133  16.326 -18.262  1.00 98.33           O  
ATOM   4672  CG  LYS A 290       1.508  17.599 -22.437  1.00 98.33           C  
ATOM   4673  HG2 LYS A 290       0.438  17.555 -22.641  1.00 98.33           H  
ATOM   4674  HG3 LYS A 290       1.849  18.632 -22.498  1.00 98.33           H  
ATOM   4675  CD  LYS A 290       2.274  16.727 -23.444  1.00 98.33           C  
ATOM   4676  HD2 LYS A 290       1.952  15.693 -23.323  1.00 98.33           H  
ATOM   4677  HD3 LYS A 290       3.333  16.787 -23.192  1.00 98.33           H  
ATOM   4678  CE  LYS A 290       2.141  17.113 -24.916  1.00 98.33           C  
ATOM   4679  HE2 LYS A 290       2.598  18.092 -25.057  1.00 98.33           H  
ATOM   4680  HE3 LYS A 290       1.084  17.177 -25.174  1.00 98.33           H  
ATOM   4681  NZ  LYS A 290       2.821  16.087 -25.760  1.00 98.33           N  
ATOM   4682  HZ1 LYS A 290       3.746  15.835 -25.441  1.00 98.33           H  
ATOM   4683  HZ2 LYS A 290       2.367  15.186 -25.708  1.00 98.33           H  
ATOM   4684  HZ3 LYS A 290       2.911  16.344 -26.732  1.00 98.33           H  
ATOM   4685  N   ALA A 291       2.331  16.696 -17.979  1.00 98.63           N  
ATOM   4686  H   ALA A 291       3.156  17.156 -18.338  1.00 98.63           H  
ATOM   4687  CA  ALA A 291       2.458  15.862 -16.786  1.00 98.63           C  
ATOM   4688  HA  ALA A 291       2.033  14.881 -16.996  1.00 98.63           H  
ATOM   4689  C   ALA A 291       1.677  16.439 -15.589  1.00 98.63           C  
ATOM   4690  CB  ALA A 291       3.951  15.686 -16.480  1.00 98.63           C  
ATOM   4691  HB1 ALA A 291       4.471  15.303 -17.359  1.00 98.63           H  
ATOM   4692  HB2 ALA A 291       4.075  14.971 -15.667  1.00 98.63           H  
ATOM   4693  HB3 ALA A 291       4.393  16.641 -16.196  1.00 98.63           H  
ATOM   4694  O   ALA A 291       1.011  15.699 -14.867  1.00 98.63           O  
ATOM   4695  N   ALA A 292       1.698  17.762 -15.402  1.00 97.83           N  
ATOM   4696  H   ALA A 292       2.275  18.331 -16.005  1.00 97.83           H  
ATOM   4697  CA  ALA A 292       0.929  18.432 -14.355  1.00 97.83           C  
ATOM   4698  HA  ALA A 292       1.114  17.923 -13.409  1.00 97.83           H  
ATOM   4699  C   ALA A 292      -0.589  18.365 -14.598  1.00 97.83           C  
ATOM   4700  CB  ALA A 292       1.427  19.876 -14.235  1.00 97.83           C  
ATOM   4701  HB1 ALA A 292       1.250  20.411 -15.168  1.00 97.83           H  
ATOM   4702  HB2 ALA A 292       0.897  20.377 -13.425  1.00 97.83           H  
ATOM   4703  HB3 ALA A 292       2.495  19.881 -14.017  1.00 97.83           H  
ATOM   4704  O   ALA A 292      -1.355  18.163 -13.654  1.00 97.83           O  
ATOM   4705  N   GLU A 293      -1.033  18.492 -15.852  1.00 98.21           N  
ATOM   4706  H   GLU A 293      -0.366  18.709 -16.578  1.00 98.21           H  
ATOM   4707  CA  GLU A 293      -2.436  18.322 -16.243  1.00 98.21           C  
ATOM   4708  HA  GLU A 293      -3.062  18.968 -15.627  1.00 98.21           H  
ATOM   4709  C   GLU A 293      -2.918  16.881 -16.008  1.00 98.21           C  
ATOM   4710  CB  GLU A 293      -2.623  18.723 -17.717  1.00 98.21           C  
ATOM   4711  HB2 GLU A 293      -1.846  18.244 -18.314  1.00 98.21           H  
ATOM   4712  HB3 GLU A 293      -3.591  18.358 -18.059  1.00 98.21           H  
ATOM   4713  O   GLU A 293      -4.023  16.681 -15.498  1.00 98.21           O  
ATOM   4714  CG  GLU A 293      -2.582  20.248 -17.930  1.00 98.21           C  
ATOM   4715  HG2 GLU A 293      -3.446  20.685 -17.429  1.00 98.21           H  
ATOM   4716  HG3 GLU A 293      -1.691  20.658 -17.454  1.00 98.21           H  
ATOM   4717  CD  GLU A 293      -2.593  20.671 -19.412  1.00 98.21           C  
ATOM   4718  OE1 GLU A 293      -2.491  21.900 -19.662  1.00 98.21           O  
ATOM   4719  OE2 GLU A 293      -2.719  19.792 -20.295  1.00 98.21           O  
ATOM   4720  N   GLU A 294      -2.090  15.871 -16.308  1.00 98.34           N  
ATOM   4721  H   GLU A 294      -1.212  16.082 -16.762  1.00 98.34           H  
ATOM   4722  CA  GLU A 294      -2.382  14.477 -15.956  1.00 98.34           C  
ATOM   4723  HA  GLU A 294      -3.354  14.217 -16.375  1.00 98.34           H  
ATOM   4724  C   GLU A 294      -2.497  14.296 -14.440  1.00 98.34           C  
ATOM   4725  CB  GLU A 294      -1.338  13.515 -16.552  1.00 98.34           C  
ATOM   4726  HB2 GLU A 294      -0.348  13.755 -16.164  1.00 98.34           H  
ATOM   4727  HB3 GLU A 294      -1.327  13.627 -17.636  1.00 98.34           H  
ATOM   4728  O   GLU A 294      -3.509  13.770 -13.974  1.00 98.34           O  
ATOM   4729  CG  GLU A 294      -1.688  12.060 -16.202  1.00 98.34           C  
ATOM   4730  HG2 GLU A 294      -1.697  11.934 -15.119  1.00 98.34           H  
ATOM   4731  HG3 GLU A 294      -2.692  11.844 -16.566  1.00 98.34           H  
ATOM   4732  CD  GLU A 294      -0.698  11.055 -16.787  1.00 98.34           C  
ATOM   4733  OE1 GLU A 294      -1.091  10.329 -17.727  1.00 98.34           O  
ATOM   4734  OE2 GLU A 294       0.444  10.976 -16.288  1.00 98.34           O  
ATOM   4735  N   ALA A 295      -1.517  14.775 -13.668  1.00 97.53           N  
ATOM   4736  H   ALA A 295      -0.701  15.172 -14.112  1.00 97.53           H  
ATOM   4737  CA  ALA A 295      -1.528  14.662 -12.213  1.00 97.53           C  
ATOM   4738  HA  ALA A 295      -1.538  13.604 -11.950  1.00 97.53           H  
ATOM   4739  C   ALA A 295      -2.787  15.298 -11.600  1.00 97.53           C  
ATOM   4740  CB  ALA A 295      -0.242  15.282 -11.656  1.00 97.53           C  
ATOM   4741  HB1 ALA A 295      -0.223  15.168 -10.573  1.00 97.53           H  
ATOM   4742  HB2 ALA A 295      -0.192  16.342 -11.906  1.00 97.53           H  
ATOM   4743  HB3 ALA A 295       0.626  14.775 -12.079  1.00 97.53           H  
ATOM   4744  O   ALA A 295      -3.450  14.675 -10.774  1.00 97.53           O  
ATOM   4745  N   ALA A 296      -3.178  16.495 -12.049  1.00 94.28           N  
ATOM   4746  H   ALA A 296      -2.597  16.964 -12.729  1.00 94.28           H  
ATOM   4747  CA  ALA A 296      -4.388  17.169 -11.577  1.00 94.28           C  
ATOM   4748  HA  ALA A 296      -4.358  17.217 -10.488  1.00 94.28           H  
ATOM   4749  C   ALA A 296      -5.685  16.435 -11.967  1.00 94.28           C  
ATOM   4750  CB  ALA A 296      -4.380  18.599 -12.129  1.00 94.28           C  
ATOM   4751  HB1 ALA A 296      -4.399  18.577 -13.219  1.00 94.28           H  
ATOM   4752  HB2 ALA A 296      -5.254  19.138 -11.764  1.00 94.28           H  
ATOM   4753  HB3 ALA A 296      -3.478  19.116 -11.800  1.00 94.28           H  
ATOM   4754  O   ALA A 296      -6.650  16.437 -11.202  1.00 94.28           O  
ATOM   4755  N   ARG A 297      -5.719  15.809 -13.150  1.00 96.88           N  
ATOM   4756  H   ARG A 297      -4.901  15.876 -13.738  1.00 96.88           H  
ATOM   4757  CA  ARG A 297      -6.878  15.055 -13.650  1.00 96.88           C  
ATOM   4758  HA  ARG A 297      -7.786  15.615 -13.426  1.00 96.88           H  
ATOM   4759  C   ARG A 297      -7.038  13.694 -12.968  1.00 96.88           C  
ATOM   4760  CB  ARG A 297      -6.729  14.913 -15.173  1.00 96.88           C  
ATOM   4761  HB2 ARG A 297      -6.668  15.910 -15.611  1.00 96.88           H  
ATOM   4762  HB3 ARG A 297      -5.794  14.393 -15.379  1.00 96.88           H  
ATOM   4763  O   ARG A 297      -8.170  13.250 -12.793  1.00 96.88           O  
ATOM   4764  CG  ARG A 297      -7.891  14.155 -15.836  1.00 96.88           C  
ATOM   4765  HG2 ARG A 297      -7.961  13.148 -15.423  1.00 96.88           H  
ATOM   4766  HG3 ARG A 297      -8.823  14.678 -15.627  1.00 96.88           H  
ATOM   4767  CD  ARG A 297      -7.712  14.048 -17.359  1.00 96.88           C  
ATOM   4768  HD2 ARG A 297      -8.562  13.511 -17.782  1.00 96.88           H  
ATOM   4769  HD3 ARG A 297      -7.714  15.055 -17.777  1.00 96.88           H  
ATOM   4770  NE  ARG A 297      -6.452  13.376 -17.744  1.00 96.88           N  
ATOM   4771  HE  ARG A 297      -5.708  13.976 -18.071  1.00 96.88           H  
ATOM   4772  NH1 ARG A 297      -7.013  11.206 -17.216  1.00 96.88           N  
ATOM   4773 HH11 ARG A 297      -6.723  10.244 -17.109  1.00 96.88           H  
ATOM   4774 HH12 ARG A 297      -7.913  11.517 -16.879  1.00 96.88           H  
ATOM   4775  NH2 ARG A 297      -4.976  11.656 -17.995  1.00 96.88           N  
ATOM   4776 HH21 ARG A 297      -4.700  10.698 -17.836  1.00 96.88           H  
ATOM   4777 HH22 ARG A 297      -4.252  12.290 -18.302  1.00 96.88           H  
ATOM   4778  CZ  ARG A 297      -6.157  12.088 -17.654  1.00 96.88           C  
ATOM   4779  N   VAL A 298      -5.933  13.019 -12.650  1.00 95.61           N  
ATOM   4780  H   VAL A 298      -5.048  13.443 -12.887  1.00 95.61           H  
ATOM   4781  CA  VAL A 298      -5.920  11.639 -12.134  1.00 95.61           C  
ATOM   4782  HA  VAL A 298      -6.818  11.119 -12.468  1.00 95.61           H  
ATOM   4783  C   VAL A 298      -5.945  11.603 -10.605  1.00 95.61           C  
ATOM   4784  CB  VAL A 298      -4.704  10.876 -12.699  1.00 95.61           C  
ATOM   4785  HB  VAL A 298      -3.800  11.440 -12.473  1.00 95.61           H  
ATOM   4786  O   VAL A 298      -6.728  10.853 -10.023  1.00 95.61           O  
ATOM   4787  CG1 VAL A 298      -4.567   9.479 -12.095  1.00 95.61           C  
ATOM   4788 HG11 VAL A 298      -5.481   8.905 -12.248  1.00 95.61           H  
ATOM   4789 HG12 VAL A 298      -3.728   8.962 -12.561  1.00 95.61           H  
ATOM   4790 HG13 VAL A 298      -4.358   9.540 -11.026  1.00 95.61           H  
ATOM   4791  CG2 VAL A 298      -4.817  10.696 -14.222  1.00 95.61           C  
ATOM   4792 HG21 VAL A 298      -3.930  10.181 -14.591  1.00 95.61           H  
ATOM   4793 HG22 VAL A 298      -4.876  11.667 -14.713  1.00 95.61           H  
ATOM   4794 HG23 VAL A 298      -5.701  10.105 -14.460  1.00 95.61           H  
ATOM   4795  N   LEU A 299      -5.135  12.428  -9.937  1.00 93.83           N  
ATOM   4796  H   LEU A 299      -4.562  13.076 -10.458  1.00 93.83           H  
ATOM   4797  CA  LEU A 299      -5.018  12.448  -8.478  1.00 93.83           C  
ATOM   4798  HA  LEU A 299      -5.146  11.436  -8.095  1.00 93.83           H  
ATOM   4799  C   LEU A 299      -6.128  13.310  -7.859  1.00 93.83           C  
ATOM   4800  CB  LEU A 299      -3.616  12.944  -8.072  1.00 93.83           C  
ATOM   4801  HB2 LEU A 299      -3.552  12.918  -6.984  1.00 93.83           H  
ATOM   4802  HB3 LEU A 299      -3.529  13.981  -8.396  1.00 93.83           H  
ATOM   4803  O   LEU A 299      -5.867  14.396  -7.340  1.00 93.83           O  
ATOM   4804  CG  LEU A 299      -2.409  12.192  -8.652  1.00 93.83           C  
ATOM   4805  HG  LEU A 299      -2.367  12.348  -9.730  1.00 93.83           H  
ATOM   4806  CD1 LEU A 299      -1.128  12.761  -8.040  1.00 93.83           C  
ATOM   4807 HD11 LEU A 299      -1.050  13.824  -8.270  1.00 93.83           H  
ATOM   4808 HD12 LEU A 299      -0.263  12.253  -8.466  1.00 93.83           H  
ATOM   4809 HD13 LEU A 299      -1.121  12.618  -6.960  1.00 93.83           H  
ATOM   4810  CD2 LEU A 299      -2.506  10.695  -8.377  1.00 93.83           C  
ATOM   4811 HD21 LEU A 299      -1.526  10.221  -8.437  1.00 93.83           H  
ATOM   4812 HD22 LEU A 299      -3.149  10.242  -9.131  1.00 93.83           H  
ATOM   4813 HD23 LEU A 299      -2.931  10.523  -7.389  1.00 93.83           H  
ATOM   4814  N   VAL A 300      -7.379  12.861  -7.935  1.00 88.36           N  
ATOM   4815  H   VAL A 300      -7.531  11.971  -8.388  1.00 88.36           H  
ATOM   4816  CA  VAL A 300      -8.542  13.642  -7.471  1.00 88.36           C  
ATOM   4817  HA  VAL A 300      -8.337  14.696  -7.660  1.00 88.36           H  
ATOM   4818  C   VAL A 300      -8.793  13.538  -5.967  1.00 88.36           C  
ATOM   4819  CB  VAL A 300      -9.817  13.295  -8.258  1.00 88.36           C  
ATOM   4820  HB  VAL A 300     -10.639  13.885  -7.853  1.00 88.36           H  
ATOM   4821  O   VAL A 300      -9.416  14.433  -5.394  1.00 88.36           O  
ATOM   4822  CG1 VAL A 300      -9.655  13.679  -9.732  1.00 88.36           C  
ATOM   4823 HG11 VAL A 300     -10.591  13.516 -10.265  1.00 88.36           H  
ATOM   4824 HG12 VAL A 300      -8.878  13.073 -10.198  1.00 88.36           H  
ATOM   4825 HG13 VAL A 300      -9.374  14.729  -9.816  1.00 88.36           H  
ATOM   4826  CG2 VAL A 300     -10.210  11.816  -8.185  1.00 88.36           C  
ATOM   4827 HG21 VAL A 300     -11.185  11.675  -8.652  1.00 88.36           H  
ATOM   4828 HG22 VAL A 300     -10.278  11.492  -7.146  1.00 88.36           H  
ATOM   4829 HG23 VAL A 300      -9.479  11.209  -8.718  1.00 88.36           H  
ATOM   4830  N   ASP A 301      -8.284  12.487  -5.326  1.00 84.02           N  
ATOM   4831  H   ASP A 301      -7.772  11.791  -5.849  1.00 84.02           H  
ATOM   4832  CA  ASP A 301      -8.463  12.273  -3.892  1.00 84.02           C  
ATOM   4833  HA  ASP A 301      -9.492  12.545  -3.660  1.00 84.02           H  
ATOM   4834  C   ASP A 301      -7.537  13.186  -3.058  1.00 84.02           C  
ATOM   4835  CB  ASP A 301      -8.303  10.781  -3.553  1.00 84.02           C  
ATOM   4836  HB2 ASP A 301      -7.332  10.444  -3.916  1.00 84.02           H  
ATOM   4837  HB3 ASP A 301      -8.332  10.646  -2.472  1.00 84.02           H  
ATOM   4838  O   ASP A 301      -6.514  13.680  -3.562  1.00 84.02           O  
ATOM   4839  CG  ASP A 301      -9.408   9.923  -4.178  1.00 84.02           C  
ATOM   4840  OD1 ASP A 301     -10.557  10.410  -4.262  1.00 84.02           O  
ATOM   4841  OD2 ASP A 301      -9.085   8.822  -4.677  1.00 84.02           O  
ATOM   4842  N   PRO A 302      -7.881  13.451  -1.778  1.00 77.92           N  
ATOM   4843  CA  PRO A 302      -7.053  14.265  -0.882  1.00 77.92           C  
ATOM   4844  HA  PRO A 302      -6.997  15.280  -1.274  1.00 77.92           H  
ATOM   4845  C   PRO A 302      -5.629  13.721  -0.701  1.00 77.92           C  
ATOM   4846  CB  PRO A 302      -7.809  14.271   0.449  1.00 77.92           C  
ATOM   4847  HB2 PRO A 302      -7.686  15.218   0.974  1.00 77.92           H  
ATOM   4848  HB3 PRO A 302      -7.489  13.428   1.061  1.00 77.92           H  
ATOM   4849  O   PRO A 302      -4.689  14.498  -0.543  1.00 77.92           O  
ATOM   4850  CG  PRO A 302      -9.263  14.046   0.057  1.00 77.92           C  
ATOM   4851  HG2 PRO A 302      -9.843  13.614   0.872  1.00 77.92           H  
ATOM   4852  HG3 PRO A 302      -9.703  14.984  -0.281  1.00 77.92           H  
ATOM   4853  CD  PRO A 302      -9.130  13.085  -1.117  1.00 77.92           C  
ATOM   4854  HD2 PRO A 302      -9.062  12.061  -0.751  1.00 77.92           H  
ATOM   4855  HD3 PRO A 302      -9.994  13.195  -1.773  1.00 77.92           H  
ATOM   4856  N   VAL A 303      -5.484  12.397  -0.761  1.00 82.63           N  
ATOM   4857  H   VAL A 303      -6.313  11.841  -0.917  1.00 82.63           H  
ATOM   4858  CA  VAL A 303      -4.224  11.661  -0.892  1.00 82.63           C  
ATOM   4859  HA  VAL A 303      -3.432  12.369  -1.136  1.00 82.63           H  
ATOM   4860  C   VAL A 303      -4.385  10.655  -2.037  1.00 82.63           C  
ATOM   4861  CB  VAL A 303      -3.822  10.941   0.409  1.00 82.63           C  
ATOM   4862  HB  VAL A 303      -2.973  10.297   0.179  1.00 82.63           H  
ATOM   4863  O   VAL A 303      -5.469  10.082  -2.158  1.00 82.63           O  
ATOM   4864  CG1 VAL A 303      -3.362  11.958   1.461  1.00 82.63           C  
ATOM   4865 HG11 VAL A 303      -2.564  12.579   1.054  1.00 82.63           H  
ATOM   4866 HG12 VAL A 303      -4.193  12.592   1.769  1.00 82.63           H  
ATOM   4867 HG13 VAL A 303      -2.977  11.435   2.336  1.00 82.63           H  
ATOM   4868  CG2 VAL A 303      -4.944  10.073   0.997  1.00 82.63           C  
ATOM   4869 HG21 VAL A 303      -4.597   9.584   1.907  1.00 82.63           H  
ATOM   4870 HG22 VAL A 303      -5.229   9.295   0.288  1.00 82.63           H  
ATOM   4871 HG23 VAL A 303      -5.815  10.679   1.246  1.00 82.63           H  
ATOM   4872  N   PRO A 304      -3.374  10.454  -2.901  1.00 89.76           N  
ATOM   4873  CA  PRO A 304      -3.473   9.504  -4.008  1.00 89.76           C  
ATOM   4874  HA  PRO A 304      -4.239   9.850  -4.702  1.00 89.76           H  
ATOM   4875  C   PRO A 304      -3.799   8.091  -3.526  1.00 89.76           C  
ATOM   4876  CB  PRO A 304      -2.103   9.532  -4.689  1.00 89.76           C  
ATOM   4877  HB2 PRO A 304      -2.167   9.316  -5.755  1.00 89.76           H  
ATOM   4878  HB3 PRO A 304      -1.432   8.819  -4.210  1.00 89.76           H  
ATOM   4879  O   PRO A 304      -3.199   7.636  -2.560  1.00 89.76           O  
ATOM   4880  CG  PRO A 304      -1.613  10.946  -4.394  1.00 89.76           C  
ATOM   4881  HG2 PRO A 304      -0.528  11.020  -4.469  1.00 89.76           H  
ATOM   4882  HG3 PRO A 304      -2.102  11.654  -5.063  1.00 89.76           H  
ATOM   4883  CD  PRO A 304      -2.105  11.163  -2.967  1.00 89.76           C  
ATOM   4884  HD2 PRO A 304      -1.403  10.723  -2.259  1.00 89.76           H  
ATOM   4885  HD3 PRO A 304      -2.214  12.232  -2.783  1.00 89.76           H  
ATOM   4886  N   SER A 305      -4.699   7.392  -4.218  1.00 90.68           N  
ATOM   4887  H   SER A 305      -5.203   7.864  -4.955  1.00 90.68           H  
ATOM   4888  CA  SER A 305      -4.887   5.945  -4.047  1.00 90.68           C  
ATOM   4889  HA  SER A 305      -4.634   5.683  -3.019  1.00 90.68           H  
ATOM   4890  C   SER A 305      -3.958   5.140  -4.963  1.00 90.68           C  
ATOM   4891  CB  SER A 305      -6.352   5.552  -4.268  1.00 90.68           C  
ATOM   4892  HB2 SER A 305      -6.977   6.093  -3.558  1.00 90.68           H  
ATOM   4893  HB3 SER A 305      -6.468   4.484  -4.085  1.00 90.68           H  
ATOM   4894  O   SER A 305      -3.514   5.628  -6.006  1.00 90.68           O  
ATOM   4895  OG  SER A 305      -6.779   5.848  -5.585  1.00 90.68           O  
ATOM   4896  HG  SER A 305      -7.296   6.653  -5.507  1.00 90.68           H  
ATOM   4897  N   TYR A 306      -3.722   3.862  -4.637  1.00 87.48           N  
ATOM   4898  H   TYR A 306      -3.999   3.555  -3.716  1.00 87.48           H  
ATOM   4899  CA  TYR A 306      -2.862   2.973  -5.433  1.00 87.48           C  
ATOM   4900  HA  TYR A 306      -1.843   3.361  -5.416  1.00 87.48           H  
ATOM   4901  C   TYR A 306      -3.314   2.913  -6.903  1.00 87.48           C  
ATOM   4902  CB  TYR A 306      -2.865   1.574  -4.795  1.00 87.48           C  
ATOM   4903  HB2 TYR A 306      -3.893   1.221  -4.709  1.00 87.48           H  
ATOM   4904  HB3 TYR A 306      -2.462   1.646  -3.785  1.00 87.48           H  
ATOM   4905  O   TYR A 306      -2.501   3.008  -7.824  1.00 87.48           O  
ATOM   4906  CG  TYR A 306      -2.058   0.545  -5.564  1.00 87.48           C  
ATOM   4907  CD1 TYR A 306      -2.697  -0.340  -6.453  1.00 87.48           C  
ATOM   4908  HD1 TYR A 306      -3.769  -0.303  -6.577  1.00 87.48           H  
ATOM   4909  CD2 TYR A 306      -0.663   0.484  -5.401  1.00 87.48           C  
ATOM   4910  HD2 TYR A 306      -0.179   1.139  -4.692  1.00 87.48           H  
ATOM   4911  CE1 TYR A 306      -1.937  -1.286  -7.167  1.00 87.48           C  
ATOM   4912  HE1 TYR A 306      -2.415  -1.982  -7.841  1.00 87.48           H  
ATOM   4913  CE2 TYR A 306       0.107  -0.430  -6.149  1.00 87.48           C  
ATOM   4914  HE2 TYR A 306       1.182  -0.446  -6.046  1.00 87.48           H  
ATOM   4915  OH  TYR A 306       0.160  -2.228  -7.775  1.00 87.48           O  
ATOM   4916  HH  TYR A 306       1.113  -2.208  -7.657  1.00 87.48           H  
ATOM   4917  CZ  TYR A 306      -0.533  -1.327  -7.030  1.00 87.48           C  
ATOM   4918  N   LYS A 307      -4.635   2.851  -7.126  1.00 87.44           N  
ATOM   4919  H   LYS A 307      -5.238   2.831  -6.316  1.00 87.44           H  
ATOM   4920  CA  LYS A 307      -5.244   2.851  -8.463  1.00 87.44           C  
ATOM   4921  HA  LYS A 307      -4.767   2.068  -9.051  1.00 87.44           H  
ATOM   4922  C   LYS A 307      -4.998   4.160  -9.220  1.00 87.44           C  
ATOM   4923  CB  LYS A 307      -6.744   2.530  -8.334  1.00 87.44           C  
ATOM   4924  HB2 LYS A 307      -6.851   1.616  -7.749  1.00 87.44           H  
ATOM   4925  HB3 LYS A 307      -7.249   3.338  -7.804  1.00 87.44           H  
ATOM   4926  O   LYS A 307      -4.737   4.109 -10.417  1.00 87.44           O  
ATOM   4927  CG  LYS A 307      -7.418   2.316  -9.702  1.00 87.44           C  
ATOM   4928  HG2 LYS A 307      -7.435   3.256 -10.253  1.00 87.44           H  
ATOM   4929  HG3 LYS A 307      -6.838   1.588 -10.270  1.00 87.44           H  
ATOM   4930  CD  LYS A 307      -8.856   1.794  -9.552  1.00 87.44           C  
ATOM   4931  HD2 LYS A 307      -8.831   0.876  -8.965  1.00 87.44           H  
ATOM   4932  HD3 LYS A 307      -9.464   2.531  -9.028  1.00 87.44           H  
ATOM   4933  CE  LYS A 307      -9.462   1.495 -10.933  1.00 87.44           C  
ATOM   4934  HE2 LYS A 307      -9.654   2.435 -11.451  1.00 87.44           H  
ATOM   4935  HE3 LYS A 307      -8.724   0.941 -11.512  1.00 87.44           H  
ATOM   4936  NZ  LYS A 307     -10.703   0.678 -10.845  1.00 87.44           N  
ATOM   4937  HZ1 LYS A 307     -10.510  -0.203 -10.391  1.00 87.44           H  
ATOM   4938  HZ2 LYS A 307     -11.038   0.426 -11.763  1.00 87.44           H
[truncated: 932,238 more chars]
