# Supplementary material for: Prediction of Monomeric and Dimeric Structures of CYP102A1 Using AlphaFold2 and AlphaFold Multimer and Assessment of Point Mutation Effect on the Efficiency of Intra- and Interprotein Electron Transfer
Source: Molecules. 2022 Feb 18;27(4):1386. doi: 10.3390/molecules27041386 (PMC8874714; doi:10.3390/molecules27041386)
Supplement: Supplementary file 1 [file molecules-27-01386-s001.zip › CYP102A1_A83I_homodimer.pdb]

MODEL     1                                                                     
ATOM      1  N   MET B   1       8.296  39.651 -43.822  1.00 30.65           N  
ATOM      2  CA  MET B   1       9.245  39.542 -42.717  1.00 30.65           C  
ATOM      3  C   MET B   1       9.629  40.922 -42.193  1.00 30.65           C  
ATOM      4  CB  MET B   1      10.498  38.782 -43.156  1.00 30.65           C  
ATOM      5  O   MET B   1      10.404  41.638 -42.827  1.00 30.65           O  
ATOM      6  CG  MET B   1      10.622  37.398 -42.541  1.00 30.65           C  
ATOM      7  SD  MET B   1      12.183  36.557 -43.012  1.00 30.65           S  
ATOM      8  CE  MET B   1      11.837  34.880 -42.412  1.00 30.65           C  
ATOM      9  N   THR B   2       8.962  41.996 -42.443  1.00 44.69           N  
ATOM     10  CA  THR B   2       9.373  43.247 -41.815  1.00 44.69           C  
ATOM     11  C   THR B   2      10.039  42.982 -40.468  1.00 44.69           C  
ATOM     12  CB  THR B   2       8.174  44.194 -41.621  1.00 44.69           C  
ATOM     13  O   THR B   2       9.461  42.321 -39.603  1.00 44.69           O  
ATOM     14  CG2 THR B   2       8.566  45.641 -41.902  1.00 44.69           C  
ATOM     15  OG1 THR B   2       7.122  43.814 -42.516  1.00 44.69           O  
ATOM     16  N   ILE B   3      11.264  43.481 -40.782  1.00 57.61           N  
ATOM     17  CA  ILE B   3      12.079  43.325 -39.582  1.00 57.61           C  
ATOM     18  C   ILE B   3      11.664  44.358 -38.538  1.00 57.61           C  
ATOM     19  CB  ILE B   3      13.585  43.460 -39.901  1.00 57.61           C  
ATOM     20  O   ILE B   3      11.486  45.536 -38.858  1.00 57.61           O  
ATOM     21  CG1 ILE B   3      14.024  42.364 -40.880  1.00 57.61           C  
ATOM     22  CG2 ILE B   3      14.416  43.410 -38.615  1.00 57.61           C  
ATOM     23  CD1 ILE B   3      15.534  42.205 -40.994  1.00 57.61           C  
ATOM     24  N   LYS B   4      11.149  43.900 -37.376  1.00 66.67           N  
ATOM     25  CA  LYS B   4      10.752  44.760 -36.265  1.00 66.67           C  
ATOM     26  C   LYS B   4      11.805  44.753 -35.161  1.00 66.67           C  
ATOM     27  CB  LYS B   4       9.400  44.319 -35.701  1.00 66.67           C  
ATOM     28  O   LYS B   4      12.517  43.763 -34.980  1.00 66.67           O  
ATOM     29  CG  LYS B   4       8.230  44.553 -36.646  1.00 66.67           C  
ATOM     30  CD  LYS B   4       6.905  44.168 -36.000  1.00 66.67           C  
ATOM     31  CE  LYS B   4       5.739  44.355 -36.961  1.00 66.67           C  
ATOM     32  NZ  LYS B   4       4.434  44.002 -36.324  1.00 66.67           N  
ATOM     33  N   GLU B   5      11.942  45.893 -34.550  1.00 64.89           N  
ATOM     34  CA  GLU B   5      12.783  45.951 -33.358  1.00 64.89           C  
ATOM     35  C   GLU B   5      12.087  45.312 -32.160  1.00 64.89           C  
ATOM     36  CB  GLU B   5      13.161  47.399 -33.037  1.00 64.89           C  
ATOM     37  O   GLU B   5      10.901  45.553 -31.924  1.00 64.89           O  
ATOM     38  CG  GLU B   5      14.468  47.538 -32.269  1.00 64.89           C  
ATOM     39  CD  GLU B   5      14.874  48.984 -32.032  1.00 64.89           C  
ATOM     40  OE1 GLU B   5      15.882  49.224 -31.330  1.00 64.89           O  
ATOM     41  OE2 GLU B   5      14.177  49.884 -32.551  1.00 64.89           O  
ATOM     42  N   MET B   6      12.824  44.401 -31.496  1.00 65.09           N  
ATOM     43  CA  MET B   6      12.262  43.729 -30.328  1.00 65.09           C  
ATOM     44  C   MET B   6      12.019  44.720 -29.195  1.00 65.09           C  
ATOM     45  CB  MET B   6      13.190  42.609 -29.853  1.00 65.09           C  
ATOM     46  O   MET B   6      12.899  45.513 -28.858  1.00 65.09           O  
ATOM     47  CG  MET B   6      12.840  41.242 -30.417  1.00 65.09           C  
ATOM     48  SD  MET B   6      14.078  39.962 -29.976  1.00 65.09           S  
ATOM     49  CE  MET B   6      14.387  39.239 -31.611  1.00 65.09           C  
ATOM     50  N   PRO B   7      10.801  44.622 -28.717  1.00 72.22           N  
ATOM     51  CA  PRO B   7      10.522  45.512 -27.587  1.00 72.22           C  
ATOM     52  C   PRO B   7      11.429  45.244 -26.388  1.00 72.22           C  
ATOM     53  CB  PRO B   7       9.062  45.204 -27.248  1.00 72.22           C  
ATOM     54  O   PRO B   7      11.917  44.124 -26.216  1.00 72.22           O  
ATOM     55  CG  PRO B   7       8.545  44.450 -28.430  1.00 72.22           C  
ATOM     56  CD  PRO B   7       9.708  43.811 -29.133  1.00 72.22           C  
ATOM     57  N   GLN B   8      11.795  46.267 -25.715  1.00 72.43           N  
ATOM     58  CA  GLN B   8      12.621  46.178 -24.516  1.00 72.43           C  
ATOM     59  C   GLN B   8      12.107  47.111 -23.423  1.00 72.43           C  
ATOM     60  CB  GLN B   8      14.079  46.504 -24.842  1.00 72.43           C  
ATOM     61  O   GLN B   8      11.717  48.246 -23.702  1.00 72.43           O  
ATOM     62  CG  GLN B   8      15.038  46.256 -23.685  1.00 72.43           C  
ATOM     63  CD  GLN B   8      16.485  46.531 -24.053  1.00 72.43           C  
ATOM     64  NE2 GLN B   8      17.408  46.046 -23.230  1.00 72.43           N  
ATOM     65  OE1 GLN B   8      16.770  47.172 -25.070  1.00 72.43           O  
ATOM     66  N   PRO B   9      11.923  46.524 -22.222  1.00 73.40           N  
ATOM     67  CA  PRO B   9      11.527  47.427 -21.139  1.00 73.40           C  
ATOM     68  C   PRO B   9      12.565  48.513 -20.866  1.00 73.40           C  
ATOM     69  CB  PRO B   9      11.385  46.493 -19.935  1.00 73.40           C  
ATOM     70  O   PRO B   9      13.678  48.456 -21.396  1.00 73.40           O  
ATOM     71  CG  PRO B   9      12.099  45.243 -20.335  1.00 73.40           C  
ATOM     72  CD  PRO B   9      12.253  45.239 -21.829  1.00 73.40           C  
ATOM     73  N   LYS B  10      12.265  49.289 -19.940  1.00 69.12           N  
ATOM     74  CA  LYS B  10      13.169  50.377 -19.575  1.00 69.12           C  
ATOM     75  C   LYS B  10      14.440  49.840 -18.923  1.00 69.12           C  
ATOM     76  CB  LYS B  10      12.472  51.360 -18.634  1.00 69.12           C  
ATOM     77  O   LYS B  10      14.385  48.908 -18.118  1.00 69.12           O  
ATOM     78  CG  LYS B  10      13.269  52.628 -18.362  1.00 69.12           C  
ATOM     79  CD  LYS B  10      12.519  53.572 -17.432  1.00 69.12           C  
ATOM     80  CE  LYS B  10      13.345  54.807 -17.101  1.00 69.12           C  
ATOM     81  NZ  LYS B  10      12.623  55.724 -16.169  1.00 69.12           N  
ATOM     82  N   THR B  11      15.660  50.420 -19.500  1.00 66.34           N  
ATOM     83  CA  THR B  11      16.949  50.034 -18.938  1.00 66.34           C  
ATOM     84  C   THR B  11      17.386  51.021 -17.859  1.00 66.34           C  
ATOM     85  CB  THR B  11      18.032  49.951 -20.030  1.00 66.34           C  
ATOM     86  O   THR B  11      16.988  52.187 -17.880  1.00 66.34           O  
ATOM     87  CG2 THR B  11      17.680  48.898 -21.075  1.00 66.34           C  
ATOM     88  OG1 THR B  11      18.153  51.225 -20.673  1.00 66.34           O  
ATOM     89  N   PHE B  12      18.129  50.494 -16.829  1.00 68.34           N  
ATOM     90  CA  PHE B  12      18.623  51.286 -15.709  1.00 68.34           C  
ATOM     91  C   PHE B  12      20.147  51.292 -15.681  1.00 68.34           C  
ATOM     92  CB  PHE B  12      18.076  50.747 -14.384  1.00 68.34           C  
ATOM     93  O   PHE B  12      20.763  50.498 -14.967  1.00 68.34           O  
ATOM     94  CG  PHE B  12      16.574  50.780 -14.290  1.00 68.34           C  
ATOM     95  CD1 PHE B  12      15.923  51.872 -13.730  1.00 68.34           C  
ATOM     96  CD2 PHE B  12      15.814  49.718 -14.761  1.00 68.34           C  
ATOM     97  CE1 PHE B  12      14.533  51.905 -13.641  1.00 68.34           C  
ATOM     98  CE2 PHE B  12      14.424  49.744 -14.676  1.00 68.34           C  
ATOM     99  CZ  PHE B  12      13.786  50.838 -14.115  1.00 68.34           C  
ATOM    100  N   GLY B  13      20.874  51.795 -16.337  1.00 64.56           N  
ATOM    101  CA  GLY B  13      22.325  51.893 -16.379  1.00 64.56           C  
ATOM    102  C   GLY B  13      23.007  50.556 -16.598  1.00 64.56           C  
ATOM    103  O   GLY B  13      22.632  49.802 -17.498  1.00 64.56           O  
ATOM    104  N   GLU B  14      24.041  50.268 -15.760  1.00 62.01           N  
ATOM    105  CA  GLU B  14      24.846  49.054 -15.871  1.00 62.01           C  
ATOM    106  C   GLU B  14      24.036  47.819 -15.487  1.00 62.01           C  
ATOM    107  CB  GLU B  14      26.096  49.156 -14.994  1.00 62.01           C  
ATOM    108  O   GLU B  14      24.373  46.702 -15.885  1.00 62.01           O  
ATOM    109  CG  GLU B  14      27.137  50.135 -15.518  1.00 62.01           C  
ATOM    110  CD  GLU B  14      28.454  50.074 -14.761  1.00 62.01           C  
ATOM    111  OE1 GLU B  14      29.413  50.776 -15.153  1.00 62.01           O  
ATOM    112  OE2 GLU B  14      28.527  49.316 -13.767  1.00 62.01           O  
ATOM    113  N   LEU B  15      22.885  48.220 -14.658  1.00 58.04           N  
ATOM    114  CA  LEU B  15      22.048  47.104 -14.231  1.00 58.04           C  
ATOM    115  C   LEU B  15      21.057  46.718 -15.324  1.00 58.04           C  
ATOM    116  CB  LEU B  15      21.296  47.460 -12.946  1.00 58.04           C  
ATOM    117  O   LEU B  15      20.417  45.667 -15.244  1.00 58.04           O  
ATOM    118  CG  LEU B  15      22.144  47.607 -11.682  1.00 58.04           C  
ATOM    119  CD1 LEU B  15      21.300  48.163 -10.539  1.00 58.04           C  
ATOM    120  CD2 LEU B  15      22.763  46.269 -11.294  1.00 58.04           C  
ATOM    121  N   LYS B  16      21.032  47.316 -16.422  1.00 65.70           N  
ATOM    122  CA  LYS B  16      20.149  47.084 -17.562  1.00 65.70           C  
ATOM    123  C   LYS B  16      18.709  46.869 -17.106  1.00 65.70           C  
ATOM    124  CB  LYS B  16      20.627  45.881 -18.376  1.00 65.70           C  
ATOM    125  O   LYS B  16      18.161  47.680 -16.356  1.00 65.70           O  
ATOM    126  CG  LYS B  16      22.036  46.028 -18.929  1.00 65.70           C  
ATOM    127  CD  LYS B  16      22.105  47.103 -20.006  1.00 65.70           C  
ATOM    128  CE  LYS B  16      23.472  47.137 -20.676  1.00 65.70           C  
ATOM    129  NZ  LYS B  16      23.524  48.145 -21.777  1.00 65.70           N  
ATOM    130  N   ASN B  17      17.967  45.814 -17.283  1.00 68.11           N  
ATOM    131  CA  ASN B  17      16.562  45.611 -16.949  1.00 68.11           C  
ATOM    132  C   ASN B  17      16.400  44.933 -15.591  1.00 68.11           C  
ATOM    133  CB  ASN B  17      15.864  44.793 -18.037  1.00 68.11           C  
ATOM    134  O   ASN B  17      15.279  44.727 -15.125  1.00 68.11           O  
ATOM    135  CG  ASN B  17      15.919  45.462 -19.397  1.00 68.11           C  
ATOM    136  ND2 ASN B  17      15.610  46.753 -19.435  1.00 68.11           N  
ATOM    137  OD1 ASN B  17      16.237  44.824 -20.404  1.00 68.11           O  
ATOM    138  N   LEU B  18      17.393  44.528 -14.944  1.00 61.27           N  
ATOM    139  CA  LEU B  18      17.439  43.689 -13.751  1.00 61.27           C  
ATOM    140  C   LEU B  18      16.570  44.272 -12.642  1.00 61.27           C  
ATOM    141  CB  LEU B  18      18.880  43.536 -13.259  1.00 61.27           C  
ATOM    142  O   LEU B  18      15.886  43.533 -11.930  1.00 61.27           O  
ATOM    143  CG  LEU B  18      19.215  42.229 -12.537  1.00 61.27           C  
ATOM    144  CD1 LEU B  18      19.516  41.128 -13.548  1.00 61.27           C  
ATOM    145  CD2 LEU B  18      20.392  42.428 -11.588  1.00 61.27           C  
ATOM    146  N   PRO B  19      16.550  45.549 -12.531  1.00 63.98           N  
ATOM    147  CA  PRO B  19      15.765  46.141 -11.444  1.00 63.98           C  
ATOM    148  C   PRO B  19      14.263  45.924 -11.615  1.00 63.98           C  
ATOM    149  CB  PRO B  19      16.115  47.629 -11.527  1.00 63.98           C  
ATOM    150  O   PRO B  19      13.498  46.103 -10.664  1.00 63.98           O  
ATOM    151  CG  PRO B  19      17.483  47.667 -12.127  1.00 63.98           C  
ATOM    152  CD  PRO B  19      17.583  46.578 -13.156  1.00 63.98           C  
ATOM    153  N   LEU B  20      13.947  45.556 -12.810  1.00 69.45           N  
ATOM    154  CA  LEU B  20      12.530  45.327 -13.072  1.00 69.45           C  
ATOM    155  C   LEU B  20      12.085  43.980 -12.514  1.00 69.45           C  
ATOM    156  CB  LEU B  20      12.247  45.389 -14.575  1.00 69.45           C  
ATOM    157  O   LEU B  20      10.886  43.708 -12.420  1.00 69.45           O  
ATOM    158  CG  LEU B  20      12.494  46.736 -15.257  1.00 69.45           C  
ATOM    159  CD1 LEU B  20      12.266  46.619 -16.760  1.00 69.45           C  
ATOM    160  CD2 LEU B  20      11.596  47.812 -14.657  1.00 69.45           C  
ATOM    161  N   LEU B  21      13.112  43.112 -12.102  1.00 58.16           N  
ATOM    162  CA  LEU B  21      12.781  41.792 -11.579  1.00 58.16           C  
ATOM    163  C   LEU B  21      12.488  41.857 -10.084  1.00 58.16           C  
ATOM    164  CB  LEU B  21      13.924  40.808 -11.844  1.00 58.16           C  
ATOM    165  O   LEU B  21      13.058  42.687  -9.371  1.00 58.16           O  
ATOM    166  CG  LEU B  21      14.049  40.284 -13.276  1.00 58.16           C  
ATOM    167  CD1 LEU B  21      15.363  39.529 -13.451  1.00 58.16           C  
ATOM    168  CD2 LEU B  21      12.863  39.391 -13.624  1.00 58.16           C  
ATOM    169  N   ASN B  22      11.550  41.307  -9.707  1.00 60.42           N  
ATOM    170  CA  ASN B  22      11.242  41.092  -8.297  1.00 60.42           C  
ATOM    171  C   ASN B  22      11.995  39.890  -7.735  1.00 60.42           C  
ATOM    172  CB  ASN B  22       9.735  40.916  -8.098  1.00 60.42           C  
ATOM    173  O   ASN B  22      11.825  38.767  -8.212  1.00 60.42           O  
ATOM    174  CG  ASN B  22       9.339  40.891  -6.635  1.00 60.42           C  
ATOM    175  ND2 ASN B  22       8.214  41.520  -6.314  1.00 60.42           N  
ATOM    176  OD1 ASN B  22      10.038  40.312  -5.799  1.00 60.42           O  
ATOM    177  N   THR B  23      12.720  40.070  -6.864  1.00 54.49           N  
ATOM    178  CA  THR B  23      13.592  39.032  -6.324  1.00 54.49           C  
ATOM    179  C   THR B  23      12.771  37.875  -5.761  1.00 54.49           C  
ATOM    180  CB  THR B  23      14.515  39.593  -5.227  1.00 54.49           C  
ATOM    181  O   THR B  23      13.163  36.713  -5.883  1.00 54.49           O  
ATOM    182  CG2 THR B  23      15.978  39.520  -5.649  1.00 54.49           C  
ATOM    183  OG1 THR B  23      14.170  40.960  -4.973  1.00 54.49           O  
ATOM    184  N   ASP B  24      11.691  38.231  -5.327  1.00 57.88           N  
ATOM    185  CA  ASP B  24      10.875  37.196  -4.699  1.00 57.88           C  
ATOM    186  C   ASP B  24       9.933  36.549  -5.713  1.00 57.88           C  
ATOM    187  CB  ASP B  24      10.073  37.779  -3.534  1.00 57.88           C  
ATOM    188  O   ASP B  24       9.575  35.378  -5.575  1.00 57.88           O  
ATOM    189  CG  ASP B  24      10.947  38.206  -2.368  1.00 57.88           C  
ATOM    190  OD1 ASP B  24      10.618  39.205  -1.692  1.00 57.88           O  
ATOM    191  OD2 ASP B  24      11.975  37.539  -2.123  1.00 57.88           O  
ATOM    192  N   LYS B  25       9.635  37.342  -6.754  1.00 68.28           N  
ATOM    193  CA  LYS B  25       8.698  36.841  -7.755  1.00 68.28           C  
ATOM    194  C   LYS B  25       9.180  37.157  -9.168  1.00 68.28           C  
ATOM    195  CB  LYS B  25       7.306  37.435  -7.532  1.00 68.28           C  
ATOM    196  O   LYS B  25       8.511  37.876  -9.912  1.00 68.28           O  
ATOM    197  CG  LYS B  25       6.725  37.150  -6.155  1.00 68.28           C  
ATOM    198  CD  LYS B  25       6.039  35.790  -6.108  1.00 68.28           C  
ATOM    199  CE  LYS B  25       5.326  35.568  -4.781  1.00 68.28           C  
ATOM    200  NZ  LYS B  25       4.663  34.231  -4.726  1.00 68.28           N  
ATOM    201  N   PRO B  26      10.202  36.669  -9.614  1.00 70.97           N  
ATOM    202  CA  PRO B  26      10.783  37.029 -10.910  1.00 70.97           C  
ATOM    203  C   PRO B  26       9.922  36.579 -12.088  1.00 70.97           C  
ATOM    204  CB  PRO B  26      12.129  36.300 -10.908  1.00 70.97           C  
ATOM    205  O   PRO B  26       9.814  37.293 -13.088  1.00 70.97           O  
ATOM    206  CG  PRO B  26      11.975  35.216  -9.891  1.00 70.97           C  
ATOM    207  CD  PRO B  26      11.047  35.700  -8.814  1.00 70.97           C  
ATOM    208  N   VAL B  27       9.301  35.439 -11.959  1.00 70.10           N  
ATOM    209  CA  VAL B  27       8.488  34.926 -13.056  1.00 70.10           C  
ATOM    210  C   VAL B  27       7.241  35.791 -13.224  1.00 70.10           C  
ATOM    211  CB  VAL B  27       8.086  33.452 -12.823  1.00 70.10           C  
ATOM    212  O   VAL B  27       6.879  36.158 -14.344  1.00 70.10           O  
ATOM    213  CG1 VAL B  27       7.129  32.974 -13.914  1.00 70.10           C  
ATOM    214  CG2 VAL B  27       9.328  32.563 -12.771  1.00 70.10           C  
ATOM    215  N   GLN B  28       6.630  36.191 -12.201  1.00 72.47           N  
ATOM    216  CA  GLN B  28       5.453  37.051 -12.265  1.00 72.47           C  
ATOM    217  C   GLN B  28       5.814  38.441 -12.781  1.00 72.47           C  
ATOM    218  CB  GLN B  28       4.790  37.157 -10.891  1.00 72.47           C  
ATOM    219  O   GLN B  28       5.026  39.070 -13.489  1.00 72.47           O  
ATOM    220  CG  GLN B  28       4.087  35.881 -10.447  1.00 72.47           C  
ATOM    221  CD  GLN B  28       3.388  36.031  -9.109  1.00 72.47           C  
ATOM    222  NE2 GLN B  28       3.768  35.200  -8.145  1.00 72.47           N  
ATOM    223  OE1 GLN B  28       2.513  36.887  -8.944  1.00 72.47           O  
ATOM    224  N   ALA B  29       7.012  38.924 -12.444  1.00 73.33           N  
ATOM    225  CA  ALA B  29       7.493  40.189 -12.992  1.00 73.33           C  
ATOM    226  C   ALA B  29       7.674  40.099 -14.505  1.00 73.33           C  
ATOM    227  CB  ALA B  29       8.807  40.592 -12.326  1.00 73.33           C  
ATOM    228  O   ALA B  29       7.299  41.018 -15.237  1.00 73.33           O  
ATOM    229  N   LEU B  30       8.184  38.940 -14.922  1.00 73.06           N  
ATOM    230  CA  LEU B  30       8.367  38.736 -16.355  1.00 73.06           C  
ATOM    231  C   LEU B  30       7.022  38.600 -17.061  1.00 73.06           C  
ATOM    232  CB  LEU B  30       9.222  37.493 -16.615  1.00 73.06           C  
ATOM    233  O   LEU B  30       6.864  39.053 -18.196  1.00 73.06           O  
ATOM    234  CG  LEU B  30      10.704  37.601 -16.252  1.00 73.06           C  
ATOM    235  CD1 LEU B  30      11.356  36.222 -16.273  1.00 73.06           C  
ATOM    236  CD2 LEU B  30      11.420  38.552 -17.205  1.00 73.06           C  
ATOM    237  N   MET B  31       6.119  38.000 -16.395  1.00 74.37           N  
ATOM    238  CA  MET B  31       4.771  37.888 -16.943  1.00 74.37           C  
ATOM    239  C   MET B  31       4.133  39.264 -17.104  1.00 74.37           C  
ATOM    240  CB  MET B  31       3.897  37.008 -16.048  1.00 74.37           C  
ATOM    241  O   MET B  31       3.450  39.524 -18.097  1.00 74.37           O  
ATOM    242  CG  MET B  31       4.267  35.534 -16.088  1.00 74.37           C  
ATOM    243  SD  MET B  31       3.305  34.535 -14.887  1.00 74.37           S  
ATOM    244  CE  MET B  31       1.644  34.688 -15.601  1.00 74.37           C  
ATOM    245  N   LYS B  32       4.272  40.117 -16.165  1.00 75.21           N  
ATOM    246  CA  LYS B  32       3.756  41.480 -16.242  1.00 75.21           C  
ATOM    247  C   LYS B  32       4.391  42.244 -17.400  1.00 75.21           C  
ATOM    248  CB  LYS B  32       4.001  42.223 -14.927  1.00 75.21           C  
ATOM    249  O   LYS B  32       3.706  42.974 -18.119  1.00 75.21           O  
ATOM    250  CG  LYS B  32       3.223  43.524 -14.797  1.00 75.21           C  
ATOM    251  CD  LYS B  32       3.438  44.169 -13.434  1.00 75.21           C  
ATOM    252  CE  LYS B  32       2.758  45.529 -13.345  1.00 75.21           C  
ATOM    253  NZ  LYS B  32       2.992  46.180 -12.021  1.00 75.21           N  
ATOM    254  N   ILE B  33       5.664  42.019 -17.595  1.00 76.62           N  
ATOM    255  CA  ILE B  33       6.366  42.661 -18.701  1.00 76.62           C  
ATOM    256  C   ILE B  33       5.822  42.140 -20.029  1.00 76.62           C  
ATOM    257  CB  ILE B  33       7.890  42.425 -18.616  1.00 76.62           C  
ATOM    258  O   ILE B  33       5.595  42.915 -20.962  1.00 76.62           O  
ATOM    259  CG1 ILE B  33       8.464  43.085 -17.357  1.00 76.62           C  
ATOM    260  CG2 ILE B  33       8.589  42.948 -19.875  1.00 76.62           C  
ATOM    261  CD1 ILE B  33       9.915  42.723 -17.075  1.00 76.62           C  
ATOM    262  N   ALA B  34       5.600  40.903 -20.032  1.00 72.30           N  
ATOM    263  CA  ALA B  34       5.054  40.306 -21.248  1.00 72.30           C  
ATOM    264  C   ALA B  34       3.660  40.848 -21.547  1.00 72.30           C  
ATOM    265  CB  ALA B  34       5.015  38.785 -21.124  1.00 72.30           C  
ATOM    266  O   ALA B  34       3.308  41.069 -22.709  1.00 72.30           O  
ATOM    267  N   ASP B  35       2.885  41.054 -20.519  1.00 71.15           N  
ATOM    268  CA  ASP B  35       1.554  41.630 -20.686  1.00 71.15           C  
ATOM    269  C   ASP B  35       1.633  43.022 -21.308  1.00 71.15           C  
ATOM    270  CB  ASP B  35       0.825  41.695 -19.342  1.00 71.15           C  
ATOM    271  O   ASP B  35       0.796  43.384 -22.138  1.00 71.15           O  
ATOM    272  CG  ASP B  35       0.184  40.375 -18.951  1.00 71.15           C  
ATOM    273  OD1 ASP B  35      -0.208  40.212 -17.775  1.00 71.15           O  
ATOM    274  OD2 ASP B  35       0.074  39.488 -19.825  1.00 71.15           O  
ATOM    275  N   GLU B  36       2.684  43.792 -20.939  1.00 77.01           N  
ATOM    276  CA  GLU B  36       2.840  45.174 -21.383  1.00 77.01           C  
ATOM    277  C   GLU B  36       3.504  45.241 -22.755  1.00 77.01           C  
ATOM    278  CB  GLU B  36       3.652  45.977 -20.365  1.00 77.01           C  
ATOM    279  O   GLU B  36       3.105  46.039 -23.606  1.00 77.01           O  
ATOM    280  CG  GLU B  36       2.932  46.203 -19.044  1.00 77.01           C  
ATOM    281  CD  GLU B  36       3.806  46.862 -17.989  1.00 77.01           C  
ATOM    282  OE1 GLU B  36       3.335  47.057 -16.845  1.00 77.01           O  
ATOM    283  OE2 GLU B  36       4.971  47.188 -18.309  1.00 77.01           O  
ATOM    284  N   LEU B  37       4.387  44.358 -23.019  1.00 72.30           N  
ATOM    285  CA  LEU B  37       5.240  44.523 -24.191  1.00 72.30           C  
ATOM    286  C   LEU B  37       4.811  43.583 -25.313  1.00 72.30           C  
ATOM    287  CB  LEU B  37       6.705  44.267 -23.828  1.00 72.30           C  
ATOM    288  O   LEU B  37       5.221  43.755 -26.463  1.00 72.30           O  
ATOM    289  CG  LEU B  37       7.365  45.294 -22.907  1.00 72.30           C  
ATOM    290  CD1 LEU B  37       8.808  44.896 -22.616  1.00 72.30           C  
ATOM    291  CD2 LEU B  37       7.303  46.687 -23.526  1.00 72.30           C  
ATOM    292  N   GLY B  38       4.164  42.560 -25.104  1.00 66.36           N  
ATOM    293  CA  GLY B  38       3.608  41.739 -26.168  1.00 66.36           C  
ATOM    294  C   GLY B  38       4.250  40.367 -26.261  1.00 66.36           C  
ATOM    295  O   GLY B  38       4.801  39.866 -25.278  1.00 66.36           O  
ATOM    296  N   GLU B  39       4.091  39.919 -27.411  1.00 67.91           N  
ATOM    297  CA  GLU B  39       4.362  38.505 -27.650  1.00 67.91           C  
ATOM    298  C   GLU B  39       5.852  38.200 -27.526  1.00 67.91           C  
ATOM    299  CB  GLU B  39       3.853  38.086 -29.032  1.00 67.91           C  
ATOM    300  O   GLU B  39       6.241  37.046 -27.331  1.00 67.91           O  
ATOM    301  CG  GLU B  39       4.466  38.877 -30.179  1.00 67.91           C  
ATOM    302  CD  GLU B  39       3.892  38.507 -31.537  1.00 67.91           C  
ATOM    303  OE1 GLU B  39       3.850  39.377 -32.436  1.00 67.91           O  
ATOM    304  OE2 GLU B  39       3.479  37.337 -31.703  1.00 67.91           O  
ATOM    305  N   ILE B  40       6.753  39.089 -27.649  1.00 72.70           N  
ATOM    306  CA  ILE B  40       8.195  38.918 -27.512  1.00 72.70           C  
ATOM    307  C   ILE B  40       8.817  40.200 -26.963  1.00 72.70           C  
ATOM    308  CB  ILE B  40       8.850  38.539 -28.859  1.00 72.70           C  
ATOM    309  O   ILE B  40       8.337  41.300 -27.245  1.00 72.70           O  
ATOM    310  CG1 ILE B  40      10.317  38.145 -28.648  1.00 72.70           C  
ATOM    311  CG2 ILE B  40       8.731  39.691 -29.861  1.00 72.70           C  
ATOM    312  CD1 ILE B  40      10.950  37.449 -29.845  1.00 72.70           C  
ATOM    313  N   PHE B  41       9.789  40.121 -26.014  1.00 78.02           N  
ATOM    314  CA  PHE B  41      10.540  41.281 -25.549  1.00 78.02           C  
ATOM    315  C   PHE B  41      11.963  40.887 -25.169  1.00 78.02           C  
ATOM    316  CB  PHE B  41       9.839  41.933 -24.354  1.00 78.02           C  
ATOM    317  O   PHE B  41      12.222  39.731 -24.829  1.00 78.02           O  
ATOM    318  CG  PHE B  41       9.761  41.049 -23.139  1.00 78.02           C  
ATOM    319  CD1 PHE B  41       8.649  40.246 -22.916  1.00 78.02           C  
ATOM    320  CD2 PHE B  41      10.801  41.021 -22.218  1.00 78.02           C  
ATOM    321  CE1 PHE B  41       8.575  39.427 -21.792  1.00 78.02           C  
ATOM    322  CE2 PHE B  41      10.734  40.205 -21.093  1.00 78.02           C  
ATOM    323  CZ  PHE B  41       9.619  39.409 -20.881  1.00 78.02           C  
ATOM    324  N   LYS B  42      12.948  41.738 -25.424  1.00 70.53           N  
ATOM    325  CA  LYS B  42      14.346  41.588 -25.032  1.00 70.53           C  
ATOM    326  C   LYS B  42      14.571  42.071 -23.602  1.00 70.53           C  
ATOM    327  CB  LYS B  42      15.257  42.354 -25.992  1.00 70.53           C  
ATOM    328  O   LYS B  42      14.097  43.143 -23.221  1.00 70.53           O  
ATOM    329  CG  LYS B  42      16.743  42.141 -25.739  1.00 70.53           C  
ATOM    330  CD  LYS B  42      17.596  42.908 -26.740  1.00 70.53           C  
ATOM    331  CE  LYS B  42      19.082  42.755 -26.443  1.00 70.53           C  
ATOM    332  NZ  LYS B  42      19.921  43.554 -27.385  1.00 70.53           N  
ATOM    333  N   PHE B  43      15.069  41.201 -22.722  1.00 73.37           N  
ATOM    334  CA  PHE B  43      15.451  41.539 -21.356  1.00 73.37           C  
ATOM    335  C   PHE B  43      16.964  41.467 -21.184  1.00 73.37           C  
ATOM    336  CB  PHE B  43      14.764  40.602 -20.357  1.00 73.37           C  
ATOM    337  O   PHE B  43      17.574  40.426 -21.435  1.00 73.37           O  
ATOM    338  CG  PHE B  43      14.897  41.041 -18.924  1.00 73.37           C  
ATOM    339  CD1 PHE B  43      15.987  40.646 -18.159  1.00 73.37           C  
ATOM    340  CD2 PHE B  43      13.930  41.850 -18.341  1.00 73.37           C  
ATOM    341  CE1 PHE B  43      16.112  41.050 -16.832  1.00 73.37           C  
ATOM    342  CE2 PHE B  43      14.048  42.259 -17.015  1.00 73.37           C  
ATOM    343  CZ  PHE B  43      15.139  41.857 -16.262  1.00 73.37           C  
ATOM    344  N   GLU B  44      17.625  42.570 -20.842  1.00 70.91           N  
ATOM    345  CA  GLU B  44      19.078  42.641 -20.725  1.00 70.91           C  
ATOM    346  C   GLU B  44      19.508  42.792 -19.269  1.00 70.91           C  
ATOM    347  CB  GLU B  44      19.629  43.800 -21.559  1.00 70.91           C  
ATOM    348  O   GLU B  44      19.023  43.677 -18.561  1.00 70.91           O  
ATOM    349  CG  GLU B  44      21.120  43.696 -21.847  1.00 70.91           C  
ATOM    350  CD  GLU B  44      21.618  44.751 -22.822  1.00 70.91           C  
ATOM    351  OE1 GLU B  44      22.841  44.808 -23.083  1.00 70.91           O  
ATOM    352  OE2 GLU B  44      20.778  45.527 -23.329  1.00 70.91           O  
ATOM    353  N   ALA B  45      20.170  41.810 -18.714  1.00 64.47           N  
ATOM    354  CA  ALA B  45      20.927  41.894 -17.467  1.00 64.47           C  
ATOM    355  C   ALA B  45      22.417  42.076 -17.741  1.00 64.47           C  
ATOM    356  CB  ALA B  45      20.694  40.646 -16.618  1.00 64.47           C  
ATOM    357  O   ALA B  45      22.882  41.842 -18.860  1.00 64.47           O  
ATOM    358  N   PRO B  46      23.126  42.380 -16.971  1.00 65.46           N  
ATOM    359  CA  PRO B  46      24.557  42.549 -17.233  1.00 65.46           C  
ATOM    360  C   PRO B  46      25.207  41.288 -17.798  1.00 65.46           C  
ATOM    361  CB  PRO B  46      25.131  42.889 -15.855  1.00 65.46           C  
ATOM    362  O   PRO B  46      25.300  40.273 -17.102  1.00 65.46           O  
ATOM    363  CG  PRO B  46      23.973  43.435 -15.084  1.00 65.46           C  
ATOM    364  CD  PRO B  46      22.720  42.763 -15.565  1.00 65.46           C  
ATOM    365  N   GLY B  47      25.530  41.408 -18.808  1.00 56.19           N  
ATOM    366  CA  GLY B  47      26.253  40.332 -19.468  1.00 56.19           C  
ATOM    367  C   GLY B  47      25.340  39.284 -20.075  1.00 56.19           C  
ATOM    368  O   GLY B  47      25.811  38.278 -20.610  1.00 56.19           O  
ATOM    369  N   ARG B  48      24.111  39.637 -20.066  1.00 57.48           N  
ATOM    370  CA  ARG B  48      23.214  38.604 -20.575  1.00 57.48           C  
ATOM    371  C   ARG B  48      21.975  39.222 -21.215  1.00 57.48           C  
ATOM    372  CB  ARG B  48      22.803  37.648 -19.454  1.00 57.48           C  
ATOM    373  O   ARG B  48      21.401  40.172 -20.679  1.00 57.48           O  
ATOM    374  CG  ARG B  48      22.071  36.407 -19.940  1.00 57.48           C  
ATOM    375  CD  ARG B  48      21.704  35.481 -18.788  1.00 57.48           C  
ATOM    376  NE  ARG B  48      20.833  34.395 -19.226  1.00 57.48           N  
ATOM    377  NH1 ARG B  48      20.643  33.428 -17.137  1.00 57.48           N  
ATOM    378  NH2 ARG B  48      19.565  32.502 -18.936  1.00 57.48           N  
ATOM    379  CZ  ARG B  48      20.349  33.444 -18.432  1.00 57.48           C  
ATOM    380  N   VAL B  49      21.621  38.898 -22.451  1.00 70.10           N  
ATOM    381  CA  VAL B  49      20.398  39.301 -23.138  1.00 70.10           C  
ATOM    382  C   VAL B  49      19.507  38.082 -23.366  1.00 70.10           C  
ATOM    383  CB  VAL B  49      20.706  39.996 -24.483  1.00 70.10           C  
ATOM    384  O   VAL B  49      19.957  37.070 -23.908  1.00 70.10           O  
ATOM    385  CG1 VAL B  49      19.414  40.415 -25.182  1.00 70.10           C  
ATOM    386  CG2 VAL B  49      21.614  41.204 -24.264  1.00 70.10           C  
ATOM    387  N   THR B  50      18.407  38.022 -22.703  1.00 69.24           N  
ATOM    388  CA  THR B  50      17.413  36.976 -22.915  1.00 69.24           C  
ATOM    389  C   THR B  50      16.185  37.532 -23.629  1.00 69.24           C  
ATOM    390  CB  THR B  50      16.988  36.332 -21.582  1.00 69.24           C  
ATOM    391  O   THR B  50      15.741  38.645 -23.336  1.00 69.24           O  
ATOM    392  CG2 THR B  50      16.125  35.097 -21.819  1.00 69.24           C  
ATOM    393  OG1 THR B  50      18.157  35.950 -20.848  1.00 69.24           O  
ATOM    394  N   ARG B  51      15.736  36.915 -24.742  1.00 76.02           N  
ATOM    395  CA  ARG B  51      14.500  37.244 -25.445  1.00 76.02           C  
ATOM    396  C   ARG B  51      13.365  36.319 -25.018  1.00 76.02           C  
ATOM    397  CB  ARG B  51      14.704  37.160 -26.959  1.00 76.02           C  
ATOM    398  O   ARG B  51      13.478  35.097 -25.131  1.00 76.02           O  
ATOM    399  CG  ARG B  51      15.704  38.167 -27.503  1.00 76.02           C  
ATOM    400  CD  ARG B  51      16.348  37.682 -28.794  1.00 76.02           C  
ATOM    401  NE  ARG B  51      17.328  38.638 -29.301  1.00 76.02           N  
ATOM    402  NH1 ARG B  51      19.165  37.513 -28.467  1.00 76.02           N  
ATOM    403  NH2 ARG B  51      19.444  39.464 -29.637  1.00 76.02           N  
ATOM    404  CZ  ARG B  51      18.644  38.536 -29.134  1.00 76.02           C  
ATOM    405  N   TYR B  52      12.293  36.938 -24.317  1.00 74.40           N  
ATOM    406  CA  TYR B  52      11.179  36.164 -23.779  1.00 74.40           C  
ATOM    407  C   TYR B  52      10.031  36.092 -24.779  1.00 74.40           C  
ATOM    408  CB  TYR B  52      10.687  36.773 -22.463  1.00 74.40           C  
ATOM    409  O   TYR B  52       9.668  37.101 -25.389  1.00 74.40           O  
ATOM    410  CG  TYR B  52      11.646  36.585 -21.312  1.00 74.40           C  
ATOM    411  CD1 TYR B  52      11.579  35.454 -20.501  1.00 74.40           C  
ATOM    412  CD2 TYR B  52      12.620  37.538 -21.032  1.00 74.40           C  
ATOM    413  CE1 TYR B  52      12.458  35.278 -19.438  1.00 74.40           C  
ATOM    414  CE2 TYR B  52      13.505  37.372 -19.972  1.00 74.40           C  
ATOM    415  OH  TYR B  52      14.290  36.071 -18.131  1.00 74.40           O  
ATOM    416  CZ  TYR B  52      13.417  36.240 -19.182  1.00 74.40           C  
ATOM    417  N   LEU B  53       9.531  34.760 -25.085  1.00 74.36           N  
ATOM    418  CA  LEU B  53       8.407  34.501 -25.979  1.00 74.36           C  
ATOM    419  C   LEU B  53       7.169  34.086 -25.190  1.00 74.36           C  
ATOM    420  CB  LEU B  53       8.768  33.414 -26.994  1.00 74.36           C  
ATOM    421  O   LEU B  53       7.273  33.347 -24.208  1.00 74.36           O  
ATOM    422  CG  LEU B  53      10.046  33.640 -27.804  1.00 74.36           C  
ATOM    423  CD1 LEU B  53      10.387  32.395 -28.615  1.00 74.36           C  
ATOM    424  CD2 LEU B  53       9.894  34.853 -28.715  1.00 74.36           C  
ATOM    425  N   SER B  54       6.010  34.607 -25.558  1.00 73.34           N  
ATOM    426  CA  SER B  54       4.823  34.271 -24.779  1.00 73.34           C  
ATOM    427  C   SER B  54       3.655  33.894 -25.685  1.00 73.34           C  
ATOM    428  CB  SER B  54       4.423  35.440 -23.878  1.00 73.34           C  
ATOM    429  O   SER B  54       2.603  33.468 -25.206  1.00 73.34           O  
ATOM    430  OG  SER B  54       4.321  36.639 -24.626  1.00 73.34           O  
ATOM    431  N   SER B  55       3.724  34.035 -27.092  1.00 72.90           N  
ATOM    432  CA  SER B  55       2.604  33.730 -27.977  1.00 72.90           C  
ATOM    433  C   SER B  55       2.801  32.387 -28.673  1.00 72.90           C  
ATOM    434  CB  SER B  55       2.429  34.833 -29.020  1.00 72.90           C  
ATOM    435  O   SER B  55       3.922  32.030 -29.039  1.00 72.90           O  
ATOM    436  OG  SER B  55       3.562  34.909 -29.868  1.00 72.90           O  
ATOM    437  N   GLN B  56       1.684  31.640 -28.849  1.00 69.40           N  
ATOM    438  CA  GLN B  56       1.722  30.352 -29.533  1.00 69.40           C  
ATOM    439  C   GLN B  56       2.270  30.498 -30.949  1.00 69.40           C  
ATOM    440  CB  GLN B  56       0.328  29.723 -29.572  1.00 69.40           C  
ATOM    441  O   GLN B  56       3.015  29.637 -31.424  1.00 69.40           O  
ATOM    442  CG  GLN B  56       0.326  28.259 -29.989  1.00 69.40           C  
ATOM    443  CD  GLN B  56       0.190  28.076 -31.489  1.00 69.40           C  
ATOM    444  NE2 GLN B  56       0.494  26.875 -31.970  1.00 69.40           N  
ATOM    445  OE1 GLN B  56      -0.187  29.006 -32.210  1.00 69.40           O  
ATOM    446  N   ARG B  57       2.057  31.554 -31.651  1.00 72.35           N  
ATOM    447  CA  ARG B  57       2.496  31.785 -33.024  1.00 72.35           C  
ATOM    448  C   ARG B  57       4.018  31.775 -33.122  1.00 72.35           C  
ATOM    449  CB  ARG B  57       1.946  33.114 -33.548  1.00 72.35           C  
ATOM    450  O   ARG B  57       4.584  31.128 -34.005  1.00 72.35           O  
ATOM    451  CG  ARG B  57       2.327  33.412 -34.989  1.00 72.35           C  
ATOM    452  CD  ARG B  57       1.730  34.728 -35.469  1.00 72.35           C  
ATOM    453  NE  ARG B  57       2.367  35.874 -34.829  1.00 72.35           N  
ATOM    454  NH1 ARG B  57       4.059  36.069 -36.389  1.00 72.35           N  
ATOM    455  NH2 ARG B  57       3.955  37.520 -34.618  1.00 72.35           N  
ATOM    456  CZ  ARG B  57       3.459  36.485 -35.280  1.00 72.35           C  
ATOM    457  N   LEU B  58       4.718  32.400 -32.195  1.00 73.87           N  
ATOM    458  CA  LEU B  58       6.174  32.484 -32.223  1.00 73.87           C  
ATOM    459  C   LEU B  58       6.802  31.230 -31.624  1.00 73.87           C  
ATOM    460  CB  LEU B  58       6.654  33.722 -31.462  1.00 73.87           C  
ATOM    461  O   LEU B  58       7.827  30.750 -32.114  1.00 73.87           O  
ATOM    462  CG  LEU B  58       6.314  35.076 -32.087  1.00 73.87           C  
ATOM    463  CD1 LEU B  58       6.887  36.209 -31.241  1.00 73.87           C  
ATOM    464  CD2 LEU B  58       6.838  35.152 -33.517  1.00 73.87           C  
ATOM    465  N   ILE B  59       6.170  30.717 -30.633  1.00 72.13           N  
ATOM    466  CA  ILE B  59       6.720  29.561 -29.933  1.00 72.13           C  
ATOM    467  C   ILE B  59       6.626  28.325 -30.825  1.00 72.13           C  
ATOM    468  CB  ILE B  59       5.991  29.312 -28.594  1.00 72.13           C  
ATOM    469  O   ILE B  59       7.521  27.477 -30.818  1.00 72.13           O  
ATOM    470  CG1 ILE B  59       6.382  30.380 -27.566  1.00 72.13           C  
ATOM    471  CG2 ILE B  59       6.295  27.907 -28.066  1.00 72.13           C  
ATOM    472  CD1 ILE B  59       5.504  30.393 -26.322  1.00 72.13           C  
ATOM    473  N   LYS B  60       5.567  28.206 -31.518  1.00 69.66           N  
ATOM    474  CA  LYS B  60       5.459  27.123 -32.491  1.00 69.66           C  
ATOM    475  C   LYS B  60       6.682  27.079 -33.402  1.00 69.66           C  
ATOM    476  CB  LYS B  60       4.188  27.276 -33.327  1.00 69.66           C  
ATOM    477  O   LYS B  60       7.232  26.006 -33.661  1.00 69.66           O  
ATOM    478  CG  LYS B  60       3.996  26.182 -34.367  1.00 69.66           C  
ATOM    479  CD  LYS B  60       2.730  26.405 -35.184  1.00 69.66           C  
ATOM    480  CE  LYS B  60       2.579  25.358 -36.280  1.00 69.66           C  
ATOM    481  NZ  LYS B  60       1.370  25.606 -37.121  1.00 69.66           N  
ATOM    482  N   GLU B  61       7.158  28.259 -33.872  1.00 72.31           N  
ATOM    483  CA  GLU B  61       8.334  28.343 -34.732  1.00 72.31           C  
ATOM    484  C   GLU B  61       9.617  28.121 -33.936  1.00 72.31           C  
ATOM    485  CB  GLU B  61       8.384  29.698 -35.444  1.00 72.31           C  
ATOM    486  O   GLU B  61      10.530  27.433 -34.399  1.00 72.31           O  
ATOM    487  CG  GLU B  61       9.489  29.805 -36.485  1.00 72.31           C  
ATOM    488  CD  GLU B  61       9.497  31.138 -37.217  1.00 72.31           C  
ATOM    489  OE1 GLU B  61      10.542  31.504 -37.799  1.00 72.31           O  
ATOM    490  OE2 GLU B  61       8.449  31.821 -37.206  1.00 72.31           O  
ATOM    491  N   ALA B  62       9.599  28.590 -32.739  1.00 72.16           N  
ATOM    492  CA  ALA B  62      10.796  28.505 -31.905  1.00 72.16           C  
ATOM    493  C   ALA B  62      11.041  27.072 -31.441  1.00 72.16           C  
ATOM    494  CB  ALA B  62      10.673  29.437 -30.702  1.00 72.16           C  
ATOM    495  O   ALA B  62      12.148  26.731 -31.018  1.00 72.16           O  
ATOM    496  N   CYS B  63      10.011  26.382 -31.599  1.00 71.05           N  
ATOM    497  CA  CYS B  63      10.115  25.002 -31.138  1.00 71.05           C  
ATOM    498  C   CYS B  63      10.542  24.079 -32.273  1.00 71.05           C  
ATOM    499  CB  CYS B  63       8.783  24.529 -30.558  1.00 71.05           C  
ATOM    500  O   CYS B  63      10.635  22.864 -32.089  1.00 71.05           O  
ATOM    501  SG  CYS B  63       8.430  25.188 -28.914  1.00 71.05           S  
ATOM    502  N   ASP B  64      10.849  24.634 -33.382  1.00 67.13           N  
ATOM    503  CA  ASP B  64      11.469  23.891 -34.475  1.00 67.13           C  
ATOM    504  C   ASP B  64      12.930  23.576 -34.164  1.00 67.13           C  
ATOM    505  CB  ASP B  64      11.366  24.675 -35.784  1.00 67.13           C  
ATOM    506  O   ASP B  64      13.783  24.465 -34.200  1.00 67.13           O  
ATOM    507  CG  ASP B  64      11.892  23.902 -36.981  1.00 67.13           C  
ATOM    508  OD1 ASP B  64      11.822  24.416 -38.118  1.00 67.13           O  
ATOM    509  OD2 ASP B  64      12.377  22.766 -36.786  1.00 67.13           O  
ATOM    510  N   GLU B  65      13.164  22.203 -33.976  1.00 68.71           N  
ATOM    511  CA  GLU B  65      14.465  21.785 -33.463  1.00 68.71           C  
ATOM    512  C   GLU B  65      15.532  21.839 -34.553  1.00 68.71           C  
ATOM    513  CB  GLU B  65      14.384  20.373 -32.876  1.00 68.71           C  
ATOM    514  O   GLU B  65      16.728  21.782 -34.262  1.00 68.71           O  
ATOM    515  CG  GLU B  65      13.570  20.287 -31.593  1.00 68.71           C  
ATOM    516  CD  GLU B  65      13.623  18.915 -30.940  1.00 68.71           C  
ATOM    517  OE1 GLU B  65      14.191  18.791 -29.832  1.00 68.71           O  
ATOM    518  OE2 GLU B  65      13.094  17.954 -31.543  1.00 68.71           O  
ATOM    519  N   SER B  66      15.130  22.051 -35.752  1.00 68.88           N  
ATOM    520  CA  SER B  66      16.108  22.260 -36.815  1.00 68.88           C  
ATOM    521  C   SER B  66      16.675  23.675 -36.774  1.00 68.88           C  
ATOM    522  CB  SER B  66      15.478  21.993 -38.183  1.00 68.88           C  
ATOM    523  O   SER B  66      17.771  23.925 -37.282  1.00 68.88           O  
ATOM    524  OG  SER B  66      14.498  22.971 -38.484  1.00 68.88           O  
ATOM    525  N   ARG B  67      16.096  24.632 -36.138  1.00 74.00           N  
ATOM    526  CA  ARG B  67      16.500  26.034 -36.115  1.00 74.00           C  
ATOM    527  C   ARG B  67      16.902  26.466 -34.709  1.00 74.00           C  
ATOM    528  CB  ARG B  67      15.372  26.927 -36.636  1.00 74.00           C  
ATOM    529  O   ARG B  67      17.670  27.415 -34.541  1.00 74.00           O  
ATOM    530  CG  ARG B  67      15.106  26.779 -38.125  1.00 74.00           C  
ATOM    531  CD  ARG B  67      13.938  27.644 -38.579  1.00 74.00           C  
ATOM    532  NE  ARG B  67      14.233  29.067 -38.432  1.00 74.00           N  
ATOM    533  NH1 ARG B  67      12.073  29.769 -38.855  1.00 74.00           N  
ATOM    534  NH2 ARG B  67      13.717  31.305 -38.411  1.00 74.00           N  
ATOM    535  CZ  ARG B  67      13.340  30.044 -38.566  1.00 74.00           C  
ATOM    536  N   PHE B  68      16.305  25.787 -33.717  1.00 69.01           N  
ATOM    537  CA  PHE B  68      16.540  26.147 -32.323  1.00 69.01           C  
ATOM    538  C   PHE B  68      16.824  24.907 -31.484  1.00 69.01           C  
ATOM    539  CB  PHE B  68      15.335  26.902 -31.752  1.00 69.01           C  
ATOM    540  O   PHE B  68      16.444  23.796 -31.860  1.00 69.01           O  
ATOM    541  CG  PHE B  68      14.988  28.153 -32.512  1.00 69.01           C  
ATOM    542  CD1 PHE B  68      15.579  29.368 -32.187  1.00 69.01           C  
ATOM    543  CD2 PHE B  68      14.068  28.115 -33.552  1.00 69.01           C  
ATOM    544  CE1 PHE B  68      15.259  30.528 -32.889  1.00 69.01           C  
ATOM    545  CE2 PHE B  68      13.743  29.270 -34.258  1.00 69.01           C  
ATOM    546  CZ  PHE B  68      14.339  30.475 -33.924  1.00 69.01           C  
ATOM    547  N   ASP B  69      17.650  24.951 -30.451  1.00 69.10           N  
ATOM    548  CA  ASP B  69      17.946  23.878 -29.507  1.00 69.10           C  
ATOM    549  C   ASP B  69      17.937  24.393 -28.070  1.00 69.10           C  
ATOM    550  CB  ASP B  69      19.299  23.239 -29.827  1.00 69.10           C  
ATOM    551  O   ASP B  69      17.934  25.604 -27.839  1.00 69.10           O  
ATOM    552  CG  ASP B  69      19.380  21.781 -29.410  1.00 69.10           C  
ATOM    553  OD1 ASP B  69      20.372  21.102 -29.754  1.00 69.10           O  
ATOM    554  OD2 ASP B  69      18.442  21.306 -28.734  1.00 69.10           O  
ATOM    555  N   LYS B  70      17.726  23.440 -27.162  1.00 70.50           N  
ATOM    556  CA  LYS B  70      17.723  23.801 -25.748  1.00 70.50           C  
ATOM    557  C   LYS B  70      19.025  24.492 -25.354  1.00 70.50           C  
ATOM    558  CB  LYS B  70      17.503  22.562 -24.878  1.00 70.50           C  
ATOM    559  O   LYS B  70      20.112  24.025 -25.701  1.00 70.50           O  
ATOM    560  CG  LYS B  70      17.398  22.861 -23.390  1.00 70.50           C  
ATOM    561  CD  LYS B  70      17.057  21.609 -22.591  1.00 70.50           C  
ATOM    562  CE  LYS B  70      16.961  21.905 -21.101  1.00 70.50           C  
ATOM    563  NZ  LYS B  70      16.598  20.687 -20.316  1.00 70.50           N  
ATOM    564  N   ASN B  71      18.809  25.606 -24.802  1.00 68.04           N  
ATOM    565  CA  ASN B  71      19.924  26.330 -24.203  1.00 68.04           C  
ATOM    566  C   ASN B  71      19.927  26.198 -22.682  1.00 68.04           C  
ATOM    567  CB  ASN B  71      19.886  27.805 -24.607  1.00 68.04           C  
ATOM    568  O   ASN B  71      18.884  25.952 -22.074  1.00 68.04           O  
ATOM    569  CG  ASN B  71      21.198  28.518 -24.344  1.00 68.04           C  
ATOM    570  ND2 ASN B  71      21.121  29.804 -24.025  1.00 68.04           N  
ATOM    571  OD1 ASN B  71      22.272  27.917 -24.428  1.00 68.04           O  
ATOM    572  N   LEU B  72      21.133  26.049 -21.995  1.00 66.43           N  
ATOM    573  CA  LEU B  72      21.223  26.135 -20.541  1.00 66.43           C  
ATOM    574  C   LEU B  72      21.167  27.587 -20.079  1.00 66.43           C  
ATOM    575  CB  LEU B  72      22.513  25.478 -20.044  1.00 66.43           C  
ATOM    576  O   LEU B  72      22.073  28.372 -20.371  1.00 66.43           O  
ATOM    577  CG  LEU B  72      22.627  23.967 -20.249  1.00 66.43           C  
ATOM    578  CD1 LEU B  72      23.942  23.451 -19.674  1.00 66.43           C  
ATOM    579  CD2 LEU B  72      21.441  23.250 -19.611  1.00 66.43           C  
ATOM    580  N   SER B  73      19.932  27.944 -19.519  1.00 64.34           N  
ATOM    581  CA  SER B  73      19.829  29.281 -18.942  1.00 64.34           C  
ATOM    582  C   SER B  73      20.883  29.499 -17.862  1.00 64.34           C  
ATOM    583  CB  SER B  73      18.434  29.507 -18.358  1.00 64.34           C  
ATOM    584  O   SER B  73      21.514  28.546 -17.401  1.00 64.34           O  
ATOM    585  OG  SER B  73      18.211  28.657 -17.245  1.00 64.34           O  
ATOM    586  N   GLN B  74      21.180  30.721 -17.560  1.00 65.73           N  
ATOM    587  CA  GLN B  74      22.131  31.016 -16.493  1.00 65.73           C  
ATOM    588  C   GLN B  74      21.761  30.281 -15.208  1.00 65.73           C  
ATOM    589  CB  GLN B  74      22.200  32.522 -16.236  1.00 65.73           C  
ATOM    590  O   GLN B  74      22.637  29.794 -14.491  1.00 65.73           O  
ATOM    591  CG  GLN B  74      23.373  32.943 -15.361  1.00 65.73           C  
ATOM    592  CD  GLN B  74      24.717  32.619 -15.986  1.00 65.73           C  
ATOM    593  NE2 GLN B  74      25.675  32.218 -15.157  1.00 65.73           N  
ATOM    594  OE1 GLN B  74      24.893  32.728 -17.203  1.00 65.73           O  
ATOM    595  N   ALA B  75      20.481  30.222 -14.846  1.00 61.41           N  
ATOM    596  CA  ALA B  75      20.017  29.488 -13.672  1.00 61.41           C  
ATOM    597  C   ALA B  75      20.413  28.017 -13.752  1.00 61.41           C  
ATOM    598  CB  ALA B  75      18.503  29.621 -13.527  1.00 61.41           C  
ATOM    599  O   ALA B  75      20.885  27.440 -12.770  1.00 61.41           O  
ATOM    600  N   LEU B  76      20.304  27.513 -14.926  1.00 61.50           N  
ATOM    601  CA  LEU B  76      20.620  26.102 -15.112  1.00 61.50           C  
ATOM    602  C   LEU B  76      22.127  25.871 -15.058  1.00 61.50           C  
ATOM    603  CB  LEU B  76      20.062  25.598 -16.445  1.00 61.50           C  
ATOM    604  O   LEU B  76      22.581  24.799 -14.652  1.00 61.50           O  
ATOM    605  CG  LEU B  76      18.556  25.334 -16.494  1.00 61.50           C  
ATOM    606  CD1 LEU B  76      18.165  24.744 -17.844  1.00 61.50           C  
ATOM    607  CD2 LEU B  76      18.139  24.406 -15.358  1.00 61.50           C  
ATOM    608  N   LYS B  77      22.892  26.768 -15.480  1.00 67.98           N  
ATOM    609  CA  LYS B  77      24.344  26.665 -15.359  1.00 67.98           C  
ATOM    610  C   LYS B  77      24.771  26.620 -13.895  1.00 67.98           C  
ATOM    611  CB  LYS B  77      25.026  27.835 -16.069  1.00 67.98           C  
ATOM    612  O   LYS B  77      25.720  25.917 -13.541  1.00 67.98           O  
ATOM    613  CG  LYS B  77      24.970  27.755 -17.588  1.00 67.98           C  
ATOM    614  CD  LYS B  77      25.634  28.964 -18.236  1.00 67.98           C  
ATOM    615  CE  LYS B  77      25.509  28.924 -19.753  1.00 67.98           C  
ATOM    616  NZ  LYS B  77      26.068  30.155 -20.387  1.00 67.98           N  
ATOM    617  N   PHE B  78      24.062  27.333 -13.013  1.00 66.74           N  
ATOM    618  CA  PHE B  78      24.341  27.283 -11.583  1.00 66.74           C  
ATOM    619  C   PHE B  78      23.967  25.923 -11.005  1.00 66.74           C  
ATOM    620  CB  PHE B  78      23.584  28.392 -10.847  1.00 66.74           C  
ATOM    621  O   PHE B  78      24.665  25.398 -10.135  1.00 66.74           O  
ATOM    622  CG  PHE B  78      24.112  29.774 -11.123  1.00 66.74           C  
ATOM    623  CD1 PHE B  78      25.479  30.017 -11.156  1.00 66.74           C  
ATOM    624  CD2 PHE B  78      23.240  30.831 -11.349  1.00 66.74           C  
ATOM    625  CE1 PHE B  78      25.971  31.295 -11.411  1.00 66.74           C  
ATOM    626  CE2 PHE B  78      23.724  32.111 -11.605  1.00 66.74           C  
ATOM    627  CZ  PHE B  78      25.089  32.341 -11.634  1.00 66.74           C  
ATOM    628  N   VAL B  79      22.880  25.422 -11.513  1.00 65.35           N  
ATOM    629  CA  VAL B  79      22.459  24.095 -11.075  1.00 65.35           C  
ATOM    630  C   VAL B  79      23.463  23.049 -11.556  1.00 65.35           C  
ATOM    631  CB  VAL B  79      21.043  23.750 -11.587  1.00 65.35           C  
ATOM    632  O   VAL B  79      23.706  22.052 -10.873  1.00 65.35           O  
ATOM    633  CG1 VAL B  79      20.648  22.334 -11.169  1.00 65.35           C  
ATOM    634  CG2 VAL B  79      20.027  24.766 -11.071  1.00 65.35           C  
ATOM    635  N   ARG B  80      24.005  23.363 -12.708  1.00 68.67           N  
ATOM    636  CA  ARG B  80      24.996  22.464 -13.292  1.00 68.67           C  
ATOM    637  C   ARG B  80      26.206  22.314 -12.376  1.00 68.67           C  
ATOM    638  CB  ARG B  80      25.439  22.970 -14.666  1.00 68.67           C  
ATOM    639  O   ARG B  80      26.882  21.283 -12.394  1.00 68.67           O  
ATOM    640  CG  ARG B  80      26.300  21.984 -15.438  1.00 68.67           C  
ATOM    641  CD  ARG B  80      26.585  22.470 -16.852  1.00 68.67           C  
ATOM    642  NE  ARG B  80      27.489  21.567 -17.560  1.00 68.67           N  
ATOM    643  NH1 ARG B  80      25.865  20.708 -18.962  1.00 68.67           N  
ATOM    644  NH2 ARG B  80      28.030  19.972 -19.121  1.00 68.67           N  
ATOM    645  CZ  ARG B  80      27.126  20.751 -18.546  1.00 68.67           C  
ATOM    646  N   ASP B  81      26.451  23.140 -11.505  1.00 63.53           N  
ATOM    647  CA  ASP B  81      27.562  23.081 -10.561  1.00 63.53           C  
ATOM    648  C   ASP B  81      27.413  21.895  -9.610  1.00 63.53           C  
ATOM    649  CB  ASP B  81      27.660  24.384  -9.764  1.00 63.53           C  
ATOM    650  O   ASP B  81      28.408  21.349  -9.129  1.00 63.53           O  
ATOM    651  CG  ASP B  81      28.225  25.535 -10.578  1.00 63.53           C  
ATOM    652  OD1 ASP B  81      28.188  26.691 -10.106  1.00 63.53           O  
ATOM    653  OD2 ASP B  81      28.709  25.283 -11.703  1.00 63.53           O  
ATOM    654  N   PHE B  82      26.140  21.499  -9.402  1.00 54.28           N  
ATOM    655  CA  PHE B  82      26.040  20.407  -8.441  1.00 54.28           C  
ATOM    656  C   PHE B  82      25.450  19.163  -9.095  1.00 54.28           C  
ATOM    657  CB  PHE B  82      25.187  20.823  -7.239  1.00 54.28           C  
ATOM    658  O   PHE B  82      25.558  18.061  -8.554  1.00 54.28           O  
ATOM    659  CG  PHE B  82      23.812  21.309  -7.609  1.00 54.28           C  
ATOM    660  CD1 PHE B  82      23.583  22.653  -7.878  1.00 54.28           C  
ATOM    661  CD2 PHE B  82      22.747  20.421  -7.689  1.00 54.28           C  
ATOM    662  CE1 PHE B  82      22.311  23.106  -8.221  1.00 54.28           C  
ATOM    663  CE2 PHE B  82      21.473  20.866  -8.031  1.00 54.28           C  
ATOM    664  CZ  PHE B  82      21.257  22.208  -8.296  1.00 54.28           C  
ATOM    665  N   ILE B  83      24.916  19.314 -10.396  1.00 62.09           N  
ATOM    666  CA  ILE B  83      24.405  18.098 -11.021  1.00 62.09           C  
ATOM    667  C   ILE B  83      25.150  17.837 -12.328  1.00 62.09           C  
ATOM    668  CB  ILE B  83      22.885  18.191 -11.280  1.00 62.09           C  
ATOM    669  O   ILE B  83      24.789  16.934 -13.086  1.00 62.09           O  
ATOM    670  CG1 ILE B  83      22.568  19.397 -12.171  1.00 62.09           C  
ATOM    671  CG2 ILE B  83      22.116  18.270  -9.958  1.00 62.09           C  
ATOM    672  CD1 ILE B  83      21.108  19.488 -12.593  1.00 62.09           C  
ATOM    673  N   GLY B  84      26.140  18.476 -12.579  1.00 66.63           N  
ATOM    674  CA  GLY B  84      26.962  18.256 -13.759  1.00 66.63           C  
ATOM    675  C   GLY B  84      26.160  18.218 -15.046  1.00 66.63           C  
ATOM    676  O   GLY B  84      25.250  19.027 -15.241  1.00 66.63           O  
ATOM    677  N   ASP B  85      26.533  17.356 -15.978  1.00 64.69           N  
ATOM    678  CA  ASP B  85      25.834  17.240 -17.254  1.00 64.69           C  
ATOM    679  C   ASP B  85      24.696  16.225 -17.166  1.00 64.69           C  
ATOM    680  CB  ASP B  85      26.807  16.845 -18.366  1.00 64.69           C  
ATOM    681  O   ASP B  85      24.583  15.338 -18.015  1.00 64.69           O  
ATOM    682  CG  ASP B  85      27.573  15.570 -18.058  1.00 64.69           C  
ATOM    683  OD1 ASP B  85      28.206  15.002 -18.974  1.00 64.69           O  
ATOM    684  OD2 ASP B  85      27.540  15.127 -16.890  1.00 64.69           O  
ATOM    685  N   GLY B  86      23.911  16.361 -15.890  1.00 64.34           N  
ATOM    686  CA  GLY B  86      22.684  15.583 -15.826  1.00 64.34           C  
ATOM    687  C   GLY B  86      21.721  15.893 -16.956  1.00 64.34           C  
ATOM    688  O   GLY B  86      21.923  16.850 -17.706  1.00 64.34           O  
ATOM    689  N   LEU B  87      20.683  15.064 -17.178  1.00 67.92           N  
ATOM    690  CA  LEU B  87      19.744  15.194 -18.287  1.00 67.92           C  
ATOM    691  C   LEU B  87      19.233  16.626 -18.401  1.00 67.92           C  
ATOM    692  CB  LEU B  87      18.567  14.232 -18.108  1.00 67.92           C  
ATOM    693  O   LEU B  87      19.145  17.173 -19.503  1.00 67.92           O  
ATOM    694  CG  LEU B  87      18.763  12.813 -18.644  1.00 67.92           C  
ATOM    695  CD1 LEU B  87      17.700  11.879 -18.074  1.00 67.92           C  
ATOM    696  CD2 LEU B  87      18.726  12.806 -20.168  1.00 67.92           C  
ATOM    697  N   PHE B  88      18.981  17.236 -17.180  1.00 64.40           N  
ATOM    698  CA  PHE B  88      18.342  18.546 -17.135  1.00 64.40           C  
ATOM    699  C   PHE B  88      19.364  19.655 -17.360  1.00 64.40           C  
ATOM    700  CB  PHE B  88      17.629  18.753 -15.795  1.00 64.40           C  
ATOM    701  O   PHE B  88      19.024  20.726 -17.867  1.00 64.40           O  
ATOM    702  CG  PHE B  88      16.752  19.975 -15.757  1.00 64.40           C  
ATOM    703  CD1 PHE B  88      16.929  20.944 -14.778  1.00 64.40           C  
ATOM    704  CD2 PHE B  88      15.749  20.154 -16.701  1.00 64.40           C  
ATOM    705  CE1 PHE B  88      16.118  22.077 -14.740  1.00 64.40           C  
ATOM    706  CE2 PHE B  88      14.935  21.283 -16.669  1.00 64.40           C  
ATOM    707  CZ  PHE B  88      15.120  22.242 -15.687  1.00 64.40           C  
ATOM    708  N   THR B  89      20.623  19.393 -17.022  1.00 71.49           N  
ATOM    709  CA  THR B  89      21.636  20.442 -17.049  1.00 71.49           C  
ATOM    710  C   THR B  89      22.683  20.155 -18.122  1.00 71.49           C  
ATOM    711  CB  THR B  89      22.326  20.588 -15.681  1.00 71.49           C  
ATOM    712  O   THR B  89      23.806  20.658 -18.051  1.00 71.49           O  
ATOM    713  CG2 THR B  89      21.370  21.165 -14.642  1.00 71.49           C  
ATOM    714  OG1 THR B  89      22.775  19.301 -15.238  1.00 71.49           O  
ATOM    715  N   SER B  90      22.433  19.375 -19.185  1.00 71.02           N  
ATOM    716  CA  SER B  90      23.344  19.077 -20.284  1.00 71.02           C  
ATOM    717  C   SER B  90      22.848  19.682 -21.593  1.00 71.02           C  
ATOM    718  CB  SER B  90      23.515  17.565 -20.444  1.00 71.02           C  
ATOM    719  O   SER B  90      21.642  19.833 -21.795  1.00 71.02           O  
ATOM    720  OG  SER B  90      22.272  16.946 -20.725  1.00 71.02           O  
ATOM    721  N   TRP B  91      23.754  20.366 -22.513  1.00 69.16           N  
ATOM    722  CA  TRP B  91      23.406  20.719 -23.885  1.00 69.16           C  
ATOM    723  C   TRP B  91      23.145  19.470 -24.720  1.00 69.16           C  
ATOM    724  CB  TRP B  91      24.519  21.554 -24.525  1.00 69.16           C  
ATOM    725  O   TRP B  91      23.654  18.391 -24.408  1.00 69.16           O  
ATOM    726  CG  TRP B  91      24.626  22.947 -23.981  1.00 69.16           C  
ATOM    727  CD1 TRP B  91      23.950  24.054 -24.413  1.00 69.16           C  
ATOM    728  CD2 TRP B  91      25.463  23.382 -22.905  1.00 69.16           C  
ATOM    729  CE2 TRP B  91      25.243  24.767 -22.738  1.00 69.16           C  
ATOM    730  CE3 TRP B  91      26.378  22.734 -22.065  1.00 69.16           C  
ATOM    731  NE1 TRP B  91      24.316  25.152 -23.670  1.00 69.16           N  
ATOM    732  CH2 TRP B  91      26.796  24.858 -20.955  1.00 69.16           C  
ATOM    733  CZ2 TRP B  91      25.906  25.516 -21.764  1.00 69.16           C  
ATOM    734  CZ3 TRP B  91      27.037  23.481 -21.095  1.00 69.16           C  
ATOM    735  N   THR B  92      22.420  19.660 -25.667  1.00 69.42           N  
ATOM    736  CA  THR B  92      21.999  18.541 -26.503  1.00 69.42           C  
ATOM    737  C   THR B  92      23.207  17.848 -27.127  1.00 69.42           C  
ATOM    738  CB  THR B  92      21.040  19.005 -27.615  1.00 69.42           C  
ATOM    739  O   THR B  92      23.201  16.630 -27.315  1.00 69.42           O  
ATOM    740  CG2 THR B  92      20.608  17.835 -28.493  1.00 69.42           C  
ATOM    741  OG1 THR B  92      19.877  19.595 -27.019  1.00 69.42           O  
ATOM    742  N   HIS B  93      24.161  18.574 -27.467  1.00 69.39           N  
ATOM    743  CA  HIS B  93      25.311  18.032 -28.181  1.00 69.39           C  
ATOM    744  C   HIS B  93      26.242  17.278 -27.237  1.00 69.39           C  
ATOM    745  CB  HIS B  93      26.077  19.150 -28.891  1.00 69.39           C  
ATOM    746  O   HIS B  93      27.151  16.575 -27.684  1.00 69.39           O  
ATOM    747  CG  HIS B  93      26.603  20.199 -27.965  1.00 69.39           C  
ATOM    748  CD2 HIS B  93      27.761  20.268 -27.265  1.00 69.39           C  
ATOM    749  ND1 HIS B  93      25.905  21.349 -27.670  1.00 69.39           N  
ATOM    750  CE1 HIS B  93      26.612  22.083 -26.827  1.00 69.39           C  
ATOM    751  NE2 HIS B  93      27.742  21.449 -26.565  1.00 69.39           N  
ATOM    752  N   GLU B  94      26.148  17.377 -25.848  1.00 69.11           N  
ATOM    753  CA  GLU B  94      26.983  16.662 -24.887  1.00 69.11           C  
ATOM    754  C   GLU B  94      26.689  15.164 -24.908  1.00 69.11           C  
ATOM    755  CB  GLU B  94      26.776  17.218 -23.476  1.00 69.11           C  
ATOM    756  O   GLU B  94      25.527  14.754 -24.916  1.00 69.11           O  
ATOM    757  CG  GLU B  94      27.319  18.627 -23.285  1.00 69.11           C  
ATOM    758  CD  GLU B  94      27.299  19.086 -21.835  1.00 69.11           C  
ATOM    759  OE1 GLU B  94      28.362  19.492 -21.313  1.00 69.11           O  
ATOM    760  OE2 GLU B  94      26.213  19.038 -21.217  1.00 69.11           O  
ATOM    761  N   LYS B  95      27.592  14.358 -24.999  1.00 67.21           N  
ATOM    762  CA  LYS B  95      27.511  12.909 -25.158  1.00 67.21           C  
ATOM    763  C   LYS B  95      26.691  12.277 -24.037  1.00 67.21           C  
ATOM    764  CB  LYS B  95      28.911  12.294 -25.193  1.00 67.21           C  
ATOM    765  O   LYS B  95      25.881  11.380 -24.283  1.00 67.21           O  
ATOM    766  CG  LYS B  95      29.685  12.589 -26.469  1.00 67.21           C  
ATOM    767  CD  LYS B  95      31.048  11.909 -26.466  1.00 67.21           C  
ATOM    768  CE  LYS B  95      31.855  12.264 -27.708  1.00 67.21           C  
ATOM    769  NZ  LYS B  95      33.198  11.613 -27.701  1.00 67.21           N  
ATOM    770  N   ASN B  96      26.924  12.738 -22.875  1.00 65.11           N  
ATOM    771  CA  ASN B  96      26.251  12.136 -21.728  1.00 65.11           C  
ATOM    772  C   ASN B  96      24.744  12.369 -21.777  1.00 65.11           C  
ATOM    773  CB  ASN B  96      26.831  12.678 -20.420  1.00 65.11           C  
ATOM    774  O   ASN B  96      23.973  11.592 -21.210  1.00 65.11           O  
ATOM    775  CG  ASN B  96      28.117  11.984 -20.019  1.00 65.11           C  
ATOM    776  ND2 ASN B  96      28.949  12.675 -19.248  1.00 65.11           N  
ATOM    777  OD1 ASN B  96      28.362  10.836 -20.399  1.00 65.11           O  
ATOM    778  N   TRP B  97      24.278  13.519 -22.543  1.00 62.76           N  
ATOM    779  CA  TRP B  97      22.842  13.765 -22.630  1.00 62.76           C  
ATOM    780  C   TRP B  97      22.144  12.648 -23.398  1.00 62.76           C  
ATOM    781  CB  TRP B  97      22.567  15.114 -23.300  1.00 62.76           C  
ATOM    782  O   TRP B  97      21.170  12.068 -22.914  1.00 62.76           O  
ATOM    783  CG  TRP B  97      21.110  15.422 -23.472  1.00 62.76           C  
ATOM    784  CD1 TRP B  97      20.268  15.969 -22.543  1.00 62.76           C  
ATOM    785  CD2 TRP B  97      20.321  15.197 -24.645  1.00 62.76           C  
ATOM    786  CE2 TRP B  97      19.009  15.631 -24.356  1.00 62.76           C  
ATOM    787  CE3 TRP B  97      20.598  14.670 -25.914  1.00 62.76           C  
ATOM    788  NE1 TRP B  97      19.003  16.097 -23.069  1.00 62.76           N  
ATOM    789  CH2 TRP B  97      18.272  15.035 -26.525  1.00 62.76           C  
ATOM    790  CZ2 TRP B  97      17.974  15.555 -25.291  1.00 62.76           C  
ATOM    791  CZ3 TRP B  97      19.567  14.595 -26.843  1.00 62.76           C  
ATOM    792  N   LYS B  98      22.530  12.415 -24.626  1.00 64.87           N  
ATOM    793  CA  LYS B  98      21.918  11.384 -25.459  1.00 64.87           C  
ATOM    794  C   LYS B  98      22.029  10.010 -24.803  1.00 64.87           C  
ATOM    795  CB  LYS B  98      22.567  11.357 -26.844  1.00 64.87           C  
ATOM    796  O   LYS B  98      21.074   9.230 -24.819  1.00 64.87           O  
ATOM    797  CG  LYS B  98      21.732  10.653 -27.904  1.00 64.87           C  
ATOM    798  CD  LYS B  98      22.257  10.934 -29.306  1.00 64.87           C  
ATOM    799  CE  LYS B  98      21.414  10.243 -30.369  1.00 64.87           C  
ATOM    800  NZ  LYS B  98      21.907  10.540 -31.747  1.00 64.87           N  
ATOM    801  N   LYS B  99      23.166   9.745 -24.185  1.00 67.88           N  
ATOM    802  CA  LYS B  99      23.388   8.467 -23.515  1.00 67.88           C  
ATOM    803  C   LYS B  99      22.417   8.279 -22.354  1.00 67.88           C  
ATOM    804  CB  LYS B  99      24.830   8.366 -23.014  1.00 67.88           C  
ATOM    805  O   LYS B  99      21.738   7.254 -22.265  1.00 67.88           O  
ATOM    806  CG  LYS B  99      25.213   6.985 -22.504  1.00 67.88           C  
ATOM    807  CD  LYS B  99      26.664   6.942 -22.043  1.00 67.88           C  
ATOM    808  CE  LYS B  99      27.609   7.460 -23.118  1.00 67.88           C  
ATOM    809  NZ  LYS B  99      29.030   7.453 -22.657  1.00 67.88           N  
ATOM    810  N   ALA B 100      22.365   9.217 -21.493  1.00 66.10           N  
ATOM    811  CA  ALA B 100      21.454   9.149 -20.353  1.00 66.10           C  
ATOM    812  C   ALA B 100      20.001   9.086 -20.814  1.00 66.10           C  
ATOM    813  CB  ALA B 100      21.666  10.347 -19.431  1.00 66.10           C  
ATOM    814  O   ALA B 100      19.205   8.313 -20.276  1.00 66.10           O  
ATOM    815  N   HIS B 101      19.622  10.014 -21.866  1.00 61.95           N  
ATOM    816  CA  HIS B 101      18.277  10.022 -22.431  1.00 61.95           C  
ATOM    817  C   HIS B 101      17.882   8.636 -22.932  1.00 61.95           C  
ATOM    818  CB  HIS B 101      18.180  11.039 -23.570  1.00 61.95           C  
ATOM    819  O   HIS B 101      16.804   8.137 -22.603  1.00 61.95           O  
ATOM    820  CG  HIS B 101      16.807  11.160 -24.150  1.00 61.95           C  
ATOM    821  CD2 HIS B 101      15.787  11.999 -23.852  1.00 61.95           C  
ATOM    822  ND1 HIS B 101      16.355  10.347 -25.167  1.00 61.95           N  
ATOM    823  CE1 HIS B 101      15.112  10.683 -25.471  1.00 61.95           C  
ATOM    824  NE2 HIS B 101      14.744  11.682 -24.688  1.00 61.95           N  
ATOM    825  N   ASN B 102      18.761   7.979 -23.744  1.00 67.73           N  
ATOM    826  CA  ASN B 102      18.466   6.674 -24.327  1.00 67.73           C  
ATOM    827  C   ASN B 102      18.351   5.594 -23.255  1.00 67.73           C  
ATOM    828  CB  ASN B 102      19.534   6.292 -25.354  1.00 67.73           C  
ATOM    829  O   ASN B 102      17.478   4.728 -23.331  1.00 67.73           O  
ATOM    830  CG  ASN B 102      19.440   7.110 -26.627  1.00 67.73           C  
ATOM    831  ND2 ASN B 102      20.488   7.063 -27.440  1.00 67.73           N  
ATOM    832  OD1 ASN B 102      18.434   7.779 -26.876  1.00 67.73           O  
ATOM    833  N   ILE B 103      19.163   5.731 -22.152  1.00 66.10           N  
ATOM    834  CA  ILE B 103      19.205   4.706 -21.114  1.00 66.10           C  
ATOM    835  C   ILE B 103      18.015   4.876 -20.173  1.00 66.10           C  
ATOM    836  CB  ILE B 103      20.529   4.759 -20.320  1.00 66.10           C  
ATOM    837  O   ILE B 103      17.414   3.891 -19.737  1.00 66.10           O  
ATOM    838  CG1 ILE B 103      21.694   4.277 -21.192  1.00 66.10           C  
ATOM    839  CG2 ILE B 103      20.424   3.928 -19.038  1.00 66.10           C  
ATOM    840  CD1 ILE B 103      23.064   4.462 -20.552  1.00 66.10           C  
ATOM    841  N   LEU B 104      17.529   6.046 -19.961  1.00 63.48           N  
ATOM    842  CA  LEU B 104      16.559   6.325 -18.908  1.00 63.48           C  
ATOM    843  C   LEU B 104      15.141   6.356 -19.468  1.00 63.48           C  
ATOM    844  CB  LEU B 104      16.879   7.657 -18.224  1.00 63.48           C  
ATOM    845  O   LEU B 104      14.172   6.190 -18.725  1.00 63.48           O  
ATOM    846  CG  LEU B 104      18.101   7.670 -17.304  1.00 63.48           C  
ATOM    847  CD1 LEU B 104      18.453   9.101 -16.911  1.00 63.48           C  
ATOM    848  CD2 LEU B 104      17.848   6.817 -16.065  1.00 63.48           C  
ATOM    849  N   LEU B 105      15.017   6.721 -20.592  1.00 55.68           N  
ATOM    850  CA  LEU B 105      13.712   6.867 -21.229  1.00 55.68           C  
ATOM    851  C   LEU B 105      12.815   5.676 -20.910  1.00 55.68           C  
ATOM    852  CB  LEU B 105      13.869   7.012 -22.745  1.00 55.68           C  
ATOM    853  O   LEU B 105      11.653   5.851 -20.535  1.00 55.68           O  
ATOM    854  CG  LEU B 105      12.655   7.549 -23.504  1.00 55.68           C  
ATOM    855  CD1 LEU B 105      12.445   9.027 -23.190  1.00 55.68           C  
ATOM    856  CD2 LEU B 105      12.824   7.335 -25.004  1.00 55.68           C  
ATOM    857  N   PRO B 106      13.285   4.430 -21.087  1.00 59.44           N  
ATOM    858  CA  PRO B 106      12.416   3.288 -20.793  1.00 59.44           C  
ATOM    859  C   PRO B 106      11.922   3.279 -19.348  1.00 59.44           C  
ATOM    860  CB  PRO B 106      13.315   2.080 -21.070  1.00 59.44           C  
ATOM    861  O   PRO B 106      10.851   2.737 -19.062  1.00 59.44           O  
ATOM    862  CG  PRO B 106      14.346   2.584 -22.028  1.00 59.44           C  
ATOM    863  CD  PRO B 106      14.590   4.038 -21.745  1.00 59.44           C  
ATOM    864  N   SER B 107      12.765   3.891 -18.391  1.00 59.07           N  
ATOM    865  CA  SER B 107      12.414   3.914 -16.975  1.00 59.07           C  
ATOM    866  C   SER B 107      11.288   4.906 -16.701  1.00 59.07           C  
ATOM    867  CB  SER B 107      13.635   4.268 -16.125  1.00 59.07           C  
ATOM    868  O   SER B 107      10.729   4.931 -15.602  1.00 59.07           O  
ATOM    869  OG  SER B 107      14.654   3.296 -16.279  1.00 59.07           O  
ATOM    870  N   PHE B 108      10.993   5.575 -17.861  1.00 59.97           N  
ATOM    871  CA  PHE B 108       9.926   6.556 -17.702  1.00 59.97           C  
ATOM    872  C   PHE B 108       8.789   6.281 -18.678  1.00 59.97           C  
ATOM    873  CB  PHE B 108      10.464   7.975 -17.908  1.00 59.97           C  
ATOM    874  O   PHE B 108       8.001   7.177 -18.990  1.00 59.97           O  
ATOM    875  CG  PHE B 108      11.366   8.449 -16.801  1.00 59.97           C  
ATOM    876  CD1 PHE B 108      10.837   8.884 -15.592  1.00 59.97           C  
ATOM    877  CD2 PHE B 108      12.745   8.460 -16.969  1.00 59.97           C  
ATOM    878  CE1 PHE B 108      11.670   9.324 -14.565  1.00 59.97           C  
ATOM    879  CE2 PHE B 108      13.584   8.897 -15.948  1.00 59.97           C  
ATOM    880  CZ  PHE B 108      13.044   9.330 -14.747  1.00 59.97           C  
ATOM    881  N   SER B 109       8.798   5.139 -19.096  1.00 53.91           N  
ATOM    882  CA  SER B 109       7.752   4.712 -20.019  1.00 53.91           C  
ATOM    883  C   SER B 109       6.477   4.332 -19.274  1.00 53.91           C  
ATOM    884  CB  SER B 109       8.230   3.530 -20.863  1.00 53.91           C  
ATOM    885  O   SER B 109       6.485   4.202 -18.048  1.00 53.91           O  
ATOM    886  OG  SER B 109       8.395   2.374 -20.061  1.00 53.91           O  
ATOM    887  N   GLN B 110       5.481   4.404 -20.034  1.00 53.90           N  
ATOM    888  CA  GLN B 110       4.213   3.969 -19.458  1.00 53.90           C  
ATOM    889  C   GLN B 110       4.344   2.591 -18.815  1.00 53.90           C  
ATOM    890  CB  GLN B 110       3.117   3.948 -20.524  1.00 53.90           C  
ATOM    891  O   GLN B 110       3.752   2.331 -17.765  1.00 53.90           O  
ATOM    892  CG  GLN B 110       2.536   5.321 -20.837  1.00 53.90           C  
ATOM    893  CD  GLN B 110       1.386   5.261 -21.824  1.00 53.90           C  
ATOM    894  NE2 GLN B 110       0.962   6.422 -22.312  1.00 53.90           N  
ATOM    895  OE1 GLN B 110       0.882   4.180 -22.146  1.00 53.90           O  
ATOM    896  N   GLN B 111       5.060   1.722 -19.418  1.00 54.63           N  
ATOM    897  CA  GLN B 111       5.291   0.390 -18.868  1.00 54.63           C  
ATOM    898  C   GLN B 111       6.039   0.464 -17.540  1.00 54.63           C  
ATOM    899  CB  GLN B 111       6.070  -0.474 -19.862  1.00 54.63           C  
ATOM    900  O   GLN B 111       5.740  -0.288 -16.610  1.00 54.63           O  
ATOM    901  CG  GLN B 111       6.197  -1.932 -19.442  1.00 54.63           C  
ATOM    902  CD  GLN B 111       4.880  -2.681 -19.515  1.00 54.63           C  
ATOM    903  NE2 GLN B 111       4.778  -3.776 -18.769  1.00 54.63           N  
ATOM    904  OE1 GLN B 111       3.961  -2.278 -20.235  1.00 54.63           O  
ATOM    905  N   ALA B 112       7.009   1.297 -17.478  1.00 56.04           N  
ATOM    906  CA  ALA B 112       7.746   1.456 -16.227  1.00 56.04           C  
ATOM    907  C   ALA B 112       6.827   1.934 -15.106  1.00 56.04           C  
ATOM    908  CB  ALA B 112       8.905   2.432 -16.412  1.00 56.04           C  
ATOM    909  O   ALA B 112       7.018   1.575 -13.942  1.00 56.04           O  
ATOM    910  N   MET B 113       5.845   2.784 -15.612  1.00 59.94           N  
ATOM    911  CA  MET B 113       4.896   3.295 -14.626  1.00 59.94           C  
ATOM    912  C   MET B 113       4.152   2.152 -13.945  1.00 59.94           C  
ATOM    913  CB  MET B 113       3.899   4.250 -15.283  1.00 59.94           C  
ATOM    914  O   MET B 113       3.866   2.218 -12.748  1.00 59.94           O  
ATOM    915  CG  MET B 113       4.536   5.514 -15.839  1.00 59.94           C  
ATOM    916  SD  MET B 113       5.440   6.467 -14.558  1.00 59.94           S  
ATOM    917  CE  MET B 113       7.144   5.968 -14.931  1.00 59.94           C  
ATOM    918  N   LYS B 114       3.822   1.146 -14.710  1.00 59.85           N  
ATOM    919  CA  LYS B 114       3.171  -0.023 -14.128  1.00 59.85           C  
ATOM    920  C   LYS B 114       4.050  -0.667 -13.060  1.00 59.85           C  
ATOM    921  CB  LYS B 114       2.832  -1.045 -15.214  1.00 59.85           C  
ATOM    922  O   LYS B 114       3.555  -1.091 -12.013  1.00 59.85           O  
ATOM    923  CG  LYS B 114       1.668  -0.638 -16.106  1.00 59.85           C  
ATOM    924  CD  LYS B 114       1.354  -1.711 -17.141  1.00 59.85           C  
ATOM    925  CE  LYS B 114       0.289  -1.246 -18.124  1.00 59.85           C  
ATOM    926  NZ  LYS B 114      -0.006  -2.287 -19.155  1.00 59.85           N  
ATOM    927  N   GLY B 115       5.364  -0.690 -13.365  1.00 57.46           N  
ATOM    928  CA  GLY B 115       6.302  -1.261 -12.412  1.00 57.46           C  
ATOM    929  C   GLY B 115       6.473  -0.416 -11.164  1.00 57.46           C  
ATOM    930  O   GLY B 115       6.700  -0.946 -10.075  1.00 57.46           O  
ATOM    931  N   TYR B 116       6.257   0.930 -11.369  1.00 63.30           N  
ATOM    932  CA  TYR B 116       6.445   1.856 -10.257  1.00 63.30           C  
ATOM    933  C   TYR B 116       5.164   1.998  -9.444  1.00 63.30           C  
ATOM    934  CB  TYR B 116       6.893   3.228 -10.770  1.00 63.30           C  
ATOM    935  O   TYR B 116       5.190   2.493  -8.314  1.00 63.30           O  
ATOM    936  CG  TYR B 116       8.228   3.207 -11.474  1.00 63.30           C  
ATOM    937  CD1 TYR B 116       9.234   2.329 -11.075  1.00 63.30           C  
ATOM    938  CD2 TYR B 116       8.488   4.065 -12.537  1.00 63.30           C  
ATOM    939  CE1 TYR B 116      10.467   2.308 -11.718  1.00 63.30           C  
ATOM    940  CE2 TYR B 116       9.717   4.052 -13.188  1.00 63.30           C  
ATOM    941  OH  TYR B 116      11.917   3.154 -13.413  1.00 63.30           O  
ATOM    942  CZ  TYR B 116      10.698   3.171 -12.773  1.00 63.30           C  
ATOM    943  N   HIS B 117       4.138   1.554 -10.153  1.00 58.96           N  
ATOM    944  CA  HIS B 117       2.816   1.833  -9.603  1.00 58.96           C  
ATOM    945  C   HIS B 117       2.720   1.384  -8.148  1.00 58.96           C  
ATOM    946  CB  HIS B 117       1.733   1.146 -10.437  1.00 58.96           C  
ATOM    947  O   HIS B 117       2.293   2.154  -7.284  1.00 58.96           O  
ATOM    948  CG  HIS B 117       0.345   1.393  -9.938  1.00 58.96           C  
ATOM    949  CD2 HIS B 117      -0.533   0.575  -9.311  1.00 58.96           C  
ATOM    950  ND1 HIS B 117      -0.287   2.611 -10.068  1.00 58.96           N  
ATOM    951  CE1 HIS B 117      -1.497   2.531  -9.540  1.00 58.96           C  
ATOM    952  NE2 HIS B 117      -1.671   1.306  -9.074  1.00 58.96           N  
ATOM    953  N   ALA B 118       3.078   0.209  -7.771  1.00 63.29           N  
ATOM    954  CA  ALA B 118       2.957  -0.309  -6.411  1.00 63.29           C  
ATOM    955  C   ALA B 118       3.780   0.524  -5.432  1.00 63.29           C  
ATOM    956  CB  ALA B 118       3.393  -1.771  -6.358  1.00 63.29           C  
ATOM    957  O   ALA B 118       3.352   0.765  -4.301  1.00 63.29           O  
ATOM    958  N   MET B 119       4.942   0.984  -5.951  1.00 65.93           N  
ATOM    959  CA  MET B 119       5.797   1.810  -5.103  1.00 65.93           C  
ATOM    960  C   MET B 119       5.172   3.181  -4.871  1.00 65.93           C  
ATOM    961  CB  MET B 119       7.185   1.967  -5.728  1.00 65.93           C  
ATOM    962  O   MET B 119       5.223   3.712  -3.760  1.00 65.93           O  
ATOM    963  CG  MET B 119       8.016   0.695  -5.703  1.00 65.93           C  
ATOM    964  SD  MET B 119       9.654   0.909  -6.502  1.00 65.93           S  
ATOM    965  CE  MET B 119       9.231   0.495  -8.217  1.00 65.93           C  
ATOM    966  N   MET B 120       4.644   3.700  -5.997  1.00 68.43           N  
ATOM    967  CA  MET B 120       3.955   4.980  -5.862  1.00 68.43           C  
ATOM    968  C   MET B 120       2.777   4.866  -4.900  1.00 68.43           C  
ATOM    969  CB  MET B 120       3.471   5.477  -7.225  1.00 68.43           C  
ATOM    970  O   MET B 120       2.548   5.760  -4.084  1.00 68.43           O  
ATOM    971  CG  MET B 120       4.592   5.938  -8.143  1.00 68.43           C  
ATOM    972  SD  MET B 120       3.969   6.571  -9.749  1.00 68.43           S  
ATOM    973  CE  MET B 120       5.539   6.977 -10.563  1.00 68.43           C  
ATOM    974  N   VAL B 121       2.028   3.790  -5.128  1.00 64.45           N  
ATOM    975  CA  VAL B 121       0.896   3.542  -4.242  1.00 64.45           C  
ATOM    976  C   VAL B 121       1.381   3.443  -2.797  1.00 64.45           C  
ATOM    977  CB  VAL B 121       0.136   2.257  -4.638  1.00 64.45           C  
ATOM    978  O   VAL B 121       0.739   3.965  -1.883  1.00 64.45           O  
ATOM    979  CG1 VAL B 121      -0.896   1.889  -3.573  1.00 64.45           C  
ATOM    980  CG2 VAL B 121      -0.535   2.432  -5.999  1.00 64.45           C  
ATOM    981  N   ASP B 122       2.554   2.800  -2.540  1.00 65.13           N  
ATOM    982  CA  ASP B 122       3.132   2.664  -1.207  1.00 65.13           C  
ATOM    983  C   ASP B 122       3.335   4.030  -0.554  1.00 65.13           C  
ATOM    984  CB  ASP B 122       4.461   1.909  -1.273  1.00 65.13           C  
ATOM    985  O   ASP B 122       2.919   4.247   0.586  1.00 65.13           O  
ATOM    986  CG  ASP B 122       5.036   1.600   0.099  1.00 65.13           C  
ATOM    987  OD1 ASP B 122       6.209   1.177   0.187  1.00 65.13           O  
ATOM    988  OD2 ASP B 122       4.308   1.777   1.099  1.00 65.13           O  
ATOM    989  N   ILE B 123       3.808   4.875  -1.274  1.00 71.34           N  
ATOM    990  CA  ILE B 123       4.095   6.203  -0.744  1.00 71.34           C  
ATOM    991  C   ILE B 123       2.795   6.989  -0.590  1.00 71.34           C  
ATOM    992  CB  ILE B 123       5.082   6.972  -1.651  1.00 71.34           C  
ATOM    993  O   ILE B 123       2.594   7.678   0.412  1.00 71.34           O  
ATOM    994  CG1 ILE B 123       6.409   6.213  -1.760  1.00 71.34           C  
ATOM    995  CG2 ILE B 123       5.305   8.393  -1.124  1.00 71.34           C  
ATOM    996  CD1 ILE B 123       7.106   5.989  -0.425  1.00 71.34           C  
ATOM    997  N   ALA B 124       1.981   6.820  -1.615  1.00 67.63           N  
ATOM    998  CA  ALA B 124       0.688   7.496  -1.557  1.00 67.63           C  
ATOM    999  C   ALA B 124      -0.117   7.038  -0.345  1.00 67.63           C  
ATOM   1000  CB  ALA B 124      -0.101   7.248  -2.840  1.00 67.63           C  
ATOM   1001  O   ALA B 124      -0.767   7.848   0.320  1.00 67.63           O  
ATOM   1002  N   VAL B 125      -0.078   5.844  -0.094  1.00 64.29           N  
ATOM   1003  CA  VAL B 125      -0.773   5.286   1.061  1.00 64.29           C  
ATOM   1004  C   VAL B 125      -0.198   5.878   2.346  1.00 64.29           C  
ATOM   1005  CB  VAL B 125      -0.674   3.744   1.093  1.00 64.29           C  
ATOM   1006  O   VAL B 125      -0.938   6.161   3.292  1.00 64.29           O  
ATOM   1007  CG1 VAL B 125      -1.116   3.203   2.452  1.00 64.29           C  
ATOM   1008  CG2 VAL B 125      -1.512   3.133  -0.028  1.00 64.29           C  
ATOM   1009  N   GLN B 126       1.157   6.103   2.366  1.00 65.44           N  
ATOM   1010  CA  GLN B 126       1.782   6.714   3.535  1.00 65.44           C  
ATOM   1011  C   GLN B 126       1.262   8.130   3.760  1.00 65.44           C  
ATOM   1012  CB  GLN B 126       3.304   6.731   3.383  1.00 65.44           C  
ATOM   1013  O   GLN B 126       1.063   8.550   4.902  1.00 65.44           O  
ATOM   1014  CG  GLN B 126       3.949   5.355   3.491  1.00 65.44           C  
ATOM   1015  CD  GLN B 126       5.459   5.403   3.357  1.00 65.44           C  
ATOM   1016  NE2 GLN B 126       6.022   4.437   2.639  1.00 65.44           N  
ATOM   1017  OE1 GLN B 126       6.115   6.301   3.895  1.00 65.44           O  
ATOM   1018  N   LEU B 127       0.955   8.746   2.638  1.00 68.24           N  
ATOM   1019  CA  LEU B 127       0.371  10.079   2.743  1.00 68.24           C  
ATOM   1020  C   LEU B 127      -1.041  10.009   3.315  1.00 68.24           C  
ATOM   1021  CB  LEU B 127       0.346  10.762   1.374  1.00 68.24           C  
ATOM   1022  O   LEU B 127      -1.372  10.738   4.253  1.00 68.24           O  
ATOM   1023  CG  LEU B 127      -0.287  12.154   1.322  1.00 68.24           C  
ATOM   1024  CD1 LEU B 127       0.632  13.179   1.979  1.00 68.24           C  
ATOM   1025  CD2 LEU B 127      -0.594  12.549  -0.119  1.00 68.24           C  
ATOM   1026  N   VAL B 128      -1.739   9.167   2.752  1.00 66.16           N  
ATOM   1027  CA  VAL B 128      -3.124   9.021   3.187  1.00 66.16           C  
ATOM   1028  C   VAL B 128      -3.164   8.607   4.656  1.00 66.16           C  
ATOM   1029  CB  VAL B 128      -3.885   7.991   2.322  1.00 66.16           C  
ATOM   1030  O   VAL B 128      -3.952   9.145   5.438  1.00 66.16           O  
ATOM   1031  CG1 VAL B 128      -5.257   7.690   2.923  1.00 66.16           C  
ATOM   1032  CG2 VAL B 128      -4.026   8.499   0.888  1.00 66.16           C  
ATOM   1033  N   GLN B 129      -2.303   7.699   5.040  1.00 61.57           N  
ATOM   1034  CA  GLN B 129      -2.245   7.247   6.426  1.00 61.57           C  
ATOM   1035  C   GLN B 129      -1.845   8.386   7.360  1.00 61.57           C  
ATOM   1036  CB  GLN B 129      -1.265   6.081   6.570  1.00 61.57           C  
ATOM   1037  O   GLN B 129      -2.422   8.543   8.438  1.00 61.57           O  
ATOM   1038  CG  GLN B 129      -1.785   4.767   6.004  1.00 61.57           C  
ATOM   1039  CD  GLN B 129      -0.769   3.644   6.098  1.00 61.57           C  
ATOM   1040  NE2 GLN B 129      -1.252   2.406   6.108  1.00 61.57           N  
ATOM   1041  OE1 GLN B 129       0.441   3.887   6.161  1.00 61.57           O  
ATOM   1042  N   LYS B 130      -0.884   9.178   6.828  1.00 64.74           N  
ATOM   1043  CA  LYS B 130      -0.472  10.329   7.626  1.00 64.74           C  
ATOM   1044  C   LYS B 130      -1.636  11.293   7.841  1.00 64.74           C  
ATOM   1045  CB  LYS B 130       0.694  11.058   6.956  1.00 64.74           C  
ATOM   1046  O   LYS B 130      -1.888  11.729   8.966  1.00 64.74           O  
ATOM   1047  CG  LYS B 130       1.169  12.291   7.710  1.00 64.74           C  
ATOM   1048  CD  LYS B 130       2.311  12.987   6.981  1.00 64.74           C  
ATOM   1049  CE  LYS B 130       2.707  14.285   7.670  1.00 64.74           C  
ATOM   1050  NZ  LYS B 130       3.790  14.998   6.929  1.00 64.74           N  
ATOM   1051  N   TRP B 131      -2.301  11.563   6.670  1.00 66.69           N  
ATOM   1052  CA  TRP B 131      -3.389  12.531   6.765  1.00 66.69           C  
ATOM   1053  C   TRP B 131      -4.560  11.958   7.556  1.00 66.69           C  
ATOM   1054  CB  TRP B 131      -3.857  12.954   5.370  1.00 66.69           C  
ATOM   1055  O   TRP B 131      -5.286  12.696   8.225  1.00 66.69           O  
ATOM   1056  CG  TRP B 131      -2.943  13.928   4.690  1.00 66.69           C  
ATOM   1057  CD1 TRP B 131      -1.721  14.357   5.130  1.00 66.69           C  
ATOM   1058  CD2 TRP B 131      -3.180  14.599   3.449  1.00 66.69           C  
ATOM   1059  CE2 TRP B 131      -2.059  15.421   3.196  1.00 66.69           C  
ATOM   1060  CE3 TRP B 131      -4.233  14.585   2.524  1.00 66.69           C  
ATOM   1061  NE1 TRP B 131      -1.185  15.255   4.236  1.00 66.69           N  
ATOM   1062  CH2 TRP B 131      -3.005  16.188   1.167  1.00 66.69           C  
ATOM   1063  CZ2 TRP B 131      -1.962  16.221   2.056  1.00 66.69           C  
ATOM   1064  CZ3 TRP B 131      -4.134  15.382   1.389  1.00 66.69           C  
ATOM   1065  N   GLU B 132      -4.745  10.646   7.444  1.00 61.08           N  
ATOM   1066  CA  GLU B 132      -5.803   9.982   8.199  1.00 61.08           C  
ATOM   1067  C   GLU B 132      -5.539  10.052   9.700  1.00 61.08           C  
ATOM   1068  CB  GLU B 132      -5.943   8.522   7.757  1.00 61.08           C  
ATOM   1069  O   GLU B 132      -6.471   9.980  10.504  1.00 61.08           O  
ATOM   1070  CG  GLU B 132      -6.727   8.343   6.466  1.00 61.08           C  
ATOM   1071  CD  GLU B 132      -7.708   7.182   6.516  1.00 61.08           C  
ATOM   1072  OE1 GLU B 132      -8.450   6.971   5.529  1.00 61.08           O  
ATOM   1073  OE2 GLU B 132      -7.735   6.478   7.550  1.00 61.08           O  
ATOM   1074  N   ARG B 133      -4.273  10.271   9.996  1.00 56.08           N  
ATOM   1075  CA  ARG B 133      -3.864  10.238  11.397  1.00 56.08           C  
ATOM   1076  C   ARG B 133      -3.851  11.640  11.997  1.00 56.08           C  
ATOM   1077  CB  ARG B 133      -2.483   9.595  11.538  1.00 56.08           C  
ATOM   1078  O   ARG B 133      -3.550  11.811  13.180  1.00 56.08           O  
ATOM   1079  CG  ARG B 133      -2.473   8.095  11.291  1.00 56.08           C  
ATOM   1080  CD  ARG B 133      -1.060   7.529  11.305  1.00 56.08           C  
ATOM   1081  NE  ARG B 133      -1.050   6.096  11.028  1.00 56.08           N  
ATOM   1082  NH1 ARG B 133       1.218   5.984  10.602  1.00 56.08           N  
ATOM   1083  NH2 ARG B 133      -0.072   4.094  10.469  1.00 56.08           N  
ATOM   1084  CZ  ARG B 133       0.032   5.395  10.700  1.00 56.08           C  
ATOM   1085  N   LEU B 134      -4.102  12.691  10.958  1.00 53.67           N  
ATOM   1086  CA  LEU B 134      -4.098  14.061  11.460  1.00 53.67           C  
ATOM   1087  C   LEU B 134      -5.294  14.309  12.373  1.00 53.67           C  
ATOM   1088  CB  LEU B 134      -4.113  15.057  10.297  1.00 53.67           C  
ATOM   1089  O   LEU B 134      -6.380  13.774  12.139  1.00 53.67           O  
ATOM   1090  CG  LEU B 134      -2.813  15.193   9.504  1.00 53.67           C  
ATOM   1091  CD1 LEU B 134      -3.054  15.984   8.223  1.00 53.67           C  
ATOM   1092  CD2 LEU B 134      -1.734  15.856  10.354  1.00 53.67           C  
ATOM   1093  N   ASN B 135      -5.103  14.833  13.617  1.00 51.33           N  
ATOM   1094  CA  ASN B 135      -6.231  15.270  14.432  1.00 51.33           C  
ATOM   1095  C   ASN B 135      -7.098  16.284  13.692  1.00 51.33           C  
ATOM   1096  CB  ASN B 135      -5.740  15.859  15.757  1.00 51.33           C  
ATOM   1097  O   ASN B 135      -6.644  16.914  12.735  1.00 51.33           O  
ATOM   1098  CG  ASN B 135      -5.129  14.813  16.669  1.00 51.33           C  
ATOM   1099  ND2 ASN B 135      -3.992  15.143  17.270  1.00 51.33           N  
ATOM   1100  OD1 ASN B 135      -5.673  13.718  16.831  1.00 51.33           O  
ATOM   1101  N   ALA B 136      -8.108  16.282  13.824  1.00 46.57           N  
ATOM   1102  CA  ALA B 136      -9.105  17.117  13.158  1.00 46.57           C  
ATOM   1103  C   ALA B 136      -8.636  18.566  13.070  1.00 46.57           C  
ATOM   1104  CB  ALA B 136     -10.441  17.037  13.892  1.00 46.57           C  
ATOM   1105  O   ALA B 136      -8.905  19.253  12.082  1.00 46.57           O  
ATOM   1106  N   ASP B 137      -7.960  19.017  13.998  1.00 51.23           N  
ATOM   1107  CA  ASP B 137      -7.580  20.425  14.065  1.00 51.23           C  
ATOM   1108  C   ASP B 137      -6.241  20.665  13.370  1.00 51.23           C  
ATOM   1109  CB  ASP B 137      -7.510  20.894  15.519  1.00 51.23           C  
ATOM   1110  O   ASP B 137      -5.810  21.811  13.222  1.00 51.23           O  
ATOM   1111  CG  ASP B 137      -7.942  19.826  16.508  1.00 51.23           C  
ATOM   1112  OD1 ASP B 137      -7.392  19.775  17.630  1.00 51.23           O  
ATOM   1113  OD2 ASP B 137      -8.839  19.027  16.162  1.00 51.23           O  
ATOM   1114  N   GLU B 138      -5.710  19.599  13.106  1.00 54.68           N  
ATOM   1115  CA  GLU B 138      -4.419  19.747  12.441  1.00 54.68           C  
ATOM   1116  C   GLU B 138      -4.593  19.985  10.944  1.00 54.68           C  
ATOM   1117  CB  GLU B 138      -3.546  18.513  12.680  1.00 54.68           C  
ATOM   1118  O   GLU B 138      -5.522  19.455  10.330  1.00 54.68           O  
ATOM   1119  CG  GLU B 138      -3.006  18.407  14.098  1.00 54.68           C  
ATOM   1120  CD  GLU B 138      -2.122  17.188  14.314  1.00 54.68           C  
ATOM   1121  OE1 GLU B 138      -1.063  17.315  14.969  1.00 54.68           O  
ATOM   1122  OE2 GLU B 138      -2.492  16.098  13.824  1.00 54.68           O  
ATOM   1123  N   HIS B 139      -3.998  21.176  10.377  1.00 62.02           N  
ATOM   1124  CA  HIS B 139      -4.053  21.459   8.948  1.00 62.02           C  
ATOM   1125  C   HIS B 139      -2.898  20.792   8.209  1.00 62.02           C  
ATOM   1126  CB  HIS B 139      -4.033  22.969   8.699  1.00 62.02           C  
ATOM   1127  O   HIS B 139      -1.911  20.387   8.828  1.00 62.02           O  
ATOM   1128  CG  HIS B 139      -2.800  23.644   9.209  1.00 62.02           C  
ATOM   1129  CD2 HIS B 139      -1.570  23.782   8.661  1.00 62.02           C  
ATOM   1130  ND1 HIS B 139      -2.751  24.278  10.432  1.00 62.02           N  
ATOM   1131  CE1 HIS B 139      -1.540  24.778  10.613  1.00 62.02           C  
ATOM   1132  NE2 HIS B 139      -0.805  24.491   9.553  1.00 62.02           N  
ATOM   1133  N   ILE B 140      -3.183  20.476   7.118  1.00 65.59           N  
ATOM   1134  CA  ILE B 140      -2.170  19.887   6.248  1.00 65.59           C  
ATOM   1135  C   ILE B 140      -1.380  20.993   5.553  1.00 65.59           C  
ATOM   1136  CB  ILE B 140      -2.804  18.942   5.202  1.00 65.59           C  
ATOM   1137  O   ILE B 140      -1.964  21.889   4.939  1.00 65.59           O  
ATOM   1138  CG1 ILE B 140      -3.510  17.773   5.897  1.00 65.59           C  
ATOM   1139  CG2 ILE B 140      -1.743  18.436   4.219  1.00 65.59           C  
ATOM   1140  CD1 ILE B 140      -4.445  16.987   4.988  1.00 65.59           C  
ATOM   1141  N   GLU B 141       0.033  21.138   5.834  1.00 69.85           N  
ATOM   1142  CA  GLU B 141       0.906  21.957   4.998  1.00 69.85           C  
ATOM   1143  C   GLU B 141       1.165  21.290   3.650  1.00 69.85           C  
ATOM   1144  CB  GLU B 141       2.232  22.232   5.712  1.00 69.85           C  
ATOM   1145  O   GLU B 141       2.051  20.442   3.532  1.00 69.85           O  
ATOM   1146  CG  GLU B 141       2.086  23.054   6.985  1.00 69.85           C  
ATOM   1147  CD  GLU B 141       3.390  23.686   7.443  1.00 69.85           C  
ATOM   1148  OE1 GLU B 141       3.434  24.241   8.565  1.00 69.85           O  
ATOM   1149  OE2 GLU B 141       4.375  23.628   6.674  1.00 69.85           O  
ATOM   1150  N   VAL B 142       0.259  21.547   2.774  1.00 72.05           N  
ATOM   1151  CA  VAL B 142       0.096  20.805   1.528  1.00 72.05           C  
ATOM   1152  C   VAL B 142       1.426  20.758   0.778  1.00 72.05           C  
ATOM   1153  CB  VAL B 142      -0.998  21.429   0.634  1.00 72.05           C  
ATOM   1154  O   VAL B 142       1.911  19.679   0.429  1.00 72.05           O  
ATOM   1155  CG1 VAL B 142      -1.060  20.721  -0.718  1.00 72.05           C  
ATOM   1156  CG2 VAL B 142      -2.355  21.370   1.333  1.00 72.05           C  
ATOM   1157  N   PRO B 143       2.176  21.964   0.497  1.00 70.04           N  
ATOM   1158  CA  PRO B 143       3.429  21.893  -0.259  1.00 70.04           C  
ATOM   1159  C   PRO B 143       4.487  21.035   0.430  1.00 70.04           C  
ATOM   1160  CB  PRO B 143       3.877  23.354  -0.338  1.00 70.04           C  
ATOM   1161  O   PRO B 143       5.215  20.294  -0.235  1.00 70.04           O  
ATOM   1162  CG  PRO B 143       2.613  24.147  -0.245  1.00 70.04           C  
ATOM   1163  CD  PRO B 143       1.671  23.435   0.683  1.00 70.04           C  
ATOM   1164  N   GLU B 144       4.535  21.101   1.802  1.00 67.90           N  
ATOM   1165  CA  GLU B 144       5.496  20.306   2.561  1.00 67.90           C  
ATOM   1166  C   GLU B 144       5.191  18.815   2.447  1.00 67.90           C  
ATOM   1167  CB  GLU B 144       5.502  20.730   4.032  1.00 67.90           C  
ATOM   1168  O   GLU B 144       6.091  18.010   2.197  1.00 67.90           O  
ATOM   1169  CG  GLU B 144       6.710  20.231   4.811  1.00 67.90           C  
ATOM   1170  CD  GLU B 144       6.833  20.854   6.193  1.00 67.90           C  
ATOM   1171  OE1 GLU B 144       7.730  20.448   6.965  1.00 67.90           O  
ATOM   1172  OE2 GLU B 144       6.023  21.756   6.506  1.00 67.90           O  
ATOM   1173  N   ASP B 145       3.910  18.553   2.605  1.00 73.46           N  
ATOM   1174  CA  ASP B 145       3.540  17.142   2.545  1.00 73.46           C  
ATOM   1175  C   ASP B 145       3.676  16.599   1.125  1.00 73.46           C  
ATOM   1176  CB  ASP B 145       2.111  16.940   3.052  1.00 73.46           C  
ATOM   1177  O   ASP B 145       4.077  15.450   0.930  1.00 73.46           O  
ATOM   1178  CG  ASP B 145       2.025  16.851   4.565  1.00 73.46           C  
ATOM   1179  OD1 ASP B 145       0.912  16.667   5.103  1.00 73.46           O  
ATOM   1180  OD2 ASP B 145       3.079  16.970   5.226  1.00 73.46           O  
ATOM   1181  N   MET B 146       3.362  17.365   0.029  1.00 73.08           N  
ATOM   1182  CA  MET B 146       3.521  16.938  -1.358  1.00 73.08           C  
ATOM   1183  C   MET B 146       4.994  16.742  -1.701  1.00 73.08           C  
ATOM   1184  CB  MET B 146       2.894  17.957  -2.311  1.00 73.08           C  
ATOM   1185  O   MET B 146       5.343  15.842  -2.467  1.00 73.08           O  
ATOM   1186  CG  MET B 146       1.386  18.085  -2.165  1.00 73.08           C  
ATOM   1187  SD  MET B 146       0.516  16.493  -2.442  1.00 73.08           S  
ATOM   1188  CE  MET B 146      -0.220  16.242  -0.802  1.00 73.08           C  
ATOM   1189  N   THR B 147       5.813  17.624  -1.104  1.00 68.90           N  
ATOM   1190  CA  THR B 147       7.250  17.483  -1.308  1.00 68.90           C  
ATOM   1191  C   THR B 147       7.760  16.187  -0.684  1.00 68.90           C  
ATOM   1192  CB  THR B 147       8.019  18.678  -0.715  1.00 68.90           C  
ATOM   1193  O   THR B 147       8.541  15.460  -1.301  1.00 68.90           O  
ATOM   1194  CG2 THR B 147       9.524  18.501  -0.882  1.00 68.90           C  
ATOM   1195  OG1 THR B 147       7.613  19.879  -1.383  1.00 68.90           O  
ATOM   1196  N   ARG B 148       7.286  15.924   0.589  1.00 72.88           N  
ATOM   1197  CA  ARG B 148       7.665  14.676   1.242  1.00 72.88           C  
ATOM   1198  C   ARG B 148       7.195  13.470   0.435  1.00 72.88           C  
ATOM   1199  CB  ARG B 148       7.091  14.613   2.659  1.00 72.88           C  
ATOM   1200  O   ARG B 148       7.948  12.513   0.244  1.00 72.88           O  
ATOM   1201  CG  ARG B 148       7.743  15.583   3.632  1.00 72.88           C  
ATOM   1202  CD  ARG B 148       7.097  15.521   5.009  1.00 72.88           C  
ATOM   1203  NE  ARG B 148       7.691  16.488   5.927  1.00 72.88           N  
ATOM   1204  NH1 ARG B 148       6.204  16.080   7.647  1.00 72.88           N  
ATOM   1205  NH2 ARG B 148       7.869  17.633   7.910  1.00 72.88           N  
ATOM   1206  CZ  ARG B 148       7.253  16.732   7.159  1.00 72.88           C  
ATOM   1207  N   LEU B 149       6.019  13.616  -0.144  1.00 73.55           N  
ATOM   1208  CA  LEU B 149       5.419  12.536  -0.919  1.00 73.55           C  
ATOM   1209  C   LEU B 149       6.216  12.273  -2.193  1.00 73.55           C  
ATOM   1210  CB  LEU B 149       3.967  12.871  -1.272  1.00 73.55           C  
ATOM   1211  O   LEU B 149       6.615  11.137  -2.458  1.00 73.55           O  
ATOM   1212  CG  LEU B 149       3.245  11.878  -2.184  1.00 73.55           C  
ATOM   1213  CD1 LEU B 149       2.739  10.688  -1.376  1.00 73.55           C  
ATOM   1214  CD2 LEU B 149       2.095  12.563  -2.915  1.00 73.55           C  
ATOM   1215  N   THR B 150       6.397  13.290  -2.846  1.00 72.59           N  
ATOM   1216  CA  THR B 150       7.004  13.127  -4.162  1.00 72.59           C  
ATOM   1217  C   THR B 150       8.474  12.737  -4.035  1.00 72.59           C  
ATOM   1218  CB  THR B 150       6.883  14.416  -4.996  1.00 72.59           C  
ATOM   1219  O   THR B 150       8.990  11.966  -4.846  1.00 72.59           O  
ATOM   1220  CG2 THR B 150       5.429  14.701  -5.359  1.00 72.59           C  
ATOM   1221  OG1 THR B 150       7.400  15.518  -4.240  1.00 72.59           O  
ATOM   1222  N   LEU B 151       9.201  13.198  -2.979  1.00 66.39           N  
ATOM   1223  CA  LEU B 151      10.586  12.813  -2.731  1.00 66.39           C  
ATOM   1224  C   LEU B 151      10.686  11.328  -2.396  1.00 66.39           C  
ATOM   1225  CB  LEU B 151      11.179  13.646  -1.591  1.00 66.39           C  
ATOM   1226  O   LEU B 151      11.557  10.628  -2.917  1.00 66.39           O  
ATOM   1227  CG  LEU B 151      12.705  13.666  -1.489  1.00 66.39           C  
ATOM   1228  CD1 LEU B 151      13.263  14.929  -2.137  1.00 66.39           C  
ATOM   1229  CD2 LEU B 151      13.144  13.569  -0.032  1.00 66.39           C  
ATOM   1230  N   ASP B 152       9.800  10.994  -1.534  1.00 71.25           N  
ATOM   1231  CA  ASP B 152       9.818   9.585  -1.154  1.00 71.25           C  
ATOM   1232  C   ASP B 152       9.433   8.693  -2.332  1.00 71.25           C  
ATOM   1233  CB  ASP B 152       8.874   9.335   0.025  1.00 71.25           C  
ATOM   1234  O   ASP B 152       9.959   7.587  -2.478  1.00 71.25           O  
ATOM   1235  CG  ASP B 152       9.505   9.656   1.368  1.00 71.25           C  
ATOM   1236  OD1 ASP B 152       8.906   9.333   2.416  1.00 71.25           O  
ATOM   1237  OD2 ASP B 152      10.611  10.239   1.378  1.00 71.25           O  
ATOM   1238  N   THR B 153       8.473   9.253  -3.264  1.00 72.51           N  
ATOM   1239  CA  THR B 153       8.045   8.486  -4.428  1.00 72.51           C  
ATOM   1240  C   THR B 153       9.207   8.279  -5.396  1.00 72.51           C  
ATOM   1241  CB  THR B 153       6.882   9.182  -5.160  1.00 72.51           C  
ATOM   1242  O   THR B 153       9.498   7.148  -5.792  1.00 72.51           O  
ATOM   1243  CG2 THR B 153       6.445   8.383  -6.383  1.00 72.51           C  
ATOM   1244  OG1 THR B 153       5.771   9.311  -4.265  1.00 72.51           O  
ATOM   1245  N   ILE B 154       9.909   9.304  -5.712  1.00 64.90           N  
ATOM   1246  CA  ILE B 154      11.014   9.184  -6.657  1.00 64.90           C  
ATOM   1247  C   ILE B 154      12.160   8.404  -6.016  1.00 64.90           C  
ATOM   1248  CB  ILE B 154      11.508  10.571  -7.128  1.00 64.90           C  
ATOM   1249  O   ILE B 154      12.837   7.621  -6.686  1.00 64.90           O  
ATOM   1250  CG1 ILE B 154      12.483  10.420  -8.302  1.00 64.90           C  
ATOM   1251  CG2 ILE B 154      12.158  11.334  -5.970  1.00 64.90           C  
ATOM   1252  CD1 ILE B 154      11.852   9.842  -9.560  1.00 64.90           C  
ATOM   1253  N   GLY B 155      12.350   8.629  -4.546  1.00 64.64           N  
ATOM   1254  CA  GLY B 155      13.346   7.837  -3.842  1.00 64.64           C  
ATOM   1255  C   GLY B 155      13.109   6.343  -3.955  1.00 64.64           C  
ATOM   1256  O   GLY B 155      14.030   5.584  -4.264  1.00 64.64           O  
ATOM   1257  N   LEU B 156      11.860   6.047  -3.813  1.00 65.15           N  
ATOM   1258  CA  LEU B 156      11.490   4.636  -3.845  1.00 65.15           C  
ATOM   1259  C   LEU B 156      11.481   4.109  -5.276  1.00 65.15           C  
ATOM   1260  CB  LEU B 156      10.115   4.428  -3.204  1.00 65.15           C  
ATOM   1261  O   LEU B 156      12.099   3.082  -5.567  1.00 65.15           O  
ATOM   1262  CG  LEU B 156       9.628   2.982  -3.099  1.00 65.15           C  
ATOM   1263  CD1 LEU B 156      10.636   2.138  -2.325  1.00 65.15           C  
ATOM   1264  CD2 LEU B 156       8.256   2.927  -2.436  1.00 65.15           C  
ATOM   1265  N   CYS B 157      10.939   4.773  -6.279  1.00 69.46           N  
ATOM   1266  CA  CYS B 157      10.803   4.321  -7.659  1.00 69.46           C  
ATOM   1267  C   CYS B 157      12.126   4.438  -8.405  1.00 69.46           C  
ATOM   1268  CB  CYS B 157       9.725   5.127  -8.383  1.00 69.46           C  
ATOM   1269  O   CYS B 157      12.453   3.589  -9.236  1.00 69.46           O  
ATOM   1270  SG  CYS B 157       8.055   4.833  -7.762  1.00 69.46           S  
ATOM   1271  N   GLY B 158      12.780   5.487  -8.046  1.00 60.47           N  
ATOM   1272  CA  GLY B 158      13.988   5.782  -8.801  1.00 60.47           C  
ATOM   1273  C   GLY B 158      15.198   5.007  -8.317  1.00 60.47           C  
ATOM   1274  O   GLY B 158      15.977   4.495  -9.124  1.00 60.47           O  
ATOM   1275  N   PHE B 159      15.195   4.817  -7.039  1.00 59.92           N  
ATOM   1276  CA  PHE B 159      16.460   4.292  -6.541  1.00 59.92           C  
ATOM   1277  C   PHE B 159      16.224   3.267  -5.438  1.00 59.92           C  
ATOM   1278  CB  PHE B 159      17.348   5.427  -6.022  1.00 59.92           C  
ATOM   1279  O   PHE B 159      17.173   2.795  -4.808  1.00 59.92           O  
ATOM   1280  CG  PHE B 159      17.330   6.657  -6.888  1.00 59.92           C  
ATOM   1281  CD1 PHE B 159      17.920   6.647  -8.146  1.00 59.92           C  
ATOM   1282  CD2 PHE B 159      16.722   7.824  -6.444  1.00 59.92           C  
ATOM   1283  CE1 PHE B 159      17.904   7.784  -8.951  1.00 59.92           C  
ATOM   1284  CE2 PHE B 159      16.702   8.965  -7.243  1.00 59.92           C  
ATOM   1285  CZ  PHE B 159      17.294   8.943  -8.495  1.00 59.92           C  
ATOM   1286  N   ASN B 160      15.148   2.767  -5.369  1.00 60.33           N  
ATOM   1287  CA  ASN B 160      14.795   1.881  -4.264  1.00 60.33           C  
ATOM   1288  C   ASN B 160      15.336   2.400  -2.935  1.00 60.33           C  
ATOM   1289  CB  ASN B 160      15.307   0.464  -4.528  1.00 60.33           C  
ATOM   1290  O   ASN B 160      15.837   1.625  -2.118  1.00 60.33           O  
ATOM   1291  CG  ASN B 160      14.552  -0.586  -3.736  1.00 60.33           C  
ATOM   1292  ND2 ASN B 160      15.226  -1.685  -3.416  1.00 60.33           N  
ATOM   1293  OD1 ASN B 160      13.373  -0.412  -3.417  1.00 60.33           O  
ATOM   1294  N   TYR B 161      15.448   3.784  -2.743  1.00 57.73           N  
ATOM   1295  CA  TYR B 161      15.831   4.450  -1.503  1.00 57.73           C  
ATOM   1296  C   TYR B 161      14.631   5.133  -0.858  1.00 57.73           C  
ATOM   1297  CB  TYR B 161      16.939   5.475  -1.763  1.00 57.73           C  
ATOM   1298  O   TYR B 161      13.900   5.873  -1.520  1.00 57.73           O  
ATOM   1299  CG  TYR B 161      17.517   6.076  -0.505  1.00 57.73           C  
ATOM   1300  CD1 TYR B 161      17.141   7.350  -0.081  1.00 57.73           C  
ATOM   1301  CD2 TYR B 161      18.439   5.374   0.263  1.00 57.73           C  
ATOM   1302  CE1 TYR B 161      17.673   7.908   1.076  1.00 57.73           C  
ATOM   1303  CE2 TYR B 161      18.977   5.923   1.422  1.00 57.73           C  
ATOM   1304  OH  TYR B 161      19.117   7.736   2.968  1.00 57.73           O  
ATOM   1305  CZ  TYR B 161      18.588   7.188   1.821  1.00 57.73           C  
ATOM   1306  N   ARG B 162      14.250   4.809   0.293  1.00 58.47           N  
ATOM   1307  CA  ARG B 162      13.148   5.426   1.023  1.00 58.47           C  
ATOM   1308  C   ARG B 162      13.648   6.561   1.911  1.00 58.47           C  
ATOM   1309  CB  ARG B 162      12.412   4.385   1.869  1.00 58.47           C  
ATOM   1310  O   ARG B 162      14.343   6.323   2.900  1.00 58.47           O  
ATOM   1311  CG  ARG B 162      11.656   3.350   1.051  1.00 58.47           C  
ATOM   1312  CD  ARG B 162      10.857   2.405   1.937  1.00 58.47           C  
ATOM   1313  NE  ARG B 162      10.123   1.419   1.150  1.00 58.47           N  
ATOM   1314  NH1 ARG B 162       8.083   2.487   1.330  1.00 58.47           N  
ATOM   1315  NH2 ARG B 162       8.256   0.528   0.153  1.00 58.47           N  
ATOM   1316  CZ  ARG B 162       8.822   1.480   0.879  1.00 58.47           C  
ATOM   1317  N   PHE B 163      13.330   7.803   1.502  1.00 59.67           N  
ATOM   1318  CA  PHE B 163      13.702   8.964   2.301  1.00 59.67           C  
ATOM   1319  C   PHE B 163      12.906   9.006   3.600  1.00 59.67           C  
ATOM   1320  CB  PHE B 163      13.482  10.256   1.508  1.00 59.67           C  
ATOM   1321  O   PHE B 163      13.366   9.562   4.599  1.00 59.67           O  
ATOM   1322  CG  PHE B 163      14.541  10.521   0.472  1.00 59.67           C  
ATOM   1323  CD1 PHE B 163      15.771  11.056   0.835  1.00 59.67           C  
ATOM   1324  CD2 PHE B 163      14.307  10.233  -0.866  1.00 59.67           C  
ATOM   1325  CE1 PHE B 163      16.753  11.302  -0.121  1.00 59.67           C  
ATOM   1326  CE2 PHE B 163      15.284  10.475  -1.828  1.00 59.67           C  
ATOM   1327  CZ  PHE B 163      16.505  11.011  -1.454  1.00 59.67           C  
ATOM   1328  N   ASN B 164      11.855   8.285   3.775  1.00 61.10           N  
ATOM   1329  CA  ASN B 164      10.952   8.239   4.920  1.00 61.10           C  
ATOM   1330  C   ASN B 164      10.604   9.639   5.416  1.00 61.10           C  
ATOM   1331  CB  ASN B 164      11.562   7.410   6.052  1.00 61.10           C  
ATOM   1332  O   ASN B 164      10.584   9.888   6.623  1.00 61.10           O  
ATOM   1333  CG  ASN B 164      11.565   5.924   5.753  1.00 61.10           C  
ATOM   1334  ND2 ASN B 164      12.567   5.218   6.262  1.00 61.10           N  
ATOM   1335  OD1 ASN B 164      10.673   5.415   5.069  1.00 61.10           O  
ATOM   1336  N   SER B 165      10.388  10.386   4.230  1.00 59.62           N  
ATOM   1337  CA  SER B 165      10.169  11.802   4.504  1.00 59.62           C  
ATOM   1338  C   SER B 165       8.979  12.008   5.434  1.00 59.62           C  
ATOM   1339  CB  SER B 165       9.949  12.573   3.201  1.00 59.62           C  
ATOM   1340  O   SER B 165       8.949  12.965   6.211  1.00 59.62           O  
ATOM   1341  OG  SER B 165      11.101  12.510   2.378  1.00 59.62           O  
ATOM   1342  N   PHE B 166       8.098  11.113   5.428  1.00 57.63           N  
ATOM   1343  CA  PHE B 166       6.895  11.271   6.237  1.00 57.63           C  
ATOM   1344  C   PHE B 166       7.183  10.962   7.702  1.00 57.63           C  
ATOM   1345  CB  PHE B 166       5.774  10.363   5.720  1.00 57.63           C  
ATOM   1346  O   PHE B 166       6.401  11.324   8.583  1.00 57.63           O  
ATOM   1347  CG  PHE B 166       5.171  10.824   4.420  1.00 57.63           C  
ATOM   1348  CD1 PHE B 166       4.538  12.058   4.331  1.00 57.63           C  
ATOM   1349  CD2 PHE B 166       5.238  10.023   3.288  1.00 57.63           C  
ATOM   1350  CE1 PHE B 166       3.979  12.487   3.129  1.00 57.63           C  
ATOM   1351  CE2 PHE B 166       4.681  10.445   2.084  1.00 57.63           C  
ATOM   1352  CZ  PHE B 166       4.052  11.677   2.007  1.00 57.63           C  
ATOM   1353  N   TYR B 167       8.188  10.426   7.909  1.00 54.46           N  
ATOM   1354  CA  TYR B 167       8.496   9.986   9.265  1.00 54.46           C  
ATOM   1355  C   TYR B 167       9.579  10.857   9.888  1.00 54.46           C  
ATOM   1356  CB  TYR B 167       8.940   8.520   9.266  1.00 54.46           C  
ATOM   1357  O   TYR B 167      10.123  10.522  10.943  1.00 54.46           O  
ATOM   1358  CG  TYR B 167       7.897   7.569   8.731  1.00 54.46           C  
ATOM   1359  CD1 TYR B 167       6.832   7.152   9.527  1.00 54.46           C  
ATOM   1360  CD2 TYR B 167       7.974   7.085   7.430  1.00 54.46           C  
ATOM   1361  CE1 TYR B 167       5.870   6.274   9.038  1.00 54.46           C  
ATOM   1362  CE2 TYR B 167       7.018   6.207   6.931  1.00 54.46           C  
ATOM   1363  OH  TYR B 167       5.021   4.939   7.253  1.00 54.46           O  
ATOM   1364  CZ  TYR B 167       5.971   5.808   7.741  1.00 54.46           C  
ATOM   1365  N   ARG B 168       9.868  11.957   9.083  1.00 54.29           N  
ATOM   1366  CA  ARG B 168      10.864  12.894   9.590  1.00 54.29           C  
ATOM   1367  C   ARG B 168      10.235  14.249   9.897  1.00 54.29           C  
ATOM   1368  CB  ARG B 168      12.005  13.063   8.584  1.00 54.29           C  
ATOM   1369  O   ARG B 168       9.324  14.690   9.194  1.00 54.29           O  
ATOM   1370  CG  ARG B 168      12.820  11.799   8.359  1.00 54.29           C  
ATOM   1371  CD  ARG B 168      13.946  12.024   7.360  1.00 54.29           C  
ATOM   1372  NE  ARG B 168      14.819  10.858   7.260  1.00 54.29           N  
ATOM   1373  NH1 ARG B 168      16.541  11.979   6.204  1.00 54.29           N  
ATOM   1374  NH2 ARG B 168      16.741   9.745   6.675  1.00 54.29           N  
ATOM   1375  CZ  ARG B 168      16.032  10.863   6.713  1.00 54.29           C  
ATOM   1376  N   ASP B 169      10.669  14.726  11.221  1.00 50.99           N  
ATOM   1377  CA  ASP B 169      10.201  16.064  11.571  1.00 50.99           C  
ATOM   1378  C   ASP B 169      10.916  17.130  10.745  1.00 50.99           C  
ATOM   1379  CB  ASP B 169      10.405  16.330  13.064  1.00 50.99           C  
ATOM   1380  O   ASP B 169      10.324  18.153  10.395  1.00 50.99           O  
ATOM   1381  CG  ASP B 169       9.415  15.583  13.940  1.00 50.99           C  
ATOM   1382  OD1 ASP B 169       9.726  15.316  15.121  1.00 50.99           O  
ATOM   1383  OD2 ASP B 169       8.315  15.256  13.445  1.00 50.99           O  
ATOM   1384  N   GLN B 170      11.980  16.861  10.439  1.00 54.72           N  
ATOM   1385  CA  GLN B 170      12.780  17.755   9.609  1.00 54.72           C  
ATOM   1386  C   GLN B 170      13.136  17.098   8.278  1.00 54.72           C  
ATOM   1387  CB  GLN B 170      14.054  18.174  10.344  1.00 54.72           C  
ATOM   1388  O   GLN B 170      13.306  15.880   8.207  1.00 54.72           O  
ATOM   1389  CG  GLN B 170      13.796  18.964  11.620  1.00 54.72           C  
ATOM   1390  CD  GLN B 170      13.687  20.457  11.375  1.00 54.72           C  
ATOM   1391  NE2 GLN B 170      13.035  21.163  12.292  1.00 54.72           N  
ATOM   1392  OE1 GLN B 170      14.187  20.972  10.370  1.00 54.72           O  
ATOM   1393  N   PRO B 171      13.025  17.861   7.264  1.00 53.08           N  
ATOM   1394  CA  PRO B 171      13.368  17.286   5.962  1.00 53.08           C  
ATOM   1395  C   PRO B 171      14.706  16.550   5.975  1.00 53.08           C  
ATOM   1396  CB  PRO B 171      13.425  18.507   5.040  1.00 53.08           C  
ATOM   1397  O   PRO B 171      15.596  16.895   6.757  1.00 53.08           O  
ATOM   1398  CG  PRO B 171      12.824  19.617   5.840  1.00 53.08           C  
ATOM   1399  CD  PRO B 171      12.837  19.223   7.289  1.00 53.08           C  
ATOM   1400  N   HIS B 172      14.742  15.520   5.396  1.00 56.23           N  
ATOM   1401  CA  HIS B 172      16.021  14.848   5.197  1.00 56.23           C  
ATOM   1402  C   HIS B 172      17.095  15.829   4.739  1.00 56.23           C  
ATOM   1403  CB  HIS B 172      15.878  13.715   4.180  1.00 56.23           C  
ATOM   1404  O   HIS B 172      16.824  16.719   3.929  1.00 56.23           O  
ATOM   1405  CG  HIS B 172      17.032  12.763   4.174  1.00 56.23           C  
ATOM   1406  CD2 HIS B 172      17.162  11.520   4.694  1.00 56.23           C  
ATOM   1407  ND1 HIS B 172      18.239  13.062   3.579  1.00 56.23           N  
ATOM   1408  CE1 HIS B 172      19.064  12.039   3.734  1.00 56.23           C  
ATOM   1409  NE2 HIS B 172      18.435  11.091   4.407  1.00 56.23           N  
ATOM   1410  N   PRO B 173      18.212  15.792   5.418  1.00 60.30           N  
ATOM   1411  CA  PRO B 173      19.298  16.706   5.053  1.00 60.30           C  
ATOM   1412  C   PRO B 173      19.476  16.837   3.542  1.00 60.30           C  
ATOM   1413  CB  PRO B 173      20.530  16.062   5.695  1.00 60.30           C  
ATOM   1414  O   PRO B 173      19.865  17.900   3.053  1.00 60.30           O  
ATOM   1415  CG  PRO B 173      19.994  15.273   6.845  1.00 60.30           C  
ATOM   1416  CD  PRO B 173      18.620  14.783   6.488  1.00 60.30           C  
ATOM   1417  N   PHE B 174      19.235  15.743   2.784  1.00 59.08           N  
ATOM   1418  CA  PHE B 174      19.327  15.814   1.331  1.00 59.08           C  
ATOM   1419  C   PHE B 174      18.358  16.852   0.777  1.00 59.08           C  
ATOM   1420  CB  PHE B 174      19.044  14.445   0.705  1.00 59.08           C  
ATOM   1421  O   PHE B 174      18.726  17.658  -0.079  1.00 59.08           O  
ATOM   1422  CG  PHE B 174      19.219  14.412  -0.789  1.00 59.08           C  
ATOM   1423  CD1 PHE B 174      18.154  14.697  -1.634  1.00 59.08           C  
ATOM   1424  CD2 PHE B 174      20.450  14.095  -1.348  1.00 59.08           C  
ATOM   1425  CE1 PHE B 174      18.313  14.667  -3.018  1.00 59.08           C  
ATOM   1426  CE2 PHE B 174      20.617  14.064  -2.730  1.00 59.08           C  
ATOM   1427  CZ  PHE B 174      19.548  14.349  -3.563  1.00 59.08           C  
ATOM   1428  N   ILE B 175      17.128  16.747   1.232  1.00 55.95           N  
ATOM   1429  CA  ILE B 175      16.085  17.653   0.761  1.00 55.95           C  
ATOM   1430  C   ILE B 175      16.448  19.091   1.124  1.00 55.95           C  
ATOM   1431  CB  ILE B 175      14.706  17.283   1.352  1.00 55.95           C  
ATOM   1432  O   ILE B 175      16.329  19.996   0.294  1.00 55.95           O  
ATOM   1433  CG1 ILE B 175      14.265  15.902   0.855  1.00 55.95           C  
ATOM   1434  CG2 ILE B 175      13.665  18.350   1.002  1.00 55.95           C  
ATOM   1435  CD1 ILE B 175      12.865  15.501   1.301  1.00 55.95           C  
ATOM   1436  N   THR B 176      16.831  19.229   2.377  1.00 60.76           N  
ATOM   1437  CA  THR B 176      17.240  20.556   2.824  1.00 60.76           C  
ATOM   1438  C   THR B 176      18.390  21.083   1.971  1.00 60.76           C  
ATOM   1439  CB  THR B 176      17.661  20.541   4.305  1.00 60.76           C  
ATOM   1440  O   THR B 176      18.372  22.238   1.540  1.00 60.76           O  
ATOM   1441  CG2 THR B 176      18.020  21.942   4.789  1.00 60.76           C  
ATOM   1442  OG1 THR B 176      16.579  20.036   5.098  1.00 60.76           O  
ATOM   1443  N   SER B 177      19.291  20.269   1.728  1.00 64.97           N  
ATOM   1444  CA  SER B 177      20.449  20.661   0.931  1.00 64.97           C  
ATOM   1445  C   SER B 177      20.056  20.930  -0.518  1.00 64.97           C  
ATOM   1446  CB  SER B 177      21.528  19.579   0.983  1.00 64.97           C  
ATOM   1447  O   SER B 177      20.543  21.882  -1.132  1.00 64.97           O  
ATOM   1448  OG  SER B 177      22.070  19.471   2.288  1.00 64.97           O  
ATOM   1449  N   MET B 178      19.091  20.016  -1.112  1.00 56.85           N  
ATOM   1450  CA  MET B 178      18.634  20.183  -2.488  1.00 56.85           C  
ATOM   1451  C   MET B 178      17.865  21.490  -2.652  1.00 56.85           C  
ATOM   1452  CB  MET B 178      17.756  19.003  -2.910  1.00 56.85           C  
ATOM   1453  O   MET B 178      18.122  22.253  -3.585  1.00 56.85           O  
ATOM   1454  CG  MET B 178      17.354  19.032  -4.376  1.00 56.85           C  
ATOM   1455  SD  MET B 178      16.374  17.560  -4.865  1.00 56.85           S  
ATOM   1456  CE  MET B 178      14.853  17.861  -3.923  1.00 56.85           C  
ATOM   1457  N   VAL B 179      17.011  21.748  -1.712  1.00 59.86           N  
ATOM   1458  CA  VAL B 179      16.190  22.953  -1.761  1.00 59.86           C  
ATOM   1459  C   VAL B 179      17.072  24.188  -1.590  1.00 59.86           C  
ATOM   1460  CB  VAL B 179      15.087  22.933  -0.679  1.00 59.86           C  
ATOM   1461  O   VAL B 179      16.923  25.170  -2.320  1.00 59.86           O  
ATOM   1462  CG1 VAL B 179      14.374  24.282  -0.608  1.00 59.86           C  
ATOM   1463  CG2 VAL B 179      14.087  21.811  -0.958  1.00 59.86           C  
ATOM   1464  N   ARG B 180      17.961  24.217  -0.597  1.00 64.82           N  
ATOM   1465  CA  ARG B 180      18.859  25.340  -0.348  1.00 64.82           C  
ATOM   1466  C   ARG B 180      19.767  25.592  -1.547  1.00 64.82           C  
ATOM   1467  CB  ARG B 180      19.703  25.086   0.904  1.00 64.82           C  
ATOM   1468  O   ARG B 180      20.009  26.742  -1.918  1.00 64.82           O  
ATOM   1469  CG  ARG B 180      20.331  26.342   1.487  1.00 64.82           C  
ATOM   1470  CD  ARG B 180      20.971  26.074   2.843  1.00 64.82           C  
ATOM   1471  NE  ARG B 180      21.818  24.885   2.814  1.00 64.82           N  
ATOM   1472  NH1 ARG B 180      22.170  24.827   5.096  1.00 64.82           N  
ATOM   1473  NH2 ARG B 180      23.122  23.239   3.744  1.00 64.82           N  
ATOM   1474  CZ  ARG B 180      22.368  24.320   3.885  1.00 64.82           C  
ATOM   1475  N   ALA B 181      20.205  24.452  -2.219  1.00 65.33           N  
ATOM   1476  CA  ALA B 181      21.062  24.582  -3.394  1.00 65.33           C  
ATOM   1477  C   ALA B 181      20.301  25.200  -4.563  1.00 65.33           C  
ATOM   1478  CB  ALA B 181      21.630  23.222  -3.792  1.00 65.33           C  
ATOM   1479  O   ALA B 181      20.841  26.037  -5.291  1.00 65.33           O  
ATOM   1480  N   LEU B 182      19.058  24.696  -4.705  1.00 61.48           N  
ATOM   1481  CA  LEU B 182      18.233  25.261  -5.767  1.00 61.48           C  
ATOM   1482  C   LEU B 182      17.919  26.727  -5.490  1.00 61.48           C  
ATOM   1483  CB  LEU B 182      16.932  24.467  -5.914  1.00 61.48           C  
ATOM   1484  O   LEU B 182      17.926  27.552  -6.406  1.00 61.48           O  
ATOM   1485  CG  LEU B 182      17.049  23.088  -6.565  1.00 61.48           C  
ATOM   1486  CD1 LEU B 182      15.743  22.316  -6.409  1.00 61.48           C  
ATOM   1487  CD2 LEU B 182      17.424  23.222  -8.037  1.00 61.48           C  
ATOM   1488  N   ASP B 183      17.672  27.119  -4.281  1.00 63.59           N  
ATOM   1489  CA  ASP B 183      17.436  28.499  -3.869  1.00 63.59           C  
ATOM   1490  C   ASP B 183      18.667  29.366  -4.122  1.00 63.59           C  
ATOM   1491  CB  ASP B 183      17.046  28.558  -2.390  1.00 63.59           C  
ATOM   1492  O   ASP B 183      18.550  30.494  -4.604  1.00 63.59           O  
ATOM   1493  CG  ASP B 183      15.555  28.380  -2.162  1.00 63.59           C  
ATOM   1494  OD1 ASP B 183      15.132  28.211  -0.998  1.00 63.59           O  
ATOM   1495  OD2 ASP B 183      14.797  28.405  -3.156  1.00 63.59           O  
ATOM   1496  N   GLU B 184      19.752  28.793  -3.812  1.00 67.04           N  
ATOM   1497  CA  GLU B 184      20.994  29.526  -4.040  1.00 67.04           C  
ATOM   1498  C   GLU B 184      21.252  29.724  -5.531  1.00 67.04           C  
ATOM   1499  CB  GLU B 184      22.175  28.796  -3.394  1.00 67.04           C  
ATOM   1500  O   GLU B 184      21.743  30.776  -5.946  1.00 67.04           O  
ATOM   1501  CG  GLU B 184      23.517  29.476  -3.621  1.00 67.04           C  
ATOM   1502  CD  GLU B 184      23.578  30.887  -3.058  1.00 67.04           C  
ATOM   1503  OE1 GLU B 184      24.516  31.639  -3.405  1.00 67.04           O  
ATOM   1504  OE2 GLU B 184      22.681  31.242  -2.261  1.00 67.04           O  
ATOM   1505  N   ALA B 185      20.922  28.716  -6.286  1.00 61.57           N  
ATOM   1506  CA  ALA B 185      21.049  28.852  -7.735  1.00 61.57           C  
ATOM   1507  C   ALA B 185      20.195  30.006  -8.254  1.00 61.57           C  
ATOM   1508  CB  ALA B 185      20.658  27.550  -8.428  1.00 61.57           C  
ATOM   1509  O   ALA B 185      20.635  30.776  -9.110  1.00 61.57           O  
ATOM   1510  N   MET B 186      19.041  30.067  -7.708  1.00 58.83           N  
ATOM   1511  CA  MET B 186      18.148  31.161  -8.080  1.00 58.83           C  
ATOM   1512  C   MET B 186      18.673  32.494  -7.559  1.00 58.83           C  
ATOM   1513  CB  MET B 186      16.737  30.909  -7.544  1.00 58.83           C  
ATOM   1514  O   MET B 186      18.620  33.505  -8.262  1.00 58.83           O  
ATOM   1515  CG  MET B 186      15.919  29.952  -8.396  1.00 58.83           C  
ATOM   1516  SD  MET B 186      15.645  30.584 -10.096  1.00 58.83           S  
ATOM   1517  CE  MET B 186      14.653  32.059  -9.734  1.00 58.83           C  
ATOM   1518  N   ASN B 187      19.085  32.627  -6.320  1.00 63.80           N  
ATOM   1519  CA  ASN B 187      19.612  33.852  -5.728  1.00 63.80           C  
ATOM   1520  C   ASN B 187      20.842  34.353  -6.478  1.00 63.80           C  
ATOM   1521  CB  ASN B 187      19.943  33.634  -4.250  1.00 63.80           C  
ATOM   1522  O   ASN B 187      21.019  35.560  -6.654  1.00 63.80           O  
ATOM   1523  CG  ASN B 187      18.704  33.531  -3.383  1.00 63.80           C  
ATOM   1524  ND2 ASN B 187      18.846  32.909  -2.218  1.00 63.80           N  
ATOM   1525  OD1 ASN B 187      17.628  34.006  -3.756  1.00 63.80           O  
ATOM   1526  N   LYS B 188      21.651  33.367  -6.986  1.00 66.15           N  
ATOM   1527  CA  LYS B 188      22.832  33.727  -7.767  1.00 66.15           C  
ATOM   1528  C   LYS B 188      22.441  34.460  -9.047  1.00 66.15           C  
ATOM   1529  CB  LYS B 188      23.653  32.482  -8.105  1.00 66.15           C  
ATOM   1530  O   LYS B 188      23.171  35.337  -9.514  1.00 66.15           O  
ATOM   1531  CG  LYS B 188      24.514  31.978  -6.956  1.00 66.15           C  
ATOM   1532  CD  LYS B 188      25.372  30.793  -7.379  1.00 66.15           C  
ATOM   1533  CE  LYS B 188      26.302  30.346  -6.259  1.00 66.15           C  
ATOM   1534  NZ  LYS B 188      27.190  29.226  -6.690  1.00 66.15           N  
ATOM   1535  N   LEU B 189      21.262  34.058  -9.507  1.00 58.15           N  
ATOM   1536  CA  LEU B 189      20.783  34.690 -10.732  1.00 58.15           C  
ATOM   1537  C   LEU B 189      20.468  36.164 -10.496  1.00 58.15           C  
ATOM   1538  CB  LEU B 189      19.539  33.968 -11.256  1.00 58.15           C  
ATOM   1539  O   LEU B 189      20.559  36.977 -11.418  1.00 58.15           O  
ATOM   1540  CG  LEU B 189      19.746  33.051 -12.463  1.00 58.15           C  
ATOM   1541  CD1 LEU B 189      19.156  31.672 -12.187  1.00 58.15           C  
ATOM   1542  CD2 LEU B 189      19.125  33.664 -13.713  1.00 58.15           C  
ATOM   1543  N   GLN B 190      20.201  36.460  -9.355  1.00 59.44           N  
ATOM   1544  CA  GLN B 190      19.732  37.805  -9.039  1.00 59.44           C  
ATOM   1545  C   GLN B 190      20.873  38.677  -8.521  1.00 59.44           C  
ATOM   1546  CB  GLN B 190      18.602  37.753  -8.010  1.00 59.44           C  
ATOM   1547  O   GLN B 190      20.693  39.877  -8.299  1.00 59.44           O  
ATOM   1548  CG  GLN B 190      17.359  37.021  -8.498  1.00 59.44           C  
ATOM   1549  CD  GLN B 190      16.257  36.976  -7.456  1.00 59.44           C  
ATOM   1550  NE2 GLN B 190      15.178  36.264  -7.765  1.00 59.44           N  
ATOM   1551  OE1 GLN B 190      16.374  37.576  -6.383  1.00 59.44           O  
ATOM   1552  N   ARG B 191      22.011  38.161  -8.382  1.00 57.80           N  
ATOM   1553  CA  ARG B 191      23.147  38.913  -7.859  1.00 57.80           C  
ATOM   1554  C   ARG B 191      23.921  39.589  -8.986  1.00 57.80           C  
ATOM   1555  CB  ARG B 191      24.077  37.996  -7.061  1.00 57.80           C  
ATOM   1556  O   ARG B 191      24.077  39.020 -10.068  1.00 57.80           O  
ATOM   1557  CG  ARG B 191      23.459  37.453  -5.783  1.00 57.80           C  
ATOM   1558  CD  ARG B 191      24.345  36.402  -5.130  1.00 57.80           C  
ATOM   1559  NE  ARG B 191      23.644  35.692  -4.064  1.00 57.80           N  
ATOM   1560  NH1 ARG B 191      25.170  33.963  -3.930  1.00 57.80           N  
ATOM   1561  NH2 ARG B 191      23.336  33.989  -2.555  1.00 57.80           N  
ATOM   1562  CZ  ARG B 191      24.051  34.549  -3.519  1.00 57.80           C  
ATOM   1563  N   ALA B 192      24.253  40.550  -8.700  1.00 51.87           N  
ATOM   1564  CA  ALA B 192      25.074  41.292  -9.653  1.00 51.87           C  
ATOM   1565  C   ALA B 192      26.416  40.602  -9.876  1.00 51.87           C  
ATOM   1566  CB  ALA B 192      25.289  42.724  -9.168  1.00 51.87           C  
ATOM   1567  O   ALA B 192      26.911  40.541 -11.004  1.00 51.87           O  
ATOM   1568  N   ASN B 193      26.942  40.110  -8.945  1.00 52.07           N  
ATOM   1569  CA  ASN B 193      28.167  39.317  -8.979  1.00 52.07           C  
ATOM   1570  C   ASN B 193      28.057  38.078  -8.095  1.00 52.07           C  
ATOM   1571  CB  ASN B 193      29.367  40.166  -8.557  1.00 52.07           C  
ATOM   1572  O   ASN B 193      28.197  38.167  -6.874  1.00 52.07           O  
ATOM   1573  CG  ASN B 193      30.690  39.460  -8.782  1.00 52.07           C  
ATOM   1574  ND2 ASN B 193      31.784  40.125  -8.430  1.00 52.07           N  
ATOM   1575  OD1 ASN B 193      30.728  38.327  -9.268  1.00 52.07           O  
ATOM   1576  N   PRO B 194      27.965  37.034  -8.744  1.00 47.81           N  
ATOM   1577  CA  PRO B 194      27.807  35.794  -7.980  1.00 47.81           C  
ATOM   1578  C   PRO B 194      29.081  35.391  -7.240  1.00 47.81           C  
ATOM   1579  CB  PRO B 194      27.448  34.762  -9.052  1.00 47.81           C  
ATOM   1580  O   PRO B 194      29.021  34.630  -6.270  1.00 47.81           O  
ATOM   1581  CG  PRO B 194      27.109  35.571 -10.262  1.00 47.81           C  
ATOM   1582  CD  PRO B 194      27.563  36.984 -10.034  1.00 47.81           C  
ATOM   1583  N   ASP B 195      29.995  36.008  -7.552  1.00 52.64           N  
ATOM   1584  CA  ASP B 195      31.264  35.642  -6.932  1.00 52.64           C  
ATOM   1585  C   ASP B 195      31.677  36.667  -5.878  1.00 52.64           C  
ATOM   1586  CB  ASP B 195      32.360  35.506  -7.992  1.00 52.64           C  
ATOM   1587  O   ASP B 195      32.803  36.632  -5.378  1.00 52.64           O  
ATOM   1588  CG  ASP B 195      32.160  34.306  -8.901  1.00 52.64           C  
ATOM   1589  OD1 ASP B 195      32.420  34.413 -10.118  1.00 52.64           O  
ATOM   1590  OD2 ASP B 195      31.735  33.245  -8.395  1.00 52.64           O  
ATOM   1591  N   ASP B 196      30.807  37.541  -5.506  1.00 56.61           N  
ATOM   1592  CA  ASP B 196      31.071  38.536  -4.470  1.00 56.61           C  
ATOM   1593  C   ASP B 196      31.397  37.867  -3.137  1.00 56.61           C  
ATOM   1594  CB  ASP B 196      29.873  39.473  -4.309  1.00 56.61           C  
ATOM   1595  O   ASP B 196      30.699  36.944  -2.712  1.00 56.61           O  
ATOM   1596  CG  ASP B 196      30.192  40.706  -3.482  1.00 56.61           C  
ATOM   1597  OD1 ASP B 196      29.526  41.749  -3.659  1.00 56.61           O  
ATOM   1598  OD2 ASP B 196      31.120  40.635  -2.647  1.00 56.61           O  
ATOM   1599  N   PRO B 197      32.595  38.195  -2.464  1.00 56.97           N  
ATOM   1600  CA  PRO B 197      33.011  37.608  -1.188  1.00 56.97           C  
ATOM   1601  C   PRO B 197      31.932  37.708  -0.113  1.00 56.97           C  
ATOM   1602  CB  PRO B 197      34.243  38.432  -0.805  1.00 56.97           C  
ATOM   1603  O   PRO B 197      31.939  36.933   0.847  1.00 56.97           O  
ATOM   1604  CG  PRO B 197      34.645  39.127  -2.066  1.00 56.97           C  
ATOM   1605  CD  PRO B 197      33.465  39.151  -2.995  1.00 56.97           C  
ATOM   1606  N   ALA B 198      30.877  38.480  -0.404  1.00 54.06           N  
ATOM   1607  CA  ALA B 198      29.779  38.633   0.546  1.00 54.06           C  
ATOM   1608  C   ALA B 198      28.947  37.357   0.634  1.00 54.06           C  
ATOM   1609  CB  ALA B 198      28.895  39.814   0.153  1.00 54.06           C  
ATOM   1610  O   ALA B 198      28.230  37.142   1.614  1.00 54.06           O  
ATOM   1611  N   TYR B 199      29.221  36.846  -0.370  1.00 53.49           N  
ATOM   1612  CA  TYR B 199      28.410  35.634  -0.404  1.00 53.49           C  
ATOM   1613  C   TYR B 199      29.257  34.402  -0.108  1.00 53.49           C  
ATOM   1614  CB  TYR B 199      27.726  35.483  -1.766  1.00 53.49           C  
ATOM   1615  O   TYR B 199      28.902  33.289  -0.501  1.00 53.49           O  
ATOM   1616  CG  TYR B 199      26.743  36.586  -2.077  1.00 53.49           C  
ATOM   1617  CD1 TYR B 199      25.471  36.593  -1.509  1.00 53.49           C  
ATOM   1618  CD2 TYR B 199      27.083  37.621  -2.940  1.00 53.49           C  
ATOM   1619  CE1 TYR B 199      24.561  37.606  -1.795  1.00 53.49           C  
ATOM   1620  CE2 TYR B 199      26.182  38.639  -3.233  1.00 53.49           C  
ATOM   1621  OH  TYR B 199      24.029  39.628  -2.942  1.00 53.49           O  
ATOM   1622  CZ  TYR B 199      24.925  38.623  -2.656  1.00 53.49           C  
ATOM   1623  N   ASP B 200      30.340  34.392   0.431  1.00 58.80           N  
ATOM   1624  CA  ASP B 200      31.252  33.296   0.743  1.00 58.80           C  
ATOM   1625  C   ASP B 200      30.587  32.272   1.660  1.00 58.80           C  
ATOM   1626  CB  ASP B 200      32.531  33.830   1.391  1.00 58.80           C  
ATOM   1627  O   ASP B 200      30.824  31.069   1.530  1.00 58.80           O  
ATOM   1628  CG  ASP B 200      33.522  34.383   0.381  1.00 58.80           C  
ATOM   1629  OD1 ASP B 200      34.535  34.990   0.790  1.00 58.80           O  
ATOM   1630  OD2 ASP B 200      33.285  34.212  -0.834  1.00 58.80           O  
ATOM   1631  N   GLU B 201      29.860  32.897   2.533  1.00 60.61           N  
ATOM   1632  CA  GLU B 201      29.136  31.976   3.403  1.00 60.61           C  
ATOM   1633  C   GLU B 201      28.142  31.133   2.609  1.00 60.61           C  
ATOM   1634  CB  GLU B 201      28.409  32.741   4.512  1.00 60.61           C  
ATOM   1635  O   GLU B 201      27.996  29.935   2.860  1.00 60.61           O  
ATOM   1636  CG  GLU B 201      27.867  31.851   5.621  1.00 60.61           C  
ATOM   1637  CD  GLU B 201      28.954  31.099   6.372  1.00 60.61           C  
ATOM   1638  OE1 GLU B 201      28.643  30.082   7.032  1.00 60.61           O  
ATOM   1639  OE2 GLU B 201      30.126  31.531   6.301  1.00 60.61           O  
ATOM   1640  N   ASN B 202      27.542  31.893   1.689  1.00 60.32           N  
ATOM   1641  CA  ASN B 202      26.615  31.188   0.811  1.00 60.32           C  
ATOM   1642  C   ASN B 202      27.339  30.173  -0.069  1.00 60.32           C  
ATOM   1643  CB  ASN B 202      25.835  32.180  -0.054  1.00 60.32           C  
ATOM   1644  O   ASN B 202      26.825  29.080  -0.316  1.00 60.32           O  
ATOM   1645  CG  ASN B 202      24.960  33.108   0.767  1.00 60.32           C  
ATOM   1646  ND2 ASN B 202      23.922  33.650   0.142  1.00 60.32           N  
ATOM   1647  OD1 ASN B 202      25.216  33.336   1.952  1.00 60.32           O  
ATOM   1648  N   LYS B 203      28.470  30.463  -0.580  1.00 61.64           N  
ATOM   1649  CA  LYS B 203      29.280  29.568  -1.401  1.00 61.64           C  
ATOM   1650  C   LYS B 203      29.726  28.344  -0.606  1.00 61.64           C  
ATOM   1651  CB  LYS B 203      30.500  30.305  -1.956  1.00 61.64           C  
ATOM   1652  O   LYS B 203      29.708  27.223  -1.119  1.00 61.64           O  
ATOM   1653  CG  LYS B 203      30.184  31.239  -3.115  1.00 61.64           C  
ATOM   1654  CD  LYS B 203      31.438  31.931  -3.633  1.00 61.64           C  
ATOM   1655  CE  LYS B 203      31.101  33.021  -4.642  1.00 61.64           C  
ATOM   1656  NZ  LYS B 203      32.325  33.724  -5.128  1.00 61.64           N  
ATOM   1657  N   ARG B 204      30.072  28.572   0.710  1.00 61.59           N  
ATOM   1658  CA  ARG B 204      30.477  27.467   1.574  1.00 61.59           C  
ATOM   1659  C   ARG B 204      29.307  26.528   1.846  1.00 61.59           C  
ATOM   1660  CB  ARG B 204      31.043  27.996   2.894  1.00 61.59           C  
ATOM   1661  O   ARG B 204      29.454  25.306   1.765  1.00 61.59           O  
ATOM   1662  CG  ARG B 204      31.903  26.990   3.642  1.00 61.59           C  
ATOM   1663  CD  ARG B 204      32.404  27.551   4.966  1.00 61.59           C  
ATOM   1664  NE  ARG B 204      31.422  27.374   6.032  1.00 61.59           N  
ATOM   1665  NH1 ARG B 204      32.979  26.886   7.667  1.00 61.59           N  
ATOM   1666  NH2 ARG B 204      30.746  26.925   8.180  1.00 61.59           N  
ATOM   1667  CZ  ARG B 204      31.718  27.062   7.291  1.00 61.59           C  
ATOM   1668  N   GLN B 205      28.263  27.186   2.112  1.00 63.90           N  
ATOM   1669  CA  GLN B 205      27.070  26.382   2.356  1.00 63.90           C  
ATOM   1670  C   GLN B 205      26.663  25.609   1.105  1.00 63.90           C  
ATOM   1671  CB  GLN B 205      25.914  27.266   2.827  1.00 63.90           C  
ATOM   1672  O   GLN B 205      26.249  24.451   1.192  1.00 63.90           O  
ATOM   1673  CG  GLN B 205      24.687  26.484   3.278  1.00 63.90           C  
ATOM   1674  CD  GLN B 205      24.961  25.607   4.485  1.00 63.90           C  
ATOM   1675  NE2 GLN B 205      24.716  24.309   4.343  1.00 63.90           N  
ATOM   1676  OE1 GLN B 205      25.390  26.093   5.537  1.00 63.90           O  
ATOM   1677  N   PHE B 206      26.773  26.306  -0.105  1.00 62.27           N  
ATOM   1678  CA  PHE B 206      26.470  25.676  -1.385  1.00 62.27           C  
ATOM   1679  C   PHE B 206      27.355  24.457  -1.611  1.00 62.27           C  
ATOM   1680  CB  PHE B 206      26.648  26.675  -2.532  1.00 62.27           C  
ATOM   1681  O   PHE B 206      26.870  23.395  -2.007  1.00 62.27           O  
ATOM   1682  CG  PHE B 206      26.149  26.170  -3.859  1.00 62.27           C  
ATOM   1683  CD1 PHE B 206      27.041  25.802  -4.859  1.00 62.27           C  
ATOM   1684  CD2 PHE B 206      24.786  26.063  -4.107  1.00 62.27           C  
ATOM   1685  CE1 PHE B 206      26.581  25.335  -6.088  1.00 62.27           C  
ATOM   1686  CE2 PHE B 206      24.320  25.597  -5.332  1.00 62.27           C  
ATOM   1687  CZ  PHE B 206      25.219  25.234  -6.322  1.00 62.27           C  
ATOM   1688  N   GLN B 207      28.604  24.550  -1.372  1.00 64.44           N  
ATOM   1689  CA  GLN B 207      29.535  23.439  -1.546  1.00 64.44           C  
ATOM   1690  C   GLN B 207      29.250  22.322  -0.547  1.00 64.44           C  
ATOM   1691  CB  GLN B 207      30.979  23.920  -1.398  1.00 64.44           C  
ATOM   1692  O   GLN B 207      29.353  21.140  -0.883  1.00 64.44           O  
ATOM   1693  CG  GLN B 207      31.456  24.799  -2.547  1.00 64.44           C  
ATOM   1694  CD  GLN B 207      31.398  24.092  -3.888  1.00 64.44           C  
ATOM   1695  NE2 GLN B 207      31.163  24.855  -4.951  1.00 64.44           N  
ATOM   1696  OE1 GLN B 207      31.565  22.871  -3.969  1.00 64.44           O  
ATOM   1697  N   GLU B 208      28.787  22.712   0.695  1.00 66.50           N  
ATOM   1698  CA  GLU B 208      28.412  21.715   1.693  1.00 66.50           C  
ATOM   1699  C   GLU B 208      27.149  20.965   1.278  1.00 66.50           C  
ATOM   1700  CB  GLU B 208      28.208  22.372   3.060  1.00 66.50           C  
ATOM   1701  O   GLU B 208      27.049  19.752   1.471  1.00 66.50           O  
ATOM   1702  CG  GLU B 208      29.488  22.519   3.870  1.00 66.50           C  
ATOM   1703  CD  GLU B 208      29.305  23.336   5.139  1.00 66.50           C  
ATOM   1704  OE1 GLU B 208      30.316  23.664   5.801  1.00 66.50           O  
ATOM   1705  OE2 GLU B 208      28.142  23.651   5.474  1.00 66.50           O  
ATOM   1706  N   ASP B 209      26.361  21.806   0.822  1.00 66.73           N  
ATOM   1707  CA  ASP B 209      25.123  21.195   0.347  1.00 66.73           C  
ATOM   1708  C   ASP B 209      25.398  20.202  -0.780  1.00 66.73           C  
ATOM   1709  CB  ASP B 209      24.141  22.269  -0.126  1.00 66.73           C  
ATOM   1710  O   ASP B 209      24.819  19.114  -0.810  1.00 66.73           O  
ATOM   1711  CG  ASP B 209      23.550  23.076   1.016  1.00 66.73           C  
ATOM   1712  OD1 ASP B 209      23.152  24.241   0.797  1.00 66.73           O  
ATOM   1713  OD2 ASP B 209      23.484  22.544   2.145  1.00 66.73           O  
ATOM   1714  N   ILE B 210      26.201  20.557  -1.796  1.00 65.96           N  
ATOM   1715  CA  ILE B 210      26.596  19.684  -2.896  1.00 65.96           C  
ATOM   1716  C   ILE B 210      27.263  18.427  -2.343  1.00 65.96           C  
ATOM   1717  CB  ILE B 210      27.546  20.407  -3.878  1.00 65.96           C  
ATOM   1718  O   ILE B 210      26.988  17.317  -2.804  1.00 65.96           O  
ATOM   1719  CG1 ILE B 210      26.796  21.514  -4.628  1.00 65.96           C  
ATOM   1720  CG2 ILE B 210      28.172  19.409  -4.856  1.00 65.96           C  
ATOM   1721  CD1 ILE B 210      27.683  22.356  -5.535  1.00 65.96           C  
ATOM   1722  N   LYS B 211      28.107  18.587  -1.330  1.00 67.84           N  
ATOM   1723  CA  LYS B 211      28.804  17.454  -0.727  1.00 67.84           C  
ATOM   1724  C   LYS B 211      27.820  16.490  -0.071  1.00 67.84           C  
ATOM   1725  CB  LYS B 211      29.827  17.939   0.301  1.00 67.84           C  
ATOM   1726  O   LYS B 211      27.923  15.275  -0.246  1.00 67.84           O  
ATOM   1727  CG  LYS B 211      30.725  16.838   0.846  1.00 67.84           C  
ATOM   1728  CD  LYS B 211      31.785  17.396   1.787  1.00 67.84           C  
ATOM   1729  CE  LYS B 211      32.693  16.296   2.323  1.00 67.84           C  
ATOM   1730  NZ  LYS B 211      32.147  15.687   3.572  1.00 67.84           N  
ATOM   1731  N   VAL B 212      26.803  17.040   0.666  1.00 64.14           N  
ATOM   1732  CA  VAL B 212      25.801  16.221   1.339  1.00 64.14           C  
ATOM   1733  C   VAL B 212      25.010  15.420   0.307  1.00 64.14           C  
ATOM   1734  CB  VAL B 212      24.844  17.083   2.193  1.00 64.14           C  
ATOM   1735  O   VAL B 212      24.795  14.218   0.477  1.00 64.14           O  
ATOM   1736  CG1 VAL B 212      23.668  16.247   2.696  1.00 64.14           C  
ATOM   1737  CG2 VAL B 212      25.595  17.713   3.364  1.00 64.14           C  
ATOM   1738  N   MET B 213      24.743  16.189  -0.804  1.00 65.78           N  
ATOM   1739  CA  MET B 213      23.980  15.518  -1.852  1.00 65.78           C  
ATOM   1740  C   MET B 213      24.818  14.437  -2.528  1.00 65.78           C  
ATOM   1741  CB  MET B 213      23.490  16.527  -2.892  1.00 65.78           C  
ATOM   1742  O   MET B 213      24.358  13.307  -2.700  1.00 65.78           O  
ATOM   1743  CG  MET B 213      22.360  17.416  -2.398  1.00 65.78           C  
ATOM   1744  SD  MET B 213      21.648  18.454  -3.733  1.00 65.78           S  
ATOM   1745  CE  MET B 213      22.986  19.661  -3.947  1.00 65.78           C  
ATOM   1746  N   ASN B 214      26.013  14.740  -2.843  1.00 66.68           N  
ATOM   1747  CA  ASN B 214      26.904  13.796  -3.508  1.00 66.68           C  
ATOM   1748  C   ASN B 214      27.209  12.592  -2.621  1.00 66.68           C  
ATOM   1749  CB  ASN B 214      28.203  14.487  -3.929  1.00 66.68           C  
ATOM   1750  O   ASN B 214      27.190  11.452  -3.087  1.00 66.68           O  
ATOM   1751  CG  ASN B 214      28.021  15.384  -5.138  1.00 66.68           C  
ATOM   1752  ND2 ASN B 214      29.070  16.115  -5.497  1.00 66.68           N  
ATOM   1753  OD1 ASN B 214      26.947  15.420  -5.744  1.00 66.68           O  
ATOM   1754  N   ASP B 215      27.425  12.809  -1.294  1.00 70.02           N  
ATOM   1755  CA  ASP B 215      27.769  11.732  -0.370  1.00 70.02           C  
ATOM   1756  C   ASP B 215      26.630  10.722  -0.256  1.00 70.02           C  
ATOM   1757  CB  ASP B 215      28.111  12.298   1.010  1.00 70.02           C  
ATOM   1758  O   ASP B 215      26.862   9.511  -0.286  1.00 70.02           O  
ATOM   1759  CG  ASP B 215      29.479  12.955   1.058  1.00 70.02           C  
ATOM   1760  OD1 ASP B 215      29.805  13.610   2.072  1.00 70.02           O  
ATOM   1761  OD2 ASP B 215      30.236  12.821   0.073  1.00 70.02           O  
ATOM   1762  N   LEU B 216      25.393  11.373  -0.212  1.00 61.84           N  
ATOM   1763  CA  LEU B 216      24.253  10.471  -0.086  1.00 61.84           C  
ATOM   1764  C   LEU B 216      24.059   9.658  -1.362  1.00 61.84           C  
ATOM   1765  CB  LEU B 216      22.979  11.258   0.230  1.00 61.84           C  
ATOM   1766  O   LEU B 216      23.901   8.437  -1.308  1.00 61.84           O  
ATOM   1767  CG  LEU B 216      21.690  10.443   0.350  1.00 61.84           C  
ATOM   1768  CD1 LEU B 216      21.807   9.432   1.487  1.00 61.84           C  
ATOM   1769  CD2 LEU B 216      20.493  11.362   0.566  1.00 61.84           C  
ATOM   1770  N   VAL B 217      24.213  10.334  -2.533  1.00 64.83           N  
ATOM   1771  CA  VAL B 217      23.958   9.663  -3.803  1.00 64.83           C  
ATOM   1772  C   VAL B 217      25.083   8.674  -4.101  1.00 64.83           C  
ATOM   1773  CB  VAL B 217      23.817  10.675  -4.962  1.00 64.83           C  
ATOM   1774  O   VAL B 217      24.835   7.575  -4.602  1.00 64.83           O  
ATOM   1775  CG1 VAL B 217      23.629   9.949  -6.293  1.00 64.83           C  
ATOM   1776  CG2 VAL B 217      22.652  11.627  -4.699  1.00 64.83           C  
ATOM   1777  N   ASP B 218      26.294   8.939  -3.790  1.00 70.02           N  
ATOM   1778  CA  ASP B 218      27.412   8.015  -3.958  1.00 70.02           C  
ATOM   1779  C   ASP B 218      27.240   6.780  -3.076  1.00 70.02           C  
ATOM   1780  CB  ASP B 218      28.736   8.711  -3.637  1.00 70.02           C  
ATOM   1781  O   ASP B 218      27.568   5.666  -3.489  1.00 70.02           O  
ATOM   1782  CG  ASP B 218      29.180   9.673  -4.725  1.00 70.02           C  
ATOM   1783  OD1 ASP B 218      30.034  10.545  -4.457  1.00 70.02           O  
ATOM   1784  OD2 ASP B 218      28.668   9.560  -5.860  1.00 70.02           O  
ATOM   1785  N   LYS B 219      26.701   7.086  -1.818  1.00 66.38           N  
ATOM   1786  CA  LYS B 219      26.442   5.969  -0.915  1.00 66.38           C  
ATOM   1787  C   LYS B 219      25.337   5.068  -1.458  1.00 66.38           C  
ATOM   1788  CB  LYS B 219      26.067   6.479   0.477  1.00 66.38           C  
ATOM   1789  O   LYS B 219      25.444   3.841  -1.400  1.00 66.38           O  
ATOM   1790  CG  LYS B 219      25.924   5.381   1.521  1.00 66.38           C  
ATOM   1791  CD  LYS B 219      25.598   5.954   2.894  1.00 66.38           C  
ATOM   1792  CE  LYS B 219      25.318   4.854   3.908  1.00 66.38           C  
ATOM   1793  NZ  LYS B 219      25.126   5.403   5.284  1.00 66.38           N  
ATOM   1794  N   ILE B 220      24.334   5.741  -2.087  1.00 62.72           N  
ATOM   1795  CA  ILE B 220      23.221   4.993  -2.661  1.00 62.72           C  
ATOM   1796  C   ILE B 220      23.722   4.129  -3.817  1.00 62.72           C  
ATOM   1797  CB  ILE B 220      22.096   5.935  -3.144  1.00 62.72           C  
ATOM   1798  O   ILE B 220      23.367   2.952  -3.920  1.00 62.72           O  
ATOM   1799  CG1 ILE B 220      21.398   6.590  -1.947  1.00 62.72           C  
ATOM   1800  CG2 ILE B 220      21.091   5.174  -4.014  1.00 62.72           C  
ATOM   1801  CD1 ILE B 220      20.390   7.664  -2.330  1.00 62.72           C  
ATOM   1802  N   ILE B 221      24.521   4.675  -4.647  1.00 67.22           N  
ATOM   1803  CA  ILE B 221      25.079   3.964  -5.792  1.00 67.22           C  
ATOM   1804  C   ILE B 221      25.986   2.835  -5.307  1.00 67.22           C  
ATOM   1805  CB  ILE B 221      25.861   4.917  -6.724  1.00 67.22           C  
ATOM   1806  O   ILE B 221      25.870   1.697  -5.766  1.00 67.22           O  
ATOM   1807  CG1 ILE B 221      24.914   5.948  -7.350  1.00 67.22           C  
ATOM   1808  CG2 ILE B 221      26.602   4.126  -7.806  1.00 67.22           C  
ATOM   1809  CD1 ILE B 221      25.624   7.052  -8.122  1.00 67.22           C  
ATOM   1810  N   ALA B 222      26.853   3.088  -4.281  1.00 70.32           N  
ATOM   1811  CA  ALA B 222      27.776   2.095  -3.738  1.00 70.32           C  
ATOM   1812  C   ALA B 222      27.020   0.954  -3.064  1.00 70.32           C  
ATOM   1813  CB  ALA B 222      28.739   2.749  -2.749  1.00 70.32           C  
ATOM   1814  O   ALA B 222      27.353  -0.218  -3.255  1.00 70.32           O  
ATOM   1815  N   ASP B 223      26.007   1.281  -2.303  1.00 62.73           N  
ATOM   1816  CA  ASP B 223      25.208   0.270  -1.617  1.00 62.73           C  
ATOM   1817  C   ASP B 223      24.481  -0.627  -2.617  1.00 62.73           C  
ATOM   1818  CB  ASP B 223      24.200   0.932  -0.674  1.00 62.73           C  
ATOM   1819  O   ASP B 223      24.382  -1.839  -2.413  1.00 62.73           O  
ATOM   1820  CG  ASP B 223      24.844   1.504   0.576  1.00 62.73           C  
ATOM   1821  OD1 ASP B 223      24.165   2.226   1.337  1.00 62.73           O  
ATOM   1822  OD2 ASP B 223      26.044   1.233   0.801  1.00 62.73           O  
ATOM   1823  N   ARG B 224      24.015   0.094  -3.750  1.00 59.94           N  
ATOM   1824  CA  ARG B 224      23.327  -0.679  -4.778  1.00 59.94           C  
ATOM   1825  C   ARG B 224      24.289  -1.625  -5.488  1.00 59.94           C  
ATOM   1826  CB  ARG B 224      22.661   0.251  -5.795  1.00 59.94           C  
ATOM   1827  O   ARG B 224      23.954  -2.785  -5.741  1.00 59.94           O  
ATOM   1828  CG  ARG B 224      21.893  -0.478  -6.886  1.00 59.94           C  
ATOM   1829  CD  ARG B 224      20.689  -1.223  -6.327  1.00 59.94           C  
ATOM   1830  NE  ARG B 224      19.697  -0.306  -5.773  1.00 59.94           N  
ATOM   1831  NH1 ARG B 224      18.678   0.144  -7.797  1.00 59.94           N  
ATOM   1832  NH2 ARG B 224      17.913   1.136  -5.878  1.00 59.94           N  
ATOM   1833  CZ  ARG B 224      18.765   0.323  -6.484  1.00 59.94           C  
ATOM   1834  N   LYS B 225      25.297  -1.183  -5.831  1.00 66.36           N  
ATOM   1835  CA  LYS B 225      26.299  -2.023  -6.480  1.00 66.36           C  
ATOM   1836  C   LYS B 225      26.743  -3.159  -5.564  1.00 66.36           C  
ATOM   1837  CB  LYS B 225      27.509  -1.187  -6.901  1.00 66.36           C  
ATOM   1838  O   LYS B 225      26.930  -4.291  -6.015  1.00 66.36           O  
ATOM   1839  CG  LYS B 225      27.258  -0.299  -8.110  1.00 66.36           C  
ATOM   1840  CD  LYS B 225      28.510   0.474  -8.507  1.00 66.36           C  
ATOM   1841  CE  LYS B 225      28.275   1.321  -9.750  1.00 66.36           C  
ATOM   1842  NZ  LYS B 225      29.503   2.071 -10.149  1.00 66.36           N  
ATOM   1843  N   ALA B 226      26.837  -2.819  -4.254  1.00 63.33           N  
ATOM   1844  CA  ALA B 226      27.260  -3.815  -3.274  1.00 63.33           C  
ATOM   1845  C   ALA B 226      26.175  -4.866  -3.056  1.00 63.33           C  
ATOM   1846  CB  ALA B 226      27.617  -3.142  -1.951  1.00 63.33           C  
ATOM   1847  O   ALA B 226      26.471  -6.055  -2.919  1.00 63.33           O  
ATOM   1848  N   SER B 227      24.951  -4.380  -3.066  1.00 51.64           N  
ATOM   1849  CA  SER B 227      23.831  -5.279  -2.805  1.00 51.64           C  
ATOM   1850  C   SER B 227      23.521  -6.144  -4.022  1.00 51.64           C  
ATOM   1851  CB  SER B 227      22.588  -4.483  -2.405  1.00 51.64           C  
ATOM   1852  O   SER B 227      23.000  -7.253  -3.885  1.00 51.64           O  
ATOM   1853  OG  SER B 227      22.027  -3.827  -3.529  1.00 51.64           O  
ATOM   1854  N   GLY B 228      23.868  -5.725  -5.037  1.00 49.13           N  
ATOM   1855  CA  GLY B 228      23.579  -6.434  -6.273  1.00 49.13           C  
ATOM   1856  C   GLY B 228      22.097  -6.502  -6.590  1.00 49.13           C  
ATOM   1857  O   GLY B 228      21.673  -7.291  -7.437  1.00 49.13           O  
ATOM   1858  N   GLU B 229      21.300  -5.824  -5.731  1.00 45.75           N  
ATOM   1859  CA  GLU B 229      19.859  -5.807  -5.966  1.00 45.75           C  
ATOM   1860  C   GLU B 229      19.535  -5.310  -7.372  1.00 45.75           C  
ATOM   1861  CB  GLU B 229      19.155  -4.935  -4.924  1.00 45.75           C  
ATOM   1862  O   GLU B 229      20.127  -4.337  -7.844  1.00 45.75           O  
ATOM   1863  CG  GLU B 229      17.692  -5.296  -4.706  1.00 45.75           C  
ATOM   1864  CD  GLU B 229      16.974  -4.348  -3.759  1.00 45.75           C  
ATOM   1865  OE1 GLU B 229      15.726  -4.399  -3.680  1.00 45.75           O  
ATOM   1866  OE2 GLU B 229      17.666  -3.547  -3.091  1.00 45.75           O  
ATOM   1867  N   GLN B 230      18.775  -6.096  -8.164  1.00 49.98           N  
ATOM   1868  CA  GLN B 230      18.380  -5.779  -9.532  1.00 49.98           C  
ATOM   1869  C   GLN B 230      16.915  -5.358  -9.599  1.00 49.98           C  
ATOM   1870  CB  GLN B 230      18.626  -6.975 -10.453  1.00 49.98           C  
ATOM   1871  O   GLN B 230      16.107  -6.007 -10.267  1.00 49.98           O  
ATOM   1872  CG  GLN B 230      20.098  -7.243 -10.734  1.00 49.98           C  
ATOM   1873  CD  GLN B 230      20.394  -7.400 -12.214  1.00 49.98           C  
ATOM   1874  NE2 GLN B 230      21.658  -7.227 -12.587  1.00 49.98           N  
ATOM   1875  OE1 GLN B 230      19.495  -7.675 -13.015  1.00 49.98           O  
ATOM   1876  N   SER B 231      16.549  -4.458  -8.745  1.00 44.20           N  
ATOM   1877  CA  SER B 231      15.186  -3.948  -8.848  1.00 44.20           C  
ATOM   1878  C   SER B 231      14.976  -3.193 -10.156  1.00 44.20           C  
ATOM   1879  CB  SER B 231      14.865  -3.034  -7.665  1.00 44.20           C  
ATOM   1880  O   SER B 231      15.937  -2.723 -10.769  1.00 44.20           O  
ATOM   1881  OG  SER B 231      15.850  -2.024  -7.527  1.00 44.20           O  
ATOM   1882  N   ASP B 232      13.927  -3.420 -10.856  1.00 52.35           N  
ATOM   1883  CA  ASP B 232      13.573  -2.687 -12.068  1.00 52.35           C  
ATOM   1884  C   ASP B 232      13.295  -1.217 -11.759  1.00 52.35           C  
ATOM   1885  CB  ASP B 232      12.355  -3.321 -12.743  1.00 52.35           C  
ATOM   1886  O   ASP B 232      12.158  -0.757 -11.877  1.00 52.35           O  
ATOM   1887  CG  ASP B 232      12.230  -2.950 -14.210  1.00 52.35           C  
ATOM   1888  OD1 ASP B 232      11.163  -3.195 -14.813  1.00 52.35           O  
ATOM   1889  OD2 ASP B 232      13.209  -2.411 -14.770  1.00 52.35           O  
ATOM   1890  N   ASP B 233      14.295  -0.528 -11.148  1.00 56.27           N  
ATOM   1891  CA  ASP B 233      14.143   0.893 -10.850  1.00 56.27           C  
ATOM   1892  C   ASP B 233      15.130   1.732 -11.659  1.00 56.27           C  
ATOM   1893  CB  ASP B 233      14.336   1.151  -9.354  1.00 56.27           C  
ATOM   1894  O   ASP B 233      15.941   1.191 -12.413  1.00 56.27           O  
ATOM   1895  CG  ASP B 233      15.690   0.694  -8.843  1.00 56.27           C  
ATOM   1896  OD1 ASP B 233      15.858   0.539  -7.614  1.00 56.27           O  
ATOM   1897  OD2 ASP B 233      16.599   0.489  -9.676  1.00 56.27           O  
ATOM   1898  N   LEU B 234      15.077   2.888 -11.692  1.00 61.32           N  
ATOM   1899  CA  LEU B 234      15.895   3.831 -12.447  1.00 61.32           C  
ATOM   1900  C   LEU B 234      17.380   3.566 -12.219  1.00 61.32           C  
ATOM   1901  CB  LEU B 234      15.556   5.271 -12.052  1.00 61.32           C  
ATOM   1902  O   LEU B 234      18.168   3.572 -13.167  1.00 61.32           O  
ATOM   1903  CG  LEU B 234      14.405   5.929 -12.816  1.00 61.32           C  
ATOM   1904  CD1 LEU B 234      13.708   6.962 -11.936  1.00 61.32           C  
ATOM   1905  CD2 LEU B 234      14.915   6.572 -14.101  1.00 61.32           C  
ATOM   1906  N   LEU B 235      17.681   3.434 -10.876  1.00 62.11           N  
ATOM   1907  CA  LEU B 235      19.088   3.217 -10.556  1.00 62.11           C  
ATOM   1908  C   LEU B 235      19.612   1.955 -11.233  1.00 62.11           C  
ATOM   1909  CB  LEU B 235      19.285   3.117  -9.041  1.00 62.11           C  
ATOM   1910  O   LEU B 235      20.723   1.948 -11.768  1.00 62.11           O  
ATOM   1911  CG  LEU B 235      20.719   2.901  -8.556  1.00 62.11           C  
ATOM   1912  CD1 LEU B 235      21.639   3.976  -9.125  1.00 62.11           C  
ATOM   1913  CD2 LEU B 235      20.773   2.894  -7.033  1.00 62.11           C  
ATOM   1914  N   THR B 236      18.839   0.915 -11.203  1.00 61.07           N  
ATOM   1915  CA  THR B 236      19.247  -0.319 -11.865  1.00 61.07           C  
ATOM   1916  C   THR B 236      19.446  -0.089 -13.361  1.00 61.07           C  
ATOM   1917  CB  THR B 236      18.212  -1.439 -11.649  1.00 61.07           C  
ATOM   1918  O   THR B 236      20.423  -0.564 -13.943  1.00 61.07           O  
ATOM   1919  CG2 THR B 236      18.589  -2.694 -12.428  1.00 61.07           C  
ATOM   1920  OG1 THR B 236      18.147  -1.758 -10.253  1.00 61.07           O  
ATOM   1921  N   HIS B 237      18.720   0.693 -14.036  1.00 62.37           N  
ATOM   1922  CA  HIS B 237      18.819   0.986 -15.461  1.00 62.37           C  
ATOM   1923  C   HIS B 237      20.043   1.844 -15.763  1.00 62.37           C  
ATOM   1924  CB  HIS B 237      17.552   1.689 -15.953  1.00 62.37           C  
ATOM   1925  O   HIS B 237      20.698   1.658 -16.792  1.00 62.37           O  
ATOM   1926  CG  HIS B 237      16.365   0.785 -16.052  1.00 62.37           C  
ATOM   1927  CD2 HIS B 237      16.240  -0.546 -15.838  1.00 62.37           C  
ATOM   1928  ND1 HIS B 237      15.114   1.236 -16.414  1.00 62.37           N  
ATOM   1929  CE1 HIS B 237      14.269   0.219 -16.418  1.00 62.37           C  
ATOM   1930  NE2 HIS B 237      14.928  -0.874 -16.072  1.00 62.37           N  
ATOM   1931  N   MET B 238      20.237   2.715 -14.768  1.00 67.75           N  
ATOM   1932  CA  MET B 238      21.404   3.571 -14.961  1.00 67.75           C  
ATOM   1933  C   MET B 238      22.695   2.791 -14.733  1.00 67.75           C  
ATOM   1934  CB  MET B 238      21.349   4.777 -14.021  1.00 67.75           C  
ATOM   1935  O   MET B 238      23.681   2.992 -15.445  1.00 67.75           O  
ATOM   1936  CG  MET B 238      20.341   5.835 -14.440  1.00 67.75           C  
ATOM   1937  SD  MET B 238      20.463   7.361 -13.428  1.00 67.75           S  
ATOM   1938  CE  MET B 238      19.559   6.835 -11.946  1.00 67.75           C  
ATOM   1939  N   LEU B 239      22.633   1.836 -13.747  1.00 70.05           N  
ATOM   1940  CA  LEU B 239      23.824   1.068 -13.402  1.00 70.05           C  
ATOM   1941  C   LEU B 239      24.113   0.009 -14.461  1.00 70.05           C  
ATOM   1942  CB  LEU B 239      23.656   0.404 -12.033  1.00 70.05           C  
ATOM   1943  O   LEU B 239      25.274  -0.250 -14.785  1.00 70.05           O  
ATOM   1944  CG  LEU B 239      23.722   1.330 -10.817  1.00 70.05           C  
ATOM   1945  CD1 LEU B 239      23.318   0.577  -9.554  1.00 70.05           C  
ATOM   1946  CD2 LEU B 239      25.120   1.921 -10.670  1.00 70.05           C  
ATOM   1947  N   ASN B 240      23.053  -0.536 -15.005  1.00 61.75           N  
ATOM   1948  CA  ASN B 240      23.247  -1.690 -15.876  1.00 61.75           C  
ATOM   1949  C   ASN B 240      22.972  -1.344 -17.336  1.00 61.75           C  
ATOM   1950  CB  ASN B 240      22.360  -2.854 -15.430  1.00 61.75           C  
ATOM   1951  O   ASN B 240      23.336  -2.101 -18.238  1.00 61.75           O  
ATOM   1952  CG  ASN B 240      22.702  -3.350 -14.039  1.00 61.75           C  
ATOM   1953  ND2 ASN B 240      21.693  -3.809 -13.308  1.00 61.75           N  
ATOM   1954  OD1 ASN B 240      23.863  -3.320 -13.624  1.00 61.75           O  
ATOM   1955  N   GLY B 241      22.304  -0.221 -17.561  1.00 58.63           N  
ATOM   1956  CA  GLY B 241      21.907   0.139 -18.912  1.00 58.63           C  
ATOM   1957  C   GLY B 241      23.067   0.607 -19.771  1.00 58.63           C  
ATOM   1958  O   GLY B 241      24.066   1.110 -19.253  1.00 58.63           O  
ATOM   1959  N   LYS B 242      23.117   0.221 -21.020  1.00 62.16           N  
ATOM   1960  CA  LYS B 242      24.064   0.686 -22.029  1.00 62.16           C  
ATOM   1961  C   LYS B 242      23.350   1.438 -23.148  1.00 62.16           C  
ATOM   1962  CB  LYS B 242      24.852  -0.490 -22.608  1.00 62.16           C  
ATOM   1963  O   LYS B 242      22.223   1.096 -23.512  1.00 62.16           O  
ATOM   1964  CG  LYS B 242      25.734  -1.204 -21.593  1.00 62.16           C  
ATOM   1965  CD  LYS B 242      26.498  -2.357 -22.230  1.00 62.16           C  
ATOM   1966  CE  LYS B 242      27.334  -3.110 -21.203  1.00 62.16           C  
ATOM   1967  NZ  LYS B 242      28.109  -4.222 -21.829  1.00 62.16           N  
ATOM   1968  N   ASP B 243      23.845   2.505 -23.444  1.00 61.00           N  
ATOM   1969  CA  ASP B 243      23.293   3.245 -24.575  1.00 61.00           C  
ATOM   1970  C   ASP B 243      23.183   2.356 -25.812  1.00 61.00           C  
ATOM   1971  CB  ASP B 243      24.152   4.473 -24.884  1.00 61.00           C  
ATOM   1972  O   ASP B 243      24.184   1.809 -26.280  1.00 61.00           O  
ATOM   1973  CG  ASP B 243      23.572   5.341 -25.986  1.00 61.00           C  
ATOM   1974  OD1 ASP B 243      24.314   6.156 -26.575  1.00 61.00           O  
ATOM   1975  OD2 ASP B 243      22.360   5.210 -26.266  1.00 61.00           O  
ATOM   1976  N   PRO B 244      21.896   2.246 -26.094  1.00 59.91           N  
ATOM   1977  CA  PRO B 244      21.699   1.368 -27.250  1.00 59.91           C  
ATOM   1978  C   PRO B 244      22.505   1.809 -28.469  1.00 59.91           C  
ATOM   1979  CB  PRO B 244      20.196   1.474 -27.521  1.00 59.91           C  
ATOM   1980  O   PRO B 244      22.846   0.983 -29.320  1.00 59.91           O  
ATOM   1981  CG  PRO B 244      19.757   2.688 -26.767  1.00 59.91           C  
ATOM   1982  CD  PRO B 244      20.750   2.956 -25.673  1.00 59.91           C  
ATOM   1983  N   GLU B 245      22.854   2.947 -28.652  1.00 61.32           N  
ATOM   1984  CA  GLU B 245      23.560   3.470 -29.818  1.00 61.32           C  
ATOM   1985  C   GLU B 245      25.071   3.339 -29.653  1.00 61.32           C  
ATOM   1986  CB  GLU B 245      23.182   4.933 -30.065  1.00 61.32           C  
ATOM   1987  O   GLU B 245      25.766   2.904 -30.573  1.00 61.32           O  
ATOM   1988  CG  GLU B 245      21.761   5.123 -30.574  1.00 61.32           C  
ATOM   1989  CD  GLU B 245      21.432   6.569 -30.908  1.00 61.32           C  
ATOM   1990  OE1 GLU B 245      20.296   6.846 -31.357  1.00 61.32           O  
ATOM   1991  OE2 GLU B 245      22.318   7.433 -30.722  1.00 61.32           O  
ATOM   1992  N   THR B 246      25.523   3.678 -28.464  1.00 63.35           N  
ATOM   1993  CA  THR B 246      26.970   3.677 -28.276  1.00 63.35           C  
ATOM   1994  C   THR B 246      27.411   2.452 -27.480  1.00 63.35           C  
ATOM   1995  CB  THR B 246      27.440   4.956 -27.558  1.00 63.35           C  
ATOM   1996  O   THR B 246      28.592   2.097 -27.481  1.00 63.35           O  
ATOM   1997  CG2 THR B 246      26.993   6.205 -28.309  1.00 63.35           C  
ATOM   1998  OG1 THR B 246      26.889   4.984 -26.235  1.00 63.35           O  
ATOM   1999  N   GLY B 247      26.610   1.798 -26.809  1.00 55.30           N  
ATOM   2000  CA  GLY B 247      26.937   0.669 -25.952  1.00 55.30           C  
ATOM   2001  C   GLY B 247      27.653   1.075 -24.678  1.00 55.30           C  
ATOM   2002  O   GLY B 247      28.134   0.220 -23.931  1.00 55.30           O  
ATOM   2003  N   GLU B 248      27.825   2.286 -24.503  1.00 66.51           N  
ATOM   2004  CA  GLU B 248      28.537   2.777 -23.326  1.00 66.51           C  
ATOM   2005  C   GLU B 248      27.592   2.947 -22.141  1.00 66.51           C  
ATOM   2006  CB  GLU B 248      29.236   4.104 -23.636  1.00 66.51           C  
ATOM   2007  O   GLU B 248      26.462   3.414 -22.302  1.00 66.51           O  
ATOM   2008  CG  GLU B 248      30.378   3.978 -24.634  1.00 66.51           C  
ATOM   2009  CD  GLU B 248      31.280   5.202 -24.670  1.00 66.51           C  
ATOM   2010  OE1 GLU B 248      32.373   5.133 -25.277  1.00 66.51           O  
ATOM   2011  OE2 GLU B 248      30.891   6.238 -24.085  1.00 66.51           O  
ATOM   2012  N   PRO B 249      28.036   2.344 -20.759  1.00 62.92           N  
ATOM   2013  CA  PRO B 249      27.248   2.611 -19.554  1.00 62.92           C  
ATOM   2014  C   PRO B 249      27.459   4.022 -19.011  1.00 62.92           C  
ATOM   2015  CB  PRO B 249      27.756   1.562 -18.561  1.00 62.92           C  
ATOM   2016  O   PRO B 249      28.387   4.718 -19.433  1.00 62.92           O  
ATOM   2017  CG  PRO B 249      29.183   1.335 -18.942  1.00 62.92           C  
ATOM   2018  CD  PRO B 249      29.312   1.502 -20.429  1.00 62.92           C  
ATOM   2019  N   LEU B 250      26.526   4.553 -18.396  1.00 64.99           N  
ATOM   2020  CA  LEU B 250      26.761   5.781 -17.645  1.00 64.99           C  
ATOM   2021  C   LEU B 250      27.823   5.567 -16.571  1.00 64.99           C  
ATOM   2022  CB  LEU B 250      25.462   6.274 -17.002  1.00 64.99           C  
ATOM   2023  O   LEU B 250      27.839   4.530 -15.905  1.00 64.99           O  
ATOM   2024  CG  LEU B 250      24.393   6.808 -17.957  1.00 64.99           C  
ATOM   2025  CD1 LEU B 250      23.083   7.036 -17.212  1.00 64.99           C  
ATOM   2026  CD2 LEU B 250      24.867   8.095 -18.624  1.00 64.99           C  
ATOM   2027  N   ASP B 251      28.739   6.659 -16.358  1.00 69.16           N  
ATOM   2028  CA  ASP B 251      29.693   6.539 -15.260  1.00 69.16           C  
ATOM   2029  C   ASP B 251      29.051   6.924 -13.929  1.00 69.16           C  
ATOM   2030  CB  ASP B 251      30.925   7.408 -15.521  1.00 69.16           C  
ATOM   2031  O   ASP B 251      28.005   7.576 -13.905  1.00 69.16           O  
ATOM   2032  CG  ASP B 251      30.595   8.887 -15.632  1.00 69.16           C  
ATOM   2033  OD1 ASP B 251      31.379   9.643 -16.244  1.00 69.16           O  
ATOM   2034  OD2 ASP B 251      29.542   9.299 -15.099  1.00 69.16           O  
ATOM   2035  N   ASP B 252      29.604   6.430 -12.909  1.00 69.55           N  
ATOM   2036  CA  ASP B 252      29.046   6.629 -11.575  1.00 69.55           C  
ATOM   2037  C   ASP B 252      28.797   8.110 -11.300  1.00 69.55           C  
ATOM   2038  CB  ASP B 252      29.977   6.045 -10.511  1.00 69.55           C  
ATOM   2039  O   ASP B 252      27.807   8.469 -10.659  1.00 69.55           O  
ATOM   2040  CG  ASP B 252      29.915   4.530 -10.435  1.00 69.55           C  
ATOM   2041  OD1 ASP B 252      30.633   3.930  -9.606  1.00 69.55           O  
ATOM   2042  OD2 ASP B 252      29.143   3.929 -11.214  1.00 69.55           O  
ATOM   2043  N   GLU B 253      29.646   8.919 -11.782  1.00 68.67           N  
ATOM   2044  CA  GLU B 253      29.483  10.355 -11.578  1.00 68.67           C  
ATOM   2045  C   GLU B 253      28.232  10.873 -12.283  1.00 68.67           C  
ATOM   2046  CB  GLU B 253      30.717  11.112 -12.074  1.00 68.67           C  
ATOM   2047  O   GLU B 253      27.484  11.676 -11.721  1.00 68.67           O  
ATOM   2048  CG  GLU B 253      30.748  12.576 -11.659  1.00 68.67           C  
ATOM   2049  CD  GLU B 253      32.039  13.281 -12.043  1.00 68.67           C  
ATOM   2050  OE1 GLU B 253      32.520  14.134 -11.263  1.00 68.67           O  
ATOM   2051  OE2 GLU B 253      32.573  12.979 -13.134  1.00 68.67           O  
ATOM   2052  N   ASN B 254      28.054  10.439 -13.634  1.00 68.65           N  
ATOM   2053  CA  ASN B 254      26.860  10.853 -14.363  1.00 68.65           C  
ATOM   2054  C   ASN B 254      25.595  10.266 -13.746  1.00 68.65           C  
ATOM   2055  CB  ASN B 254      26.966  10.454 -15.837  1.00 68.65           C  
ATOM   2056  O   ASN B 254      24.544  10.911 -13.741  1.00 68.65           O  
ATOM   2057  CG  ASN B 254      25.950  11.166 -16.709  1.00 68.65           C  
ATOM   2058  ND2 ASN B 254      26.265  12.394 -17.104  1.00 68.65           N  
ATOM   2059  OD1 ASN B 254      24.891  10.617 -17.024  1.00 68.65           O  
ATOM   2060  N   ILE B 255      25.703   9.012 -13.164  1.00 68.71           N  
ATOM   2061  CA  ILE B 255      24.571   8.414 -12.464  1.00 68.71           C  
ATOM   2062  C   ILE B 255      24.196   9.273 -11.259  1.00 68.71           C  
ATOM   2063  CB  ILE B 255      24.884   6.969 -12.015  1.00 68.71           C  
ATOM   2064  O   ILE B 255      23.014   9.511 -11.002  1.00 68.71           O  
ATOM   2065  CG1 ILE B 255      25.041   6.053 -13.235  1.00 68.71           C  
ATOM   2066  CG2 ILE B 255      23.793   6.447 -11.075  1.00 68.71           C  
ATOM   2067  CD1 ILE B 255      25.498   4.641 -12.894  1.00 68.71           C  
ATOM   2068  N   ARG B 256      25.294   9.776 -10.488  1.00 69.67           N  
ATOM   2069  CA  ARG B 256      25.050  10.686  -9.374  1.00 69.67           C  
ATOM   2070  C   ARG B 256      24.302  11.931  -9.838  1.00 69.67           C  
ATOM   2071  CB  ARG B 256      26.369  11.085  -8.707  1.00 69.67           C  
ATOM   2072  O   ARG B 256      23.321  12.341  -9.215  1.00 69.67           O  
ATOM   2073  CG  ARG B 256      26.195  11.943  -7.464  1.00 69.67           C  
ATOM   2074  CD  ARG B 256      27.522  12.514  -6.983  1.00 69.67           C  
ATOM   2075  NE  ARG B 256      28.594  11.524  -7.059  1.00 69.67           N  
ATOM   2076  NH1 ARG B 256      30.308  13.071  -6.988  1.00 69.67           N  
ATOM   2077  NH2 ARG B 256      30.783  10.833  -7.132  1.00 69.67           N  
ATOM   2078  CZ  ARG B 256      29.892  11.812  -7.059  1.00 69.67           C  
ATOM   2079  N   TYR B 257      24.734  12.531 -11.074  1.00 70.86           N  
ATOM   2080  CA  TYR B 257      24.090  13.720 -11.622  1.00 70.86           C  
ATOM   2081  C   TYR B 257      22.630  13.442 -11.959  1.00 70.86           C  
ATOM   2082  CB  TYR B 257      24.831  14.206 -12.871  1.00 70.86           C  
ATOM   2083  O   TYR B 257      21.755  14.266 -11.682  1.00 70.86           O  
ATOM   2084  CG  TYR B 257      26.241  14.671 -12.598  1.00 70.86           C  
ATOM   2085  CD1 TYR B 257      26.603  15.160 -11.345  1.00 70.86           C  
ATOM   2086  CD2 TYR B 257      27.212  14.625 -13.592  1.00 70.86           C  
ATOM   2087  CE1 TYR B 257      27.901  15.591 -11.089  1.00 70.86           C  
ATOM   2088  CE2 TYR B 257      28.512  15.054 -13.348  1.00 70.86           C  
ATOM   2089  OH  TYR B 257      30.133  15.960 -11.847  1.00 70.86           O  
ATOM   2090  CZ  TYR B 257      28.847  15.534 -12.095  1.00 70.86           C  
ATOM   2091  N   GLN B 258      22.367  12.194 -12.541  1.00 71.66           N  
ATOM   2092  CA  GLN B 258      21.009  11.851 -12.951  1.00 71.66           C  
ATOM   2093  C   GLN B 258      20.111  11.621 -11.739  1.00 71.66           C  
ATOM   2094  CB  GLN B 258      21.015  10.609 -13.844  1.00 71.66           C  
ATOM   2095  O   GLN B 258      18.943  12.016 -11.742  1.00 71.66           O  
ATOM   2096  CG  GLN B 258      21.846  10.765 -15.110  1.00 71.66           C  
ATOM   2097  CD  GLN B 258      21.458  11.989 -15.919  1.00 71.66           C  
ATOM   2098  NE2 GLN B 258      22.353  12.426 -16.799  1.00 71.66           N  
ATOM   2099  OE1 GLN B 258      20.364  12.537 -15.755  1.00 71.66           O  
ATOM   2100  N   ILE B 259      20.676  11.002 -10.570  1.00 69.36           N  
ATOM   2101  CA  ILE B 259      19.889  10.756  -9.367  1.00 69.36           C  
ATOM   2102  C   ILE B 259      19.466  12.085  -8.745  1.00 69.36           C  
ATOM   2103  CB  ILE B 259      20.677   9.911  -8.340  1.00 69.36           C  
ATOM   2104  O   ILE B 259      18.301  12.264  -8.382  1.00 69.36           O  
ATOM   2105  CG1 ILE B 259      20.817   8.466  -8.833  1.00 69.36           C  
ATOM   2106  CG2 ILE B 259      19.998   9.958  -6.968  1.00 69.36           C  
ATOM   2107  CD1 ILE B 259      21.645   7.577  -7.916  1.00 69.36           C  
ATOM   2108  N   ILE B 260      20.413  13.005  -8.649  1.00 69.70           N  
ATOM   2109  CA  ILE B 260      20.103  14.307  -8.070  1.00 69.70           C  
ATOM   2110  C   ILE B 260      19.108  15.045  -8.963  1.00 69.70           C  
ATOM   2111  CB  ILE B 260      21.379  15.156  -7.873  1.00 69.70           C  
ATOM   2112  O   ILE B 260      18.193  15.707  -8.468  1.00 69.70           O  
ATOM   2113  CG1 ILE B 260      22.326  14.474  -6.880  1.00 69.70           C  
ATOM   2114  CG2 ILE B 260      21.020  16.570  -7.406  1.00 69.70           C  
ATOM   2115  CD1 ILE B 260      23.673  15.169  -6.732  1.00 69.70           C  
ATOM   2116  N   THR B 261      19.184  14.840 -10.427  1.00 67.48           N  
ATOM   2117  CA  THR B 261      18.257  15.443 -11.379  1.00 67.48           C  
ATOM   2118  C   THR B 261      16.838  14.932 -11.149  1.00 67.48           C  
ATOM   2119  CB  THR B 261      18.681  15.155 -12.831  1.00 67.48           C  
ATOM   2120  O   THR B 261      15.893  15.720 -11.075  1.00 67.48           O  
ATOM   2121  CG2 THR B 261      17.668  15.719 -13.822  1.00 67.48           C  
ATOM   2122  OG1 THR B 261      19.959  15.754 -13.078  1.00 67.48           O  
ATOM   2123  N   PHE B 262      16.752  13.673 -10.873  1.00 63.50           N  
ATOM   2124  CA  PHE B 262      15.433  13.073 -10.712  1.00 63.50           C  
ATOM   2125  C   PHE B 262      14.833  13.439  -9.360  1.00 63.50           C  
ATOM   2126  CB  PHE B 262      15.513  11.550 -10.855  1.00 63.50           C  
ATOM   2127  O   PHE B 262      13.623  13.648  -9.248  1.00 63.50           O  
ATOM   2128  CG  PHE B 262      15.764  11.085 -12.264  1.00 63.50           C  
ATOM   2129  CD1 PHE B 262      14.913  11.459 -13.296  1.00 63.50           C  
ATOM   2130  CD2 PHE B 262      16.853  10.273 -12.557  1.00 63.50           C  
ATOM   2131  CE1 PHE B 262      15.142  11.030 -14.602  1.00 63.50           C  
ATOM   2132  CE2 PHE B 262      17.089   9.841 -13.858  1.00 63.50           C  
ATOM   2133  CZ  PHE B 262      16.232  10.220 -14.879  1.00 63.50           C  
ATOM   2134  N   LEU B 263      15.700  13.582  -8.307  1.00 63.93           N  
ATOM   2135  CA  LEU B 263      15.205  13.971  -6.991  1.00 63.93           C  
ATOM   2136  C   LEU B 263      14.703  15.411  -7.003  1.00 63.93           C  
ATOM   2137  CB  LEU B 263      16.302  13.810  -5.936  1.00 63.93           C  
ATOM   2138  O   LEU B 263      13.666  15.716  -6.411  1.00 63.93           O  
ATOM   2139  CG  LEU B 263      16.623  12.378  -5.505  1.00 63.93           C  
ATOM   2140  CD1 LEU B 263      17.911  12.345  -4.689  1.00 63.93           C  
ATOM   2141  CD2 LEU B 263      15.464  11.787  -4.708  1.00 63.93           C  
ATOM   2142  N   ILE B 264      15.310  16.249  -7.823  1.00 60.72           N  
ATOM   2143  CA  ILE B 264      14.898  17.644  -7.938  1.00 60.72           C  
ATOM   2144  C   ILE B 264      13.606  17.735  -8.747  1.00 60.72           C  
ATOM   2145  CB  ILE B 264      16.001  18.508  -8.590  1.00 60.72           C  
ATOM   2146  O   ILE B 264      12.649  18.390  -8.329  1.00 60.72           O  
ATOM   2147  CG1 ILE B 264      17.226  18.590  -7.672  1.00 60.72           C  
ATOM   2148  CG2 ILE B 264      15.468  19.905  -8.919  1.00 60.72           C  
ATOM   2149  CD1 ILE B 264      18.442  19.237  -8.321  1.00 60.72           C  
ATOM   2150  N   ALA B 265      13.624  16.987  -9.870  1.00 54.09           N  
ATOM   2151  CA  ALA B 265      12.486  17.028 -10.785  1.00 54.09           C  
ATOM   2152  C   ALA B 265      11.234  16.455 -10.128  1.00 54.09           C  
ATOM   2153  CB  ALA B 265      12.807  16.265 -12.068  1.00 54.09           C  
ATOM   2154  O   ALA B 265      10.128  16.957 -10.341  1.00 54.09           O  
ATOM   2155  N   GLY B 266      11.499  15.482  -9.257  1.00 50.94           N  
ATOM   2156  CA  GLY B 266      10.374  14.791  -8.648  1.00 50.94           C  
ATOM   2157  C   GLY B 266       9.892  15.449  -7.369  1.00 50.94           C  
ATOM   2158  O   GLY B 266       8.726  15.312  -6.995  1.00 50.94           O  
ATOM   2159  N   HIS B 267      10.593  16.095  -6.845  1.00 49.83           N  
ATOM   2160  CA  HIS B 267      10.293  16.667  -5.537  1.00 49.83           C  
ATOM   2161  C   HIS B 267       9.559  17.997  -5.673  1.00 49.83           C  
ATOM   2162  CB  HIS B 267      11.577  16.857  -4.727  1.00 49.83           C  
ATOM   2163  O   HIS B 267       8.596  18.256  -4.948  1.00 49.83           O  
ATOM   2164  CG  HIS B 267      11.358  17.512  -3.401  1.00 49.83           C  
ATOM   2165  CD2 HIS B 267      11.163  16.984  -2.170  1.00 49.83           C  
ATOM   2166  ND1 HIS B 267      11.321  18.881  -3.244  1.00 49.83           N  
ATOM   2167  CE1 HIS B 267      11.112  19.166  -1.970  1.00 49.83           C  
ATOM   2168  NE2 HIS B 267      11.013  18.033  -1.297  1.00 49.83           N  
ATOM   2169  N   GLU B 268       9.991  18.810  -6.560  1.00 61.48           N  
ATOM   2170  CA  GLU B 268       9.517  20.191  -6.569  1.00 61.48           C  
ATOM   2171  C   GLU B 268       8.386  20.379  -7.577  1.00 61.48           C  
ATOM   2172  CB  GLU B 268      10.666  21.152  -6.883  1.00 61.48           C  
ATOM   2173  O   GLU B 268       7.370  21.004  -7.267  1.00 61.48           O  
ATOM   2174  CG  GLU B 268      11.442  21.604  -5.655  1.00 61.48           C  
ATOM   2175  CD  GLU B 268      10.601  22.405  -4.674  1.00 61.48           C  
ATOM   2176  OE1 GLU B 268      10.771  22.232  -3.446  1.00 61.48           O  
ATOM   2177  OE2 GLU B 268       9.765  23.213  -5.138  1.00 61.48           O  
ATOM   2178  N   THR B 269       8.492  19.666  -8.605  1.00 64.39           N  
ATOM   2179  CA  THR B 269       7.558  19.958  -9.688  1.00 64.39           C  
ATOM   2180  C   THR B 269       6.238  19.224  -9.475  1.00 64.39           C  
ATOM   2181  CB  THR B 269       8.150  19.571 -11.056  1.00 64.39           C  
ATOM   2182  O   THR B 269       5.166  19.829  -9.551  1.00 64.39           O  
ATOM   2183  CG2 THR B 269       9.288  20.507 -11.448  1.00 64.39           C  
ATOM   2184  OG1 THR B 269       8.651  18.230 -10.991  1.00 64.39           O  
ATOM   2185  N   THR B 270       6.283  17.927  -9.158  1.00 65.50           N  
ATOM   2186  CA  THR B 270       5.039  17.206  -8.912  1.00 65.50           C  
ATOM   2187  C   THR B 270       4.379  17.690  -7.625  1.00 65.50           C  
ATOM   2188  CB  THR B 270       5.281  15.687  -8.828  1.00 65.50           C  
ATOM   2189  O   THR B 270       3.151  17.748  -7.534  1.00 65.50           O  
ATOM   2190  CG2 THR B 270       3.972  14.932  -8.625  1.00 65.50           C  
ATOM   2191  OG1 THR B 270       5.895  15.239 -10.043  1.00 65.50           O  
ATOM   2192  N   SER B 271       5.335  17.980  -6.602  1.00 69.33           N  
ATOM   2193  CA  SER B 271       4.768  18.520  -5.371  1.00 69.33           C  
ATOM   2194  C   SER B 271       4.045  19.838  -5.627  1.00 69.33           C  
ATOM   2195  CB  SER B 271       5.861  18.725  -4.322  1.00 69.33           C  
ATOM   2196  O   SER B 271       2.983  20.092  -5.054  1.00 69.33           O  
ATOM   2197  OG  SER B 271       6.752  19.754  -4.717  1.00 69.33           O  
ATOM   2198  N   GLY B 272       4.692  20.686  -6.567  1.00 71.63           N  
ATOM   2199  CA  GLY B 272       4.024  21.914  -6.967  1.00 71.63           C  
ATOM   2200  C   GLY B 272       2.718  21.672  -7.700  1.00 71.63           C  
ATOM   2201  O   GLY B 272       1.714  22.331  -7.425  1.00 71.63           O  
ATOM   2202  N   LEU B 273       2.739  20.679  -8.627  1.00 74.30           N  
ATOM   2203  CA  LEU B 273       1.541  20.327  -9.381  1.00 74.30           C  
ATOM   2204  C   LEU B 273       0.421  19.885  -8.446  1.00 74.30           C  
ATOM   2205  CB  LEU B 273       1.849  19.217 -10.389  1.00 74.30           C  
ATOM   2206  O   LEU B 273      -0.711  20.363  -8.556  1.00 74.30           O  
ATOM   2207  CG  LEU B 273       0.650  18.623 -11.131  1.00 74.30           C  
ATOM   2208  CD1 LEU B 273      -0.123  19.722 -11.853  1.00 74.30           C  
ATOM   2209  CD2 LEU B 273       1.107  17.550 -12.113  1.00 74.30           C  
ATOM   2210  N   LEU B 274       0.711  19.040  -7.498  1.00 76.44           N  
ATOM   2211  CA  LEU B 274      -0.294  18.527  -6.574  1.00 76.44           C  
ATOM   2212  C   LEU B 274      -0.814  19.636  -5.665  1.00 76.44           C  
ATOM   2213  CB  LEU B 274       0.286  17.389  -5.730  1.00 76.44           C  
ATOM   2214  O   LEU B 274      -2.011  19.698  -5.377  1.00 76.44           O  
ATOM   2215  CG  LEU B 274       0.440  16.037  -6.428  1.00 76.44           C  
ATOM   2216  CD1 LEU B 274       1.323  15.110  -5.600  1.00 76.44           C  
ATOM   2217  CD2 LEU B 274      -0.925  15.404  -6.676  1.00 76.44           C  
ATOM   2218  N   SER B 275       0.123  20.539  -5.205  1.00 75.77           N  
ATOM   2219  CA  SER B 275      -0.269  21.665  -4.365  1.00 75.77           C  
ATOM   2220  C   SER B 275      -1.184  22.625  -5.118  1.00 75.77           C  
ATOM   2221  CB  SER B 275       0.965  22.414  -3.861  1.00 75.77           C  
ATOM   2222  O   SER B 275      -2.219  23.044  -4.595  1.00 75.77           O  
ATOM   2223  OG  SER B 275       1.762  21.577  -3.042  1.00 75.77           O  
ATOM   2224  N   PHE B 276      -0.926  22.971  -6.457  1.00 74.21           N  
ATOM   2225  CA  PHE B 276      -1.771  23.832  -7.275  1.00 74.21           C  
ATOM   2226  C   PHE B 276      -3.122  23.178  -7.534  1.00 74.21           C  
ATOM   2227  CB  PHE B 276      -1.082  24.158  -8.604  1.00 74.21           C  
ATOM   2228  O   PHE B 276      -4.164  23.829  -7.430  1.00 74.21           O  
ATOM   2229  CG  PHE B 276      -0.021  25.220  -8.494  1.00 74.21           C  
ATOM   2230  CD1 PHE B 276      -0.319  26.466  -7.955  1.00 74.21           C  
ATOM   2231  CD2 PHE B 276       1.274  24.972  -8.930  1.00 74.21           C  
ATOM   2232  CE1 PHE B 276       0.661  27.450  -7.852  1.00 74.21           C  
ATOM   2233  CE2 PHE B 276       2.258  25.951  -8.830  1.00 74.21           C  
ATOM   2234  CZ  PHE B 276       1.950  27.190  -8.292  1.00 74.21           C  
ATOM   2235  N   ALA B 277      -2.967  21.816  -7.831  1.00 74.23           N  
ATOM   2236  CA  ALA B 277      -4.204  21.096  -8.122  1.00 74.23           C  
ATOM   2237  C   ALA B 277      -5.147  21.121  -6.922  1.00 74.23           C  
ATOM   2238  CB  ALA B 277      -3.899  19.656  -8.526  1.00 74.23           C  
ATOM   2239  O   ALA B 277      -6.335  21.421  -7.065  1.00 74.23           O  
ATOM   2240  N   LEU B 278      -4.573  20.891  -5.698  1.00 74.40           N  
ATOM   2241  CA  LEU B 278      -5.414  20.891  -4.506  1.00 74.40           C  
ATOM   2242  C   LEU B 278      -5.928  22.294  -4.204  1.00 74.40           C  
ATOM   2243  CB  LEU B 278      -4.638  20.349  -3.303  1.00 74.40           C  
ATOM   2244  O   LEU B 278      -7.086  22.465  -3.816  1.00 74.40           O  
ATOM   2245  CG  LEU B 278      -5.431  20.174  -2.007  1.00 74.40           C  
ATOM   2246  CD1 LEU B 278      -6.640  19.275  -2.243  1.00 74.40           C  
ATOM   2247  CD2 LEU B 278      -4.542  19.605  -0.908  1.00 74.40           C  
ATOM   2248  N   TYR B 279      -5.124  23.283  -4.435  1.00 75.67           N  
ATOM   2249  CA  TYR B 279      -5.561  24.661  -4.243  1.00 75.67           C  
ATOM   2250  C   TYR B 279      -6.749  24.987  -5.141  1.00 75.67           C  
ATOM   2251  CB  TYR B 279      -4.412  25.634  -4.524  1.00 75.67           C  
ATOM   2252  O   TYR B 279      -7.772  25.490  -4.669  1.00 75.67           O  
ATOM   2253  CG  TYR B 279      -4.845  27.078  -4.602  1.00 75.67           C  
ATOM   2254  CD1 TYR B 279      -4.959  27.726  -5.830  1.00 75.67           C  
ATOM   2255  CD2 TYR B 279      -5.139  27.798  -3.449  1.00 75.67           C  
ATOM   2256  CE1 TYR B 279      -5.356  29.057  -5.907  1.00 75.67           C  
ATOM   2257  CE2 TYR B 279      -5.536  29.130  -3.514  1.00 75.67           C  
ATOM   2258  OH  TYR B 279      -6.035  31.067  -4.816  1.00 75.67           O  
ATOM   2259  CZ  TYR B 279      -5.642  29.749  -4.746  1.00 75.67           C  
ATOM   2260  N   PHE B 280      -6.682  24.754  -6.447  1.00 74.33           N  
ATOM   2261  CA  PHE B 280      -7.745  25.076  -7.392  1.00 74.33           C  
ATOM   2262  C   PHE B 280      -8.998  24.262  -7.095  1.00 74.33           C  
ATOM   2263  CB  PHE B 280      -7.282  24.823  -8.830  1.00 74.33           C  
ATOM   2264  O   PHE B 280     -10.117  24.760  -7.238  1.00 74.33           O  
ATOM   2265  CG  PHE B 280      -6.340  25.870  -9.359  1.00 74.33           C  
ATOM   2266  CD1 PHE B 280      -6.735  27.200  -9.444  1.00 74.33           C  
ATOM   2267  CD2 PHE B 280      -5.060  25.525  -9.771  1.00 74.33           C  
ATOM   2268  CE1 PHE B 280      -5.865  28.172  -9.933  1.00 74.33           C  
ATOM   2269  CE2 PHE B 280      -4.185  26.491 -10.260  1.00 74.33           C  
ATOM   2270  CZ  PHE B 280      -4.590  27.813 -10.342  1.00 74.33           C  
ATOM   2271  N   LEU B 281      -8.747  23.070  -6.658  1.00 76.24           N  
ATOM   2272  CA  LEU B 281      -9.890  22.230  -6.316  1.00 76.24           C  
ATOM   2273  C   LEU B 281     -10.637  22.793  -5.111  1.00 76.24           C  
ATOM   2274  CB  LEU B 281      -9.435  20.798  -6.025  1.00 76.24           C  
ATOM   2275  O   LEU B 281     -11.863  22.914  -5.137  1.00 76.24           O  
ATOM   2276  CG  LEU B 281      -9.094  19.935  -7.241  1.00 76.24           C  
ATOM   2277  CD1 LEU B 281      -8.442  18.629  -6.799  1.00 76.24           C  
ATOM   2278  CD2 LEU B 281     -10.345  19.660  -8.069  1.00 76.24           C  
ATOM   2279  N   VAL B 282      -9.903  23.232  -4.063  1.00 74.99           N  
ATOM   2280  CA  VAL B 282     -10.554  23.726  -2.855  1.00 74.99           C  
ATOM   2281  C   VAL B 282     -11.217  25.072  -3.138  1.00 74.99           C  
ATOM   2282  CB  VAL B 282      -9.553  23.861  -1.685  1.00 74.99           C  
ATOM   2283  O   VAL B 282     -12.200  25.436  -2.489  1.00 74.99           O  
ATOM   2284  CG1 VAL B 282      -9.046  22.487  -1.248  1.00 74.99           C  
ATOM   2285  CG2 VAL B 282      -8.387  24.763  -2.083  1.00 74.99           C  
ATOM   2286  N   LYS B 283     -10.786  25.852  -4.170  1.00 76.89           N  
ATOM   2287  CA  LYS B 283     -11.352  27.147  -4.538  1.00 76.89           C  
ATOM   2288  C   LYS B 283     -12.527  26.980  -5.497  1.00 76.89           C  
ATOM   2289  CB  LYS B 283     -10.284  28.041  -5.168  1.00 76.89           C  
ATOM   2290  O   LYS B 283     -13.298  27.918  -5.711  1.00 76.89           O  
ATOM   2291  CG  LYS B 283      -9.220  28.518  -4.191  1.00 76.89           C  
ATOM   2292  CD  LYS B 283      -9.821  29.384  -3.090  1.00 76.89           C  
ATOM   2293  CE  LYS B 283      -8.752  29.896  -2.134  1.00 76.89           C  
ATOM   2294  NZ  LYS B 283      -9.347  30.639  -0.984  1.00 76.89           N  
ATOM   2295  N   ASN B 284     -12.691  25.870  -6.094  1.00 73.25           N  
ATOM   2296  CA  ASN B 284     -13.781  25.545  -7.008  1.00 73.25           C  
ATOM   2297  C   ASN B 284     -14.524  24.287  -6.569  1.00 73.25           C  
ATOM   2298  CB  ASN B 284     -13.254  25.380  -8.435  1.00 73.25           C  
ATOM   2299  O   ASN B 284     -14.311  23.209  -7.127  1.00 73.25           O  
ATOM   2300  CG  ASN B 284     -12.635  26.653  -8.980  1.00 73.25           C  
ATOM   2301  ND2 ASN B 284     -11.323  26.787  -8.828  1.00 73.25           N  
ATOM   2302  OD1 ASN B 284     -13.331  27.509  -9.533  1.00 73.25           O  
ATOM   2303  N   PRO B 285     -15.296  24.373  -5.558  1.00 70.15           N  
ATOM   2304  CA  PRO B 285     -15.953  23.245  -4.894  1.00 70.15           C  
ATOM   2305  C   PRO B 285     -16.710  22.346  -5.868  1.00 70.15           C  
ATOM   2306  CB  PRO B 285     -16.916  23.923  -3.916  1.00 70.15           C  
ATOM   2307  O   PRO B 285     -16.793  21.133  -5.658  1.00 70.15           O  
ATOM   2308  CG  PRO B 285     -16.342  25.286  -3.699  1.00 70.15           C  
ATOM   2309  CD  PRO B 285     -15.580  25.685  -4.930  1.00 70.15           C  
ATOM   2310  N   HIS B 286     -17.368  22.917  -7.043  1.00 72.37           N  
ATOM   2311  CA  HIS B 286     -18.094  22.087  -7.997  1.00 72.37           C  
ATOM   2312  C   HIS B 286     -17.148  21.157  -8.750  1.00 72.37           C  
ATOM   2313  CB  HIS B 286     -18.870  22.960  -8.985  1.00 72.37           C  
ATOM   2314  O   HIS B 286     -17.484  19.999  -9.008  1.00 72.37           O  
ATOM   2315  CG  HIS B 286     -17.994  23.802  -9.857  1.00 72.37           C  
ATOM   2316  CD2 HIS B 286     -17.615  23.650 -11.148  1.00 72.37           C  
ATOM   2317  ND1 HIS B 286     -17.395  24.960  -9.412  1.00 72.37           N  
ATOM   2318  CE1 HIS B 286     -16.684  25.487 -10.396  1.00 72.37           C  
ATOM   2319  NE2 HIS B 286     -16.801  24.711 -11.460  1.00 72.37           N  
ATOM   2320  N   VAL B 287     -15.879  21.714  -9.023  1.00 72.24           N  
ATOM   2321  CA  VAL B 287     -14.862  20.891  -9.669  1.00 72.24           C  
ATOM   2322  C   VAL B 287     -14.322  19.863  -8.678  1.00 72.24           C  
ATOM   2323  CB  VAL B 287     -13.706  21.751 -10.227  1.00 72.24           C  
ATOM   2324  O   VAL B 287     -14.085  18.707  -9.039  1.00 72.24           O  
ATOM   2325  CG1 VAL B 287     -12.632  20.868 -10.860  1.00 72.24           C  
ATOM   2326  CG2 VAL B 287     -14.236  22.763 -11.241  1.00 72.24           C  
ATOM   2327  N   LEU B 288     -14.117  20.231  -7.419  1.00 72.01           N  
ATOM   2328  CA  LEU B 288     -13.682  19.335  -6.354  1.00 72.01           C  
ATOM   2329  C   LEU B 288     -14.655  18.173  -6.189  1.00 72.01           C  
ATOM   2330  CB  LEU B 288     -13.550  20.097  -5.032  1.00 72.01           C  
ATOM   2331  O   LEU B 288     -14.238  17.016  -6.098  1.00 72.01           O  
ATOM   2332  CG  LEU B 288     -13.166  19.268  -3.806  1.00 72.01           C  
ATOM   2333  CD1 LEU B 288     -11.821  18.583  -4.030  1.00 72.01           C  
ATOM   2334  CD2 LEU B 288     -13.124  20.144  -2.559  1.00 72.01           C  
ATOM   2335  N   GLN B 289     -15.951  18.451  -6.170  1.00 71.16           N  
ATOM   2336  CA  GLN B 289     -16.979  17.429  -6.009  1.00 71.16           C  
ATOM   2337  C   GLN B 289     -16.957  16.438  -7.169  1.00 71.16           C  
ATOM   2338  CB  GLN B 289     -18.362  18.071  -5.893  1.00 71.16           C  
ATOM   2339  O   GLN B 289     -17.032  15.226  -6.959  1.00 71.16           O  
ATOM   2340  CG  GLN B 289     -19.454  17.105  -5.453  1.00 71.16           C  
ATOM   2341  CD  GLN B 289     -20.783  17.795  -5.206  1.00 71.16           C  
ATOM   2342  NE2 GLN B 289     -21.751  17.048  -4.686  1.00 71.16           N  
ATOM   2343  OE1 GLN B 289     -20.938  18.989  -5.479  1.00 71.16           O  
ATOM   2344  N   LYS B 290     -16.789  16.950  -8.448  1.00 73.58           N  
ATOM   2345  CA  LYS B 290     -16.721  16.087  -9.624  1.00 73.58           C  
ATOM   2346  C   LYS B 290     -15.492  15.185  -9.573  1.00 73.58           C  
ATOM   2347  CB  LYS B 290     -16.704  16.925 -10.904  1.00 73.58           C  
ATOM   2348  O   LYS B 290     -15.581  13.989  -9.860  1.00 73.58           O  
ATOM   2349  CG  LYS B 290     -18.067  17.472 -11.303  1.00 73.58           C  
ATOM   2350  CD  LYS B 290     -17.999  18.231 -12.622  1.00 73.58           C  
ATOM   2351  CE  LYS B 290     -19.316  18.929 -12.934  1.00 73.58           C  
ATOM   2352  NZ  LYS B 290     -19.255  19.673 -14.228  1.00 73.58           N  
ATOM   2353  N   ALA B 291     -14.377  15.748  -9.220  1.00 72.20           N  
ATOM   2354  CA  ALA B 291     -13.138  14.980  -9.126  1.00 72.20           C  
ATOM   2355  C   ALA B 291     -13.216  13.949  -8.004  1.00 72.20           C  
ATOM   2356  CB  ALA B 291     -11.949  15.912  -8.907  1.00 72.20           C  
ATOM   2357  O   ALA B 291     -12.762  12.813  -8.163  1.00 72.20           O  
ATOM   2358  N   ALA B 292     -13.775  14.366  -6.861  1.00 72.48           N  
ATOM   2359  CA  ALA B 292     -13.942  13.455  -5.732  1.00 72.48           C  
ATOM   2360  C   ALA B 292     -14.898  12.318  -6.082  1.00 72.48           C  
ATOM   2361  CB  ALA B 292     -14.447  14.212  -4.507  1.00 72.48           C  
ATOM   2362  O   ALA B 292     -14.666  11.166  -5.708  1.00 72.48           O  
ATOM   2363  N   GLU B 293     -15.965  12.641  -6.808  1.00 71.31           N  
ATOM   2364  CA  GLU B 293     -16.914  11.618  -7.238  1.00 71.31           C  
ATOM   2365  C   GLU B 293     -16.259  10.623  -8.191  1.00 71.31           C  
ATOM   2366  CB  GLU B 293     -18.132  12.262  -7.905  1.00 71.31           C  
ATOM   2367  O   GLU B 293     -16.494   9.417  -8.094  1.00 71.31           O  
ATOM   2368  CG  GLU B 293     -19.090  12.927  -6.927  1.00 71.31           C  
ATOM   2369  CD  GLU B 293     -20.205  13.702  -7.612  1.00 71.31           C  
ATOM   2370  OE1 GLU B 293     -21.033  14.323  -6.908  1.00 71.31           O  
ATOM   2371  OE2 GLU B 293     -20.251  13.686  -8.862  1.00 71.31           O  
ATOM   2372  N   GLU B 294     -15.414  11.229  -9.126  1.00 72.34           N  
ATOM   2373  CA  GLU B 294     -14.689  10.324 -10.012  1.00 72.34           C  
ATOM   2374  C   GLU B 294     -13.747   9.417  -9.224  1.00 72.34           C  
ATOM   2375  CB  GLU B 294     -13.903  11.113 -11.062  1.00 72.34           C  
ATOM   2376  O   GLU B 294     -13.686   8.211  -9.473  1.00 72.34           O  
ATOM   2377  CG  GLU B 294     -13.150  10.238 -12.053  1.00 72.34           C  
ATOM   2378  CD  GLU B 294     -12.335  11.035 -13.059  1.00 72.34           C  
ATOM   2379  OE1 GLU B 294     -12.647  10.982 -14.271  1.00 72.34           O  
ATOM   2380  OE2 GLU B 294     -11.376  11.716 -12.633  1.00 72.34           O  
ATOM   2381  N   ALA B 295     -13.044   9.951  -8.347  1.00 69.05           N  
ATOM   2382  CA  ALA B 295     -12.116   9.175  -7.529  1.00 69.05           C  
ATOM   2383  C   ALA B 295     -12.846   8.069  -6.771  1.00 69.05           C  
ATOM   2384  CB  ALA B 295     -11.377  10.087  -6.552  1.00 69.05           C  
ATOM   2385  O   ALA B 295     -12.386   6.926  -6.733  1.00 69.05           O  
ATOM   2386  N   ALA B 296     -13.909   8.461  -6.137  1.00 68.72           N  
ATOM   2387  CA  ALA B 296     -14.706   7.488  -5.394  1.00 68.72           C  
ATOM   2388  C   ALA B 296     -15.227   6.388  -6.316  1.00 68.72           C  
ATOM   2389  CB  ALA B 296     -15.868   8.180  -4.687  1.00 68.72           C  
ATOM   2390  O   ALA B 296     -15.253   5.215  -5.939  1.00 68.72           O  
ATOM   2391  N   ARG B 297     -15.626   6.788  -7.649  1.00 70.28           N  
ATOM   2392  CA  ARG B 297     -16.193   5.857  -8.620  1.00 70.28           C  
ATOM   2393  C   ARG B 297     -15.117   4.940  -9.191  1.00 70.28           C  
ATOM   2394  CB  ARG B 297     -16.888   6.617  -9.751  1.00 70.28           C  
ATOM   2395  O   ARG B 297     -15.354   3.747  -9.394  1.00 70.28           O  
ATOM   2396  CG  ARG B 297     -17.694   5.729 -10.686  1.00 70.28           C  
ATOM   2397  CD  ARG B 297     -18.388   6.537 -11.773  1.00 70.28           C  
ATOM   2398  NE  ARG B 297     -17.447   7.388 -12.496  1.00 70.28           N  
ATOM   2399  NH1 ARG B 297     -18.604   9.350 -12.108  1.00 70.28           N  
ATOM   2400  NH2 ARG B 297     -16.656   9.382 -13.316  1.00 70.28           N  
ATOM   2401  CZ  ARG B 297     -17.571   8.705 -12.638  1.00 70.28           C  
ATOM   2402  N   VAL B 298     -13.976   5.438  -9.429  1.00 70.10           N  
ATOM   2403  CA  VAL B 298     -12.936   4.735 -10.173  1.00 70.10           C  
ATOM   2404  C   VAL B 298     -12.045   3.957  -9.208  1.00 70.10           C  
ATOM   2405  CB  VAL B 298     -12.084   5.710 -11.016  1.00 70.10           C  
ATOM   2406  O   VAL B 298     -11.663   2.818  -9.487  1.00 70.10           O  
ATOM   2407  CG1 VAL B 298     -10.882   4.990 -11.624  1.00 70.10           C  
ATOM   2408  CG2 VAL B 298     -12.935   6.354 -12.110  1.00 70.10           C  
ATOM   2409  N   LEU B 299     -11.652   4.489  -8.102  1.00 66.71           N  
ATOM   2410  CA  LEU B 299     -10.723   3.870  -7.162  1.00 66.71           C  
ATOM   2411  C   LEU B 299     -11.470   3.006  -6.150  1.00 66.71           C  
ATOM   2412  CB  LEU B 299      -9.905   4.939  -6.433  1.00 66.71           C  
ATOM   2413  O   LEU B 299     -11.568   3.365  -4.974  1.00 66.71           O  
ATOM   2414  CG  LEU B 299      -9.092   5.888  -7.314  1.00 66.71           C  
ATOM   2415  CD1 LEU B 299      -8.329   6.889  -6.453  1.00 66.71           C  
ATOM   2416  CD2 LEU B 299      -8.134   5.102  -8.204  1.00 66.71           C  
ATOM   2417  N   VAL B 300     -11.822   2.036  -6.658  1.00 63.08           N  
ATOM   2418  CA  VAL B 300     -12.725   1.202  -5.872  1.00 63.08           C  
ATOM   2419  C   VAL B 300     -11.918   0.219  -5.027  1.00 63.08           C  
ATOM   2420  CB  VAL B 300     -13.720   0.437  -6.775  1.00 63.08           C  
ATOM   2421  O   VAL B 300     -12.409  -0.289  -4.016  1.00 63.08           O  
ATOM   2422  CG1 VAL B 300     -14.719   1.399  -7.414  1.00 63.08           C  
ATOM   2423  CG2 VAL B 300     -12.969  -0.350  -7.848  1.00 63.08           C  
ATOM   2424  N   ASP B 301     -10.829  -0.049  -5.321  1.00 56.42           N  
ATOM   2425  CA  ASP B 301      -9.987  -0.975  -4.570  1.00 56.42           C  
ATOM   2426  C   ASP B 301      -9.337  -0.280  -3.375  1.00 56.42           C  
ATOM   2427  CB  ASP B 301      -8.912  -1.578  -5.476  1.00 56.42           C  
ATOM   2428  O   ASP B 301      -9.180   0.943  -3.371  1.00 56.42           O  
ATOM   2429  CG  ASP B 301      -9.489  -2.429  -6.594  1.00 56.42           C  
ATOM   2430  OD1 ASP B 301      -8.944  -2.410  -7.719  1.00 56.42           O  
ATOM   2431  OD2 ASP B 301     -10.499  -3.124  -6.349  1.00 56.42           O  
ATOM   2432  N   PRO B 302      -9.062  -1.057  -2.330  1.00 56.36           N  
ATOM   2433  CA  PRO B 302      -8.419  -0.462  -1.156  1.00 56.36           C  
ATOM   2434  C   PRO B 302      -7.151   0.313  -1.508  1.00 56.36           C  
ATOM   2435  CB  PRO B 302      -8.093  -1.674  -0.281  1.00 56.36           C  
ATOM   2436  O   PRO B 302      -6.854   1.335  -0.883  1.00 56.36           O  
ATOM   2437  CG  PRO B 302      -9.072  -2.723  -0.700  1.00 56.36           C  
ATOM   2438  CD  PRO B 302      -9.413  -2.506  -2.146  1.00 56.36           C  
ATOM   2439  N   VAL B 303      -6.458  -0.207  -2.448  1.00 56.76           N  
ATOM   2440  CA  VAL B 303      -5.324   0.492  -3.043  1.00 56.76           C  
ATOM   2441  C   VAL B 303      -5.516   0.595  -4.554  1.00 56.76           C  
ATOM   2442  CB  VAL B 303      -3.988  -0.216  -2.723  1.00 56.76           C  
ATOM   2443  O   VAL B 303      -5.885  -0.384  -5.208  1.00 56.76           O  
ATOM   2444  CG1 VAL B 303      -2.811   0.739  -2.913  1.00 56.76           C  
ATOM   2445  CG2 VAL B 303      -4.007  -0.770  -1.299  1.00 56.76           C  
ATOM   2446  N   PRO B 304      -5.429   1.769  -5.245  1.00 64.94           N  
ATOM   2447  CA  PRO B 304      -5.690   1.957  -6.674  1.00 64.94           C  
ATOM   2448  C   PRO B 304      -4.791   1.093  -7.557  1.00 64.94           C  
ATOM   2449  CB  PRO B 304      -5.402   3.444  -6.893  1.00 64.94           C  
ATOM   2450  O   PRO B 304      -3.598   0.953  -7.279  1.00 64.94           O  
ATOM   2451  CG  PRO B 304      -5.563   4.067  -5.544  1.00 64.94           C  
ATOM   2452  CD  PRO B 304      -5.147   3.066  -4.504  1.00 64.94           C  
ATOM   2453  N   SER B 305      -5.483   0.351  -8.404  1.00 66.66           N  
ATOM   2454  CA  SER B 305      -4.690  -0.330  -9.422  1.00 66.66           C  
ATOM   2455  C   SER B 305      -4.187   0.650 -10.478  1.00 66.66           C  
ATOM   2456  CB  SER B 305      -5.509  -1.435 -10.090  1.00 66.66           C  
ATOM   2457  O   SER B 305      -4.703   1.763 -10.595  1.00 66.66           O  
ATOM   2458  OG  SER B 305      -6.545  -0.884 -10.884  1.00 66.66           O  
ATOM   2459  N   TYR B 306      -3.098   0.208 -11.181  1.00 65.01           N  
ATOM   2460  CA  TYR B 306      -2.589   1.012 -12.286  1.00 65.01           C  
ATOM   2461  C   TYR B 306      -3.707   1.374 -13.257  1.00 65.01           C  
ATOM   2462  CB  TYR B 306      -1.477   0.264 -13.027  1.00 65.01           C  
ATOM   2463  O   TYR B 306      -3.818   2.526 -13.683  1.00 65.01           O  
ATOM   2464  CG  TYR B 306      -0.918   1.021 -14.208  1.00 65.01           C  
ATOM   2465  CD1 TYR B 306      -1.360   0.756 -15.502  1.00 65.01           C  
ATOM   2466  CD2 TYR B 306       0.053   2.001 -14.032  1.00 65.01           C  
ATOM   2467  CE1 TYR B 306      -0.847   1.449 -16.593  1.00 65.01           C  
ATOM   2468  CE2 TYR B 306       0.573   2.701 -15.115  1.00 65.01           C  
ATOM   2469  OH  TYR B 306       0.629   3.108 -17.467  1.00 65.01           O  
ATOM   2470  CZ  TYR B 306       0.117   2.419 -16.390  1.00 65.01           C  
ATOM   2471  N   LYS B 307      -4.557   0.509 -13.670  1.00 62.69           N  
ATOM   2472  CA  LYS B 307      -5.667   0.713 -14.596  1.00 62.69           C  
ATOM   2473  C   LYS B 307      -6.652   1.745 -14.056  1.00 62.69           C  
ATOM   2474  CB  LYS B 307      -6.388  -0.608 -14.869  1.00 62.69           C  
ATOM   2475  O   LYS B 307      -7.151   2.587 -14.806  1.00 62.69           O  
ATOM   2476  CG  LYS B 307      -7.359  -0.553 -16.039  1.00 62.69           C  
ATOM   2477  CD  LYS B 307      -8.026  -1.902 -16.276  1.00 62.69           C  
ATOM   2478  CE  LYS B 307      -9.122  -1.807 -17.329  1.00 62.69           C  
ATOM   2479  NZ  LYS B 307      -9.779  -3.128 -17.564  1.00 62.69           N  
ATOM   2480  N   GLN B 308      -6.909   1.728 -12.783  1.00 68.73           N  
ATOM   2481  CA  GLN B 308      -7.847   2.666 -12.175  1.00 68.73           C  
ATOM   2482  C   GLN B 308      -7.309   4.094 -12.228  1.00 68.73           C  
ATOM   2483  CB  GLN B 308      -8.142   2.270 -10.728  1.00 68.73           C  
ATOM   2484  O   GLN B 308      -8.058   5.035 -12.496  1.00 68.73           O  
ATOM   2485  CG  GLN B 308      -9.016   1.030 -10.596  1.00 68.73           C  
ATOM   2486  CD  GLN B 308      -9.190   0.585  -9.156  1.00 68.73           C  
ATOM   2487  NE2 GLN B 308     -10.413   0.215  -8.793  1.00 68.73           N  
ATOM   2488  OE1 GLN B 308      -8.232   0.573  -8.376  1.00 68.73           O  
ATOM   2489  N   VAL B 309      -6.038   4.099 -12.030  1.00 71.16           N  
ATOM   2490  CA  VAL B 309      -5.432   5.425 -12.068  1.00 71.16           C  
ATOM   2491  C   VAL B 309      -5.553   6.009 -13.474  1.00 71.16           C  
ATOM   2492  CB  VAL B 309      -3.950   5.385 -11.633  1.00 71.16           C  
ATOM   2493  O   VAL B 309      -5.813   7.203 -13.636  1.00 71.16           O  
ATOM   2494  CG1 VAL B 309      -3.302   6.759 -11.794  1.00 71.16           C  
ATOM   2495  CG2 VAL B 309      -3.830   4.900 -10.190  1.00 71.16           C  
ATOM   2496  N   LYS B 310      -5.375   5.271 -14.521  1.00 66.78           N  
ATOM   2497  CA  LYS B 310      -5.489   5.718 -15.906  1.00 66.78           C  
ATOM   2498  C   LYS B 310      -6.922   6.125 -16.236  1.00 66.78           C  
ATOM   2499  CB  LYS B 310      -5.021   4.622 -16.865  1.00 66.78           C  
ATOM   2500  O   LYS B 310      -7.157   6.867 -17.192  1.00 66.78           O  
ATOM   2501  CG  LYS B 310      -3.525   4.350 -16.813  1.00 66.78           C  
ATOM   2502  CD  LYS B 310      -2.725   5.525 -17.360  1.00 66.78           C  
ATOM   2503  CE  LYS B 310      -2.130   5.209 -18.726  1.00 66.78           C  
ATOM   2504  NZ  LYS B 310      -1.263   6.320 -19.223  1.00 66.78           N  
ATOM   2505  N   GLN B 311      -7.918   5.652 -15.411  1.00 70.67           N  
ATOM   2506  CA  GLN B 311      -9.328   5.935 -15.658  1.00 70.67           C  
ATOM   2507  C   GLN B 311      -9.754   7.235 -14.982  1.00 70.67           C  
ATOM   2508  CB  GLN B 311     -10.202   4.779 -15.171  1.00 70.67           C  
ATOM   2509  O   GLN B 311     -10.902   7.663 -15.116  1.00 70.67           O  
ATOM   2510  CG  GLN B 311     -10.068   3.512 -16.005  1.00 70.67           C  
ATOM   2511  CD  GLN B 311     -10.846   2.345 -15.430  1.00 70.67           C  
ATOM   2512  NE2 GLN B 311     -10.987   1.281 -16.214  1.00 70.67           N  
ATOM   2513  OE1 GLN B 311     -11.317   2.397 -14.289  1.00 70.67           O  
ATOM   2514  N   LEU B 312      -8.894   7.770 -14.156  1.00 72.06           N  
ATOM   2515  CA  LEU B 312      -9.195   9.056 -13.535  1.00 72.06           C  
ATOM   2516  C   LEU B 312      -9.028  10.195 -14.535  1.00 72.06           C  
ATOM   2517  CB  LEU B 312      -8.292   9.289 -12.321  1.00 72.06           C  
ATOM   2518  O   LEU B 312      -8.116  11.014 -14.402  1.00 72.06           O  
ATOM   2519  CG  LEU B 312      -8.547   8.398 -11.105  1.00 72.06           C  
ATOM   2520  CD1 LEU B 312      -7.439   8.581 -10.073  1.00 72.06           C  
ATOM   2521  CD2 LEU B 312      -9.910   8.704 -10.493  1.00 72.06           C  
ATOM   2522  N   LYS B 313      -9.884  10.225 -15.503  1.00 73.29           N  
ATOM   2523  CA  LYS B 313      -9.775  11.138 -16.637  1.00 73.29           C  
ATOM   2524  C   LYS B 313      -9.977  12.586 -16.199  1.00 73.29           C  
ATOM   2525  CB  LYS B 313     -10.791  10.772 -17.720  1.00 73.29           C  
ATOM   2526  O   LYS B 313      -9.218  13.472 -16.598  1.00 73.29           O  
ATOM   2527  CG  LYS B 313     -10.535   9.424 -18.379  1.00 73.29           C  
ATOM   2528  CD  LYS B 313     -11.350   9.263 -19.656  1.00 73.29           C  
ATOM   2529  CE  LYS B 313     -11.136   7.894 -20.287  1.00 73.29           C  
ATOM   2530  NZ  LYS B 313     -11.926   7.734 -21.544  1.00 73.29           N  
ATOM   2531  N   TYR B 314     -10.947  12.801 -15.265  1.00 75.18           N  
ATOM   2532  CA  TYR B 314     -11.232  14.163 -14.828  1.00 75.18           C  
ATOM   2533  C   TYR B 314     -10.120  14.692 -13.930  1.00 75.18           C  
ATOM   2534  CB  TYR B 314     -12.572  14.221 -14.088  1.00 75.18           C  
ATOM   2535  O   TYR B 314      -9.744  15.863 -14.021  1.00 75.18           O  
ATOM   2536  CG  TYR B 314     -13.086  15.624 -13.871  1.00 75.18           C  
ATOM   2537  CD1 TYR B 314     -13.172  16.164 -12.590  1.00 75.18           C  
ATOM   2538  CD2 TYR B 314     -13.486  16.411 -14.946  1.00 75.18           C  
ATOM   2539  CE1 TYR B 314     -13.646  17.456 -12.385  1.00 75.18           C  
ATOM   2540  CE2 TYR B 314     -13.962  17.704 -14.752  1.00 75.18           C  
ATOM   2541  OH  TYR B 314     -14.508  19.496 -13.273  1.00 75.18           O  
ATOM   2542  CZ  TYR B 314     -14.038  18.217 -13.470  1.00 75.18           C  
ATOM   2543  N   VAL B 315      -9.654  13.747 -13.000  1.00 75.35           N  
ATOM   2544  CA  VAL B 315      -8.508  14.124 -12.180  1.00 75.35           C  
ATOM   2545  C   VAL B 315      -7.340  14.527 -13.077  1.00 75.35           C  
ATOM   2546  CB  VAL B 315      -8.083  12.977 -11.236  1.00 75.35           C  
ATOM   2547  O   VAL B 315      -6.636  15.499 -12.792  1.00 75.35           O  
ATOM   2548  CG1 VAL B 315      -6.729  13.277 -10.596  1.00 75.35           C  
ATOM   2549  CG2 VAL B 315      -9.146  12.749 -10.163  1.00 75.35           C  
ATOM   2550  N   GLY B 316      -7.137  13.698 -14.222  1.00 72.34           N  
ATOM   2551  CA  GLY B 316      -6.126  14.070 -15.198  1.00 72.34           C  
ATOM   2552  C   GLY B 316      -6.351  15.445 -15.797  1.00 72.34           C  
ATOM   2553  O   GLY B 316      -5.402  16.208 -15.988  1.00 72.34           O  
ATOM   2554  N   MET B 317      -7.581  15.858 -16.125  1.00 74.47           N  
ATOM   2555  CA  MET B 317      -7.934  17.170 -16.661  1.00 74.47           C  
ATOM   2556  C   MET B 317      -7.666  18.267 -15.636  1.00 74.47           C  
ATOM   2557  CB  MET B 317      -9.403  17.199 -17.086  1.00 74.47           C  
ATOM   2558  O   MET B 317      -7.209  19.354 -15.991  1.00 74.47           O  
ATOM   2559  CG  MET B 317      -9.717  16.297 -18.269  1.00 74.47           C  
ATOM   2560  SD  MET B 317     -11.519  16.147 -18.580  1.00 74.47           S  
ATOM   2561  CE  MET B 317     -11.765  17.542 -19.714  1.00 74.47           C  
ATOM   2562  N   VAL B 318      -7.914  17.956 -14.267  1.00 76.91           N  
ATOM   2563  CA  VAL B 318      -7.645  18.894 -13.182  1.00 76.91           C  
ATOM   2564  C   VAL B 318      -6.149  19.192 -13.115  1.00 76.91           C  
ATOM   2565  CB  VAL B 318      -8.142  18.349 -11.824  1.00 76.91           C  
ATOM   2566  O   VAL B 318      -5.744  20.354 -13.034  1.00 76.91           O  
ATOM   2567  CG1 VAL B 318      -7.569  19.170 -10.670  1.00 76.91           C  
ATOM   2568  CG2 VAL B 318      -9.668  18.346 -11.776  1.00 76.91           C  
ATOM   2569  N   LEU B 319      -5.393  18.128 -13.229  1.00 75.23           N  
ATOM   2570  CA  LEU B 319      -3.945  18.291 -13.176  1.00 75.23           C  
ATOM   2571  C   LEU B 319      -3.445  19.099 -14.369  1.00 75.23           C  
ATOM   2572  CB  LEU B 319      -3.252  16.926 -13.143  1.00 75.23           C  
ATOM   2573  O   LEU B 319      -2.633  20.013 -14.209  1.00 75.23           O  
ATOM   2574  CG  LEU B 319      -3.452  16.095 -11.874  1.00 75.23           C  
ATOM   2575  CD1 LEU B 319      -2.927  14.678 -12.081  1.00 75.23           C  
ATOM   2576  CD2 LEU B 319      -2.764  16.758 -10.686  1.00 75.23           C  
ATOM   2577  N   ASN B 320      -3.922  18.841 -15.593  1.00 75.15           N  
ATOM   2578  CA  ASN B 320      -3.524  19.574 -16.790  1.00 75.15           C  
ATOM   2579  C   ASN B 320      -3.943  21.039 -16.717  1.00 75.15           C  
ATOM   2580  CB  ASN B 320      -4.109  18.916 -18.042  1.00 75.15           C  
ATOM   2581  O   ASN B 320      -3.190  21.926 -17.121  1.00 75.15           O  
ATOM   2582  CG  ASN B 320      -3.365  17.656 -18.441  1.00 75.15           C  
ATOM   2583  ND2 ASN B 320      -4.065  16.736 -19.094  1.00 75.15           N  
ATOM   2584  OD1 ASN B 320      -2.172  17.510 -18.163  1.00 75.15           O  
ATOM   2585  N   GLU B 321      -5.119  21.266 -16.176  1.00 79.22           N  
ATOM   2586  CA  GLU B 321      -5.589  22.642 -16.042  1.00 79.22           C  
ATOM   2587  C   GLU B 321      -4.783  23.401 -14.992  1.00 79.22           C  
ATOM   2588  CB  GLU B 321      -7.077  22.669 -15.683  1.00 79.22           C  
ATOM   2589  O   GLU B 321      -4.499  24.589 -15.159  1.00 79.22           O  
ATOM   2590  CG  GLU B 321      -7.655  24.072 -15.561  1.00 79.22           C  
ATOM   2591  CD  GLU B 321      -7.656  24.836 -16.875  1.00 79.22           C  
ATOM   2592  OE1 GLU B 321      -8.257  25.933 -16.939  1.00 79.22           O  
ATOM   2593  OE2 GLU B 321      -7.053  24.334 -17.850  1.00 79.22           O  
ATOM   2594  N   ALA B 322      -4.408  22.696 -13.895  1.00 75.57           N  
ATOM   2595  CA  ALA B 322      -3.518  23.308 -12.912  1.00 75.57           C  
ATOM   2596  C   ALA B 322      -2.169  23.657 -13.535  1.00 75.57           C  
ATOM   2597  CB  ALA B 322      -3.324  22.377 -11.718  1.00 75.57           C  
ATOM   2598  O   ALA B 322      -1.624  24.734 -13.286  1.00 75.57           O  
ATOM   2599  N   LEU B 323      -1.700  22.814 -14.395  1.00 74.39           N  
ATOM   2600  CA  LEU B 323      -0.441  23.047 -15.095  1.00 74.39           C  
ATOM   2601  C   LEU B 323      -0.584  24.177 -16.109  1.00 74.39           C  
ATOM   2602  CB  LEU B 323       0.024  21.770 -15.800  1.00 74.39           C  
ATOM   2603  O   LEU B 323       0.368  24.921 -16.354  1.00 74.39           O  
ATOM   2604  CG  LEU B 323       0.718  20.726 -14.923  1.00 74.39           C  
ATOM   2605  CD1 LEU B 323       0.877  19.415 -15.685  1.00 74.39           C  
ATOM   2606  CD2 LEU B 323       2.073  21.242 -14.449  1.00 74.39           C  
ATOM   2607  N   ARG B 324      -1.761  24.286 -16.742  1.00 76.44           N  
ATOM   2608  CA  ARG B 324      -2.003  25.381 -17.676  1.00 76.44           C  
ATOM   2609  C   ARG B 324      -1.909  26.731 -16.973  1.00 76.44           C  
ATOM   2610  CB  ARG B 324      -3.374  25.230 -18.338  1.00 76.44           C  
ATOM   2611  O   ARG B 324      -1.272  27.658 -17.479  1.00 76.44           O  
ATOM   2612  CG  ARG B 324      -3.614  26.197 -19.487  1.00 76.44           C  
ATOM   2613  CD  ARG B 324      -5.080  26.235 -19.895  1.00 76.44           C  
ATOM   2614  NE  ARG B 324      -5.902  26.900 -18.888  1.00 76.44           N  
ATOM   2615  NH1 ARG B 324      -5.492  29.037 -19.665  1.00 76.44           N  
ATOM   2616  NH2 ARG B 324      -6.849  28.715 -17.846  1.00 76.44           N  
ATOM   2617  CZ  ARG B 324      -6.079  28.216 -18.802  1.00 76.44           C  
ATOM   2618  N   LEU B 325      -2.497  26.832 -15.709  1.00 76.38           N  
ATOM   2619  CA  LEU B 325      -2.548  28.107 -15.002  1.00 76.38           C  
ATOM   2620  C   LEU B 325      -1.202  28.427 -14.361  1.00 76.38           C  
ATOM   2621  CB  LEU B 325      -3.643  28.084 -13.933  1.00 76.38           C  
ATOM   2622  O   LEU B 325      -0.681  29.534 -14.519  1.00 76.38           O  
ATOM   2623  CG  LEU B 325      -5.085  28.168 -14.437  1.00 76.38           C  
ATOM   2624  CD1 LEU B 325      -6.062  27.920 -13.292  1.00 76.38           C  
ATOM   2625  CD2 LEU B 325      -5.346  29.523 -15.086  1.00 76.38           C  
ATOM   2626  N   TRP B 326      -0.700  27.388 -13.746  1.00 72.93           N  
ATOM   2627  CA  TRP B 326       0.616  27.583 -13.146  1.00 72.93           C  
ATOM   2628  C   TRP B 326       1.510  26.373 -13.391  1.00 72.93           C  
ATOM   2629  CB  TRP B 326       0.488  27.843 -11.643  1.00 72.93           C  
ATOM   2630  O   TRP B 326       1.549  25.446 -12.578  1.00 72.93           O  
ATOM   2631  CG  TRP B 326      -0.099  29.181 -11.304  1.00 72.93           C  
ATOM   2632  CD1 TRP B 326      -1.372  29.438 -10.878  1.00 72.93           C  
ATOM   2633  CD2 TRP B 326       0.566  30.446 -11.368  1.00 72.93           C  
ATOM   2634  CE2 TRP B 326      -0.366  31.429 -10.966  1.00 72.93           C  
ATOM   2635  CE3 TRP B 326       1.860  30.845 -11.726  1.00 72.93           C  
ATOM   2636  NE1 TRP B 326      -1.539  30.788 -10.672  1.00 72.93           N  
ATOM   2637  CH2 TRP B 326       1.230  33.150 -11.267  1.00 72.93           C  
ATOM   2638  CZ2 TRP B 326      -0.043  32.787 -10.912  1.00 72.93           C  
ATOM   2639  CZ3 TRP B 326       2.180  32.197 -11.672  1.00 72.93           C  
ATOM   2640  N   PRO B 327       2.185  26.376 -14.685  1.00 71.87           N  
ATOM   2641  CA  PRO B 327       3.167  25.316 -14.928  1.00 71.87           C  
ATOM   2642  C   PRO B 327       4.303  25.318 -13.909  1.00 71.87           C  
ATOM   2643  CB  PRO B 327       3.690  25.636 -16.331  1.00 71.87           C  
ATOM   2644  O   PRO B 327       4.848  26.378 -13.589  1.00 71.87           O  
ATOM   2645  CG  PRO B 327       3.495  27.110 -16.484  1.00 71.87           C  
ATOM   2646  CD  PRO B 327       2.265  27.510 -15.721  1.00 71.87           C  
ATOM   2647  N   THR B 328       4.508  24.149 -13.201  1.00 72.01           N  
ATOM   2648  CA  THR B 328       5.490  24.110 -12.123  1.00 72.01           C  
ATOM   2649  C   THR B 328       6.877  24.478 -12.642  1.00 72.01           C  
ATOM   2650  CB  THR B 328       5.539  22.721 -11.461  1.00 72.01           C  
ATOM   2651  O   THR B 328       7.704  25.009 -11.897  1.00 72.01           O  
ATOM   2652  CG2 THR B 328       4.279  22.457 -10.643  1.00 72.01           C  
ATOM   2653  OG1 THR B 328       5.654  21.717 -12.478  1.00 72.01           O  
ATOM   2654  N   ALA B 329       7.290  24.213 -13.832  1.00 66.04           N  
ATOM   2655  CA  ALA B 329       8.422  24.795 -14.549  1.00 66.04           C  
ATOM   2656  C   ALA B 329       7.985  26.000 -15.377  1.00 66.04           C  
ATOM   2657  CB  ALA B 329       9.078  23.748 -15.446  1.00 66.04           C  
ATOM   2658  O   ALA B 329       7.277  25.852 -16.376  1.00 66.04           O  
ATOM   2659  N   PRO B 330       8.452  27.148 -14.927  1.00 69.53           N  
ATOM   2660  CA  PRO B 330       7.865  28.372 -15.478  1.00 69.53           C  
ATOM   2661  C   PRO B 330       8.413  28.718 -16.860  1.00 69.53           C  
ATOM   2662  CB  PRO B 330       8.253  29.441 -14.453  1.00 69.53           C  
ATOM   2663  O   PRO B 330       7.825  29.533 -17.576  1.00 69.53           O  
ATOM   2664  CG  PRO B 330       9.501  28.924 -13.815  1.00 69.53           C  
ATOM   2665  CD  PRO B 330       9.426  27.425 -13.767  1.00 69.53           C  
ATOM   2666  N   ALA B 331       9.589  28.229 -17.329  1.00 67.26           N  
ATOM   2667  CA  ALA B 331      10.192  28.621 -18.600  1.00 67.26           C  
ATOM   2668  C   ALA B 331      11.198  27.576 -19.075  1.00 67.26           C  
ATOM   2669  CB  ALA B 331      10.866  29.984 -18.472  1.00 67.26           C  
ATOM   2670  O   ALA B 331      11.688  26.770 -18.280  1.00 67.26           O  
ATOM   2671  N   PHE B 332      11.429  27.424 -20.382  1.00 69.39           N  
ATOM   2672  CA  PHE B 332      12.569  26.722 -20.961  1.00 69.39           C  
ATOM   2673  C   PHE B 332      13.246  27.576 -22.027  1.00 69.39           C  
ATOM   2674  CB  PHE B 332      12.130  25.383 -21.561  1.00 69.39           C  
ATOM   2675  O   PHE B 332      12.591  28.383 -22.690  1.00 69.39           O  
ATOM   2676  CG  PHE B 332      11.120  25.516 -22.668  1.00 69.39           C  
ATOM   2677  CD1 PHE B 332       9.759  25.467 -22.395  1.00 69.39           C  
ATOM   2678  CD2 PHE B 332      11.533  25.690 -23.983  1.00 69.39           C  
ATOM   2679  CE1 PHE B 332       8.821  25.590 -23.418  1.00 69.39           C  
ATOM   2680  CE2 PHE B 332      10.602  25.814 -25.010  1.00 69.39           C  
ATOM   2681  CZ  PHE B 332       9.247  25.762 -24.726  1.00 69.39           C  
ATOM   2682  N   SER B 333      14.641  27.538 -21.901  1.00 73.28           N  
ATOM   2683  CA  SER B 333      15.467  28.401 -22.738  1.00 73.28           C  
ATOM   2684  C   SER B 333      15.899  27.685 -24.014  1.00 73.28           C  
ATOM   2685  CB  SER B 333      16.700  28.875 -21.968  1.00 73.28           C  
ATOM   2686  O   SER B 333      16.195  26.488 -23.990  1.00 73.28           O  
ATOM   2687  OG  SER B 333      17.411  29.853 -22.708  1.00 73.28           O  
ATOM   2688  N   LEU B 334      15.763  28.348 -25.219  1.00 71.14           N  
ATOM   2689  CA  LEU B 334      16.230  27.894 -26.525  1.00 71.14           C  
ATOM   2690  C   LEU B 334      17.291  28.837 -27.081  1.00 71.14           C  
ATOM   2691  CB  LEU B 334      15.059  27.788 -27.505  1.00 71.14           C  
ATOM   2692  O   LEU B 334      17.439  29.963 -26.602  1.00 71.14           O  
ATOM   2693  CG  LEU B 334      13.888  26.905 -27.070  1.00 71.14           C  
ATOM   2694  CD1 LEU B 334      12.661  27.192 -27.929  1.00 71.14           C  
ATOM   2695  CD2 LEU B 334      14.270  25.431 -27.151  1.00 71.14           C  
ATOM   2696  N   TYR B 335      18.259  28.428 -27.876  1.00 77.26           N  
ATOM   2697  CA  TYR B 335      19.151  29.313 -28.616  1.00 77.26           C  
ATOM   2698  C   TYR B 335      19.040  29.069 -30.116  1.00 77.26           C  
ATOM   2699  CB  TYR B 335      20.601  29.119 -28.161  1.00 77.26           C  
ATOM   2700  O   TYR B 335      18.677  27.973 -30.548  1.00 77.26           O  
ATOM   2701  CG  TYR B 335      21.181  27.777 -28.539  1.00 77.26           C  
ATOM   2702  CD1 TYR B 335      21.087  26.688 -27.676  1.00 77.26           C  
ATOM   2703  CD2 TYR B 335      21.824  27.597 -29.758  1.00 77.26           C  
ATOM   2704  CE1 TYR B 335      21.621  25.450 -28.019  1.00 77.26           C  
ATOM   2705  CE2 TYR B 335      22.363  26.364 -30.112  1.00 77.26           C  
ATOM   2706  OH  TYR B 335      22.787  24.076 -29.582  1.00 77.26           O  
ATOM   2707  CZ  TYR B 335      22.256  25.298 -29.237  1.00 77.26           C  
ATOM   2708  N   ALA B 336      19.202  30.091 -30.988  1.00 74.37           N  
ATOM   2709  CA  ALA B 336      19.190  29.975 -32.444  1.00 74.37           C  
ATOM   2710  C   ALA B 336      20.451  29.280 -32.948  1.00 74.37           C  
ATOM   2711  CB  ALA B 336      19.053  31.353 -33.087  1.00 74.37           C  
ATOM   2712  O   ALA B 336      21.568  29.696 -32.629  1.00 74.37           O  
ATOM   2713  N   LYS B 337      20.221  28.212 -33.702  1.00 73.64           N  
ATOM   2714  CA  LYS B 337      21.351  27.448 -34.222  1.00 73.64           C  
ATOM   2715  C   LYS B 337      22.061  28.207 -35.339  1.00 73.64           C  
ATOM   2716  CB  LYS B 337      20.886  26.082 -34.730  1.00 73.64           C  
ATOM   2717  O   LYS B 337      23.249  27.988 -35.587  1.00 73.64           O  
ATOM   2718  CG  LYS B 337      20.449  25.128 -33.628  1.00 73.64           C  
ATOM   2719  CD  LYS B 337      20.003  23.786 -34.195  1.00 73.64           C  
ATOM   2720  CE  LYS B 337      19.624  22.809 -33.090  1.00 73.64           C  
ATOM   2721  NZ  LYS B 337      19.183  21.493 -33.641  1.00 73.64           N  
ATOM   2722  N   GLU B 338      21.477  29.166 -35.970  1.00 73.89           N  
ATOM   2723  CA  GLU B 338      21.984  30.013 -37.046  1.00 73.89           C  
ATOM   2724  C   GLU B 338      21.264  31.358 -37.075  1.00 73.89           C  
ATOM   2725  CB  GLU B 338      21.838  29.309 -38.398  1.00 73.89           C  
ATOM   2726  O   GLU B 338      20.226  31.527 -36.432  1.00 73.89           O  
ATOM   2727  CG  GLU B 338      22.527  27.954 -38.463  1.00 73.89           C  
ATOM   2728  CD  GLU B 338      22.304  27.230 -39.781  1.00 73.89           C  
ATOM   2729  OE1 GLU B 338      22.903  26.151 -39.990  1.00 73.89           O  
ATOM   2730  OE2 GLU B 338      21.525  27.747 -40.613  1.00 73.89           O  
ATOM   2731  N   ASP B 339      21.908  32.167 -37.810  1.00 73.07           N  
ATOM   2732  CA  ASP B 339      21.174  33.412 -38.016  1.00 73.07           C  
ATOM   2733  C   ASP B 339      19.801  33.145 -38.628  1.00 73.07           C  
ATOM   2734  CB  ASP B 339      21.972  34.364 -38.910  1.00 73.07           C  
ATOM   2735  O   ASP B 339      19.685  32.407 -39.609  1.00 73.07           O  
ATOM   2736  CG  ASP B 339      23.277  34.817 -38.278  1.00 73.07           C  
ATOM   2737  OD1 ASP B 339      24.108  35.439 -38.974  1.00 73.07           O  
ATOM   2738  OD2 ASP B 339      23.477  34.545 -37.074  1.00 73.07           O  
ATOM   2739  N   THR B 340      18.798  33.544 -37.796  1.00 68.37           N  
ATOM   2740  CA  THR B 340      17.438  33.312 -38.269  1.00 68.37           C  
ATOM   2741  C   THR B 340      16.530  34.483 -37.902  1.00 68.37           C  
ATOM   2742  CB  THR B 340      16.859  32.009 -37.688  1.00 68.37           C  
ATOM   2743  O   THR B 340      16.966  35.431 -37.246  1.00 68.37           O  
ATOM   2744  CG2 THR B 340      16.561  32.154 -36.199  1.00 68.37           C  
ATOM   2745  OG1 THR B 340      15.645  31.683 -38.377  1.00 68.37           O  
ATOM   2746  N   VAL B 341      15.327  34.634 -38.605  1.00 70.77           N  
ATOM   2747  CA  VAL B 341      14.305  35.628 -38.295  1.00 70.77           C  
ATOM   2748  C   VAL B 341      13.065  34.937 -37.731  1.00 70.77           C  
ATOM   2749  CB  VAL B 341      13.930  36.463 -39.540  1.00 70.77           C  
ATOM   2750  O   VAL B 341      12.458  34.097 -38.399  1.00 70.77           O  
ATOM   2751  CG1 VAL B 341      12.904  37.537 -39.181  1.00 70.77           C  
ATOM   2752  CG2 VAL B 341      15.178  37.096 -40.154  1.00 70.77           C  
ATOM   2753  N   LEU B 342      12.645  35.222 -36.449  1.00 70.26           N  
ATOM   2754  CA  LEU B 342      11.496  34.630 -35.772  1.00 70.26           C  
ATOM   2755  C   LEU B 342      10.212  35.370 -36.134  1.00 70.26           C  
ATOM   2756  CB  LEU B 342      11.699  34.648 -34.255  1.00 70.26           C  
ATOM   2757  O   LEU B 342      10.154  36.599 -36.051  1.00 70.26           O  
ATOM   2758  CG  LEU B 342      10.696  33.843 -33.427  1.00 70.26           C  
ATOM   2759  CD1 LEU B 342      10.885  32.350 -33.671  1.00 70.26           C  
ATOM   2760  CD2 LEU B 342      10.842  34.170 -31.945  1.00 70.26           C  
ATOM   2761  N   GLY B 343       9.308  34.630 -36.566  1.00 68.53           N  
ATOM   2762  CA  GLY B 343       8.030  35.200 -36.960  1.00 68.53           C  
ATOM   2763  C   GLY B 343       8.118  36.060 -38.207  1.00 68.53           C  
ATOM   2764  O   GLY B 343       7.173  36.776 -38.542  1.00 68.53           O  
ATOM   2765  N   GLY B 344       9.199  35.840 -38.910  1.00 69.38           N  
ATOM   2766  CA  GLY B 344       9.398  36.685 -40.077  1.00 69.38           C  
ATOM   2767  C   GLY B 344       9.577  38.151 -39.729  1.00 69.38           C  
ATOM   2768  O   GLY B 344       9.612  39.005 -40.618  1.00 69.38           O  
ATOM   2769  N   GLU B 345       9.711  38.415 -38.607  1.00 72.95           N  
ATOM   2770  CA  GLU B 345       9.706  39.806 -38.166  1.00 72.95           C  
ATOM   2771  C   GLU B 345      10.923  40.116 -37.299  1.00 72.95           C  
ATOM   2772  CB  GLU B 345       8.419  40.122 -37.398  1.00 72.95           C  
ATOM   2773  O   GLU B 345      11.451  41.229 -37.336  1.00 72.95           O  
ATOM   2774  CG  GLU B 345       7.149  39.885 -38.202  1.00 72.95           C  
ATOM   2775  CD  GLU B 345       5.895  39.846 -37.343  1.00 72.95           C  
ATOM   2776  OE1 GLU B 345       4.779  39.996 -37.892  1.00 72.95           O  
ATOM   2777  OE2 GLU B 345       6.028  39.665 -36.113  1.00 72.95           O  
ATOM   2778  N   TYR B 346      11.462  39.212 -36.482  1.00 71.64           N  
ATOM   2779  CA  TYR B 346      12.463  39.482 -35.456  1.00 71.64           C  
ATOM   2780  C   TYR B 346      13.768  38.758 -35.764  1.00 71.64           C  
ATOM   2781  CB  TYR B 346      11.946  39.062 -34.077  1.00 71.64           C  
ATOM   2782  O   TYR B 346      13.863  37.539 -35.600  1.00 71.64           O  
ATOM   2783  CG  TYR B 346      10.652  39.732 -33.684  1.00 71.64           C  
ATOM   2784  CD1 TYR B 346      10.637  41.046 -33.222  1.00 71.64           C  
ATOM   2785  CD2 TYR B 346       9.442  39.052 -33.773  1.00 71.64           C  
ATOM   2786  CE1 TYR B 346       9.447  41.667 -32.857  1.00 71.64           C  
ATOM   2787  CE2 TYR B 346       8.246  39.663 -33.410  1.00 71.64           C  
ATOM   2788  OH  TYR B 346       7.077  41.578 -32.595  1.00 71.64           O  
ATOM   2789  CZ  TYR B 346       8.258  40.968 -32.955  1.00 71.64           C  
ATOM   2790  N   PRO B 347      14.849  39.482 -36.232  1.00 67.25           N  
ATOM   2791  CA  PRO B 347      16.139  38.855 -36.529  1.00 67.25           C  
ATOM   2792  C   PRO B 347      16.840  38.327 -35.280  1.00 67.25           C  
ATOM   2793  CB  PRO B 347      16.944  39.990 -37.167  1.00 67.25           C  
ATOM   2794  O   PRO B 347      16.851  38.996 -34.243  1.00 67.25           O  
ATOM   2795  CG  PRO B 347      16.256  41.241 -36.725  1.00 67.25           C  
ATOM   2796  CD  PRO B 347      14.831  40.908 -36.386  1.00 67.25           C  
ATOM   2797  N   LEU B 348      17.340  37.130 -35.258  1.00 72.45           N  
ATOM   2798  CA  LEU B 348      18.124  36.487 -34.209  1.00 72.45           C  
ATOM   2799  C   LEU B 348      19.498  36.079 -34.729  1.00 72.45           C  
ATOM   2800  CB  LEU B 348      17.387  35.261 -33.664  1.00 72.45           C  
ATOM   2801  O   LEU B 348      19.611  35.519 -35.822  1.00 72.45           O  
ATOM   2802  CG  LEU B 348      16.070  35.530 -32.934  1.00 72.45           C  
ATOM   2803  CD1 LEU B 348      15.307  34.228 -32.720  1.00 72.45           C  
ATOM   2804  CD2 LEU B 348      16.329  36.229 -31.604  1.00 72.45           C  
ATOM   2805  N   GLU B 349      20.602  36.406 -33.992  1.00 72.84           N  
ATOM   2806  CA  GLU B 349      21.937  35.924 -34.332  1.00 72.84           C  
ATOM   2807  C   GLU B 349      22.178  34.525 -33.772  1.00 72.84           C  
ATOM   2808  CB  GLU B 349      23.006  36.889 -33.814  1.00 72.84           C  
ATOM   2809  O   GLU B 349      21.503  34.103 -32.831  1.00 72.84           O  
ATOM   2810  CG  GLU B 349      22.942  38.273 -34.444  1.00 72.84           C  
ATOM   2811  CD  GLU B 349      24.022  39.215 -33.935  1.00 72.84           C  
ATOM   2812  OE1 GLU B 349      24.126  40.352 -34.448  1.00 72.84           O  
ATOM   2813  OE2 GLU B 349      24.769  38.812 -33.017  1.00 72.84           O  
ATOM   2814  N   LYS B 350      22.959  33.817 -34.536  1.00 69.25           N  
ATOM   2815  CA  LYS B 350      23.361  32.511 -34.021  1.00 69.25           C  
ATOM   2816  C   LYS B 350      23.764  32.600 -32.552  1.00 69.25           C  
ATOM   2817  CB  LYS B 350      24.516  31.941 -34.847  1.00 69.25           C  
ATOM   2818  O   LYS B 350      24.525  33.488 -32.164  1.00 69.25           O  
ATOM   2819  CG  LYS B 350      24.992  30.572 -34.384  1.00 69.25           C  
ATOM   2820  CD  LYS B 350      26.177  30.084 -35.207  1.00 69.25           C  
ATOM   2821  CE  LYS B 350      26.712  28.757 -34.686  1.00 69.25           C  
ATOM   2822  NZ  LYS B 350      27.900  28.295 -35.463  1.00 69.25           N  
ATOM   2823  N   GLY B 351      23.214  31.851 -31.801  1.00 68.81           N  
ATOM   2824  CA  GLY B 351      23.556  31.794 -30.389  1.00 68.81           C  
ATOM   2825  C   GLY B 351      22.640  32.632 -29.518  1.00 68.81           C  
ATOM   2826  O   GLY B 351      22.673  32.526 -28.291  1.00 68.81           O  
ATOM   2827  N   ASP B 352      21.729  33.553 -30.163  1.00 73.80           N  
ATOM   2828  CA  ASP B 352      20.806  34.354 -29.367  1.00 73.80           C  
ATOM   2829  C   ASP B 352      19.869  33.466 -28.551  1.00 73.80           C  
ATOM   2830  CB  ASP B 352      19.994  35.289 -30.266  1.00 73.80           C  
ATOM   2831  O   ASP B 352      19.350  32.471 -29.061  1.00 73.80           O  
ATOM   2832  CG  ASP B 352      20.749  36.550 -30.647  1.00 73.80           C  
ATOM   2833  OD1 ASP B 352      20.210  37.376 -31.414  1.00 73.80           O  
ATOM   2834  OD2 ASP B 352      21.896  36.718 -30.177  1.00 73.80           O  
ATOM   2835  N   GLU B 353      19.794  33.750 -27.187  1.00 70.08           N  
ATOM   2836  CA  GLU B 353      18.965  32.995 -26.253  1.00 70.08           C  
ATOM   2837  C   GLU B 353      17.509  33.449 -26.316  1.00 70.08           C  
ATOM   2838  CB  GLU B 353      19.498  33.135 -24.825  1.00 70.08           C  
ATOM   2839  O   GLU B 353      17.227  34.649 -26.306  1.00 70.08           O  
ATOM   2840  CG  GLU B 353      18.794  32.241 -23.815  1.00 70.08           C  
ATOM   2841  CD  GLU B 353      19.325  32.402 -22.399  1.00 70.08           C  
ATOM   2842  OE1 GLU B 353      18.886  31.652 -21.497  1.00 70.08           O  
ATOM   2843  OE2 GLU B 353      20.186  33.285 -22.189  1.00 70.08           O  
ATOM   2844  N   LEU B 354      16.496  32.464 -26.576  1.00 73.03           N  
ATOM   2845  CA  LEU B 354      15.053  32.645 -26.453  1.00 73.03           C  
ATOM   2846  C   LEU B 354      14.515  31.904 -25.234  1.00 73.03           C  
ATOM   2847  CB  LEU B 354      14.342  32.155 -27.718  1.00 73.03           C  
ATOM   2848  O   LEU B 354      14.931  30.778 -24.952  1.00 73.03           O  
ATOM   2849  CG  LEU B 354      14.791  32.788 -29.036  1.00 73.03           C  
ATOM   2850  CD1 LEU B 354      14.286  31.965 -30.217  1.00 73.03           C  
ATOM   2851  CD2 LEU B 354      14.299  34.228 -29.132  1.00 73.03           C  
ATOM   2852  N   MET B 355      13.809  32.510 -24.366  1.00 70.94           N  
ATOM   2853  CA  MET B 355      13.180  31.868 -23.215  1.00 70.94           C  
ATOM   2854  C   MET B 355      11.663  31.834 -23.373  1.00 70.94           C  
ATOM   2855  CB  MET B 355      13.555  32.594 -21.922  1.00 70.94           C  
ATOM   2856  O   MET B 355      11.031  32.874 -23.566  1.00 70.94           O  
ATOM   2857  CG  MET B 355      13.294  31.781 -20.665  1.00 70.94           C  
ATOM   2858  SD  MET B 355      14.094  32.506 -19.181  1.00 70.94           S  
ATOM   2859  CE  MET B 355      15.825  32.070 -19.505  1.00 70.94           C  
ATOM   2860  N   VAL B 356      11.076  30.622 -23.506  1.00 72.71           N  
ATOM   2861  CA  VAL B 356       9.627  30.454 -23.540  1.00 72.71           C  
ATOM   2862  C   VAL B 356       9.054  30.621 -22.135  1.00 72.71           C  
ATOM   2863  CB  VAL B 356       9.229  29.078 -24.119  1.00 72.71           C  
ATOM   2864  O   VAL B 356       9.371  29.843 -21.232  1.00 72.71           O  
ATOM   2865  CG1 VAL B 356       7.712  28.898 -24.089  1.00 72.71           C  
ATOM   2866  CG2 VAL B 356       9.760  28.924 -25.543  1.00 72.71           C  
ATOM   2867  N   LEU B 357       8.266  31.768 -21.899  1.00 70.49           N  
ATOM   2868  CA  LEU B 357       7.581  32.027 -20.638  1.00 70.49           C  
ATOM   2869  C   LEU B 357       6.257  31.273 -20.573  1.00 70.49           C  
ATOM   2870  CB  LEU B 357       7.336  33.528 -20.459  1.00 70.49           C  
ATOM   2871  O   LEU B 357       5.230  31.772 -21.040  1.00 70.49           O  
ATOM   2872  CG  LEU B 357       6.905  33.983 -19.064  1.00 70.49           C  
ATOM   2873  CD1 LEU B 357       7.974  33.626 -18.036  1.00 70.49           C  
ATOM   2874  CD2 LEU B 357       6.625  35.482 -19.054  1.00 70.49           C  
ATOM   2875  N   ILE B 358       6.289  30.090 -20.065  1.00 73.93           N  
ATOM   2876  CA  ILE B 358       5.235  29.086 -20.165  1.00 73.93           C  
ATOM   2877  C   ILE B 358       3.954  29.617 -19.526  1.00 73.93           C  
ATOM   2878  CB  ILE B 358       5.656  27.757 -19.500  1.00 73.93           C  
ATOM   2879  O   ILE B 358       2.872  29.511 -20.108  1.00 73.93           O  
ATOM   2880  CG1 ILE B 358       6.860  27.151 -20.230  1.00 73.93           C  
ATOM   2881  CG2 ILE B 358       4.483  26.773 -19.470  1.00 73.93           C  
ATOM   2882  CD1 ILE B 358       7.411  25.891 -19.577  1.00 73.93           C  
ATOM   2883  N   PRO B 359       3.995  30.211 -18.220  1.00 74.01           N  
ATOM   2884  CA  PRO B 359       2.741  30.699 -17.640  1.00 74.01           C  
ATOM   2885  C   PRO B 359       2.049  31.736 -18.521  1.00 74.01           C  
ATOM   2886  CB  PRO B 359       3.184  31.318 -16.312  1.00 74.01           C  
ATOM   2887  O   PRO B 359       0.817  31.795 -18.560  1.00 74.01           O  
ATOM   2888  CG  PRO B 359       4.500  30.677 -16.012  1.00 74.01           C  
ATOM   2889  CD  PRO B 359       5.153  30.296 -17.310  1.00 74.01           C  
ATOM   2890  N   GLN B 360       2.786  32.577 -19.334  1.00 76.30           N  
ATOM   2891  CA  GLN B 360       2.199  33.572 -20.226  1.00 76.30           C  
ATOM   2892  C   GLN B 360       1.682  32.925 -21.508  1.00 76.30           C  
ATOM   2893  CB  GLN B 360       3.219  34.661 -20.562  1.00 76.30           C  
ATOM   2894  O   GLN B 360       0.651  33.336 -22.044  1.00 76.30           O  
ATOM   2895  CG  GLN B 360       2.600  35.931 -21.130  1.00 76.30           C  
ATOM   2896  CD  GLN B 360       1.716  36.651 -20.129  1.00 76.30           C  
ATOM   2897  NE2 GLN B 360       0.749  37.411 -20.631  1.00 76.30           N  
ATOM   2898  OE1 GLN B 360       1.900  36.524 -18.914  1.00 76.30           O  
ATOM   2899  N   LEU B 361       2.456  31.890 -21.957  1.00 75.00           N  
ATOM   2900  CA  LEU B 361       1.947  31.103 -23.075  1.00 75.00           C  
ATOM   2901  C   LEU B 361       0.603  30.471 -22.728  1.00 75.00           C  
ATOM   2902  CB  LEU B 361       2.950  30.014 -23.465  1.00 75.00           C  
ATOM   2903  O   LEU B 361      -0.316  30.466 -23.550  1.00 75.00           O  
ATOM   2904  CG  LEU B 361       2.460  28.967 -24.466  1.00 75.00           C  
ATOM   2905  CD1 LEU B 361       2.071  29.634 -25.782  1.00 75.00           C  
ATOM   2906  CD2 LEU B 361       3.528  27.904 -24.696  1.00 75.00           C  
ATOM   2907  N   HIS B 362       0.514  30.089 -21.610  1.00 74.80           N  
ATOM   2908  CA  HIS B 362      -0.677  29.383 -21.150  1.00 74.80           C  
ATOM   2909  C   HIS B 362      -1.825  30.352 -20.889  1.00 74.80           C  
ATOM   2910  CB  HIS B 362      -0.369  28.580 -19.885  1.00 74.80           C  
ATOM   2911  O   HIS B 362      -2.926  29.932 -20.525  1.00 74.80           O  
ATOM   2912  CG  HIS B 362       0.454  27.357 -20.136  1.00 74.80           C  
ATOM   2913  CD2 HIS B 362       0.963  26.848 -21.283  1.00 74.80           C  
ATOM   2914  ND1 HIS B 362       0.837  26.498 -19.129  1.00 74.80           N  
ATOM   2915  CE1 HIS B 362       1.549  25.511 -19.647  1.00 74.80           C  
ATOM   2916  NE2 HIS B 362       1.641  25.700 -20.952  1.00 74.80           N  
ATOM   2917  N   ARG B 363      -1.578  31.593 -21.104  1.00 76.46           N  
ATOM   2918  CA  ARG B 363      -2.606  32.618 -20.960  1.00 76.46           C  
ATOM   2919  C   ARG B 363      -2.810  33.377 -22.267  1.00 76.46           C  
ATOM   2920  CB  ARG B 363      -2.240  33.594 -19.839  1.00 76.46           C  
ATOM   2921  O   ARG B 363      -3.388  34.466 -22.275  1.00 76.46           O  
ATOM   2922  CG  ARG B 363      -2.384  33.010 -18.443  1.00 76.46           C  
ATOM   2923  CD  ARG B 363      -1.857  33.960 -17.377  1.00 76.46           C  
ATOM   2924  NE  ARG B 363      -2.066  33.431 -16.032  1.00 76.46           N  
ATOM   2925  NH1 ARG B 363      -0.240  32.017 -16.081  1.00 76.46           N  
ATOM   2926  NH2 ARG B 363      -1.575  32.109 -14.219  1.00 76.46           N  
ATOM   2927  CZ  ARG B 363      -1.293  32.520 -15.447  1.00 76.46           C  
ATOM   2928  N   ASP B 364      -2.238  32.787 -23.416  1.00 73.34           N  
ATOM   2929  CA  ASP B 364      -2.493  33.363 -24.733  1.00 73.34           C  
ATOM   2930  C   ASP B 364      -3.984  33.346 -25.062  1.00 73.34           C  
ATOM   2931  CB  ASP B 364      -1.709  32.608 -25.809  1.00 73.34           C  
ATOM   2932  O   ASP B 364      -4.551  32.289 -25.342  1.00 73.34           O  
ATOM   2933  CG  ASP B 364      -1.772  33.279 -27.170  1.00 73.34           C  
ATOM   2934  OD1 ASP B 364      -0.966  32.933 -28.060  1.00 73.34           O  
ATOM   2935  OD2 ASP B 364      -2.635  34.165 -27.353  1.00 73.34           O  
ATOM   2936  N   LYS B 365      -4.614  34.448 -24.993  1.00 77.31           N  
ATOM   2937  CA  LYS B 365      -6.063  34.583 -25.111  1.00 77.31           C  
ATOM   2938  C   LYS B 365      -6.544  34.149 -26.493  1.00 77.31           C  
ATOM   2939  CB  LYS B 365      -6.491  36.025 -24.836  1.00 77.31           C  
ATOM   2940  O   LYS B 365      -7.712  33.794 -26.665  1.00 77.31           O  
ATOM   2941  CG  LYS B 365      -6.340  36.449 -23.382  1.00 77.31           C  
ATOM   2942  CD  LYS B 365      -6.785  37.891 -23.171  1.00 77.31           C  
ATOM   2943  CE  LYS B 365      -6.622  38.320 -21.720  1.00 77.31           C  
ATOM   2944  NZ  LYS B 365      -7.015  39.747 -21.516  1.00 77.31           N  
ATOM   2945  N   THR B 366      -5.665  34.172 -27.496  1.00 73.43           N  
ATOM   2946  CA  THR B 366      -6.047  33.713 -28.827  1.00 73.43           C  
ATOM   2947  C   THR B 366      -6.237  32.199 -28.843  1.00 73.43           C  
ATOM   2948  CB  THR B 366      -4.996  34.112 -29.879  1.00 73.43           C  
ATOM   2949  O   THR B 366      -6.906  31.661 -29.728  1.00 73.43           O  
ATOM   2950  CG2 THR B 366      -4.730  35.614 -29.848  1.00 73.43           C  
ATOM   2951  OG1 THR B 366      -3.772  33.417 -29.611  1.00 73.43           O  
ATOM   2952  N   ILE B 367      -5.704  31.546 -28.007  1.00 70.00           N  
ATOM   2953  CA  ILE B 367      -5.766  30.090 -27.937  1.00 70.00           C  
ATOM   2954  C   ILE B 367      -6.756  29.668 -26.853  1.00 70.00           C  
ATOM   2955  CB  ILE B 367      -4.375  29.477 -27.660  1.00 70.00           C  
ATOM   2956  O   ILE B 367      -7.607  28.806 -27.083  1.00 70.00           O  
ATOM   2957  CG1 ILE B 367      -3.394  29.856 -28.775  1.00 70.00           C  
ATOM   2958  CG2 ILE B 367      -4.475  27.956 -27.512  1.00 70.00           C  
ATOM   2959  CD1 ILE B 367      -3.798  29.351 -30.154  1.00 70.00           C  
ATOM   2960  N   TRP B 368      -6.729  30.345 -25.619  1.00 70.43           N  
ATOM   2961  CA  TRP B 368      -7.426  29.841 -24.441  1.00 70.43           C  
ATOM   2962  C   TRP B 368      -8.694  30.645 -24.173  1.00 70.43           C  
ATOM   2963  CB  TRP B 368      -6.511  29.884 -23.214  1.00 70.43           C  
ATOM   2964  O   TRP B 368      -9.510  30.267 -23.329  1.00 70.43           O  
ATOM   2965  CG  TRP B 368      -5.297  29.011 -23.330  1.00 70.43           C  
ATOM   2966  CD1 TRP B 368      -4.018  29.411 -23.597  1.00 70.43           C  
ATOM   2967  CD2 TRP B 368      -5.251  27.589 -23.185  1.00 70.43           C  
ATOM   2968  CE2 TRP B 368      -3.909  27.192 -23.378  1.00 70.43           C  
ATOM   2969  CE3 TRP B 368      -6.215  26.609 -22.910  1.00 70.43           C  
ATOM   2970  NE1 TRP B 368      -3.178  28.322 -23.627  1.00 70.43           N  
ATOM   2971  CH2 TRP B 368      -4.470  24.919 -23.034  1.00 70.43           C  
ATOM   2972  CZ2 TRP B 368      -3.507  25.857 -23.304  1.00 70.43           C  
ATOM   2973  CZ3 TRP B 368      -5.813  25.281 -22.837  1.00 70.43           C  
ATOM   2974  N   GLY B 369      -9.019  31.566 -24.830  1.00 73.35           N  
ATOM   2975  CA  GLY B 369     -10.243  32.340 -24.691  1.00 73.35           C  
ATOM   2976  C   GLY B 369     -10.151  33.415 -23.625  1.00 73.35           C  
ATOM   2977  O   GLY B 369      -9.157  33.495 -22.900  1.00 73.35           O  
ATOM   2978  N   ASP B 370     -10.953  34.222 -23.476  1.00 68.06           N  
ATOM   2979  CA  ASP B 370     -10.970  35.380 -22.587  1.00 68.06           C  
ATOM   2980  C   ASP B 370     -11.115  34.951 -21.129  1.00 68.06           C  
ATOM   2981  CB  ASP B 370     -12.103  36.334 -22.970  1.00 68.06           C  
ATOM   2982  O   ASP B 370     -10.802  35.719 -20.217  1.00 68.06           O  
ATOM   2983  CG  ASP B 370     -11.839  37.078 -24.268  1.00 68.06           C  
ATOM   2984  OD1 ASP B 370     -12.806  37.408 -24.989  1.00 68.06           O  
ATOM   2985  OD2 ASP B 370     -10.654  37.333 -24.573  1.00 68.06           O  
ATOM   2986  N   ASP B 371     -11.620  33.817 -21.104  1.00 71.94           N  
ATOM   2987  CA  ASP B 371     -11.764  33.320 -19.739  1.00 71.94           C  
ATOM   2988  C   ASP B 371     -10.535  32.520 -19.313  1.00 71.94           C  
ATOM   2989  CB  ASP B 371     -13.023  32.458 -19.613  1.00 71.94           C  
ATOM   2990  O   ASP B 371     -10.638  31.602 -18.497  1.00 71.94           O  
ATOM   2991  CG  ASP B 371     -13.025  31.270 -20.559  1.00 71.94           C  
ATOM   2992  OD1 ASP B 371     -13.856  30.353 -20.383  1.00 71.94           O  
ATOM   2993  OD2 ASP B 371     -12.188  31.250 -21.486  1.00 71.94           O  
ATOM   2994  N   VAL B 372      -9.285  32.840 -19.789  1.00 69.83           N  
ATOM   2995  CA  VAL B 372      -8.032  32.105 -19.650  1.00 69.83           C  
ATOM   2996  C   VAL B 372      -7.654  32.002 -18.174  1.00 69.83           C  
ATOM   2997  CB  VAL B 372      -6.890  32.773 -20.447  1.00 69.83           C  
ATOM   2998  O   VAL B 372      -6.928  31.088 -17.775  1.00 69.83           O  
ATOM   2999  CG1 VAL B 372      -6.648  34.198 -19.953  1.00 69.83           C  
ATOM   3000  CG2 VAL B 372      -5.611  31.944 -20.343  1.00 69.83           C  
ATOM   3001  N   GLU B 373      -8.283  32.875 -17.292  1.00 72.60           N  
ATOM   3002  CA  GLU B 373      -7.918  32.873 -15.879  1.00 72.60           C  
ATOM   3003  C   GLU B 373      -8.830  31.950 -15.074  1.00 72.60           C  
ATOM   3004  CB  GLU B 373      -7.970  34.292 -15.308  1.00 72.60           C  
ATOM   3005  O   GLU B 373      -8.516  31.597 -13.936  1.00 72.60           O  
ATOM   3006  CG  GLU B 373      -6.941  35.236 -15.913  1.00 72.60           C  
ATOM   3007  CD  GLU B 373      -5.506  34.828 -15.619  1.00 72.60           C  
ATOM   3008  OE1 GLU B 373      -4.584  35.302 -16.321  1.00 72.60           O  
ATOM   3009  OE2 GLU B 373      -5.302  34.027 -14.680  1.00 72.60           O  
ATOM   3010  N   GLU B 374      -9.864  31.440 -15.649  1.00 71.60           N  
ATOM   3011  CA  GLU B 374     -10.797  30.554 -14.959  1.00 71.60           C  
ATOM   3012  C   GLU B 374     -10.271  29.122 -14.918  1.00 71.60           C  
ATOM   3013  CB  GLU B 374     -12.171  30.591 -15.633  1.00 71.60           C  
ATOM   3014  O   GLU B 374      -9.664  28.651 -15.882  1.00 71.60           O  
ATOM   3015  CG  GLU B 374     -12.922  31.898 -15.427  1.00 71.60           C  
ATOM   3016  CD  GLU B 374     -14.329  31.880 -16.003  1.00 71.60           C  
ATOM   3017  OE1 GLU B 374     -15.012  32.928 -15.971  1.00 71.60           O  
ATOM   3018  OE2 GLU B 374     -14.752  30.807 -16.490  1.00 71.60           O  
ATOM   3019  N   PHE B 375     -10.398  28.541 -13.708  1.00 70.04           N  
ATOM   3020  CA  PHE B 375     -10.043  27.135 -13.558  1.00 70.04           C  
ATOM   3021  C   PHE B 375     -11.126  26.238 -14.147  1.00 70.04           C  
ATOM   3022  CB  PHE B 375      -9.821  26.789 -12.082  1.00 70.04           C  
ATOM   3023  O   PHE B 375     -12.171  26.029 -13.528  1.00 70.04           O  
ATOM   3024  CG  PHE B 375      -9.257  25.412 -11.860  1.00 70.04           C  
ATOM   3025  CD1 PHE B 375     -10.003  24.436 -11.210  1.00 70.04           C  
ATOM   3026  CD2 PHE B 375      -7.979  25.093 -12.301  1.00 70.04           C  
ATOM   3027  CE1 PHE B 375      -9.483  23.161 -11.003  1.00 70.04           C  
ATOM   3028  CE2 PHE B 375      -7.452  23.821 -12.097  1.00 70.04           C  
ATOM   3029  CZ  PHE B 375      -8.206  22.856 -11.447  1.00 70.04           C  
ATOM   3030  N   ARG B 376     -10.888  25.777 -15.472  1.00 72.24           N  
ATOM   3031  CA  ARG B 376     -11.848  24.961 -16.210  1.00 72.24           C  
ATOM   3032  C   ARG B 376     -11.183  23.711 -16.776  1.00 72.24           C  
ATOM   3033  CB  ARG B 376     -12.486  25.772 -17.340  1.00 72.24           C  
ATOM   3034  O   ARG B 376     -10.685  23.722 -17.903  1.00 72.24           O  
ATOM   3035  CG  ARG B 376     -13.759  25.156 -17.897  1.00 72.24           C  
ATOM   3036  CD  ARG B 376     -14.322  25.972 -19.052  1.00 72.24           C  
ATOM   3037  NE  ARG B 376     -15.250  25.189 -19.863  1.00 72.24           N  
ATOM   3038  NH1 ARG B 376     -15.588  26.841 -21.443  1.00 72.24           N  
ATOM   3039  NH2 ARG B 376     -16.659  24.824 -21.640  1.00 72.24           N  
ATOM   3040  CZ  ARG B 376     -15.830  25.620 -20.980  1.00 72.24           C  
ATOM   3041  N   PRO B 377     -11.135  22.587 -15.824  1.00 74.25           N  
ATOM   3042  CA  PRO B 377     -10.508  21.335 -16.253  1.00 74.25           C  
ATOM   3043  C   PRO B 377     -11.063  20.822 -17.581  1.00 74.25           C  
ATOM   3044  CB  PRO B 377     -10.837  20.367 -15.114  1.00 74.25           C  
ATOM   3045  O   PRO B 377     -10.357  20.139 -18.327  1.00 74.25           O  
ATOM   3046  CG  PRO B 377     -10.942  21.230 -13.898  1.00 74.25           C  
ATOM   3047  CD  PRO B 377     -11.574  22.534 -14.293  1.00 74.25           C  
ATOM   3048  N   GLU B 378     -12.260  21.235 -18.020  1.00 76.05           N  
ATOM   3049  CA  GLU B 378     -12.934  20.752 -19.221  1.00 76.05           C  
ATOM   3050  C   GLU B 378     -12.239  21.254 -20.484  1.00 76.05           C  
ATOM   3051  CB  GLU B 378     -14.403  21.181 -19.223  1.00 76.05           C  
ATOM   3052  O   GLU B 378     -12.475  20.735 -21.577  1.00 76.05           O  
ATOM   3053  CG  GLU B 378     -15.252  20.474 -18.177  1.00 76.05           C  
ATOM   3054  CD  GLU B 378     -15.125  21.082 -16.789  1.00 76.05           C  
ATOM   3055  OE1 GLU B 378     -15.672  20.506 -15.822  1.00 76.05           O  
ATOM   3056  OE2 GLU B 378     -14.475  22.144 -16.669  1.00 76.05           O  
ATOM   3057  N   ARG B 379     -11.320  22.110 -20.440  1.00 72.63           N  
ATOM   3058  CA  ARG B 379     -10.514  22.532 -21.580  1.00 72.63           C  
ATOM   3059  C   ARG B 379      -9.725  21.361 -22.156  1.00 72.63           C  
ATOM   3060  CB  ARG B 379      -9.560  23.659 -21.177  1.00 72.63           C  
ATOM   3061  O   ARG B 379      -9.330  21.386 -23.324  1.00 72.63           O  
ATOM   3062  CG  ARG B 379     -10.247  24.997 -20.955  1.00 72.63           C  
ATOM   3063  CD  ARG B 379      -9.250  26.088 -20.590  1.00 72.63           C  
ATOM   3064  NE  ARG B 379      -9.920  27.280 -20.078  1.00 72.63           N  
ATOM   3065  NH1 ARG B 379     -10.254  28.237 -22.154  1.00 72.63           N  
ATOM   3066  NH2 ARG B 379     -10.975  29.312 -20.262  1.00 72.63           N  
ATOM   3067  CZ  ARG B 379     -10.382  28.274 -20.832  1.00 72.63           C  
ATOM   3068  N   PHE B 380      -9.591  20.368 -21.198  1.00 72.18           N  
ATOM   3069  CA  PHE B 380      -8.740  19.254 -21.597  1.00 72.18           C  
ATOM   3070  C   PHE B 380      -9.574  18.012 -21.888  1.00 72.18           C  
ATOM   3071  CB  PHE B 380      -7.705  18.949 -20.509  1.00 72.18           C  
ATOM   3072  O   PHE B 380      -9.038  16.906 -21.983  1.00 72.18           O  
ATOM   3073  CG  PHE B 380      -6.627  19.992 -20.387  1.00 72.18           C  
ATOM   3074  CD1 PHE B 380      -5.479  19.919 -21.165  1.00 72.18           C  
ATOM   3075  CD2 PHE B 380      -6.763  21.046 -19.493  1.00 72.18           C  
ATOM   3076  CE1 PHE B 380      -4.479  20.883 -21.054  1.00 72.18           C  
ATOM   3077  CE2 PHE B 380      -5.769  22.013 -19.376  1.00 72.18           C  
ATOM   3078  CZ  PHE B 380      -4.627  21.929 -20.156  1.00 72.18           C  
ATOM   3079  N   GLU B 381     -10.708  18.193 -21.889  1.00 68.87           N  
ATOM   3080  CA  GLU B 381     -11.594  17.084 -22.231  1.00 68.87           C  
ATOM   3081  C   GLU B 381     -11.233  16.488 -23.588  1.00 68.87           C  
ATOM   3082  CB  GLU B 381     -13.055  17.543 -22.229  1.00 68.87           C  
ATOM   3083  O   GLU B 381     -11.269  15.268 -23.765  1.00 68.87           O  
ATOM   3084  CG  GLU B 381     -14.058  16.399 -22.263  1.00 68.87           C  
ATOM   3085  CD  GLU B 381     -15.483  16.842 -21.972  1.00 68.87           C  
ATOM   3086  OE1 GLU B 381     -16.356  15.972 -21.750  1.00 68.87           O  
ATOM   3087  OE2 GLU B 381     -15.729  18.069 -21.967  1.00 68.87           O  
ATOM   3088  N   ASN B 382     -11.004  17.321 -24.531  1.00 61.44           N  
ATOM   3089  CA  ASN B 382     -10.521  16.926 -25.850  1.00 61.44           C  
ATOM   3090  C   ASN B 382      -9.168  17.559 -26.163  1.00 61.44           C  
ATOM   3091  CB  ASN B 382     -11.542  17.294 -26.928  1.00 61.44           C  
ATOM   3092  O   ASN B 382      -9.101  18.595 -26.826  1.00 61.44           O  
ATOM   3093  CG  ASN B 382     -11.247  16.634 -28.261  1.00 61.44           C  
ATOM   3094  ND2 ASN B 382     -12.114  16.862 -29.240  1.00 61.44           N  
ATOM   3095  OD1 ASN B 382     -10.249  15.925 -28.409  1.00 61.44           O  
ATOM   3096  N   PRO B 383      -8.085  16.950 -25.618  1.00 58.90           N  
ATOM   3097  CA  PRO B 383      -6.740  17.506 -25.785  1.00 58.90           C  
ATOM   3098  C   PRO B 383      -6.375  17.737 -27.249  1.00 58.90           C  
ATOM   3099  CB  PRO B 383      -5.838  16.440 -25.159  1.00 58.90           C  
ATOM   3100  O   PRO B 383      -5.565  18.616 -27.556  1.00 58.90           O  
ATOM   3101  CG  PRO B 383      -6.733  15.672 -24.241  1.00 58.90           C  
ATOM   3102  CD  PRO B 383      -8.137  15.750 -24.768  1.00 58.90           C  
ATOM   3103  N   SER B 384      -6.885  17.064 -28.194  1.00 60.06           N  
ATOM   3104  CA  SER B 384      -6.601  17.217 -29.617  1.00 60.06           C  
ATOM   3105  C   SER B 384      -7.089  18.565 -30.137  1.00 60.06           C  
ATOM   3106  CB  SER B 384      -7.250  16.087 -30.418  1.00 60.06           C  
ATOM   3107  O   SER B 384      -6.631  19.037 -31.180  1.00 60.06           O  
ATOM   3108  OG  SER B 384      -8.628  15.976 -30.104  1.00 60.06           O  
ATOM   3109  N   ALA B 385      -8.135  19.264 -29.387  1.00 66.40           N  
ATOM   3110  CA  ALA B 385      -8.684  20.558 -29.783  1.00 66.40           C  
ATOM   3111  C   ALA B 385      -7.742  21.695 -29.395  1.00 66.40           C  
ATOM   3112  CB  ALA B 385     -10.058  20.770 -29.152  1.00 66.40           C  
ATOM   3113  O   ALA B 385      -7.907  22.828 -29.852  1.00 66.40           O  
ATOM   3114  N   ILE B 386      -6.732  21.322 -28.579  1.00 68.08           N  
ATOM   3115  CA  ILE B 386      -5.759  22.328 -28.169  1.00 68.08           C  
ATOM   3116  C   ILE B 386      -4.649  22.428 -29.213  1.00 68.08           C  
ATOM   3117  CB  ILE B 386      -5.161  22.005 -26.781  1.00 68.08           C  
ATOM   3118  O   ILE B 386      -4.015  21.426 -29.552  1.00 68.08           O  
ATOM   3119  CG1 ILE B 386      -6.272  21.913 -25.729  1.00 68.08           C  
ATOM   3120  CG2 ILE B 386      -4.117  23.053 -26.385  1.00 68.08           C  
ATOM   3121  CD1 ILE B 386      -5.803  21.393 -24.377  1.00 68.08           C  
ATOM   3122  N   PRO B 387      -4.449  23.720 -29.847  1.00 71.31           N  
ATOM   3123  CA  PRO B 387      -3.398  23.870 -30.855  1.00 71.31           C  
ATOM   3124  C   PRO B 387      -2.031  23.405 -30.356  1.00 71.31           C  
ATOM   3125  CB  PRO B 387      -3.393  25.374 -31.139  1.00 71.31           C  
ATOM   3126  O   PRO B 387      -1.733  23.521 -29.165  1.00 71.31           O  
ATOM   3127  CG  PRO B 387      -4.771  25.833 -30.789  1.00 71.31           C  
ATOM   3128  CD  PRO B 387      -5.268  25.015 -29.632  1.00 71.31           C  
ATOM   3129  N   GLN B 388      -1.393  22.734 -31.281  1.00 63.34           N  
ATOM   3130  CA  GLN B 388      -0.046  22.286 -30.942  1.00 63.34           C  
ATOM   3131  C   GLN B 388       0.786  23.429 -30.370  1.00 63.34           C  
ATOM   3132  CB  GLN B 388       0.648  21.695 -32.170  1.00 63.34           C  
ATOM   3133  O   GLN B 388       0.637  24.581 -30.784  1.00 63.34           O  
ATOM   3134  CG  GLN B 388       0.163  20.299 -32.538  1.00 63.34           C  
ATOM   3135  CD  GLN B 388       0.919  19.705 -33.712  1.00 63.34           C  
ATOM   3136  NE2 GLN B 388       0.504  18.521 -34.147  1.00 63.34           N  
ATOM   3137  OE1 GLN B 388       1.868  20.307 -34.225  1.00 63.34           O  
ATOM   3138  N   HIS B 389       1.583  23.313 -29.409  1.00 68.11           N  
ATOM   3139  CA  HIS B 389       2.545  24.220 -28.793  1.00 68.11           C  
ATOM   3140  C   HIS B 389       1.843  25.277 -27.947  1.00 68.11           C  
ATOM   3141  CB  HIS B 389       3.408  24.892 -29.862  1.00 68.11           C  
ATOM   3142  O   HIS B 389       2.454  26.275 -27.559  1.00 68.11           O  
ATOM   3143  CG  HIS B 389       4.219  23.930 -30.671  1.00 68.11           C  
ATOM   3144  CD2 HIS B 389       4.175  23.618 -31.987  1.00 68.11           C  
ATOM   3145  ND1 HIS B 389       5.218  23.155 -30.123  1.00 68.11           N  
ATOM   3146  CE1 HIS B 389       5.755  22.405 -31.071  1.00 68.11           C  
ATOM   3147  NE2 HIS B 389       5.140  22.667 -32.211  1.00 68.11           N  
ATOM   3148  N   ALA B 390       0.605  25.090 -27.675  1.00 74.12           N  
ATOM   3149  CA  ALA B 390      -0.147  26.000 -26.816  1.00 74.12           C  
ATOM   3150  C   ALA B 390      -0.054  25.577 -25.352  1.00 74.12           C  
ATOM   3151  CB  ALA B 390      -1.608  26.063 -27.256  1.00 74.12           C  
ATOM   3152  O   ALA B 390      -0.276  26.387 -24.450  1.00 74.12           O  
ATOM   3153  N   PHE B 391       0.194  24.436 -25.024  1.00 70.88           N  
ATOM   3154  CA  PHE B 391       0.332  23.832 -23.704  1.00 70.88           C  
ATOM   3155  C   PHE B 391       1.657  23.088 -23.584  1.00 70.88           C  
ATOM   3156  CB  PHE B 391      -0.833  22.878 -23.423  1.00 70.88           C  
ATOM   3157  O   PHE B 391       1.805  21.985 -24.113  1.00 70.88           O  
ATOM   3158  CG  PHE B 391      -0.817  22.292 -22.037  1.00 70.88           C  
ATOM   3159  CD1 PHE B 391      -0.608  20.932 -21.845  1.00 70.88           C  
ATOM   3160  CD2 PHE B 391      -1.012  23.102 -20.925  1.00 70.88           C  
ATOM   3161  CE1 PHE B 391      -0.592  20.386 -20.563  1.00 70.88           C  
ATOM   3162  CE2 PHE B 391      -0.997  22.564 -19.642  1.00 70.88           C  
ATOM   3163  CZ  PHE B 391      -0.789  21.206 -19.463  1.00 70.88           C  
ATOM   3164  N   LYS B 392       2.682  23.654 -22.942  1.00 68.20           N  
ATOM   3165  CA  LYS B 392       4.029  23.090 -22.950  1.00 68.20           C  
ATOM   3166  C   LYS B 392       4.593  22.994 -21.535  1.00 68.20           C  
ATOM   3167  CB  LYS B 392       4.957  23.928 -23.830  1.00 68.20           C  
ATOM   3168  O   LYS B 392       5.724  23.414 -21.283  1.00 68.20           O  
ATOM   3169  CG  LYS B 392       4.695  23.783 -25.321  1.00 68.20           C  
ATOM   3170  CD  LYS B 392       5.899  24.220 -26.146  1.00 68.20           C  
ATOM   3171  CE  LYS B 392       6.055  23.374 -27.402  1.00 68.20           C  
ATOM   3172  NZ  LYS B 392       5.356  23.985 -28.572  1.00 68.20           N  
ATOM   3173  N   PRO B 393       3.758  22.460 -20.577  1.00 70.98           N  
ATOM   3174  CA  PRO B 393       4.300  22.366 -19.219  1.00 70.98           C  
ATOM   3175  C   PRO B 393       5.484  21.407 -19.122  1.00 70.98           C  
ATOM   3176  CB  PRO B 393       3.113  21.852 -18.400  1.00 70.98           C  
ATOM   3177  O   PRO B 393       6.260  21.474 -18.165  1.00 70.98           O  
ATOM   3178  CG  PRO B 393       2.271  21.098 -19.379  1.00 70.98           C  
ATOM   3179  CD  PRO B 393       2.368  21.778 -20.714  1.00 70.98           C  
ATOM   3180  N   PHE B 394       5.695  20.526 -20.063  1.00 67.20           N  
ATOM   3181  CA  PHE B 394       6.718  19.490 -19.981  1.00 67.20           C  
ATOM   3182  C   PHE B 394       7.798  19.711 -21.033  1.00 67.20           C  
ATOM   3183  CB  PHE B 394       6.094  18.102 -20.152  1.00 67.20           C  
ATOM   3184  O   PHE B 394       8.518  18.779 -21.396  1.00 67.20           O  
ATOM   3185  CG  PHE B 394       5.158  17.715 -19.039  1.00 67.20           C  
ATOM   3186  CD1 PHE B 394       5.652  17.293 -17.811  1.00 67.20           C  
ATOM   3187  CD2 PHE B 394       3.782  17.774 -19.221  1.00 67.20           C  
ATOM   3188  CE1 PHE B 394       4.788  16.934 -16.780  1.00 67.20           C  
ATOM   3189  CE2 PHE B 394       2.912  17.417 -18.195  1.00 67.20           C  
ATOM   3190  CZ  PHE B 394       3.417  16.997 -16.975  1.00 67.20           C  
ATOM   3191  N   GLY B 395       7.976  20.869 -21.482  1.00 71.93           N  
ATOM   3192  CA  GLY B 395       9.064  21.203 -22.387  1.00 71.93           C  
ATOM   3193  C   GLY B 395       8.746  20.903 -23.840  1.00 71.93           C  
ATOM   3194  O   GLY B 395       7.576  20.826 -24.221  1.00 71.93           O  
ATOM   3195  N   ASN B 396       9.727  20.858 -24.691  1.00 68.84           N  
ATOM   3196  CA  ASN B 396       9.533  20.754 -26.134  1.00 68.84           C  
ATOM   3197  C   ASN B 396      10.453  19.704 -26.749  1.00 68.84           C  
ATOM   3198  CB  ASN B 396       9.753  22.112 -26.804  1.00 68.84           C  
ATOM   3199  O   ASN B 396      11.610  19.574 -26.346  1.00 68.84           O  
ATOM   3200  CG  ASN B 396       9.522  22.068 -28.302  1.00 68.84           C  
ATOM   3201  ND2 ASN B 396      10.560  22.376 -29.071  1.00 68.84           N  
ATOM   3202  OD1 ASN B 396       8.420  21.761 -28.764  1.00 68.84           O  
ATOM   3203  N   GLY B 397       9.998  18.954 -27.605  1.00 63.32           N  
ATOM   3204  CA  GLY B 397      10.743  18.065 -28.481  1.00 63.32           C  
ATOM   3205  C   GLY B 397      11.573  17.042 -27.728  1.00 63.32           C  
ATOM   3206  O   GLY B 397      11.113  16.469 -26.739  1.00 63.32           O  
ATOM   3207  N   GLN B 398      12.797  16.761 -28.175  1.00 58.81           N  
ATOM   3208  CA  GLN B 398      13.692  15.736 -27.649  1.00 58.81           C  
ATOM   3209  C   GLN B 398      14.067  16.024 -26.198  1.00 58.81           C  
ATOM   3210  CB  GLN B 398      14.954  15.632 -28.507  1.00 58.81           C  
ATOM   3211  O   GLN B 398      14.410  15.109 -25.446  1.00 58.81           O  
ATOM   3212  CG  GLN B 398      14.703  15.087 -29.906  1.00 58.81           C  
ATOM   3213  CD  GLN B 398      15.978  14.943 -30.717  1.00 58.81           C  
ATOM   3214  NE2 GLN B 398      15.912  14.164 -31.791  1.00 58.81           N  
ATOM   3215  OE1 GLN B 398      17.012  15.529 -30.382  1.00 58.81           O  
ATOM   3216  N   ARG B 399      13.926  17.423 -26.010  1.00 61.94           N  
ATOM   3217  CA  ARG B 399      14.354  17.801 -24.667  1.00 61.94           C  
ATOM   3218  C   ARG B 399      13.163  17.904 -23.721  1.00 61.94           C  
ATOM   3219  CB  ARG B 399      15.115  19.128 -24.699  1.00 61.94           C  
ATOM   3220  O   ARG B 399      13.270  18.489 -22.641  1.00 61.94           O  
ATOM   3221  CG  ARG B 399      16.358  19.105 -25.574  1.00 61.94           C  
ATOM   3222  CD  ARG B 399      17.407  18.140 -25.038  1.00 61.94           C  
ATOM   3223  NE  ARG B 399      17.857  18.521 -23.702  1.00 61.94           N  
ATOM   3224  NH1 ARG B 399      19.683  19.730 -24.436  1.00 61.94           N  
ATOM   3225  NH2 ARG B 399      19.246  19.554 -22.192  1.00 61.94           N  
ATOM   3226  CZ  ARG B 399      18.928  19.268 -23.446  1.00 61.94           C  
ATOM   3227  N   ALA B 400      11.886  17.407 -24.138  1.00 57.75           N  
ATOM   3228  CA  ALA B 400      10.714  17.394 -23.266  1.00 57.75           C  
ATOM   3229  C   ALA B 400      10.954  16.520 -22.038  1.00 57.75           C  
ATOM   3230  CB  ALA B 400       9.487  16.905 -24.032  1.00 57.75           C  
ATOM   3231  O   ALA B 400      11.817  15.640 -22.054  1.00 57.75           O  
ATOM   3232  N   CYS B 401      10.290  16.784 -20.997  1.00 58.83           N  
ATOM   3233  CA  CYS B 401      10.412  16.101 -19.714  1.00 58.83           C  
ATOM   3234  C   CYS B 401      10.174  14.604 -19.868  1.00 58.83           C  
ATOM   3235  CB  CYS B 401       9.426  16.682 -18.702  1.00 58.83           C  
ATOM   3236  O   CYS B 401       9.077  14.180 -20.239  1.00 58.83           O  
ATOM   3237  SG  CYS B 401       9.550  15.945 -17.058  1.00 58.83           S  
ATOM   3238  N   ILE B 402      11.143  13.805 -19.643  1.00 60.58           N  
ATOM   3239  CA  ILE B 402      11.027  12.357 -19.780  1.00 60.58           C  
ATOM   3240  C   ILE B 402      10.215  11.792 -18.617  1.00 60.58           C  
ATOM   3241  CB  ILE B 402      12.415  11.682 -19.843  1.00 60.58           C  
ATOM   3242  O   ILE B 402       9.728  10.661 -18.682  1.00 60.58           O  
ATOM   3243  CG1 ILE B 402      13.215  11.986 -18.571  1.00 60.58           C  
ATOM   3244  CG2 ILE B 402      13.179  12.133 -21.091  1.00 60.58           C  
ATOM   3245  CD1 ILE B 402      14.511  11.196 -18.451  1.00 60.58           C  
ATOM   3246  N   GLY B 403      10.110  12.620 -17.556  1.00 61.92           N  
ATOM   3247  CA  GLY B 403       9.399  12.187 -16.364  1.00 61.92           C  
ATOM   3248  C   GLY B 403       7.923  12.538 -16.388  1.00 61.92           C  
ATOM   3249  O   GLY B 403       7.228  12.392 -15.380  1.00 61.92           O  
ATOM   3250  N   GLN B 404       7.458  13.137 -17.628  1.00 68.36           N  
ATOM   3251  CA  GLN B 404       6.063  13.549 -17.743  1.00 68.36           C  
ATOM   3252  C   GLN B 404       5.121  12.431 -17.306  1.00 68.36           C  
ATOM   3253  CB  GLN B 404       5.744  13.973 -19.177  1.00 68.36           C  
ATOM   3254  O   GLN B 404       4.213  12.655 -16.503  1.00 68.36           O  
ATOM   3255  CG  GLN B 404       4.290  14.372 -19.392  1.00 68.36           C  
ATOM   3256  CD  GLN B 404       3.975  14.683 -20.843  1.00 68.36           C  
ATOM   3257  NE2 GLN B 404       2.700  14.917 -21.136  1.00 68.36           N  
ATOM   3258  OE1 GLN B 404       4.869  14.713 -21.694  1.00 68.36           O  
ATOM   3259  N   GLN B 405       5.259  11.259 -17.870  1.00 64.62           N  
ATOM   3260  CA  GLN B 405       4.381  10.142 -17.538  1.00 64.62           C  
ATOM   3261  C   GLN B 405       4.483   9.783 -16.058  1.00 64.62           C  
ATOM   3262  CB  GLN B 405       4.714   8.922 -18.398  1.00 64.62           C  
ATOM   3263  O   GLN B 405       3.473   9.493 -15.413  1.00 64.62           O  
ATOM   3264  CG  GLN B 405       4.409   9.111 -19.878  1.00 64.62           C  
ATOM   3265  CD  GLN B 405       2.938   9.364 -20.146  1.00 64.62           C  
ATOM   3266  NE2 GLN B 405       2.650  10.166 -21.166  1.00 64.62           N  
ATOM   3267  OE1 GLN B 405       2.066   8.844 -19.443  1.00 64.62           O  
ATOM   3268  N   PHE B 406       5.791   9.818 -15.400  1.00 70.31           N  
ATOM   3269  CA  PHE B 406       5.989   9.558 -13.980  1.00 70.31           C  
ATOM   3270  C   PHE B 406       5.234  10.574 -13.132  1.00 70.31           C  
ATOM   3271  CB  PHE B 406       7.481   9.588 -13.630  1.00 70.31           C  
ATOM   3272  O   PHE B 406       4.444  10.201 -12.263  1.00 70.31           O  
ATOM   3273  CG  PHE B 406       7.780   9.178 -12.213  1.00 70.31           C  
ATOM   3274  CD1 PHE B 406       7.645  10.084 -11.169  1.00 70.31           C  
ATOM   3275  CD2 PHE B 406       8.197   7.885 -11.926  1.00 70.31           C  
ATOM   3276  CE1 PHE B 406       7.922   9.708  -9.857  1.00 70.31           C  
ATOM   3277  CE2 PHE B 406       8.476   7.501 -10.617  1.00 70.31           C  
ATOM   3278  CZ  PHE B 406       8.338   8.414  -9.584  1.00 70.31           C  
ATOM   3279  N   ALA B 407       5.413  11.838 -13.467  1.00 70.81           N  
ATOM   3280  CA  ALA B 407       4.813  12.930 -12.706  1.00 70.81           C  
ATOM   3281  C   ALA B 407       3.289  12.872 -12.772  1.00 70.81           C  
ATOM   3282  CB  ALA B 407       5.313  14.277 -13.223  1.00 70.81           C  
ATOM   3283  O   ALA B 407       2.612  13.000 -11.749  1.00 70.81           O  
ATOM   3284  N   LEU B 408       2.770  12.655 -13.976  1.00 72.34           N  
ATOM   3285  CA  LEU B 408       1.322  12.680 -14.154  1.00 72.34           C  
ATOM   3286  C   LEU B 408       0.677  11.445 -13.536  1.00 72.34           C  
ATOM   3287  CB  LEU B 408       0.966  12.767 -15.641  1.00 72.34           C  
ATOM   3288  O   LEU B 408      -0.408  11.531 -12.955  1.00 72.34           O  
ATOM   3289  CG  LEU B 408       1.232  14.108 -16.325  1.00 72.34           C  
ATOM   3290  CD1 LEU B 408       0.890  14.024 -17.808  1.00 72.34           C  
ATOM   3291  CD2 LEU B 408       0.437  15.220 -15.650  1.00 72.34           C  
ATOM   3292  N   HIS B 409       1.351  10.281 -13.723  1.00 72.56           N  
ATOM   3293  CA  HIS B 409       0.823   9.097 -13.057  1.00 72.56           C  
ATOM   3294  C   HIS B 409       0.846   9.261 -11.541  1.00 72.56           C  
ATOM   3295  CB  HIS B 409       1.617   7.854 -13.463  1.00 72.56           C  
ATOM   3296  O   HIS B 409      -0.140   8.959 -10.864  1.00 72.56           O  
ATOM   3297  CG  HIS B 409       1.015   6.573 -12.980  1.00 72.56           C  
ATOM   3298  CD2 HIS B 409       1.410   5.714 -12.011  1.00 72.56           C  
ATOM   3299  ND1 HIS B 409      -0.139   6.044 -13.518  1.00 72.56           N  
ATOM   3300  CE1 HIS B 409      -0.428   4.912 -12.897  1.00 72.56           C  
ATOM   3301  NE2 HIS B 409       0.497   4.690 -11.979  1.00 72.56           N  
ATOM   3302  N   GLU B 410       1.994   9.760 -10.995  1.00 76.13           N  
ATOM   3303  CA  GLU B 410       2.110  10.013  -9.562  1.00 76.13           C  
ATOM   3304  C   GLU B 410       1.054  11.008  -9.090  1.00 76.13           C  
ATOM   3305  CB  GLU B 410       3.510  10.529  -9.218  1.00 76.13           C  
ATOM   3306  O   GLU B 410       0.341  10.750  -8.117  1.00 76.13           O  
ATOM   3307  CG  GLU B 410       3.739  10.738  -7.728  1.00 76.13           C  
ATOM   3308  CD  GLU B 410       5.130  11.260  -7.403  1.00 76.13           C  
ATOM   3309  OE1 GLU B 410       5.594  11.077  -6.254  1.00 76.13           O  
ATOM   3310  OE2 GLU B 410       5.761  11.856  -8.304  1.00 76.13           O  
ATOM   3311  N   ALA B 411       0.900  12.065  -9.784  1.00 75.56           N  
ATOM   3312  CA  ALA B 411      -0.032  13.125  -9.408  1.00 75.56           C  
ATOM   3313  C   ALA B 411      -1.476  12.638  -9.488  1.00 75.56           C  
ATOM   3314  CB  ALA B 411       0.164  14.348 -10.301  1.00 75.56           C  
ATOM   3315  O   ALA B 411      -2.282  12.919  -8.598  1.00 75.56           O  
ATOM   3316  N   THR B 412      -1.805  11.865 -10.588  1.00 74.87           N  
ATOM   3317  CA  THR B 412      -3.156  11.341 -10.753  1.00 74.87           C  
ATOM   3318  C   THR B 412      -3.496  10.360  -9.634  1.00 74.87           C  
ATOM   3319  CB  THR B 412      -3.323  10.646 -12.117  1.00 74.87           C  
ATOM   3320  O   THR B 412      -4.589  10.411  -9.067  1.00 74.87           O  
ATOM   3321  CG2 THR B 412      -4.764  10.194 -12.331  1.00 74.87           C  
ATOM   3322  OG1 THR B 412      -2.961  11.559 -13.159  1.00 74.87           O  
ATOM   3323  N   LEU B 413      -2.481   9.511  -9.359  1.00 72.93           N  
ATOM   3324  CA  LEU B 413      -2.661   8.556  -8.271  1.00 72.93           C  
ATOM   3325  C   LEU B 413      -2.870   9.277  -6.944  1.00 72.93           C  
ATOM   3326  CB  LEU B 413      -1.453   7.620  -8.173  1.00 72.93           C  
ATOM   3327  O   LEU B 413      -3.854   9.026  -6.244  1.00 72.93           O  
ATOM   3328  CG  LEU B 413      -1.368   6.753  -6.916  1.00 72.93           C  
ATOM   3329  CD1 LEU B 413      -2.529   5.765  -6.874  1.00 72.93           C  
ATOM   3330  CD2 LEU B 413      -0.033   6.018  -6.863  1.00 72.93           C  
ATOM   3331  N   VAL B 414      -2.007  10.152  -6.587  1.00 75.74           N  
ATOM   3332  CA  VAL B 414      -2.003  10.813  -5.286  1.00 75.74           C  
ATOM   3333  C   VAL B 414      -3.236  11.704  -5.155  1.00 75.74           C  
ATOM   3334  CB  VAL B 414      -0.719  11.646  -5.078  1.00 75.74           C  
ATOM   3335  O   VAL B 414      -3.924  11.676  -4.132  1.00 75.74           O  
ATOM   3336  CG1 VAL B 414      -0.841  12.524  -3.833  1.00 75.74           C  
ATOM   3337  CG2 VAL B 414       0.500  10.731  -4.972  1.00 75.74           C  
ATOM   3338  N   LEU B 415      -3.489  12.496  -6.217  1.00 76.33           N  
ATOM   3339  CA  LEU B 415      -4.672  13.348  -6.167  1.00 76.33           C  
ATOM   3340  C   LEU B 415      -5.942  12.510  -6.061  1.00 76.33           C  
ATOM   3341  CB  LEU B 415      -4.740  14.245  -7.406  1.00 76.33           C  
ATOM   3342  O   LEU B 415      -6.852  12.847  -5.301  1.00 76.33           O  
ATOM   3343  CG  LEU B 415      -5.832  15.317  -7.408  1.00 76.33           C  
ATOM   3344  CD1 LEU B 415      -5.691  16.219  -6.186  1.00 76.33           C  
ATOM   3345  CD2 LEU B 415      -5.776  16.135  -8.693  1.00 76.33           C  
ATOM   3346  N   GLY B 416      -5.998  11.381  -6.884  1.00 72.38           N  
ATOM   3347  CA  GLY B 416      -7.120  10.463  -6.768  1.00 72.38           C  
ATOM   3348  C   GLY B 416      -7.305   9.922  -5.363  1.00 72.38           C  
ATOM   3349  O   GLY B 416      -8.424   9.891  -4.847  1.00 72.38           O  
ATOM   3350  N   MET B 417      -6.167   9.575  -4.722  1.00 71.96           N  
ATOM   3351  CA  MET B 417      -6.224   9.021  -3.372  1.00 71.96           C  
ATOM   3352  C   MET B 417      -6.594  10.097  -2.357  1.00 71.96           C  
ATOM   3353  CB  MET B 417      -4.885   8.384  -2.994  1.00 71.96           C  
ATOM   3354  O   MET B 417      -7.381   9.848  -1.442  1.00 71.96           O  
ATOM   3355  CG  MET B 417      -4.616   7.061  -3.693  1.00 71.96           C  
ATOM   3356  SD  MET B 417      -3.137   6.203  -3.028  1.00 71.96           S  
ATOM   3357  CE  MET B 417      -3.791   5.623  -1.438  1.00 71.96           C  
ATOM   3358  N   MET B 418      -6.098  11.250  -2.589  1.00 75.86           N  
ATOM   3359  CA  MET B 418      -6.449  12.360  -1.708  1.00 75.86           C  
ATOM   3360  C   MET B 418      -7.948  12.634  -1.748  1.00 75.86           C  
ATOM   3361  CB  MET B 418      -5.676  13.621  -2.097  1.00 75.86           C  
ATOM   3362  O   MET B 418      -8.593  12.740  -0.704  1.00 75.86           O  
ATOM   3363  CG  MET B 418      -4.188  13.546  -1.794  1.00 75.86           C  
ATOM   3364  SD  MET B 418      -3.254  14.959  -2.502  1.00 75.86           S  
ATOM   3365  CE  MET B 418      -4.038  16.336  -1.618  1.00 75.86           C  
ATOM   3366  N   LEU B 419      -8.468  12.644  -2.930  1.00 75.41           N  
ATOM   3367  CA  LEU B 419      -9.874  12.979  -3.125  1.00 75.41           C  
ATOM   3368  C   LEU B 419     -10.773  11.830  -2.679  1.00 75.41           C  
ATOM   3369  CB  LEU B 419     -10.146  13.314  -4.594  1.00 75.41           C  
ATOM   3370  O   LEU B 419     -11.895  12.057  -2.220  1.00 75.41           O  
ATOM   3371  CG  LEU B 419      -9.494  14.589  -5.130  1.00 75.41           C  
ATOM   3372  CD1 LEU B 419      -9.688  14.689  -6.640  1.00 75.41           C  
ATOM   3373  CD2 LEU B 419     -10.064  15.818  -4.430  1.00 75.41           C  
ATOM   3374  N   LYS B 420     -10.347  10.606  -2.881  1.00 70.37           N  
ATOM   3375  CA  LYS B 420     -11.097   9.434  -2.440  1.00 70.37           C  
ATOM   3376  C   LYS B 420     -11.194   9.385  -0.918  1.00 70.37           C  
ATOM   3377  CB  LYS B 420     -10.448   8.152  -2.965  1.00 70.37           C  
ATOM   3378  O   LYS B 420     -12.248   9.056  -0.368  1.00 70.37           O  
ATOM   3379  CG  LYS B 420     -11.134   6.876  -2.499  1.00 70.37           C  
ATOM   3380  CD  LYS B 420     -10.472   5.638  -3.091  1.00 70.37           C  
ATOM   3381  CE  LYS B 420     -11.119   4.358  -2.578  1.00 70.37           C  
ATOM   3382  NZ  LYS B 420     -10.514   3.143  -3.203  1.00 70.37           N  
ATOM   3383  N   HIS B 421     -10.150   9.791  -0.210  1.00 68.62           N  
ATOM   3384  CA  HIS B 421     -10.063   9.497   1.216  1.00 68.62           C  
ATOM   3385  C   HIS B 421     -10.358  10.737   2.053  1.00 68.62           C  
ATOM   3386  CB  HIS B 421      -8.679   8.945   1.565  1.00 68.62           C  
ATOM   3387  O   HIS B 421     -10.661  10.629   3.244  1.00 68.62           O  
ATOM   3388  CG  HIS B 421      -8.475   7.525   1.142  1.00 68.62           C  
ATOM   3389  CD2 HIS B 421      -7.884   7.002   0.042  1.00 68.62           C  
ATOM   3390  ND1 HIS B 421      -8.910   6.455   1.893  1.00 68.62           N  
ATOM   3391  CE1 HIS B 421      -8.594   5.331   1.271  1.00 68.62           C  
ATOM   3392  NE2 HIS B 421      -7.971   5.636   0.146  1.00 68.62           N  
ATOM   3393  N   PHE B 422     -10.265  11.904   1.492  1.00 70.16           N  
ATOM   3394  CA  PHE B 422     -10.376  13.089   2.334  1.00 70.16           C  
ATOM   3395  C   PHE B 422     -11.317  14.112   1.707  1.00 70.16           C  
ATOM   3396  CB  PHE B 422      -8.998  13.717   2.567  1.00 70.16           C  
ATOM   3397  O   PHE B 422     -11.443  14.178   0.483  1.00 70.16           O  
ATOM   3398  CG  PHE B 422      -8.028  12.806   3.269  1.00 70.16           C  
ATOM   3399  CD1 PHE B 422      -8.006  12.728   4.656  1.00 70.16           C  
ATOM   3400  CD2 PHE B 422      -7.136  12.028   2.542  1.00 70.16           C  
ATOM   3401  CE1 PHE B 422      -7.109  11.886   5.309  1.00 70.16           C  
ATOM   3402  CE2 PHE B 422      -6.237  11.185   3.187  1.00 70.16           C  
ATOM   3403  CZ  PHE B 422      -6.224  11.116   4.571  1.00 70.16           C  
ATOM   3404  N   ASP B 423     -12.213  14.848   2.454  1.00 70.39           N  
ATOM   3405  CA  ASP B 423     -12.840  16.120   2.105  1.00 70.39           C  
ATOM   3406  C   ASP B 423     -11.961  17.297   2.521  1.00 70.39           C  
ATOM   3407  CB  ASP B 423     -14.218  16.236   2.759  1.00 70.39           C  
ATOM   3408  O   ASP B 423     -11.439  17.326   3.637  1.00 70.39           O  
ATOM   3409  CG  ASP B 423     -15.226  15.249   2.197  1.00 70.39           C  
ATOM   3410  OD1 ASP B 423     -15.982  14.636   2.982  1.00 70.39           O  
ATOM   3411  OD2 ASP B 423     -15.263  15.081   0.959  1.00 70.39           O  
ATOM   3412  N   PHE B 424     -11.747  18.115   1.686  1.00 72.48           N  
ATOM   3413  CA  PHE B 424     -10.823  19.212   1.947  1.00 72.48           C  
ATOM   3414  C   PHE B 424     -11.581  20.501   2.241  1.00 72.48           C  
ATOM   3415  CB  PHE B 424      -9.880  19.417   0.757  1.00 72.48           C  
ATOM   3416  O   PHE B 424     -12.623  20.765   1.637  1.00 72.48           O  
ATOM   3417  CG  PHE B 424      -8.973  18.246   0.492  1.00 72.48           C  
ATOM   3418  CD1 PHE B 424      -7.784  18.097   1.195  1.00 72.48           C  
ATOM   3419  CD2 PHE B 424      -9.310  17.294  -0.461  1.00 72.48           C  
ATOM   3420  CE1 PHE B 424      -6.943  17.014   0.952  1.00 72.48           C  
ATOM   3421  CE2 PHE B 424      -8.474  16.208  -0.710  1.00 72.48           C  
ATOM   3422  CZ  PHE B 424      -7.291  16.071  -0.003  1.00 72.48           C  
ATOM   3423  N   GLU B 425     -11.094  21.250   3.285  1.00 68.00           N  
ATOM   3424  CA  GLU B 425     -11.649  22.552   3.641  1.00 68.00           C  
ATOM   3425  C   GLU B 425     -10.565  23.625   3.671  1.00 68.00           C  
ATOM   3426  CB  GLU B 425     -12.357  22.482   4.997  1.00 68.00           C  
ATOM   3427  O   GLU B 425      -9.511  23.434   4.281  1.00 68.00           O  
ATOM   3428  CG  GLU B 425     -13.094  23.759   5.373  1.00 68.00           C  
ATOM   3429  CD  GLU B 425     -13.679  23.724   6.775  1.00 68.00           C  
ATOM   3430  OE1 GLU B 425     -14.190  24.765   7.246  1.00 68.00           O  
ATOM   3431  OE2 GLU B 425     -13.625  22.647   7.409  1.00 68.00           O  
ATOM   3432  N   ASP B 426     -10.736  24.673   2.836  1.00 66.59           N  
ATOM   3433  CA  ASP B 426      -9.860  25.839   2.897  1.00 66.59           C  
ATOM   3434  C   ASP B 426     -10.169  26.695   4.124  1.00 66.59           C  
ATOM   3435  CB  ASP B 426      -9.993  26.678   1.624  1.00 66.59           C  
ATOM   3436  O   ASP B 426     -10.749  27.776   4.003  1.00 66.59           O  
ATOM   3437  CG  ASP B 426      -8.968  27.795   1.539  1.00 66.59           C  
ATOM   3438  OD1 ASP B 426      -9.145  28.725   0.724  1.00 66.59           O  
ATOM   3439  OD2 ASP B 426      -7.972  27.742   2.293  1.00 66.59           O  
ATOM   3440  N   HIS B 427      -9.784  26.251   5.313  1.00 68.41           N  
ATOM   3441  CA  HIS B 427     -10.194  26.846   6.580  1.00 68.41           C  
ATOM   3442  C   HIS B 427      -9.559  28.219   6.774  1.00 68.41           C  
ATOM   3443  CB  HIS B 427      -9.826  25.928   7.747  1.00 68.41           C  
ATOM   3444  O   HIS B 427     -10.058  29.034   7.553  1.00 68.41           O  
ATOM   3445  CG  HIS B 427      -8.356  25.689   7.882  1.00 68.41           C  
ATOM   3446  CD2 HIS B 427      -7.471  26.101   8.820  1.00 68.41           C  
ATOM   3447  ND1 HIS B 427      -7.637  24.942   6.974  1.00 68.41           N  
ATOM   3448  CE1 HIS B 427      -6.369  24.905   7.349  1.00 68.41           C  
ATOM   3449  NE2 HIS B 427      -6.242  25.601   8.466  1.00 68.41           N  
ATOM   3450  N   THR B 428      -8.433  28.410   5.970  1.00 67.18           N  
ATOM   3451  CA  THR B 428      -7.766  29.701   6.096  1.00 67.18           C  
ATOM   3452  C   THR B 428      -8.122  30.610   4.923  1.00 67.18           C  
ATOM   3453  CB  THR B 428      -6.237  29.535   6.175  1.00 67.18           C  
ATOM   3454  O   THR B 428      -7.661  31.751   4.852  1.00 67.18           O  
ATOM   3455  CG2 THR B 428      -5.841  28.640   7.344  1.00 67.18           C  
ATOM   3456  OG1 THR B 428      -5.763  28.949   4.956  1.00 67.18           O  
ATOM   3457  N   ASN B 429      -9.089  30.412   4.164  1.00 67.88           N  
ATOM   3458  CA  ASN B 429      -9.352  31.161   2.940  1.00 67.88           C  
ATOM   3459  C   ASN B 429      -8.057  31.602   2.264  1.00 67.88           C  
ATOM   3460  CB  ASN B 429     -10.238  32.373   3.232  1.00 67.88           C  
ATOM   3461  O   ASN B 429      -7.917  32.764   1.878  1.00 67.88           O  
ATOM   3462  CG  ASN B 429     -10.964  32.876   2.000  1.00 67.88           C  
ATOM   3463  ND2 ASN B 429     -11.171  34.185   1.927  1.00 67.88           N  
ATOM   3464  OD1 ASN B 429     -11.338  32.094   1.122  1.00 67.88           O  
ATOM   3465  N   TYR B 430      -7.207  30.628   2.151  1.00 67.20           N  
ATOM   3466  CA  TYR B 430      -5.875  30.836   1.595  1.00 67.20           C  
ATOM   3467  C   TYR B 430      -5.953  31.517   0.233  1.00 67.20           C  
ATOM   3468  CB  TYR B 430      -5.130  29.504   1.470  1.00 67.20           C  
ATOM   3469  O   TYR B 430      -6.782  31.152  -0.604  1.00 67.20           O  
ATOM   3470  CG  TYR B 430      -3.748  29.635   0.876  1.00 67.20           C  
ATOM   3471  CD1 TYR B 430      -3.504  29.290  -0.451  1.00 67.20           C  
ATOM   3472  CD2 TYR B 430      -2.684  30.101   1.641  1.00 67.20           C  
ATOM   3473  CE1 TYR B 430      -2.233  29.407  -1.003  1.00 67.20           C  
ATOM   3474  CE2 TYR B 430      -1.409  30.222   1.100  1.00 67.20           C  
ATOM   3475  OH  TYR B 430       0.068  29.991  -0.761  1.00 67.20           O  
ATOM   3476  CZ  TYR B 430      -1.193  29.874  -0.221  1.00 67.20           C  
ATOM   3477  N   GLU B 431      -5.170  32.664  -0.050  1.00 69.32           N  
ATOM   3478  CA  GLU B 431      -4.959  33.279  -1.356  1.00 69.32           C  
ATOM   3479  C   GLU B 431      -3.626  32.847  -1.961  1.00 69.32           C  
ATOM   3480  CB  GLU B 431      -5.017  34.805  -1.247  1.00 69.32           C  
ATOM   3481  O   GLU B 431      -2.596  32.864  -1.283  1.00 69.32           O  
ATOM   3482  CG  GLU B 431      -6.412  35.350  -0.981  1.00 69.32           C  
ATOM   3483  CD  GLU B 431      -6.510  36.858  -1.150  1.00 69.32           C  
ATOM   3484  OE1 GLU B 431      -7.634  37.405  -1.081  1.00 69.32           O  
ATOM   3485  OE2 GLU B 431      -5.454  37.498  -1.354  1.00 69.32           O  
ATOM   3486  N   LEU B 432      -3.682  32.325  -3.148  1.00 66.44           N  
ATOM   3487  CA  LEU B 432      -2.519  31.750  -3.816  1.00 66.44           C  
ATOM   3488  C   LEU B 432      -1.339  32.715  -3.779  1.00 66.44           C  
ATOM   3489  CB  LEU B 432      -2.857  31.394  -5.266  1.00 66.44           C  
ATOM   3490  O   LEU B 432      -1.467  33.875  -4.177  1.00 66.44           O  
ATOM   3491  CG  LEU B 432      -1.790  30.617  -6.039  1.00 66.44           C  
ATOM   3492  CD1 LEU B 432      -1.559  29.253  -5.398  1.00 66.44           C  
ATOM   3493  CD2 LEU B 432      -2.195  30.463  -7.502  1.00 66.44           C  
ATOM   3494  N   ASP B 433      -0.285  32.429  -3.002  1.00 70.39           N  
ATOM   3495  CA  ASP B 433       1.035  33.051  -3.021  1.00 70.39           C  
ATOM   3496  C   ASP B 433       2.088  32.090  -3.568  1.00 70.39           C  
ATOM   3497  CB  ASP B 433       1.428  33.519  -1.618  1.00 70.39           C  
ATOM   3498  O   ASP B 433       2.286  31.003  -3.022  1.00 70.39           O  
ATOM   3499  CG  ASP B 433       2.682  34.374  -1.608  1.00 70.39           C  
ATOM   3500  OD1 ASP B 433       3.296  34.543  -0.532  1.00 70.39           O  
ATOM   3501  OD2 ASP B 433       3.059  34.886  -2.685  1.00 70.39           O  
ATOM   3502  N   ILE B 434       2.668  32.452  -4.702  1.00 69.39           N  
ATOM   3503  CA  ILE B 434       3.536  31.527  -5.423  1.00 69.39           C  
ATOM   3504  C   ILE B 434       4.990  31.764  -5.021  1.00 69.39           C  
ATOM   3505  CB  ILE B 434       3.372  31.673  -6.952  1.00 69.39           C  
ATOM   3506  O   ILE B 434       5.487  32.890  -5.103  1.00 69.39           O  
ATOM   3507  CG1 ILE B 434       1.928  31.366  -7.366  1.00 69.39           C  
ATOM   3508  CG2 ILE B 434       4.358  30.764  -7.691  1.00 69.39           C  
ATOM   3509  CD1 ILE B 434       1.624  31.671  -8.826  1.00 69.39           C  
ATOM   3510  N   LYS B 435       5.590  30.653  -4.359  1.00 67.30           N  
ATOM   3511  CA  LYS B 435       7.038  30.653  -4.169  1.00 67.30           C  
ATOM   3512  C   LYS B 435       7.763  30.336  -5.474  1.00 67.30           C  
ATOM   3513  CB  LYS B 435       7.438  29.647  -3.089  1.00 67.30           C  
ATOM   3514  O   LYS B 435       7.515  29.298  -6.092  1.00 67.30           O  
ATOM   3515  CG  LYS B 435       8.913  29.691  -2.717  1.00 67.30           C  
ATOM   3516  CD  LYS B 435       9.238  28.705  -1.603  1.00 67.30           C  
ATOM   3517  CE  LYS B 435      10.717  28.737  -1.242  1.00 67.30           C  
ATOM   3518  NZ  LYS B 435      11.048  27.746  -0.174  1.00 67.30           N  
ATOM   3519  N   GLU B 436       8.592  31.361  -6.024  1.00 69.11           N  
ATOM   3520  CA  GLU B 436       9.258  31.233  -7.317  1.00 69.11           C  
ATOM   3521  C   GLU B 436      10.749  30.956  -7.144  1.00 69.11           C  
ATOM   3522  CB  GLU B 436       9.052  32.497  -8.156  1.00 69.11           C  
ATOM   3523  O   GLU B 436      11.471  31.760  -6.552  1.00 69.11           O  
ATOM   3524  CG  GLU B 436       7.591  32.825  -8.425  1.00 69.11           C  
ATOM   3525  CD  GLU B 436       7.402  34.079  -9.264  1.00 69.11           C  
ATOM   3526  OE1 GLU B 436       6.292  34.658  -9.250  1.00 69.11           O  
ATOM   3527  OE2 GLU B 436       8.372  34.485  -9.943  1.00 69.11           O  
ATOM   3528  N   THR B 437      11.038  29.647  -7.121  1.00 61.51           N  
ATOM   3529  CA  THR B 437      12.432  29.264  -7.311  1.00 61.51           C  
ATOM   3530  C   THR B 437      12.679  28.815  -8.749  1.00 61.51           C  
ATOM   3531  CB  THR B 437      12.839  28.138  -6.342  1.00 61.51           C  
ATOM   3532  O   THR B 437      12.526  29.602  -9.685  1.00 61.51           O  
ATOM   3533  CG2 THR B 437      12.810  28.620  -4.896  1.00 61.51           C  
ATOM   3534  OG1 THR B 437      11.930  27.040  -6.486  1.00 61.51           O  
ATOM   3535  N   LEU B 438      13.187  27.907  -8.987  1.00 58.40           N  
ATOM   3536  CA  LEU B 438      13.282  27.384 -10.345  1.00 58.40           C  
ATOM   3537  C   LEU B 438      11.965  26.746 -10.775  1.00 58.40           C  
ATOM   3538  CB  LEU B 438      14.416  26.360 -10.447  1.00 58.40           C  
ATOM   3539  O   LEU B 438      11.709  26.586 -11.970  1.00 58.40           O  
ATOM   3540  CG  LEU B 438      15.829  26.926 -10.597  1.00 58.40           C  
ATOM   3541  CD1 LEU B 438      16.863  25.895 -10.159  1.00 58.40           C  
ATOM   3542  CD2 LEU B 438      16.079  27.364 -12.036  1.00 58.40           C  
ATOM   3543  N   THR B 439      11.309  26.466  -9.702  1.00 65.98           N  
ATOM   3544  CA  THR B 439       9.979  25.895  -9.887  1.00 65.98           C  
ATOM   3545  C   THR B 439       8.925  26.740  -9.179  1.00 65.98           C  
ATOM   3546  CB  THR B 439       9.916  24.447  -9.367  1.00 65.98           C  
ATOM   3547  O   THR B 439       9.259  27.631  -8.396  1.00 65.98           O  
ATOM   3548  CG2 THR B 439      10.917  23.557 -10.095  1.00 65.98           C  
ATOM   3549  OG1 THR B 439      10.215  24.436  -7.965  1.00 65.98           O  
ATOM   3550  N   LEU B 440       7.726  26.611  -9.660  1.00 71.03           N  
ATOM   3551  CA  LEU B 440       6.622  27.328  -9.032  1.00 71.03           C  
ATOM   3552  C   LEU B 440       5.838  26.409  -8.100  1.00 71.03           C  
ATOM   3553  CB  LEU B 440       5.688  27.912 -10.095  1.00 71.03           C  
ATOM   3554  O   LEU B 440       5.502  25.282  -8.470  1.00 71.03           O  
ATOM   3555  CG  LEU B 440       6.325  28.867 -11.106  1.00 71.03           C  
ATOM   3556  CD1 LEU B 440       5.313  29.255 -12.179  1.00 71.03           C  
ATOM   3557  CD2 LEU B 440       6.868  30.106 -10.402  1.00 71.03           C  
ATOM   3558  N   LYS B 441       5.714  26.878  -6.836  1.00 67.12           N  
ATOM   3559  CA  LYS B 441       4.926  26.145  -5.849  1.00 67.12           C  
ATOM   3560  C   LYS B 441       4.173  27.099  -4.927  1.00 67.12           C  
ATOM   3561  CB  LYS B 441       5.824  25.220  -5.026  1.00 67.12           C  
ATOM   3562  O   LYS B 441       4.664  28.186  -4.615  1.00 67.12           O  
ATOM   3563  CG  LYS B 441       5.062  24.214  -4.175  1.00 67.12           C  
ATOM   3564  CD  LYS B 441       6.008  23.296  -3.413  1.00 67.12           C  
ATOM   3565  CE  LYS B 441       6.113  21.928  -4.073  1.00 67.12           C  
ATOM   3566  NZ  LYS B 441       7.014  21.012  -3.310  1.00 67.12           N  
ATOM   3567  N   PRO B 442       2.867  26.727  -4.572  1.00 74.45           N  
ATOM   3568  CA  PRO B 442       2.202  27.576  -3.580  1.00 74.45           C  
ATOM   3569  C   PRO B 442       2.979  27.671  -2.269  1.00 74.45           C  
ATOM   3570  CB  PRO B 442       0.855  26.879  -3.366  1.00 74.45           C  
ATOM   3571  O   PRO B 442       3.565  26.682  -1.821  1.00 74.45           O  
ATOM   3572  CG  PRO B 442       0.633  26.087  -4.614  1.00 74.45           C  
ATOM   3573  CD  PRO B 442       1.965  25.625  -5.130  1.00 74.45           C  
ATOM   3574  N   GLU B 443       3.154  28.823  -1.735  1.00 68.03           N  
ATOM   3575  CA  GLU B 443       3.821  29.039  -0.455  1.00 68.03           C  
ATOM   3576  C   GLU B 443       2.814  29.085   0.691  1.00 68.03           C  
ATOM   3577  CB  GLU B 443       4.640  30.332  -0.487  1.00 68.03           C  
ATOM   3578  O   GLU B 443       1.771  29.732   0.582  1.00 68.03           O  
ATOM   3579  CG  GLU B 443       5.476  30.561   0.764  1.00 68.03           C  
ATOM   3580  CD  GLU B 443       6.717  31.402   0.510  1.00 68.03           C  
ATOM   3581  OE1 GLU B 443       7.682  31.315   1.304  1.00 68.03           O  
ATOM   3582  OE2 GLU B 443       6.725  32.154  -0.489  1.00 68.03           O  
ATOM   3583  N   GLY B 444       3.011  28.307   1.755  1.00 68.08           N  
ATOM   3584  CA  GLY B 444       2.238  28.336   2.986  1.00 68.08           C  
ATOM   3585  C   GLY B 444       0.811  27.853   2.807  1.00 68.08           C  
ATOM   3586  O   GLY B 444      -0.087  28.266   3.544  1.00 68.08           O  
ATOM   3587  N   PHE B 445       0.534  27.072   1.689  1.00 69.60           N  
ATOM   3588  CA  PHE B 445      -0.797  26.533   1.441  1.00 69.60           C  
ATOM   3589  C   PHE B 445      -1.130  25.431   2.440  1.00 69.60           C  
ATOM   3590  CB  PHE B 445      -0.903  25.994   0.011  1.00 69.60           C  
ATOM   3591  O   PHE B 445      -0.516  24.362   2.421  1.00 69.60           O  
ATOM   3592  CG  PHE B 445      -2.239  25.380  -0.309  1.00 69.60           C  
ATOM   3593  CD1 PHE B 445      -2.324  24.234  -1.090  1.00 69.60           C  
ATOM   3594  CD2 PHE B 445      -3.411  25.949   0.172  1.00 69.60           C  
ATOM   3595  CE1 PHE B 445      -3.559  23.663  -1.388  1.00 69.60           C  
ATOM   3596  CE2 PHE B 445      -4.649  25.385  -0.121  1.00 69.60           C  
ATOM   3597  CZ  PHE B 445      -4.721  24.242  -0.902  1.00 69.60           C  
ATOM   3598  N   VAL B 446      -2.043  25.679   3.453  1.00 67.49           N  
ATOM   3599  CA  VAL B 446      -2.483  24.720   4.461  1.00 67.49           C  
ATOM   3600  C   VAL B 446      -3.972  24.431   4.284  1.00 67.49           C  
ATOM   3601  CB  VAL B 446      -2.206  25.234   5.892  1.00 67.49           C  
ATOM   3602  O   VAL B 446      -4.738  25.310   3.884  1.00 67.49           O  
ATOM   3603  CG1 VAL B 446      -0.704  25.336   6.148  1.00 67.49           C  
ATOM   3604  CG2 VAL B 446      -2.882  26.586   6.113  1.00 67.49           C  
ATOM   3605  N   VAL B 447      -4.403  23.243   4.221  1.00 67.34           N  
ATOM   3606  CA  VAL B 447      -5.803  22.839   4.147  1.00 67.34           C  
ATOM   3607  C   VAL B 447      -6.130  21.894   5.301  1.00 67.34           C  
ATOM   3608  CB  VAL B 447      -6.128  22.163   2.796  1.00 67.34           C  
ATOM   3609  O   VAL B 447      -5.231  21.292   5.892  1.00 67.34           O  
ATOM   3610  CG1 VAL B 447      -5.978  23.156   1.645  1.00 67.34           C  
ATOM   3611  CG2 VAL B 447      -5.229  20.948   2.578  1.00 67.34           C  
ATOM   3612  N   LYS B 448      -7.382  21.849   5.841  1.00 64.02           N  
ATOM   3613  CA  LYS B 448      -7.866  20.775   6.703  1.00 64.02           C  
ATOM   3614  C   LYS B 448      -8.476  19.643   5.880  1.00 64.02           C  
ATOM   3615  CB  LYS B 448      -8.894  21.309   7.701  1.00 64.02           C  
ATOM   3616  O   LYS B 448      -9.067  19.884   4.825  1.00 64.02           O  
ATOM   3617  CG  LYS B 448      -8.289  22.115   8.841  1.00 64.02           C  
ATOM   3618  CD  LYS B 448      -9.338  22.490   9.879  1.00 64.02           C  
ATOM   3619  CE  LYS B 448      -8.727  23.265  11.039  1.00 64.02           C  
ATOM   3620  NZ  LYS B 448      -9.755  23.647  12.053  1.00 64.02           N  
ATOM   3621  N   ALA B 449      -8.023  18.515   6.136  1.00 60.62           N  
ATOM   3622  CA  ALA B 449      -8.561  17.336   5.462  1.00 60.62           C  
ATOM   3623  C   ALA B 449      -9.377  16.478   6.425  1.00 60.62           C  
ATOM   3624  CB  ALA B 449      -7.433  16.513   4.846  1.00 60.62           C  
ATOM   3625  O   ALA B 449      -8.936  16.197   7.542  1.00 60.62           O  
ATOM   3626  N   LYS B 450     -10.661  16.285   6.088  1.00 63.64           N  
ATOM   3627  CA  LYS B 450     -11.498  15.359   6.844  1.00 63.64           C  
ATOM   3628  C   LYS B 450     -11.520  13.979   6.193  1.00 63.64           C  
ATOM   3629  CB  LYS B 450     -12.923  15.902   6.969  1.00 63.64           C  
ATOM   3630  O   LYS B 450     -11.825  13.852   5.005  1.00 63.64           O  
ATOM   3631  CG  LYS B 450     -13.758  15.209   8.035  1.00 63.64           C  
ATOM   3632  CD  LYS B 450     -15.139  15.840   8.160  1.00 63.64           C  
ATOM   3633  CE  LYS B 450     -16.017  15.075   9.142  1.00 63.64           C  
ATOM   3634  NZ  LYS B 450     -17.365  15.703   9.285  1.00 63.64           N  
ATOM   3635  N   SER B 451     -10.882  12.926   7.033  1.00 55.17           N  
ATOM   3636  CA  SER B 451     -10.840  11.557   6.528  1.00 55.17           C  
ATOM   3637  C   SER B 451     -12.242  11.033   6.234  1.00 55.17           C  
ATOM   3638  CB  SER B 451     -10.142  10.637   7.530  1.00 55.17           C  
ATOM   3639  O   SER B 451     -13.165  11.240   7.023  1.00 55.17           O  
ATOM   3640  OG  SER B 451     -10.151   9.296   7.072  1.00 55.17           O  
ATOM   3641  N   LYS B 452     -12.441  10.608   5.027  1.00 61.14           N  
ATOM   3642  CA  LYS B 452     -13.706   9.972   4.668  1.00 61.14           C  
ATOM   3643  C   LYS B 452     -13.806   8.571   5.266  1.00 61.14           C  
ATOM   3644  CB  LYS B 452     -13.861   9.905   3.148  1.00 61.14           C  
ATOM   3645  O   LYS B 452     -14.792   7.866   5.046  1.00 61.14           O  
ATOM   3646  CG  LYS B 452     -13.983  11.265   2.478  1.00 61.14           C  
ATOM   3647  CD  LYS B 452     -14.094  11.135   0.964  1.00 61.14           C  
ATOM   3648  CE  LYS B 452     -14.072  12.496   0.282  1.00 61.14           C  
ATOM   3649  NZ  LYS B 452     -14.123  12.371  -1.206  1.00 61.14           N  
ATOM   3650  N   LYS B 453     -12.865   8.227   6.052  1.00 53.43           N  
ATOM   3651  CA  LYS B 453     -12.798   6.968   6.789  1.00 53.43           C  
ATOM   3652  C   LYS B 453     -12.906   5.774   5.845  1.00 53.43           C  
ATOM   3653  CB  LYS B 453     -13.904   6.904   7.844  1.00 53.43           C  
ATOM   3654  O   LYS B 453     -13.593   4.796   6.149  1.00 53.43           O  
ATOM   3655  CG  LYS B 453     -13.771   7.948   8.943  1.00 53.43           C  
ATOM   3656  CD  LYS B 453     -14.500   7.520  10.210  1.00 53.43           C  
ATOM   3657  CE  LYS B 453     -14.438   8.599  11.283  1.00 53.43           C  
ATOM   3658  NZ  LYS B 453     -15.162   8.189  12.524  1.00 53.43           N  
ATOM   3659  N   ILE B 454     -12.318   5.931   4.580  1.00 51.21           N  
ATOM   3660  CA  ILE B 454     -12.236   4.825   3.634  1.00 51.21           C  
ATOM   3661  C   ILE B 454     -11.035   3.944   3.972  1.00 51.21           C  
ATOM   3662  CB  ILE B 454     -12.134   5.332   2.178  1.00 51.21           C  
ATOM   3663  O   ILE B 454      -9.927   4.445   4.174  1.00 51.21           O  
ATOM   3664  CG1 ILE B 454     -13.338   6.217   1.835  1.00 51.21           C  
ATOM   3665  CG2 ILE B 454     -12.023   4.157   1.202  1.00 51.21           C  
ATOM   3666  CD1 ILE B 454     -13.236   6.905   0.481  1.00 51.21           C  
ATOM   3667  N   PRO B 455     -11.060   2.561   4.244  1.00 45.46           N  
ATOM   3668  CA  PRO B 455      -9.933   1.682   4.564  1.00 45.46           C  
ATOM   3669  C   PRO B 455      -8.863   1.673   3.475  1.00 45.46           C  
ATOM   3670  CB  PRO B 455     -10.588   0.304   4.698  1.00 45.46           C  
ATOM   3671  O   PRO B 455      -9.186   1.751   2.287  1.00 45.46           O  
ATOM   3672  CG  PRO B 455     -12.057   0.577   4.689  1.00 45.46           C  
ATOM   3673  CD  PRO B 455     -12.279   1.979   4.197  1.00 45.46           C  
ATOM   3674  N   LEU B 456      -7.563   2.057   3.855  1.00 39.00           N  
ATOM   3675  CA  LEU B 456      -6.437   1.956   2.933  1.00 39.00           C  
ATOM   3676  C   LEU B 456      -5.959   0.513   2.815  1.00 39.00           C  
ATOM   3677  CB  LEU B 456      -5.285   2.852   3.395  1.00 39.00           C  
ATOM   3678  O   LEU B 456      -5.897  -0.209   3.812  1.00 39.00           O  
ATOM   3679  CG  LEU B 456      -5.202   4.236   2.750  1.00 39.00           C  
ATOM   3680  CD1 LEU B 456      -4.966   5.304   3.813  1.00 39.00           C  
ATOM   3681  CD2 LEU B 456      -4.099   4.271   1.697  1.00 39.00           C  
ATOM   3682  N   GLY B 457      -6.098  -0.072   1.817  1.00 36.94           N  
ATOM   3683  CA  GLY B 457      -5.587  -1.418   1.609  1.00 36.94           C  
ATOM   3684  C   GLY B 457      -4.071  -1.488   1.613  1.00 36.94           C  
ATOM   3685  O   GLY B 457      -3.398  -0.459   1.698  1.00 36.94           O  
ATOM   3686  N   GLY B 458      -3.501  -2.443   2.062  1.00 34.49           N  
ATOM   3687  CA  GLY B 458      -2.074  -2.714   1.986  1.00 34.49           C  
ATOM   3688  C   GLY B 458      -1.503  -2.520   0.594  1.00 34.49           C  
ATOM   3689  O   GLY B 458      -2.230  -2.607  -0.398  1.00 34.49           O  
ATOM   3690  N   ILE B 459      -0.480  -1.523   0.712  1.00 33.36           N  
ATOM   3691  CA  ILE B 459       0.225  -1.376  -0.556  1.00 33.36           C  
ATOM   3692  C   ILE B 459       0.260  -2.717  -1.285  1.00 33.36           C  
ATOM   3693  CB  ILE B 459       1.660  -0.842  -0.346  1.00 33.36           C  
ATOM   3694  O   ILE B 459       0.685  -3.728  -0.719  1.00 33.36           O  
ATOM   3695  CG1 ILE B 459       1.633   0.454   0.472  1.00 33.36           C  
ATOM   3696  CG2 ILE B 459       2.358  -0.626  -1.692  1.00 33.36           C  
ATOM   3697  CD1 ILE B 459       3.012   0.961   0.873  1.00 33.36           C  
ATOM   3698  N   PRO B 460      -0.692  -2.460  -2.206  1.00 30.40           N  
ATOM   3699  CA  PRO B 460      -0.679  -3.725  -2.944  1.00 30.40           C  
ATOM   3700  C   PRO B 460       0.732  -4.184  -3.303  1.00 30.40           C  
ATOM   3701  CB  PRO B 460      -1.486  -3.406  -4.205  1.00 30.40           C  
ATOM   3702  O   PRO B 460       1.619  -3.354  -3.520  1.00 30.40           O  
ATOM   3703  CG  PRO B 460      -1.895  -1.977  -4.045  1.00 30.40           C  
ATOM   3704  CD  PRO B 460      -1.295  -1.449  -2.774  1.00 30.40           C  
ATOM   3705  N   SER B 461       0.952  -4.510  -2.019  1.00 29.69           N  
ATOM   3706  CA  SER B 461       2.121  -5.114  -2.649  1.00 29.69           C  
ATOM   3707  C   SER B 461       2.062  -4.981  -4.167  1.00 29.69           C  
ATOM   3708  CB  SER B 461       2.237  -6.589  -2.261  1.00 29.69           C  
ATOM   3709  O   SER B 461       0.980  -5.011  -4.756  1.00 29.69           O  
ATOM   3710  OG  SER B 461       2.512  -6.726  -0.878  1.00 29.69           O  
ATOM   3711  N   PRO B 462       2.915  -3.248  -3.997  1.00 27.35           N  
ATOM   3712  CA  PRO B 462       2.825  -3.145  -5.456  1.00 27.35           C  
ATOM   3713  C   PRO B 462       1.886  -4.185  -6.063  1.00 27.35           C  
ATOM   3714  CB  PRO B 462       4.266  -3.376  -5.915  1.00 27.35           C  
ATOM   3715  O   PRO B 462       1.940  -5.361  -5.694  1.00 27.35           O  
ATOM   3716  CG  PRO B 462       5.058  -3.482  -4.652  1.00 27.35           C  
ATOM   3717  CD  PRO B 462       4.106  -3.475  -3.491  1.00 27.35           C  
ATOM   3718  N   SER B 463      -0.226  -2.334  -3.555  1.00 24.87           N  
ATOM   3719  CA  SER B 463      -1.246  -3.135  -4.225  1.00 24.87           C  
ATOM   3720  C   SER B 463      -0.910  -3.337  -5.699  1.00 24.87           C  
ATOM   3721  CB  SER B 463      -2.619  -2.474  -4.093  1.00 24.87           C  
ATOM   3722  O   SER B 463      -0.396  -2.428  -6.354  1.00 24.87           O  
ATOM   3723  OG  SER B 463      -2.596  -1.157  -4.615  1.00 24.87           O  
ATOM   3724  N   THR B 464       0.066  -2.721  -3.365  1.00 25.01           N  
ATOM   3725  CA  THR B 464      -0.175  -3.007  -4.775  1.00 25.01           C  
ATOM   3726  C   THR B 464      -1.538  -2.477  -5.209  1.00 25.01           C  
ATOM   3727  CB  THR B 464      -0.093  -4.518  -5.061  1.00 25.01           C  
ATOM   3728  O   THR B 464      -2.557  -2.789  -4.589  1.00 25.01           O  
ATOM   3729  CG2 THR B 464       1.103  -4.846  -5.949  1.00 25.01           C  
ATOM   3730  OG1 THR B 464       0.037  -5.226  -3.822  1.00 25.01           O  
ATOM   3731  N   GLU B 465      -1.813   1.114  -2.673  1.00 24.15           N  
ATOM   3732  CA  GLU B 465      -3.020   1.783  -3.150  1.00 24.15           C  
ATOM   3733  C   GLU B 465      -3.750   0.933  -4.186  1.00 24.15           C  
ATOM   3734  CB  GLU B 465      -2.677   3.153  -3.741  1.00 24.15           C  
ATOM   3735  O   GLU B 465      -3.153   0.502  -5.175  1.00 24.15           O  
ATOM   3736  CG  GLU B 465      -2.861   4.307  -2.766  1.00 24.15           C  
ATOM   3737  CD  GLU B 465      -2.576   5.666  -3.385  1.00 24.15           C  
ATOM   3738  OE1 GLU B 465      -2.784   6.697  -2.706  1.00 24.15           O  
ATOM   3739  OE2 GLU B 465      -2.142   5.700  -4.558  1.00 24.15           O  
ATOM   3740  N   GLN B 466      -3.839  -0.133  -1.626  1.00 24.31           N  
ATOM   3741  CA  GLN B 466      -4.721  -0.679  -2.652  1.00 24.31           C  
ATOM   3742  C   GLN B 466      -5.497   0.430  -3.357  1.00 24.31           C  
ATOM   3743  CB  GLN B 466      -5.691  -1.692  -2.043  1.00 24.31           C  
ATOM   3744  O   GLN B 466      -6.062   1.311  -2.705  1.00 24.31           O  
ATOM   3745  CG  GLN B 466      -5.231  -3.138  -2.171  1.00 24.31           C  
ATOM   3746  CD  GLN B 466      -6.150  -4.112  -1.458  1.00 24.31           C  
ATOM   3747  NE2 GLN B 466      -5.798  -5.393  -1.491  1.00 24.31           N  
ATOM   3748  OE1 GLN B 466      -7.168  -3.717  -0.881  1.00 24.31           O  
ATOM   3749  N   SER B 467      -4.406   2.561  -3.454  1.00 25.33           N  
ATOM   3750  CA  SER B 467      -5.119   3.454  -4.362  1.00 25.33           C  
ATOM   3751  C   SER B 467      -6.582   3.048  -4.501  1.00 25.33           C  
ATOM   3752  CB  SER B 467      -4.451   3.466  -5.737  1.00 25.33           C  
ATOM   3753  O   SER B 467      -6.892   1.865  -4.653  1.00 25.33           O  
ATOM   3754  OG  SER B 467      -3.148   2.913  -5.668  1.00 25.33           O  
ATOM   3755  N   ALA B 468      -7.579   3.787  -1.692  1.00 24.70           N  
ATOM   3756  CA  ALA B 468      -9.008   3.716  -1.988  1.00 24.70           C  
ATOM   3757  C   ALA B 468      -9.261   3.803  -3.491  1.00 24.70           C  
ATOM   3758  CB  ALA B 468      -9.758   4.830  -1.261  1.00 24.70           C  
ATOM   3759  O   ALA B 468      -8.650   4.620  -4.184  1.00 24.70           O  
ATOM   3760  N   LYS B 469      -8.303   2.284  -3.523  1.00 25.25           N  
ATOM   3761  CA  LYS B 469      -8.792   2.200  -4.896  1.00 25.25           C  
ATOM   3762  C   LYS B 469      -9.874   3.244  -5.160  1.00 25.25           C  
ATOM   3763  CB  LYS B 469      -9.334   0.800  -5.189  1.00 25.25           C  
ATOM   3764  O   LYS B 469     -10.847   3.341  -4.409  1.00 25.25           O  
ATOM   3765  CG  LYS B 469      -8.340  -0.115  -5.889  1.00 25.25           C  
ATOM   3766  CD  LYS B 469      -8.930  -1.498  -6.135  1.00 25.25           C  
ATOM   3767  CE  LYS B 469      -7.919  -2.430  -6.790  1.00 25.25           C  
ATOM   3768  NZ  LYS B 469      -8.480  -3.798  -6.996  1.00 25.25           N  
ATOM   3769  N   LYS B 470      -9.772   6.149  -4.625  1.00 26.46           N  
ATOM   3770  CA  LYS B 470     -10.747   7.068  -5.206  1.00 26.46           C  
ATOM   3771  C   LYS B 470     -11.686   6.340  -6.163  1.00 26.46           C  
ATOM   3772  CB  LYS B 470     -10.040   8.211  -5.935  1.00 26.46           C  
ATOM   3773  O   LYS B 470     -11.236   5.598  -7.039  1.00 26.46           O  
ATOM   3774  CG  LYS B 470      -9.909   9.484  -5.111  1.00 26.46           C  
ATOM   3775  CD  LYS B 470      -9.209  10.587  -5.893  1.00 26.46           C  
ATOM   3776  CE  LYS B 470      -9.039  11.847  -5.055  1.00 26.46           C  
ATOM   3777  NZ  LYS B 470      -8.322  12.920  -5.807  1.00 26.46           N  
ATOM   3778  N   VAL B 471     -13.086   5.739  -5.142  1.00 26.27           N  
ATOM   3779  CA  VAL B 471     -14.158   5.267  -6.012  1.00 26.27           C  
ATOM   3780  C   VAL B 471     -14.479   6.329  -7.060  1.00 26.27           C  
ATOM   3781  CB  VAL B 471     -15.428   4.912  -5.206  1.00 26.27           C  
ATOM   3782  O   VAL B 471     -14.604   7.513  -6.736  1.00 26.27           O  
ATOM   3783  CG1 VAL B 471     -16.297   3.920  -5.978  1.00 26.27           C  
ATOM   3784  CG2 VAL B 471     -15.052   4.346  -3.839  1.00 26.27           C  
ATOM   3785  N   ARG B 472     -14.111   6.929  -8.405  1.00 28.19           N  
ATOM   3786  CA  ARG B 472     -14.481   7.712  -9.580  1.00 28.19           C  
ATOM   3787  C   ARG B 472     -15.943   8.141  -9.513  1.00 28.19           C  
ATOM   3788  CB  ARG B 472     -14.227   6.913 -10.860  1.00 28.19           C  
ATOM   3789  O   ARG B 472     -16.824   7.322  -9.243  1.00 28.19           O  
ATOM   3790  CG  ARG B 472     -12.827   7.085 -11.426  1.00 28.19           C  
ATOM   3791  CD  ARG B 472     -12.625   6.264 -12.692  1.00 28.19           C  
ATOM   3792  NE  ARG B 472     -11.239   6.310 -13.149  1.00 28.19           N  
ATOM   3793  NH1 ARG B 472     -11.606   5.047 -15.048  1.00 28.19           N  
ATOM   3794  NH2 ARG B 472      -9.506   5.837 -14.580  1.00 28.19           N  
ATOM   3795  CZ  ARG B 472     -10.787   5.731 -14.258  1.00 28.19           C  
ATOM   3796  N   LYS B 473     -16.472   9.624  -8.923  1.00 29.56           N  
ATOM   3797  CA  LYS B 473     -17.792  10.249  -8.917  1.00 29.56           C  
ATOM   3798  C   LYS B 473     -18.564   9.915 -10.190  1.00 29.56           C  
ATOM   3799  CB  LYS B 473     -17.667  11.766  -8.763  1.00 29.56           C  
ATOM   3800  O   LYS B 473     -18.018   9.994 -11.293  1.00 29.56           O  
ATOM   3801  CG  LYS B 473     -17.808  12.256  -7.329  1.00 29.56           C  
ATOM   3802  CD  LYS B 473     -17.738  13.775  -7.248  1.00 29.56           C  
ATOM   3803  CE  LYS B 473     -17.832  14.265  -5.809  1.00 29.56           C  
ATOM   3804  NZ  LYS B 473     -17.742  15.753  -5.723  1.00 29.56           N  
ATOM   3805  N   LYS B 474     -19.789   9.374 -10.048  1.00 30.84           N  
ATOM   3806  CA  LYS B 474     -20.791   9.228 -11.100  1.00 30.84           C  
ATOM   3807  C   LYS B 474     -21.213  10.587 -11.650  1.00 30.84           C  
ATOM   3808  CB  LYS B 474     -22.013   8.472 -10.577  1.00 30.84           C  
ATOM   3809  O   LYS B 474     -21.355  11.552 -10.895  1.00 30.84           O  
ATOM   3810  CG  LYS B 474     -22.121   7.042 -11.085  1.00 30.84           C  
ATOM   3811  CD  LYS B 474     -23.362   6.347 -10.539  1.00 30.84           C  
ATOM   3812  CE  LYS B 474     -23.450   4.903 -11.016  1.00 30.84           C  
ATOM   3813  NZ  LYS B 474     -24.640   4.203 -10.445  1.00 30.84           N  
ATOM   3814  N   ALA B 475     -20.953  10.921 -12.968  1.00 33.88           N  
ATOM   3815  CA  ALA B 475     -21.465  12.112 -13.643  1.00 33.88           C  
ATOM   3816  C   ALA B 475     -22.802  12.547 -13.050  1.00 33.88           C  
ATOM   3817  CB  ALA B 475     -21.609  11.853 -15.141  1.00 33.88           C  
ATOM   3818  O   ALA B 475     -23.658  11.710 -12.754  1.00 33.88           O  
ATOM   3819  N   GLU B 476     -22.913  13.673 -12.472  1.00 36.71           N  
ATOM   3820  CA  GLU B 476     -24.140  14.227 -11.907  1.00 36.71           C  
ATOM   3821  C   GLU B 476     -25.320  14.035 -12.857  1.00 36.71           C  
ATOM   3822  CB  GLU B 476     -23.962  15.712 -11.584  1.00 36.71           C  
ATOM   3823  O   GLU B 476     -26.426  13.708 -12.422  1.00 36.71           O  
ATOM   3824  CG  GLU B 476     -23.418  15.977 -10.188  1.00 36.71           C  
ATOM   3825  CD  GLU B 476     -23.341  17.456  -9.845  1.00 36.71           C  
ATOM   3826  OE1 GLU B 476     -22.953  17.795  -8.703  1.00 36.71           O  
ATOM   3827  OE2 GLU B 476     -23.671  18.283 -10.724  1.00 36.71           O  
ATOM   3828  N   ASN B 477     -25.441  14.010 -13.907  1.00 40.11           N  
ATOM   3829  CA  ASN B 477     -26.517  13.855 -14.880  1.00 40.11           C  
ATOM   3830  C   ASN B 477     -26.263  12.674 -15.813  1.00 40.11           C  
ATOM   3831  CB  ASN B 477     -26.700  15.141 -15.689  1.00 40.11           C  
ATOM   3832  O   ASN B 477     -26.155  12.849 -17.028  1.00 40.11           O  
ATOM   3833  CG  ASN B 477     -27.432  16.219 -14.915  1.00 40.11           C  
ATOM   3834  ND2 ASN B 477     -27.245  17.470 -15.319  1.00 40.11           N  
ATOM   3835  OD1 ASN B 477     -28.158  15.930 -13.960  1.00 40.11           O  
ATOM   3836  N   ALA B 478     -26.574  11.786 -15.159  1.00 42.15           N  
ATOM   3837  CA  ALA B 478     -26.211  10.596 -15.926  1.00 42.15           C  
ATOM   3838  C   ALA B 478     -27.376  10.125 -16.791  1.00 42.15           C  
ATOM   3839  CB  ALA B 478     -25.760   9.477 -14.990  1.00 42.15           C  
ATOM   3840  O   ALA B 478     -28.505  10.001 -16.310  1.00 42.15           O  
ATOM   3841  N   HIS B 479     -27.590  10.153 -18.333  1.00 54.55           N  
ATOM   3842  CA  HIS B 479     -28.602   9.627 -19.242  1.00 54.55           C  
ATOM   3843  C   HIS B 479     -28.738   8.115 -19.101  1.00 54.55           C  
ATOM   3844  CB  HIS B 479     -28.264   9.991 -20.689  1.00 54.55           C  
ATOM   3845  O   HIS B 479     -29.703   7.525 -19.592  1.00 54.55           O  
ATOM   3846  CG  HIS B 479     -26.862   9.648 -21.082  1.00 54.55           C  
ATOM   3847  CD2 HIS B 479     -25.779  10.435 -21.288  1.00 54.55           C  
ATOM   3848  ND1 HIS B 479     -26.449   8.354 -21.312  1.00 54.55           N  
ATOM   3849  CE1 HIS B 479     -25.168   8.359 -21.642  1.00 54.55           C  
ATOM   3850  NE2 HIS B 479     -24.738   9.609 -21.635  1.00 54.55           N  
ATOM   3851  N   ASN B 480     -28.024   7.574 -18.332  1.00 57.08           N  
ATOM   3852  CA  ASN B 480     -28.034   6.171 -17.931  1.00 57.08           C  
ATOM   3853  C   ASN B 480     -28.161   5.244 -19.137  1.00 57.08           C  
ATOM   3854  CB  ASN B 480     -29.165   5.905 -16.936  1.00 57.08           C  
ATOM   3855  O   ASN B 480     -28.694   4.139 -19.022  1.00 57.08           O  
ATOM   3856  CG  ASN B 480     -28.866   6.450 -15.553  1.00 57.08           C  
ATOM   3857  ND2 ASN B 480     -29.877   7.020 -14.908  1.00 57.08           N  
ATOM   3858  OD1 ASN B 480     -27.735   6.360 -15.068  1.00 57.08           O  
ATOM   3859  N   THR B 481     -27.893   5.678 -20.744  1.00 61.87           N  
ATOM   3860  CA  THR B 481     -27.817   4.762 -21.876  1.00 61.87           C  
ATOM   3861  C   THR B 481     -26.897   3.586 -21.560  1.00 61.87           C  
ATOM   3862  CB  THR B 481     -27.320   5.480 -23.144  1.00 61.87           C  
ATOM   3863  O   THR B 481     -25.760   3.781 -21.126  1.00 61.87           O  
ATOM   3864  CG2 THR B 481     -27.368   4.555 -24.355  1.00 61.87           C  
ATOM   3865  OG1 THR B 481     -28.148   6.622 -23.395  1.00 61.87           O  
ATOM   3866  N   PRO B 482     -27.353   2.224 -21.508  1.00 65.08           N  
ATOM   3867  CA  PRO B 482     -26.524   1.053 -21.214  1.00 65.08           C  
ATOM   3868  C   PRO B 482     -25.289   0.966 -22.109  1.00 65.08           C  
ATOM   3869  CB  PRO B 482     -27.470  -0.122 -21.472  1.00 65.08           C  
ATOM   3870  O   PRO B 482     -25.376   1.216 -23.314  1.00 65.08           O  
ATOM   3871  CG  PRO B 482     -28.842   0.462 -21.373  1.00 65.08           C  
ATOM   3872  CD  PRO B 482     -28.785   1.892 -21.828  1.00 65.08           C  
ATOM   3873  N   LEU B 483     -24.093   1.057 -21.653  1.00 67.03           N  
ATOM   3874  CA  LEU B 483     -22.834   0.872 -22.366  1.00 67.03           C  
ATOM   3875  C   LEU B 483     -22.064  -0.320 -21.808  1.00 67.03           C  
ATOM   3876  CB  LEU B 483     -21.976   2.137 -22.276  1.00 67.03           C  
ATOM   3877  O   LEU B 483     -21.674  -0.320 -20.638  1.00 67.03           O  
ATOM   3878  CG  LEU B 483     -20.651   2.114 -23.039  1.00 67.03           C  
ATOM   3879  CD1 LEU B 483     -20.906   2.140 -24.543  1.00 67.03           C  
ATOM   3880  CD2 LEU B 483     -19.771   3.286 -22.620  1.00 67.03           C  
ATOM   3881  N   LEU B 484     -21.992  -1.490 -22.598  1.00 67.70           N  
ATOM   3882  CA  LEU B 484     -21.190  -2.660 -22.258  1.00 67.70           C  
ATOM   3883  C   LEU B 484     -19.778  -2.533 -22.817  1.00 67.70           C  
ATOM   3884  CB  LEU B 484     -21.850  -3.935 -22.791  1.00 67.70           C  
ATOM   3885  O   LEU B 484     -19.596  -2.371 -24.026  1.00 67.70           O  
ATOM   3886  CG  LEU B 484     -21.149  -5.252 -22.454  1.00 67.70           C  
ATOM   3887  CD1 LEU B 484     -21.137  -5.475 -20.945  1.00 67.70           C  
ATOM   3888  CD2 LEU B 484     -21.828  -6.417 -23.166  1.00 67.70           C  
ATOM   3889  N   VAL B 485     -18.683  -2.358 -21.947  1.00 69.10           N  
ATOM   3890  CA  VAL B 485     -17.283  -2.338 -22.357  1.00 69.10           C  
ATOM   3891  C   VAL B 485     -16.659  -3.714 -22.136  1.00 69.10           C  
ATOM   3892  CB  VAL B 485     -16.482  -1.261 -21.591  1.00 69.10           C  
ATOM   3893  O   VAL B 485     -16.536  -4.171 -20.997  1.00 69.10           O  
ATOM   3894  CG1 VAL B 485     -15.074  -1.124 -22.166  1.00 69.10           C  
ATOM   3895  CG2 VAL B 485     -17.214   0.079 -21.636  1.00 69.10           C  
ATOM   3896  N   LEU B 486     -16.482  -4.437 -23.271  1.00 69.74           N  
ATOM   3897  CA  LEU B 486     -15.895  -5.771 -23.208  1.00 69.74           C  
ATOM   3898  C   LEU B 486     -14.400  -5.722 -23.504  1.00 69.74           C  
ATOM   3899  CB  LEU B 486     -16.593  -6.710 -24.195  1.00 69.74           C  
ATOM   3900  O   LEU B 486     -13.956  -4.941 -24.348  1.00 69.74           O  
ATOM   3901  CG  LEU B 486     -18.080  -6.970 -23.948  1.00 69.74           C  
ATOM   3902  CD1 LEU B 486     -18.676  -7.771 -25.101  1.00 69.74           C  
ATOM   3903  CD2 LEU B 486     -18.284  -7.697 -22.624  1.00 69.74           C  
ATOM   3904  N   TYR B 487     -13.626  -6.434 -22.648  1.00 63.91           N  
ATOM   3905  CA  TYR B 487     -12.191  -6.416 -22.905  1.00 63.91           C  
ATOM   3906  C   TYR B 487     -11.640  -7.832 -23.025  1.00 63.91           C  
ATOM   3907  CB  TYR B 487     -11.454  -5.662 -21.794  1.00 63.91           C  
ATOM   3908  O   TYR B 487     -12.192  -8.771 -22.446  1.00 63.91           O  
ATOM   3909  CG  TYR B 487     -11.637  -6.270 -20.424  1.00 63.91           C  
ATOM   3910  CD1 TYR B 487     -12.613  -5.790 -19.553  1.00 63.91           C  
ATOM   3911  CD2 TYR B 487     -10.835  -7.322 -19.998  1.00 63.91           C  
ATOM   3912  CE1 TYR B 487     -12.784  -6.345 -18.289  1.00 63.91           C  
ATOM   3913  CE2 TYR B 487     -10.997  -7.885 -18.736  1.00 63.91           C  
ATOM   3914  OH  TYR B 487     -12.138  -7.944 -16.641  1.00 63.91           O  
ATOM   3915  CZ  TYR B 487     -11.973  -7.391 -17.891  1.00 63.91           C  
ATOM   3916  N   GLY B 488     -10.712  -8.116 -23.902  1.00 63.10           N  
ATOM   3917  CA  GLY B 488      -9.776  -9.227 -23.950  1.00 63.10           C  
ATOM   3918  C   GLY B 488      -8.348  -8.817 -23.642  1.00 63.10           C  
ATOM   3919  O   GLY B 488      -7.660  -8.256 -24.498  1.00 63.10           O  
ATOM   3920  N   SER B 489      -7.824  -9.173 -22.540  1.00 56.96           N  
ATOM   3921  CA  SER B 489      -6.520  -8.688 -22.099  1.00 56.96           C  
ATOM   3922  C   SER B 489      -5.782  -9.747 -21.287  1.00 56.96           C  
ATOM   3923  CB  SER B 489      -6.675  -7.413 -21.269  1.00 56.96           C  
ATOM   3924  O   SER B 489      -6.357 -10.354 -20.381  1.00 56.96           O  
ATOM   3925  OG  SER B 489      -5.408  -6.885 -20.918  1.00 56.96           O  
ATOM   3926  N   ASN B 490      -4.650 -10.149 -21.690  1.00 54.75           N  
ATOM   3927  CA  ASN B 490      -3.830 -11.031 -20.866  1.00 54.75           C  
ATOM   3928  C   ASN B 490      -2.850 -10.241 -20.003  1.00 54.75           C  
ATOM   3929  CB  ASN B 490      -3.077 -12.036 -21.740  1.00 54.75           C  
ATOM   3930  O   ASN B 490      -2.528 -10.651 -18.887  1.00 54.75           O  
ATOM   3931  CG  ASN B 490      -3.980 -13.121 -22.292  1.00 54.75           C  
ATOM   3932  ND2 ASN B 490      -3.506 -13.826 -23.313  1.00 54.75           N  
ATOM   3933  OD1 ASN B 490      -5.096 -13.324 -21.806  1.00 54.75           O  
ATOM   3934  N   MET B 491      -2.301  -8.995 -20.520  1.00 53.41           N  
ATOM   3935  CA  MET B 491      -1.264  -8.228 -19.835  1.00 53.41           C  
ATOM   3936  C   MET B 491      -1.864  -7.026 -19.113  1.00 53.41           C  
ATOM   3937  CB  MET B 491      -0.196  -7.762 -20.826  1.00 53.41           C  
ATOM   3938  O   MET B 491      -1.137  -6.218 -18.534  1.00 53.41           O  
ATOM   3939  CG  MET B 491       0.629  -8.894 -21.415  1.00 53.41           C  
ATOM   3940  SD  MET B 491       2.143  -8.294 -22.261  1.00 53.41           S  
ATOM   3941  CE  MET B 491       2.895  -9.877 -22.732  1.00 53.41           C  
ATOM   3942  N   GLY B 492      -3.159  -6.939 -19.069  1.00 50.85           N  
ATOM   3943  CA  GLY B 492      -3.860  -5.962 -18.251  1.00 50.85           C  
ATOM   3944  C   GLY B 492      -4.110  -4.651 -18.970  1.00 50.85           C  
ATOM   3945  O   GLY B 492      -4.891  -3.819 -18.502  1.00 50.85           O  
ATOM   3946  N   THR B 493      -3.532  -4.454 -20.266  1.00 58.03           N  
ATOM   3947  CA  THR B 493      -3.666  -3.195 -20.990  1.00 58.03           C  
ATOM   3948  C   THR B 493      -5.102  -2.995 -21.467  1.00 58.03           C  
ATOM   3949  CB  THR B 493      -2.710  -3.140 -22.196  1.00 58.03           C  
ATOM   3950  O   THR B 493      -5.701  -1.946 -21.225  1.00 58.03           O  
ATOM   3951  CG2 THR B 493      -2.759  -1.775 -22.875  1.00 58.03           C  
ATOM   3952  OG1 THR B 493      -1.372  -3.391 -21.749  1.00 58.03           O  
ATOM   3953  N   ALA B 494      -5.680  -3.939 -22.232  1.00 63.54           N  
ATOM   3954  CA  ALA B 494      -7.043  -3.826 -22.745  1.00 63.54           C  
ATOM   3955  C   ALA B 494      -8.052  -3.720 -21.605  1.00 63.54           C  
ATOM   3956  CB  ALA B 494      -7.376  -5.019 -23.637  1.00 63.54           C  
ATOM   3957  O   ALA B 494      -9.022  -2.964 -21.694  1.00 63.54           O  
ATOM   3958  N   GLU B 495      -7.799  -4.447 -20.382  1.00 60.56           N  
ATOM   3959  CA  GLU B 495      -8.665  -4.334 -19.212  1.00 60.56           C  
ATOM   3960  C   GLU B 495      -8.623  -2.924 -18.629  1.00 60.56           C  
ATOM   3961  CB  GLU B 495      -8.265  -5.357 -18.146  1.00 60.56           C  
ATOM   3962  O   GLU B 495      -9.667  -2.332 -18.348  1.00 60.56           O  
ATOM   3963  CG  GLU B 495      -9.152  -5.334 -16.909  1.00 60.56           C  
ATOM   3964  CD  GLU B 495      -8.780  -6.394 -15.885  1.00 60.56           C  
ATOM   3965  OE1 GLU B 495      -9.476  -6.511 -14.851  1.00 60.56           O  
ATOM   3966  OE2 GLU B 495      -7.783  -7.114 -16.117  1.00 60.56           O  
ATOM   3967  N   GLY B 496      -7.290  -2.467 -18.525  1.00 55.95           N  
ATOM   3968  CA  GLY B 496      -7.154  -1.111 -18.018  1.00 55.95           C  
ATOM   3969  C   GLY B 496      -7.840  -0.076 -18.889  1.00 55.95           C  
ATOM   3970  O   GLY B 496      -8.504   0.830 -18.380  1.00 55.95           O  
ATOM   3971  N   THR B 497      -7.821  -0.291 -20.175  1.00 64.19           N  
ATOM   3972  CA  THR B 497      -8.448   0.616 -21.130  1.00 64.19           C  
ATOM   3973  C   THR B 497      -9.967   0.487 -21.081  1.00 64.19           C  
ATOM   3974  CB  THR B 497      -7.953   0.347 -22.564  1.00 64.19           C  
ATOM   3975  O   THR B 497     -10.682   1.490 -21.123  1.00 64.19           O  
ATOM   3976  CG2 THR B 497      -8.553   1.345 -23.549  1.00 64.19           C  
ATOM   3977  OG1 THR B 497      -6.525   0.458 -22.599  1.00 64.19           O  
ATOM   3978  N   ALA B 498     -10.507  -0.724 -20.944  1.00 65.17           N  
ATOM   3979  CA  ALA B 498     -11.944  -0.971 -20.850  1.00 65.17           C  
ATOM   3980  C   ALA B 498     -12.531  -0.320 -19.600  1.00 65.17           C  
ATOM   3981  CB  ALA B 498     -12.227  -2.471 -20.848  1.00 65.17           C  
ATOM   3982  O   ALA B 498     -13.586   0.315 -19.661  1.00 65.17           O  
ATOM   3983  N   ARG B 499     -11.835  -0.420 -18.542  1.00 62.38           N  
ATOM   3984  CA  ARG B 499     -12.327   0.145 -17.290  1.00 62.38           C  
ATOM   3985  C   ARG B 499     -12.278   1.669 -17.320  1.00 62.38           C  
ATOM   3986  CB  ARG B 499     -11.514  -0.382 -16.105  1.00 62.38           C  
ATOM   3987  O   ARG B 499     -13.175   2.335 -16.798  1.00 62.38           O  
ATOM   3988  CG  ARG B 499     -11.733  -1.858 -15.816  1.00 62.38           C  
ATOM   3989  CD  ARG B 499     -11.065  -2.284 -14.516  1.00 62.38           C  
ATOM   3990  NE  ARG B 499     -11.144  -3.728 -14.317  1.00 62.38           N  
ATOM   3991  NH1 ARG B 499     -13.219  -3.684 -13.304  1.00 62.38           N  
ATOM   3992  NH2 ARG B 499     -12.132  -5.678 -13.616  1.00 62.38           N  
ATOM   3993  CZ  ARG B 499     -12.165  -4.360 -13.746  1.00 62.38           C  
ATOM   3994  N   ASP B 500     -11.232   2.190 -18.085  1.00 62.26           N  
ATOM   3995  CA  ASP B 500     -11.164   3.637 -18.270  1.00 62.26           C  
ATOM   3996  C   ASP B 500     -12.343   4.140 -19.099  1.00 62.26           C  
ATOM   3997  CB  ASP B 500      -9.844   4.031 -18.937  1.00 62.26           C  
ATOM   3998  O   ASP B 500     -12.977   5.137 -18.746  1.00 62.26           O  
ATOM   3999  CG  ASP B 500      -9.661   5.534 -19.047  1.00 62.26           C  
ATOM   4000  OD1 ASP B 500      -9.453   6.043 -20.170  1.00 62.26           O  
ATOM   4001  OD2 ASP B 500      -9.724   6.216 -18.002  1.00 62.26           O  
ATOM   4002  N   LEU B 501     -12.611   3.444 -20.010  1.00 66.43           N  
ATOM   4003  CA  LEU B 501     -13.740   3.809 -20.858  1.00 66.43           C  
ATOM   4004  C   LEU B 501     -15.046   3.765 -20.072  1.00 66.43           C  
ATOM   4005  CB  LEU B 501     -13.827   2.874 -22.067  1.00 66.43           C  
ATOM   4006  O   LEU B 501     -15.903   4.636 -20.235  1.00 66.43           O  
ATOM   4007  CG  LEU B 501     -12.835   3.139 -23.201  1.00 66.43           C  
ATOM   4008  CD1 LEU B 501     -12.872   1.999 -24.214  1.00 66.43           C  
ATOM   4009  CD2 LEU B 501     -13.138   4.472 -23.877  1.00 66.43           C  
ATOM   4010  N   ALA B 502     -15.170   2.731 -19.207  1.00 63.53           N  
ATOM   4011  CA  ALA B 502     -16.365   2.606 -18.375  1.00 63.53           C  
ATOM   4012  C   ALA B 502     -16.488   3.783 -17.412  1.00 63.53           C  
ATOM   4013  CB  ALA B 502     -16.338   1.290 -17.602  1.00 63.53           C  
ATOM   4014  O   ALA B 502     -17.582   4.318 -17.213  1.00 63.53           O  
ATOM   4015  N   ASP B 503     -15.363   4.153 -16.948  1.00 60.58           N  
ATOM   4016  CA  ASP B 503     -15.362   5.283 -16.025  1.00 60.58           C  
ATOM   4017  C   ASP B 503     -15.744   6.577 -16.740  1.00 60.58           C  
ATOM   4018  CB  ASP B 503     -13.992   5.434 -15.362  1.00 60.58           C  
ATOM   4019  O   ASP B 503     -16.532   7.370 -16.221  1.00 60.58           O  
ATOM   4020  CG  ASP B 503     -13.730   4.385 -14.295  1.00 60.58           C  
ATOM   4021  OD1 ASP B 503     -12.562   4.209 -13.886  1.00 60.58           O  
ATOM   4022  OD2 ASP B 503     -14.700   3.726 -13.863  1.00 60.58           O  
ATOM   4023  N   ILE B 504     -15.096   6.751 -17.900  1.00 61.07           N  
ATOM   4024  CA  ILE B 504     -15.408   7.937 -18.689  1.00 61.07           C  
ATOM   4025  C   ILE B 504     -16.879   7.914 -19.097  1.00 61.07           C  
ATOM   4026  CB  ILE B 504     -14.506   8.037 -19.940  1.00 61.07           C  
ATOM   4027  O   ILE B 504     -17.556   8.945 -19.061  1.00 61.07           O  
ATOM   4028  CG1 ILE B 504     -13.048   8.275 -19.530  1.00 61.07           C  
ATOM   4029  CG2 ILE B 504     -15.000   9.146 -20.875  1.00 61.07           C  
ATOM   4030  CD1 ILE B 504     -12.056   8.167 -20.680  1.00 61.07           C  
ATOM   4031  N   ALA B 505     -17.399   6.726 -19.393  1.00 67.22           N  
ATOM   4032  CA  ALA B 505     -18.797   6.567 -19.784  1.00 67.22           C  
ATOM   4033  C   ALA B 505     -19.733   6.974 -18.649  1.00 67.22           C  
ATOM   4034  CB  ALA B 505     -19.072   5.126 -20.205  1.00 67.22           C  
ATOM   4035  O   ALA B 505     -20.753   7.626 -18.881  1.00 67.22           O  
ATOM   4036  N   MET B 506     -19.324   6.561 -17.440  1.00 60.40           N  
ATOM   4037  CA  MET B 506     -20.123   6.920 -16.272  1.00 60.40           C  
ATOM   4038  C   MET B 506     -20.166   8.433 -16.086  1.00 60.40           C  
ATOM   4039  CB  MET B 506     -19.566   6.254 -15.012  1.00 60.40           C  
ATOM   4040  O   MET B 506     -21.221   8.997 -15.790  1.00 60.40           O  
ATOM   4041  CG  MET B 506     -20.532   6.257 -13.839  1.00 60.40           C  
ATOM   4042  SD  MET B 506     -19.849   5.405 -12.364  1.00 60.40           S  
ATOM   4043  CE  MET B 506     -19.646   3.729 -13.029  1.00 60.40           C  
ATOM   4044  N   SER B 507     -19.071   9.123 -16.378  1.00 58.72           N  
ATOM   4045  CA  SER B 507     -19.001  10.573 -16.226  1.00 58.72           C  
ATOM   4046  C   SER B 507     -19.779  11.283 -17.329  1.00 58.72           C  
ATOM   4047  CB  SER B 507     -17.546  11.043 -16.233  1.00 58.72           C  
ATOM   4048  O   SER B 507     -20.196  12.430 -17.161  1.00 58.72           O  
ATOM   4049  OG  SER B 507     -17.010  10.999 -17.545  1.00 58.72           O  
ATOM   4050  N   LYS B 508     -19.933  10.546 -18.273  1.00 61.66           N  
ATOM   4051  CA  LYS B 508     -20.672  11.126 -19.391  1.00 61.66           C  
ATOM   4052  C   LYS B 508     -22.149  10.749 -19.328  1.00 61.66           C  
ATOM   4053  CB  LYS B 508     -20.072  10.675 -20.723  1.00 61.66           C  
ATOM   4054  O   LYS B 508     -22.922  11.092 -20.226  1.00 61.66           O  
ATOM   4055  CG  LYS B 508     -18.689  11.244 -21.003  1.00 61.66           C  
ATOM   4056  CD  LYS B 508     -18.177  10.821 -22.374  1.00 61.66           C  
ATOM   4057  CE  LYS B 508     -16.783  11.370 -22.645  1.00 61.66           C  
ATOM   4058  NZ  LYS B 508     -16.788  12.858 -22.770  1.00 61.66           N  
ATOM   4059  N   GLY B 509     -22.483  10.117 -18.386  1.00 59.69           N  
ATOM   4060  CA  GLY B 509     -23.893   9.866 -18.133  1.00 59.69           C  
ATOM   4061  C   GLY B 509     -24.349   8.498 -18.602  1.00 59.69           C  
ATOM   4062  O   GLY B 509     -25.545   8.198 -18.590  1.00 59.69           O  
ATOM   4063  N   PHE B 510     -23.491   7.624 -19.128  1.00 61.01           N  
ATOM   4064  CA  PHE B 510     -23.827   6.263 -19.529  1.00 61.01           C  
ATOM   4065  C   PHE B 510     -23.934   5.351 -18.312  1.00 61.01           C  
ATOM   4066  CB  PHE B 510     -22.781   5.715 -20.505  1.00 61.01           C  
ATOM   4067  O   PHE B 510     -23.473   5.702 -17.224  1.00 61.01           O  
ATOM   4068  CG  PHE B 510     -22.818   6.367 -21.861  1.00 61.01           C  
ATOM   4069  CD1 PHE B 510     -23.573   5.819 -22.891  1.00 61.01           C  
ATOM   4070  CD2 PHE B 510     -22.096   7.528 -22.106  1.00 61.01           C  
ATOM   4071  CE1 PHE B 510     -23.608   6.420 -24.148  1.00 61.01           C  
ATOM   4072  CE2 PHE B 510     -22.126   8.134 -23.359  1.00 61.01           C  
ATOM   4073  CZ  PHE B 510     -22.882   7.578 -24.378  1.00 61.01           C  
ATOM   4074  N   ALA B 511     -24.660   4.194 -18.376  1.00 60.50           N  
ATOM   4075  CA  ALA B 511     -24.641   3.102 -17.406  1.00 60.50           C  
ATOM   4076  C   ALA B 511     -23.754   1.957 -17.886  1.00 60.50           C  
ATOM   4077  CB  ALA B 511     -26.059   2.599 -17.145  1.00 60.50           C  
ATOM   4078  O   ALA B 511     -24.243   0.985 -18.466  1.00 60.50           O  
ATOM   4079  N   PRO B 512     -22.261   2.179 -17.566  1.00 59.19           N  
ATOM   4080  CA  PRO B 512     -21.322   1.205 -18.126  1.00 59.19           C  
ATOM   4081  C   PRO B 512     -21.258  -0.087 -17.314  1.00 59.19           C  
ATOM   4082  CB  PRO B 512     -19.981   1.943 -18.084  1.00 59.19           C  
ATOM   4083  O   PRO B 512     -21.482  -0.070 -16.101  1.00 59.19           O  
ATOM   4084  CG  PRO B 512     -20.103   2.891 -16.936  1.00 59.19           C  
ATOM   4085  CD  PRO B 512     -21.533   3.341 -16.838  1.00 59.19           C  
ATOM   4086  N   GLN B 513     -21.234  -1.278 -18.013  1.00 62.90           N  
ATOM   4087  CA  GLN B 513     -20.847  -2.572 -17.461  1.00 62.90           C  
ATOM   4088  C   GLN B 513     -19.589  -3.106 -18.141  1.00 62.90           C  
ATOM   4089  CB  GLN B 513     -21.989  -3.580 -17.604  1.00 62.90           C  
ATOM   4090  O   GLN B 513     -19.459  -3.031 -19.364  1.00 62.90           O  
ATOM   4091  CG  GLN B 513     -23.116  -3.380 -16.600  1.00 62.90           C  
ATOM   4092  CD  GLN B 513     -24.217  -4.413 -16.739  1.00 62.90           C  
ATOM   4093  NE2 GLN B 513     -25.233  -4.316 -15.889  1.00 62.90           N  
ATOM   4094  OE1 GLN B 513     -24.156  -5.292 -17.605  1.00 62.90           O  
ATOM   4095  N   VAL B 514     -18.455  -3.376 -17.300  1.00 62.81           N  
ATOM   4096  CA  VAL B 514     -17.217  -3.913 -17.856  1.00 62.81           C  
ATOM   4097  C   VAL B 514     -17.171  -5.425 -17.650  1.00 62.81           C  
ATOM   4098  CB  VAL B 514     -15.974  -3.250 -17.221  1.00 62.81           C  
ATOM   4099  O   VAL B 514     -17.502  -5.921 -16.571  1.00 62.81           O  
ATOM   4100  CG1 VAL B 514     -14.692  -3.806 -17.836  1.00 62.81           C  
ATOM   4101  CG2 VAL B 514     -16.036  -1.732 -17.387  1.00 62.81           C  
ATOM   4102  N   ALA B 515     -17.066  -6.140 -18.614  1.00 65.85           N  
ATOM   4103  CA  ALA B 515     -16.956  -7.594 -18.539  1.00 65.85           C  
ATOM   4104  C   ALA B 515     -15.977  -8.125 -19.582  1.00 65.85           C  
ATOM   4105  CB  ALA B 515     -18.327  -8.242 -18.721  1.00 65.85           C  
ATOM   4106  O   ALA B 515     -15.573  -7.396 -20.491  1.00 65.85           O  
ATOM   4107  N   THR B 516     -15.404  -9.488 -19.393  1.00 66.46           N  
ATOM   4108  CA  THR B 516     -14.536 -10.104 -20.390  1.00 66.46           C  
ATOM   4109  C   THR B 516     -15.320 -10.439 -21.656  1.00 66.46           C  
ATOM   4110  CB  THR B 516     -13.873 -11.381 -19.841  1.00 66.46           C  
ATOM   4111  O   THR B 516     -16.529 -10.675 -21.600  1.00 66.46           O  
ATOM   4112  CG2 THR B 516     -13.117 -11.095 -18.548  1.00 66.46           C  
ATOM   4113  OG1 THR B 516     -14.883 -12.365 -19.584  1.00 66.46           O  
ATOM   4114  N   LEU B 517     -14.652 -10.300 -22.853  1.00 72.35           N  
ATOM   4115  CA  LEU B 517     -15.274 -10.701 -24.110  1.00 72.35           C  
ATOM   4116  C   LEU B 517     -15.939 -12.067 -23.976  1.00 72.35           C  
ATOM   4117  CB  LEU B 517     -14.236 -10.735 -25.235  1.00 72.35           C  
ATOM   4118  O   LEU B 517     -17.084 -12.248 -24.396  1.00 72.35           O  
ATOM   4119  CG  LEU B 517     -13.916  -9.396 -25.902  1.00 72.35           C  
ATOM   4120  CD1 LEU B 517     -12.626  -9.501 -26.709  1.00 72.35           C  
ATOM   4121  CD2 LEU B 517     -15.073  -8.951 -26.790  1.00 72.35           C  
ATOM   4122  N   ASP B 518     -15.368 -13.165 -23.438  1.00 70.51           N  
ATOM   4123  CA  ASP B 518     -15.871 -14.529 -23.311  1.00 70.51           C  
ATOM   4124  C   ASP B 518     -17.191 -14.558 -22.545  1.00 70.51           C  
ATOM   4125  CB  ASP B 518     -14.839 -15.419 -22.615  1.00 70.51           C  
ATOM   4126  O   ASP B 518     -18.074 -15.363 -22.849  1.00 70.51           O  
ATOM   4127  CG  ASP B 518     -13.730 -15.880 -23.544  1.00 70.51           C  
ATOM   4128  OD1 ASP B 518     -12.770 -16.527 -23.074  1.00 70.51           O  
ATOM   4129  OD2 ASP B 518     -13.816 -15.590 -24.757  1.00 70.51           O  
ATOM   4130  N   SER B 519     -17.353 -13.594 -21.622  1.00 65.44           N  
ATOM   4131  CA  SER B 519     -18.554 -13.593 -20.794  1.00 65.44           C  
ATOM   4132  C   SER B 519     -19.780 -13.174 -21.599  1.00 65.44           C  
ATOM   4133  CB  SER B 519     -18.379 -12.661 -19.595  1.00 65.44           C  
ATOM   4134  O   SER B 519     -20.915 -13.398 -21.174  1.00 65.44           O  
ATOM   4135  OG  SER B 519     -18.348 -11.306 -20.011  1.00 65.44           O  
ATOM   4136  N   HIS B 520     -19.522 -12.664 -22.718  1.00 68.03           N  
ATOM   4137  CA  HIS B 520     -20.646 -12.185 -23.514  1.00 68.03           C  
ATOM   4138  C   HIS B 520     -20.649 -12.819 -24.902  1.00 68.03           C  
ATOM   4139  CB  HIS B 520     -20.608 -10.661 -23.633  1.00 68.03           C  
ATOM   4140  O   HIS B 520     -21.276 -12.296 -25.826  1.00 68.03           O  
ATOM   4141  CG  HIS B 520     -21.071  -9.951 -22.400  1.00 68.03           C  
ATOM   4142  CD2 HIS B 520     -22.215  -9.276 -22.140  1.00 68.03           C  
ATOM   4143  ND1 HIS B 520     -20.313  -9.884 -21.252  1.00 68.03           N  
ATOM   4144  CE1 HIS B 520     -20.973  -9.196 -20.335  1.00 68.03           C  
ATOM   4145  NE2 HIS B 520     -22.130  -8.815 -20.849  1.00 68.03           N  
ATOM   4146  N   ALA B 521     -19.800 -13.996 -24.790  1.00 67.87           N  
ATOM   4147  CA  ALA B 521     -19.895 -14.758 -26.033  1.00 67.87           C  
ATOM   4148  C   ALA B 521     -21.329 -15.211 -26.291  1.00 67.87           C  
ATOM   4149  CB  ALA B 521     -18.958 -15.963 -25.991  1.00 67.87           C  
ATOM   4150  O   ALA B 521     -21.924 -15.908 -25.465  1.00 67.87           O  
ATOM   4151  N   GLY B 522     -21.947 -14.729 -27.356  1.00 69.43           N  
ATOM   4152  CA  GLY B 522     -23.301 -15.097 -27.738  1.00 69.43           C  
ATOM   4153  C   GLY B 522     -24.362 -14.233 -27.083  1.00 69.43           C  
ATOM   4154  O   GLY B 522     -25.559 -14.468 -27.261  1.00 69.43           O  
ATOM   4155  N   ASN B 523     -24.101 -13.261 -26.438  1.00 65.59           N  
ATOM   4156  CA  ASN B 523     -25.063 -12.431 -25.722  1.00 65.59           C  
ATOM   4157  C   ASN B 523     -24.694 -10.952 -25.797  1.00 65.59           C  
ATOM   4158  CB  ASN B 523     -25.175 -12.876 -24.262  1.00 65.59           C  
ATOM   4159  O   ASN B 523     -24.546 -10.291 -24.767  1.00 65.59           O  
ATOM   4160  CG  ASN B 523     -26.517 -12.530 -23.647  1.00 65.59           C  
ATOM   4161  ND2 ASN B 523     -26.614 -12.654 -22.329  1.00 65.59           N  
ATOM   4162  OD1 ASN B 523     -27.458 -12.155 -24.351  1.00 65.59           O  
ATOM   4163  N   LEU B 524     -24.446 -10.487 -26.935  1.00 70.02           N  
ATOM   4164  CA  LEU B 524     -24.181  -9.060 -27.075  1.00 70.02           C  
ATOM   4165  C   LEU B 524     -25.479  -8.260 -27.044  1.00 70.02           C  
ATOM   4166  CB  LEU B 524     -23.427  -8.780 -28.378  1.00 70.02           C  
ATOM   4167  O   LEU B 524     -26.440  -8.600 -27.738  1.00 70.02           O  
ATOM   4168  CG  LEU B 524     -22.007  -9.339 -28.473  1.00 70.02           C  
ATOM   4169  CD1 LEU B 524     -21.437  -9.104 -29.868  1.00 70.02           C  
ATOM   4170  CD2 LEU B 524     -21.111  -8.710 -27.411  1.00 70.02           C  
ATOM   4171  N   PRO B 525     -25.654  -7.173 -26.247  1.00 70.09           N  
ATOM   4172  CA  PRO B 525     -26.883  -6.382 -26.157  1.00 70.09           C  
ATOM   4173  C   PRO B 525     -27.104  -5.493 -27.378  1.00 70.09           C  
ATOM   4174  CB  PRO B 525     -26.668  -5.537 -24.898  1.00 70.09           C  
ATOM   4175  O   PRO B 525     -26.139  -5.025 -27.988  1.00 70.09           O  
ATOM   4176  CG  PRO B 525     -25.184  -5.429 -24.760  1.00 70.09           C  
ATOM   4177  CD  PRO B 525     -24.561  -6.676 -25.317  1.00 70.09           C  
ATOM   4178  N   ARG B 526     -28.364  -5.402 -27.794  1.00 68.47           N  
ATOM   4179  CA  ARG B 526     -28.707  -4.530 -28.912  1.00 68.47           C  
ATOM   4180  C   ARG B 526     -29.056  -3.128 -28.426  1.00 68.47           C  
ATOM   4181  CB  ARG B 526     -29.875  -5.114 -29.710  1.00 68.47           C  
ATOM   4182  O   ARG B 526     -29.080  -2.180 -29.214  1.00 68.47           O  
ATOM   4183  CG  ARG B 526     -29.529  -6.387 -30.467  1.00 68.47           C  
ATOM   4184  CD  ARG B 526     -30.761  -7.018 -31.101  1.00 68.47           C  
ATOM   4185  NE  ARG B 526     -30.431  -8.255 -31.804  1.00 68.47           N  
ATOM   4186  NH1 ARG B 526     -31.543  -9.636 -30.322  1.00 68.47           N  
ATOM   4187  NH2 ARG B 526     -30.454 -10.528 -32.131  1.00 68.47           N  
ATOM   4188  CZ  ARG B 526     -30.810  -9.470 -31.418  1.00 68.47           C  
ATOM   4189  N   GLU B 527     -29.319  -3.024 -27.065  1.00 67.43           N  
ATOM   4190  CA  GLU B 527     -29.573  -1.719 -26.460  1.00 67.43           C  
ATOM   4191  C   GLU B 527     -28.272  -1.047 -26.033  1.00 67.43           C  
ATOM   4192  CB  GLU B 527     -30.513  -1.856 -25.260  1.00 67.43           C  
ATOM   4193  O   GLU B 527     -27.409  -1.682 -25.422  1.00 67.43           O  
ATOM   4194  CG  GLU B 527     -31.984  -1.953 -25.639  1.00 67.43           C  
ATOM   4195  CD  GLU B 527     -32.913  -1.980 -24.436  1.00 67.43           C  
ATOM   4196  OE1 GLU B 527     -34.150  -2.031 -24.625  1.00 67.43           O  
ATOM   4197  OE2 GLU B 527     -32.400  -1.950 -23.295  1.00 67.43           O  
ATOM   4198  N   GLY B 528     -28.180   0.240 -26.266  1.00 64.18           N  
ATOM   4199  CA  GLY B 528     -26.962   0.973 -25.959  1.00 64.18           C  
ATOM   4200  C   GLY B 528     -25.821   0.656 -26.906  1.00 64.18           C  
ATOM   4201  O   GLY B 528     -26.045   0.370 -28.084  1.00 64.18           O  
ATOM   4202  N   ALA B 529     -24.613   0.740 -26.456  1.00 70.06           N  
ATOM   4203  CA  ALA B 529     -23.415   0.524 -27.263  1.00 70.06           C  
ATOM   4204  C   ALA B 529     -22.500  -0.514 -26.620  1.00 70.06           C  
ATOM   4205  CB  ALA B 529     -22.665   1.838 -27.464  1.00 70.06           C  
ATOM   4206  O   ALA B 529     -22.553  -0.732 -25.408  1.00 70.06           O  
ATOM   4207  N   VAL B 530     -21.921  -1.386 -27.424  1.00 71.48           N  
ATOM   4208  CA  VAL B 530     -20.893  -2.318 -26.975  1.00 71.48           C  
ATOM   4209  C   VAL B 530     -19.518  -1.826 -27.422  1.00 71.48           C  
ATOM   4210  CB  VAL B 530     -21.148  -3.745 -27.511  1.00 71.48           C  
ATOM   4211  O   VAL B 530     -19.261  -1.686 -28.620  1.00 71.48           O  
ATOM   4212  CG1 VAL B 530     -20.071  -4.709 -27.016  1.00 71.48           C  
ATOM   4213  CG2 VAL B 530     -22.536  -4.230 -27.096  1.00 71.48           C  
ATOM   4214  N   LEU B 531     -18.637  -1.296 -26.491  1.00 71.53           N  
ATOM   4215  CA  LEU B 531     -17.243  -0.973 -26.772  1.00 71.53           C  
ATOM   4216  C   LEU B 531     -16.338  -2.165 -26.475  1.00 71.53           C  
ATOM   4217  CB  LEU B 531     -16.797   0.239 -25.950  1.00 71.53           C  
ATOM   4218  O   LEU B 531     -16.419  -2.757 -25.396  1.00 71.53           O  
ATOM   4219  CG  LEU B 531     -17.579   1.534 -26.173  1.00 71.53           C  
ATOM   4220  CD1 LEU B 531     -17.027   2.645 -25.285  1.00 71.53           C  
ATOM   4221  CD2 LEU B 531     -17.530   1.942 -27.641  1.00 71.53           C  
ATOM   4222  N   ILE B 532     -15.647  -2.617 -27.463  1.00 74.56           N  
ATOM   4223  CA  ILE B 532     -14.777  -3.779 -27.319  1.00 74.56           C  
ATOM   4224  C   ILE B 532     -13.316  -3.335 -27.329  1.00 74.56           C  
ATOM   4225  CB  ILE B 532     -15.030  -4.816 -28.437  1.00 74.56           C  
ATOM   4226  O   ILE B 532     -12.883  -2.625 -28.240  1.00 74.56           O  
ATOM   4227  CG1 ILE B 532     -16.451  -5.381 -28.330  1.00 74.56           C  
ATOM   4228  CG2 ILE B 532     -13.989  -5.938 -28.378  1.00 74.56           C  
ATOM   4229  CD1 ILE B 532     -16.894  -6.177 -29.549  1.00 74.56           C  
ATOM   4230  N   VAL B 533     -12.541  -3.549 -26.286  1.00 70.72           N  
ATOM   4231  CA  VAL B 533     -11.104  -3.326 -26.172  1.00 70.72           C  
ATOM   4232  C   VAL B 533     -10.381  -4.666 -26.053  1.00 70.72           C  
ATOM   4233  CB  VAL B 533     -10.764  -2.428 -24.961  1.00 70.72           C  
ATOM   4234  O   VAL B 533     -10.597  -5.413 -25.095  1.00 70.72           O  
ATOM   4235  CG1 VAL B 533      -9.286  -2.040 -24.975  1.00 70.72           C  
ATOM   4236  CG2 VAL B 533     -11.646  -1.181 -24.958  1.00 70.72           C  
ATOM   4237  N   THR B 534      -9.577  -5.049 -27.104  1.00 72.23           N  
ATOM   4238  CA  THR B 534      -8.915  -6.347 -27.021  1.00 72.23           C  
ATOM   4239  C   THR B 534      -7.510  -6.276 -27.613  1.00 72.23           C  
ATOM   4240  CB  THR B 534      -9.727  -7.435 -27.748  1.00 72.23           C  
ATOM   4241  O   THR B 534      -7.247  -5.468 -28.505  1.00 72.23           O  
ATOM   4242  CG2 THR B 534      -9.791  -7.165 -29.247  1.00 72.23           C  
ATOM   4243  OG1 THR B 534      -9.110  -8.709 -27.529  1.00 72.23           O  
ATOM   4244  N   ALA B 535      -6.527  -6.959 -26.935  1.00 62.15           N  
ATOM   4245  CA  ALA B 535      -5.182  -7.157 -27.471  1.00 62.15           C  
ATOM   4246  C   ALA B 535      -5.122  -8.399 -28.355  1.00 62.15           C  
ATOM   4247  CB  ALA B 535      -4.167  -7.264 -26.336  1.00 62.15           C  
ATOM   4248  O   ALA B 535      -6.107  -9.131 -28.476  1.00 62.15           O  
ATOM   4249  N   SER B 536      -4.124  -8.560 -29.215  1.00 64.18           N  
ATOM   4250  CA  SER B 536      -3.723  -9.778 -29.912  1.00 64.18           C  
ATOM   4251  C   SER B 536      -2.414 -10.328 -29.355  1.00 64.18           C  
ATOM   4252  CB  SER B 536      -3.578  -9.516 -31.411  1.00 64.18           C  
ATOM   4253  O   SER B 536      -1.485  -9.568 -29.074  1.00 64.18           O  
ATOM   4254  OG  SER B 536      -4.806  -9.076 -31.966  1.00 64.18           O  
ATOM   4255  N   TYR B 537      -2.417 -11.483 -29.003  1.00 59.42           N  
ATOM   4256  CA  TYR B 537      -1.181 -12.123 -28.567  1.00 59.42           C  
ATOM   4257  C   TYR B 537      -0.713 -13.155 -29.586  1.00 59.42           C  
ATOM   4258  CB  TYR B 537      -1.372 -12.788 -27.201  1.00 59.42           C  
ATOM   4259  O   TYR B 537      -1.305 -14.230 -29.707  1.00 59.42           O  
ATOM   4260  CG  TYR B 537      -1.386 -11.813 -26.048  1.00 59.42           C  
ATOM   4261  CD1 TYR B 537      -0.213 -11.492 -25.368  1.00 59.42           C  
ATOM   4262  CD2 TYR B 537      -2.571 -11.214 -25.636  1.00 59.42           C  
ATOM   4263  CE1 TYR B 537      -0.221 -10.596 -24.304  1.00 59.42           C  
ATOM   4264  CE2 TYR B 537      -2.591 -10.316 -24.573  1.00 59.42           C  
ATOM   4265  OH  TYR B 537      -1.427  -9.126 -22.862  1.00 59.42           O  
ATOM   4266  CZ  TYR B 537      -1.413 -10.014 -23.915  1.00 59.42           C  
ATOM   4267  N   ASN B 538       0.491 -12.812 -30.253  1.00 55.71           N  
ATOM   4268  CA  ASN B 538       1.013 -13.645 -31.331  1.00 55.71           C  
ATOM   4269  C   ASN B 538      -0.074 -14.001 -32.341  1.00 55.71           C  
ATOM   4270  CB  ASN B 538       1.652 -14.915 -30.767  1.00 55.71           C  
ATOM   4271  O   ASN B 538      -0.128 -15.132 -32.828  1.00 55.71           O  
ATOM   4272  CG  ASN B 538       2.964 -14.645 -30.058  1.00 55.71           C  
ATOM   4273  ND2 ASN B 538       3.256 -15.432 -29.029  1.00 55.71           N  
ATOM   4274  OD1 ASN B 538       3.709 -13.735 -30.431  1.00 55.71           O  
ATOM   4275  N   GLY B 539      -0.982 -13.064 -32.652  1.00 57.53           N  
ATOM   4276  CA  GLY B 539      -2.013 -13.231 -33.664  1.00 57.53           C  
ATOM   4277  C   GLY B 539      -3.229 -13.984 -33.160  1.00 57.53           C  
ATOM   4278  O   GLY B 539      -4.168 -14.236 -33.917  1.00 57.53           O  
ATOM   4279  N   HIS B 540      -3.324 -14.410 -31.880  1.00 63.50           N  
ATOM   4280  CA  HIS B 540      -4.443 -15.138 -31.291  1.00 63.50           C  
ATOM   4281  C   HIS B 540      -5.136 -14.308 -30.216  1.00 63.50           C  
ATOM   4282  CB  HIS B 540      -3.967 -16.467 -30.702  1.00 63.50           C  
ATOM   4283  O   HIS B 540      -4.540 -13.383 -29.660  1.00 63.50           O  
ATOM   4284  CG  HIS B 540      -3.409 -17.410 -31.721  1.00 63.50           C  
ATOM   4285  CD2 HIS B 540      -2.131 -17.717 -32.042  1.00 63.50           C  
ATOM   4286  ND1 HIS B 540      -4.208 -18.163 -32.554  1.00 63.50           N  
ATOM   4287  CE1 HIS B 540      -3.442 -18.896 -33.345  1.00 63.50           C  
ATOM   4288  NE2 HIS B 540      -2.177 -18.644 -33.055  1.00 63.50           N  
ATOM   4289  N   PRO B 541      -6.528 -14.557 -30.088  1.00 65.51           N  
ATOM   4290  CA  PRO B 541      -7.248 -13.815 -29.051  1.00 65.51           C  
ATOM   4291  C   PRO B 541      -6.675 -14.046 -27.655  1.00 65.51           C  
ATOM   4292  CB  PRO B 541      -8.674 -14.362 -29.153  1.00 65.51           C  
ATOM   4293  O   PRO B 541      -6.138 -15.120 -27.373  1.00 65.51           O  
ATOM   4294  CG  PRO B 541      -8.529 -15.684 -29.835  1.00 65.51           C  
ATOM   4295  CD  PRO B 541      -7.284 -15.653 -30.674  1.00 65.51           C  
ATOM   4296  N   PRO B 542      -6.750 -12.972 -26.800  1.00 65.89           N  
ATOM   4297  CA  PRO B 542      -6.422 -13.249 -25.399  1.00 65.89           C  
ATOM   4298  C   PRO B 542      -7.250 -14.390 -24.813  1.00 65.89           C  
ATOM   4299  CB  PRO B 542      -6.740 -11.927 -24.695  1.00 65.89           C  
ATOM   4300  O   PRO B 542      -8.280 -14.764 -25.380  1.00 65.89           O  
ATOM   4301  CG  PRO B 542      -6.723 -10.901 -25.783  1.00 65.89           C  
ATOM   4302  CD  PRO B 542      -7.193 -11.547 -27.054  1.00 65.89           C  
ATOM   4303  N   ASP B 543      -6.795 -15.044 -23.782  1.00 61.50           N  
ATOM   4304  CA  ASP B 543      -7.434 -16.200 -23.160  1.00 61.50           C  
ATOM   4305  C   ASP B 543      -8.907 -15.923 -22.871  1.00 61.50           C  
ATOM   4306  CB  ASP B 543      -6.708 -16.583 -21.869  1.00 61.50           C  
ATOM   4307  O   ASP B 543      -9.737 -16.834 -22.922  1.00 61.50           O  
ATOM   4308  CG  ASP B 543      -5.324 -17.157 -22.115  1.00 61.50           C  
ATOM   4309  OD1 ASP B 543      -4.494 -17.171 -21.180  1.00 61.50           O  
ATOM   4310  OD2 ASP B 543      -5.059 -17.597 -23.255  1.00 61.50           O  
ATOM   4311  N   ASN B 544      -9.140 -14.719 -22.483  1.00 60.64           N  
ATOM   4312  CA  ASN B 544     -10.507 -14.367 -22.113  1.00 60.64           C  
ATOM   4313  C   ASN B 544     -11.290 -13.828 -23.307  1.00 60.64           C  
ATOM   4314  CB  ASN B 544     -10.508 -13.347 -20.973  1.00 60.64           C  
ATOM   4315  O   ASN B 544     -12.367 -13.252 -23.139  1.00 60.64           O  
ATOM   4316  CG  ASN B 544      -9.674 -12.121 -21.285  1.00 60.64           C  
ATOM   4317  ND2 ASN B 544      -9.288 -11.386 -20.249  1.00 60.64           N  
ATOM   4318  OD1 ASN B 544      -9.380 -11.835 -22.449  1.00 60.64           O  
ATOM   4319  N   ALA B 545     -10.803 -13.944 -24.345  1.00 67.29           N  
ATOM   4320  CA  ALA B 545     -11.489 -13.507 -25.558  1.00 67.29           C  
ATOM   4321  C   ALA B 545     -11.639 -14.658 -26.548  1.00 67.29           C  
ATOM   4322  CB  ALA B 545     -10.737 -12.346 -26.205  1.00 67.29           C  
ATOM   4323  O   ALA B 545     -12.314 -14.521 -27.571  1.00 67.29           O  
ATOM   4324  N   LYS B 546     -11.064 -15.808 -26.197  1.00 69.19           N  
ATOM   4325  CA  LYS B 546     -11.059 -16.953 -27.102  1.00 69.19           C  
ATOM   4326  C   LYS B 546     -12.479 -17.422 -27.403  1.00 69.19           C  
ATOM   4327  CB  LYS B 546     -10.241 -18.102 -26.510  1.00 69.19           C  
ATOM   4328  O   LYS B 546     -12.839 -17.626 -28.564  1.00 69.19           O  
ATOM   4329  CG  LYS B 546     -10.081 -19.293 -27.444  1.00 69.19           C  
ATOM   4330  CD  LYS B 546      -9.182 -20.363 -26.836  1.00 69.19           C  
ATOM   4331  CE  LYS B 546      -9.064 -21.578 -27.746  1.00 69.19           C  
ATOM   4332  NZ  LYS B 546      -8.161 -22.617 -27.168  1.00 69.19           N  
ATOM   4333  N   GLN B 547     -13.350 -17.705 -26.477  1.00 67.91           N  
ATOM   4334  CA  GLN B 547     -14.727 -18.155 -26.649  1.00 67.91           C  
ATOM   4335  C   GLN B 547     -15.532 -17.156 -27.476  1.00 67.91           C  
ATOM   4336  CB  GLN B 547     -15.395 -18.372 -25.291  1.00 67.91           C  
ATOM   4337  O   GLN B 547     -16.365 -17.549 -28.295  1.00 67.91           O  
ATOM   4338  CG  GLN B 547     -14.849 -19.567 -24.521  1.00 67.91           C  
ATOM   4339  CD  GLN B 547     -15.481 -19.721 -23.150  1.00 67.91           C  
ATOM   4340  NE2 GLN B 547     -14.909 -20.593 -22.327  1.00 67.91           N  
ATOM   4341  OE1 GLN B 547     -16.476 -19.060 -22.833  1.00 67.91           O  
ATOM   4342  N   PHE B 548     -15.216 -15.839 -27.369  1.00 71.28           N  
ATOM   4343  CA  PHE B 548     -15.902 -14.792 -28.117  1.00 71.28           C  
ATOM   4344  C   PHE B 548     -15.523 -14.845 -29.593  1.00 71.28           C  
ATOM   4345  CB  PHE B 548     -15.573 -13.412 -27.539  1.00 71.28           C  
ATOM   4346  O   PHE B 548     -16.393 -14.794 -30.464  1.00 71.28           O  
ATOM   4347  CG  PHE B 548     -16.360 -12.290 -28.161  1.00 71.28           C  
ATOM   4348  CD1 PHE B 548     -15.827 -11.545 -29.205  1.00 71.28           C  
ATOM   4349  CD2 PHE B 548     -17.633 -11.982 -27.701  1.00 71.28           C  
ATOM   4350  CE1 PHE B 548     -16.554 -10.505 -29.783  1.00 71.28           C  
ATOM   4351  CE2 PHE B 548     -18.365 -10.945 -28.272  1.00 71.28           C  
ATOM   4352  CZ  PHE B 548     -17.823 -10.207 -29.313  1.00 71.28           C  
ATOM   4353  N   VAL B 549     -14.186 -14.962 -29.762  1.00 73.27           N  
ATOM   4354  CA  VAL B 549     -13.710 -14.994 -31.141  1.00 73.27           C  
ATOM   4355  C   VAL B 549     -14.224 -16.252 -31.837  1.00 73.27           C  
ATOM   4356  CB  VAL B 549     -12.168 -14.939 -31.210  1.00 73.27           C  
ATOM   4357  O   VAL B 549     -14.647 -16.200 -32.994  1.00 73.27           O  
ATOM   4358  CG1 VAL B 549     -11.678 -15.264 -32.620  1.00 73.27           C  
ATOM   4359  CG2 VAL B 549     -11.663 -13.566 -30.769  1.00 73.27           C  
ATOM   4360  N   ASP B 550     -14.290 -17.426 -31.159  1.00 74.35           N  
ATOM   4361  CA  ASP B 550     -14.834 -18.659 -31.719  1.00 74.35           C  
ATOM   4362  C   ASP B 550     -16.326 -18.517 -32.012  1.00 74.35           C  
ATOM   4363  CB  ASP B 550     -14.595 -19.833 -30.766  1.00 74.35           C  
ATOM   4364  O   ASP B 550     -16.796 -18.924 -33.077  1.00 74.35           O  
ATOM   4365  CG  ASP B 550     -13.141 -20.265 -30.710  1.00 74.35           C  
ATOM   4366  OD1 ASP B 550     -12.766 -21.031 -29.796  1.00 74.35           O  
ATOM   4367  OD2 ASP B 550     -12.361 -19.833 -31.587  1.00 74.35           O  
ATOM   4368  N   TRP B 551     -16.959 -17.995 -31.141  1.00 70.68           N  
ATOM   4369  CA  TRP B 551     -18.386 -17.756 -31.327  1.00 70.68           C  
ATOM   4370  C   TRP B 551     -18.632 -16.810 -32.497  1.00 70.68           C  
ATOM   4371  CB  TRP B 551     -19.006 -17.181 -30.050  1.00 70.68           C  
ATOM   4372  O   TRP B 551     -19.483 -17.076 -33.350  1.00 70.68           O  
ATOM   4373  CG  TRP B 551     -20.356 -16.561 -30.254  1.00 70.68           C  
ATOM   4374  CD1 TRP B 551     -21.551 -17.213 -30.380  1.00 70.68           C  
ATOM   4375  CD2 TRP B 551     -20.647 -15.164 -30.360  1.00 70.68           C  
ATOM   4376  CE2 TRP B 551     -22.042 -15.042 -30.549  1.00 70.68           C  
ATOM   4377  CE3 TRP B 551     -19.864 -14.003 -30.313  1.00 70.68           C  
ATOM   4378  NE1 TRP B 551     -22.569 -16.305 -30.558  1.00 70.68           N  
ATOM   4379  CH2 TRP B 551     -21.880 -12.682 -30.641  1.00 70.68           C  
ATOM   4380  CZ2 TRP B 551     -22.670 -13.802 -30.691  1.00 70.68           C  
ATOM   4381  CZ3 TRP B 551     -20.491 -12.771 -30.454  1.00 70.68           C  
ATOM   4382  N   LEU B 552     -17.876 -15.668 -32.521  1.00 74.51           N  
ATOM   4383  CA  LEU B 552     -18.076 -14.672 -33.568  1.00 74.51           C  
ATOM   4384  C   LEU B 552     -17.813 -15.271 -34.946  1.00 74.51           C  
ATOM   4385  CB  LEU B 552     -17.163 -13.465 -33.341  1.00 74.51           C  
ATOM   4386  O   LEU B 552     -18.512 -14.950 -35.910  1.00 74.51           O  
ATOM   4387  CG  LEU B 552     -17.352 -12.282 -34.292  1.00 74.51           C  
ATOM   4388  CD1 LEU B 552     -18.787 -11.770 -34.222  1.00 74.51           C  
ATOM   4389  CD2 LEU B 552     -16.365 -11.168 -33.964  1.00 74.51           C  
ATOM   4390  N   ASP B 553     -16.861 -16.197 -34.940  1.00 74.51           N  
ATOM   4391  CA  ASP B 553     -16.529 -16.850 -36.203  1.00 74.51           C  
ATOM   4392  C   ASP B 553     -17.696 -17.695 -36.708  1.00 74.51           C  
ATOM   4393  CB  ASP B 553     -15.280 -17.719 -36.045  1.00 74.51           C  
ATOM   4394  O   ASP B 553     -17.952 -17.753 -37.912  1.00 74.51           O  
ATOM   4395  CG  ASP B 553     -14.655 -18.107 -37.374  1.00 74.51           C  
ATOM   4396  OD1 ASP B 553     -14.123 -19.232 -37.493  1.00 74.51           O  
ATOM   4397  OD2 ASP B 553     -14.691 -17.278 -38.309  1.00 74.51           O  
ATOM   4398  N   GLN B 554     -18.516 -18.205 -35.751  1.00 74.62           N  
ATOM   4399  CA  GLN B 554     -19.591 -19.124 -36.108  1.00 74.62           C  
ATOM   4400  C   GLN B 554     -20.953 -18.443 -36.006  1.00 74.62           C  
ATOM   4401  CB  GLN B 554     -19.557 -20.365 -35.214  1.00 74.62           C  
ATOM   4402  O   GLN B 554     -21.970 -19.013 -36.409  1.00 74.62           O  
ATOM   4403  CG  GLN B 554     -18.278 -21.181 -35.344  1.00 74.62           C  
ATOM   4404  CD  GLN B 554     -18.246 -22.375 -34.408  1.00 74.62           C  
ATOM   4405  NE2 GLN B 554     -17.207 -23.194 -34.527  1.00 74.62           N  
ATOM   4406  OE1 GLN B 554     -19.147 -22.559 -33.584  1.00 74.62           O  
ATOM   4407  N   ALA B 555     -20.955 -17.254 -35.553  1.00 69.25           N  
ATOM   4408  CA  ALA B 555     -22.218 -16.571 -35.288  1.00 69.25           C  
ATOM   4409  C   ALA B 555     -22.947 -16.241 -36.587  1.00 69.25           C  
ATOM   4410  CB  ALA B 555     -21.975 -15.298 -34.481  1.00 69.25           C  
ATOM   4411  O   ALA B 555     -22.318 -15.884 -37.586  1.00 69.25           O  
ATOM   4412  N   SER B 556     -24.239 -16.295 -36.450  1.00 70.24           N  
ATOM   4413  CA  SER B 556     -25.061 -15.865 -37.576  1.00 70.24           C  
ATOM   4414  C   SER B 556     -25.271 -14.354 -37.562  1.00 70.24           C  
ATOM   4415  CB  SER B 556     -26.414 -16.577 -37.556  1.00 70.24           C  
ATOM   4416  O   SER B 556     -25.072 -13.705 -36.533  1.00 70.24           O  
ATOM   4417  OG  SER B 556     -27.179 -16.170 -36.434  1.00 70.24           O  
ATOM   4418  N   ALA B 557     -25.622 -13.936 -38.587  1.00 67.44           N  
ATOM   4419  CA  ALA B 557     -25.889 -12.505 -38.707  1.00 67.44           C  
ATOM   4420  C   ALA B 557     -26.962 -12.062 -37.716  1.00 67.44           C  
ATOM   4421  CB  ALA B 557     -26.312 -12.161 -40.133  1.00 67.44           C  
ATOM   4422  O   ALA B 557     -26.879 -10.970 -37.150  1.00 67.44           O  
ATOM   4423  N   ASP B 558     -27.899 -12.824 -37.542  1.00 66.91           N  
ATOM   4424  CA  ASP B 558     -29.008 -12.487 -36.655  1.00 66.91           C  
ATOM   4425  C   ASP B 558     -28.524 -12.303 -35.218  1.00 66.91           C  
ATOM   4426  CB  ASP B 558     -30.090 -13.567 -36.711  1.00 66.91           C  
ATOM   4427  O   ASP B 558     -29.144 -11.579 -34.436  1.00 66.91           O  
ATOM   4428  CG  ASP B 558     -30.879 -13.548 -38.009  1.00 66.91           C  
ATOM   4429  OD1 ASP B 558     -31.328 -14.621 -38.466  1.00 66.91           O  
ATOM   4430  OD2 ASP B 558     -31.052 -12.450 -38.581  1.00 66.91           O  
ATOM   4431  N   GLU B 559     -27.518 -12.990 -34.941  1.00 67.37           N  
ATOM   4432  CA  GLU B 559     -27.004 -12.928 -33.576  1.00 67.37           C  
ATOM   4433  C   GLU B 559     -26.284 -11.607 -33.317  1.00 67.37           C  
ATOM   4434  CB  GLU B 559     -26.062 -14.103 -33.302  1.00 67.37           C  
ATOM   4435  O   GLU B 559     -26.116 -11.202 -32.165  1.00 67.37           O  
ATOM   4436  CG  GLU B 559     -26.766 -15.449 -33.215  1.00 67.37           C  
ATOM   4437  CD  GLU B 559     -25.818 -16.606 -32.944  1.00 67.37           C  
ATOM   4438  OE1 GLU B 559     -25.554 -16.909 -31.758  1.00 67.37           O  
ATOM   4439  OE2 GLU B 559     -25.335 -17.214 -33.925  1.00 67.37           O  
ATOM   4440  N   VAL B 560     -25.877 -10.812 -34.373  1.00 70.10           N  
ATOM   4441  CA  VAL B 560     -25.043  -9.632 -34.166  1.00 70.10           C  
ATOM   4442  C   VAL B 560     -25.703  -8.414 -34.808  1.00 70.10           C  
ATOM   4443  CB  VAL B 560     -23.623  -9.833 -34.739  1.00 70.10           C  
ATOM   4444  O   VAL B 560     -25.327  -7.274 -34.524  1.00 70.10           O  
ATOM   4445  CG1 VAL B 560     -22.858 -10.880 -33.932  1.00 70.10           C  
ATOM   4446  CG2 VAL B 560     -23.694 -10.236 -36.211  1.00 70.10           C  
ATOM   4447  N   LYS B 561     -26.551  -8.720 -35.633  1.00 68.16           N  
ATOM   4448  CA  LYS B 561     -27.244  -7.613 -36.286  1.00 68.16           C  
ATOM   4449  C   LYS B 561     -27.903  -6.695 -35.260  1.00 68.16           C  
ATOM   4450  CB  LYS B 561     -28.291  -8.139 -37.268  1.00 68.16           C  
ATOM   4451  O   LYS B 561     -28.556  -7.167 -34.327  1.00 68.16           O  
ATOM   4452  CG  LYS B 561     -28.795  -7.095 -38.254  1.00 68.16           C  
ATOM   4453  CD  LYS B 561     -29.753  -7.702 -39.270  1.00 68.16           C  
ATOM   4454  CE  LYS B 561     -30.276  -6.654 -40.244  1.00 68.16           C  
ATOM   4455  NZ  LYS B 561     -31.210  -7.247 -41.247  1.00 68.16           N  
ATOM   4456  N   GLY B 562     -27.778  -5.388 -35.297  1.00 66.83           N  
ATOM   4457  CA  GLY B 562     -28.355  -4.395 -34.405  1.00 66.83           C  
ATOM   4458  C   GLY B 562     -27.421  -3.989 -33.281  1.00 66.83           C  
ATOM   4459  O   GLY B 562     -27.675  -3.006 -32.581  1.00 66.83           O  
ATOM   4460  N   VAL B 563     -26.347  -4.815 -33.177  1.00 70.07           N  
ATOM   4461  CA  VAL B 563     -25.367  -4.457 -32.156  1.00 70.07           C  
ATOM   4462  C   VAL B 563     -24.577  -3.230 -32.605  1.00 70.07           C  
ATOM   4463  CB  VAL B 563     -24.406  -5.630 -31.857  1.00 70.07           C  
ATOM   4464  O   VAL B 563     -24.062  -3.191 -33.725  1.00 70.07           O  
ATOM   4465  CG1 VAL B 563     -23.329  -5.203 -30.862  1.00 70.07           C  
ATOM   4466  CG2 VAL B 563     -25.183  -6.833 -31.326  1.00 70.07           C  
ATOM   4467  N   ARG B 564     -24.657  -2.143 -31.837  1.00 73.80           N  
ATOM   4468  CA  ARG B 564     -23.867  -0.940 -32.075  1.00 73.80           C  
ATOM   4469  C   ARG B 564     -22.540  -0.999 -31.326  1.00 73.80           C  
ATOM   4470  CB  ARG B 564     -24.648   0.308 -31.659  1.00 73.80           C  
ATOM   4471  O   ARG B 564     -22.517  -1.032 -30.094  1.00 73.80           O  
ATOM   4472  CG  ARG B 564     -25.960   0.491 -32.406  1.00 73.80           C  
ATOM   4473  CD  ARG B 564     -26.943   1.347 -31.618  1.00 73.80           C  
ATOM   4474  NE  ARG B 564     -28.292   1.264 -32.171  1.00 73.80           N  
ATOM   4475  NH1 ARG B 564     -29.323   2.226 -30.341  1.00 73.80           N  
ATOM   4476  NH2 ARG B 564     -30.569   1.561 -32.146  1.00 73.80           N  
ATOM   4477  CZ  ARG B 564     -29.392   1.684 -31.551  1.00 73.80           C  
ATOM   4478  N   TYR B 565     -21.427  -1.164 -32.141  1.00 71.61           N  
ATOM   4479  CA  TYR B 565     -20.171  -1.486 -31.474  1.00 71.61           C  
ATOM   4480  C   TYR B 565     -19.046  -0.583 -31.964  1.00 71.61           C  
ATOM   4481  CB  TYR B 565     -19.800  -2.954 -31.707  1.00 71.61           C  
ATOM   4482  O   TYR B 565     -19.176   0.076 -32.998  1.00 71.61           O  
ATOM   4483  CG  TYR B 565     -19.274  -3.235 -33.094  1.00 71.61           C  
ATOM   4484  CD1 TYR B 565     -20.143  -3.491 -34.152  1.00 71.61           C  
ATOM   4485  CD2 TYR B 565     -17.907  -3.246 -33.348  1.00 71.61           C  
ATOM   4486  CE1 TYR B 565     -19.662  -3.752 -35.430  1.00 71.61           C  
ATOM   4487  CE2 TYR B 565     -17.415  -3.506 -34.623  1.00 71.61           C  
ATOM   4488  OH  TYR B 565     -17.817  -4.015 -36.920  1.00 71.61           O  
ATOM   4489  CZ  TYR B 565     -18.299  -3.757 -35.656  1.00 71.61           C  
ATOM   4490  N   SER B 566     -18.030  -0.282 -31.219  1.00 70.50           N  
ATOM   4491  CA  SER B 566     -16.709   0.204 -31.604  1.00 70.50           C  
ATOM   4492  C   SER B 566     -15.605  -0.639 -30.972  1.00 70.50           C  
ATOM   4493  CB  SER B 566     -16.537   1.669 -31.201  1.00 70.50           C  
ATOM   4494  O   SER B 566     -15.777  -1.176 -29.876  1.00 70.50           O  
ATOM   4495  OG  SER B 566     -15.325   2.193 -31.714  1.00 70.50           O  
ATOM   4496  N   VAL B 567     -14.538  -0.914 -31.828  1.00 72.51           N  
ATOM   4497  CA  VAL B 567     -13.450  -1.779 -31.384  1.00 72.51           C  
ATOM   4498  C   VAL B 567     -12.175  -0.957 -31.207  1.00 72.51           C  
ATOM   4499  CB  VAL B 567     -13.203  -2.936 -32.378  1.00 72.51           C  
ATOM   4500  O   VAL B 567     -11.861  -0.100 -32.037  1.00 72.51           O  
ATOM   4501  CG1 VAL B 567     -12.025  -3.795 -31.925  1.00 72.51           C  
ATOM   4502  CG2 VAL B 567     -14.463  -3.787 -32.529  1.00 72.51           C  
ATOM   4503  N   PHE B 568     -11.456  -1.014 -30.001  1.00 69.45           N  
ATOM   4504  CA  PHE B 568     -10.118  -0.475 -29.785  1.00 69.45           C  
ATOM   4505  C   PHE B 568      -9.108  -1.599 -29.588  1.00 69.45           C  
ATOM   4506  CB  PHE B 568     -10.104   0.462 -28.573  1.00 69.45           C  
ATOM   4507  O   PHE B 568      -9.276  -2.445 -28.708  1.00 69.45           O  
ATOM   4508  CG  PHE B 568      -8.806   1.202 -28.393  1.00 69.45           C  
ATOM   4509  CD1 PHE B 568      -7.889   0.802 -27.429  1.00 69.45           C  
ATOM   4510  CD2 PHE B 568      -8.503   2.299 -29.190  1.00 69.45           C  
ATOM   4511  CE1 PHE B 568      -6.687   1.486 -27.260  1.00 69.45           C  
ATOM   4512  CE2 PHE B 568      -7.304   2.987 -29.028  1.00 69.45           C  
ATOM   4513  CZ  PHE B 568      -6.398   2.579 -28.062  1.00 69.45           C  
ATOM   4514  N   GLY B 569      -8.057  -1.707 -30.504  1.00 66.41           N  
ATOM   4515  CA  GLY B 569      -7.060  -2.764 -30.457  1.00 66.41           C  
ATOM   4516  C   GLY B 569      -5.764  -2.333 -29.798  1.00 66.41           C  
ATOM   4517  O   GLY B 569      -5.227  -1.268 -30.109  1.00 66.41           O  
ATOM   4518  N   CYS B 570      -5.401  -2.984 -28.797  1.00 64.83           N  
ATOM   4519  CA  CYS B 570      -4.091  -2.830 -28.176  1.00 64.83           C  
ATOM   4520  C   CYS B 570      -3.067  -3.753 -28.827  1.00 64.83           C  
ATOM   4521  CB  CYS B 570      -4.170  -3.118 -26.678  1.00 64.83           C  
ATOM   4522  O   CYS B 570      -3.093  -4.966 -28.611  1.00 64.83           O  
ATOM   4523  SG  CYS B 570      -5.437  -2.160 -25.818  1.00 64.83           S  
ATOM   4524  N   GLY B 571      -2.266  -3.208 -29.687  1.00 58.60           N  
ATOM   4525  CA  GLY B 571      -1.308  -4.036 -30.401  1.00 58.60           C  
ATOM   4526  C   GLY B 571       0.130  -3.600 -30.193  1.00 58.60           C  
ATOM   4527  O   GLY B 571       0.399  -2.683 -29.415  1.00 58.60           O  
ATOM   4528  N   ASP B 572       1.083  -4.259 -30.587  1.00 57.41           N  
ATOM   4529  CA  ASP B 572       2.522  -4.013 -30.591  1.00 57.41           C  
ATOM   4530  C   ASP B 572       3.119  -4.275 -31.972  1.00 57.41           C  
ATOM   4531  CB  ASP B 572       3.218  -4.882 -29.543  1.00 57.41           C  
ATOM   4532  O   ASP B 572       3.117  -5.411 -32.450  1.00 57.41           O  
ATOM   4533  CG  ASP B 572       4.652  -4.458 -29.278  1.00 57.41           C  
ATOM   4534  OD1 ASP B 572       5.150  -4.662 -28.150  1.00 57.41           O  
ATOM   4535  OD2 ASP B 572       5.289  -3.913 -30.206  1.00 57.41           O  
ATOM   4536  N   LYS B 573       3.556  -3.254 -32.679  1.00 62.15           N  
ATOM   4537  CA  LYS B 573       4.048  -3.339 -34.051  1.00 62.15           C  
ATOM   4538  C   LYS B 573       5.303  -4.203 -34.133  1.00 62.15           C  
ATOM   4539  CB  LYS B 573       4.335  -1.943 -34.607  1.00 62.15           C  
ATOM   4540  O   LYS B 573       5.728  -4.589 -35.224  1.00 62.15           O  
ATOM   4541  CG  LYS B 573       3.096  -1.202 -35.087  1.00 62.15           C  
ATOM   4542  CD  LYS B 573       3.454   0.145 -35.702  1.00 62.15           C  
ATOM   4543  CE  LYS B 573       2.223   0.860 -36.242  1.00 62.15           C  
ATOM   4544  NZ  LYS B 573       2.541   2.248 -36.692  1.00 62.15           N  
ATOM   4545  N   ASN B 574       5.864  -4.453 -32.906  1.00 57.48           N  
ATOM   4546  CA  ASN B 574       6.939  -5.438 -32.919  1.00 57.48           C  
ATOM   4547  C   ASN B 574       6.449  -6.797 -33.410  1.00 57.48           C  
ATOM   4548  CB  ASN B 574       7.564  -5.570 -31.528  1.00 57.48           C  
ATOM   4549  O   ASN B 574       7.250  -7.640 -33.818  1.00 57.48           O  
ATOM   4550  CG  ASN B 574       8.390  -4.359 -31.142  1.00 57.48           C  
ATOM   4551  ND2 ASN B 574       8.308  -3.964 -29.876  1.00 57.48           N  
ATOM   4552  OD1 ASN B 574       9.094  -3.781 -31.974  1.00 57.48           O  
ATOM   4553  N   TRP B 575       5.164  -7.050 -33.393  1.00 55.61           N  
ATOM   4554  CA  TRP B 575       4.486  -8.197 -33.988  1.00 55.61           C  
ATOM   4555  C   TRP B 575       3.749  -7.794 -35.260  1.00 55.61           C  
ATOM   4556  CB  TRP B 575       3.505  -8.819 -32.990  1.00 55.61           C  
ATOM   4557  O   TRP B 575       2.518  -7.849 -35.316  1.00 55.61           O  
ATOM   4558  CG  TRP B 575       4.167  -9.546 -31.858  1.00 55.61           C  
ATOM   4559  CD1 TRP B 575       4.478 -10.876 -31.802  1.00 55.61           C  
ATOM   4560  CD2 TRP B 575       4.594  -8.981 -30.614  1.00 55.61           C  
ATOM   4561  CE2 TRP B 575       5.158 -10.028 -29.852  1.00 55.61           C  
ATOM   4562  CE3 TRP B 575       4.557  -7.690 -30.071  1.00 55.61           C  
ATOM   4563  NE1 TRP B 575       5.075 -11.173 -30.599  1.00 55.61           N  
ATOM   4564  CH2 TRP B 575       5.630  -8.551 -28.064  1.00 55.61           C  
ATOM   4565  CZ2 TRP B 575       5.680  -9.823 -28.573  1.00 55.61           C  
ATOM   4566  CZ3 TRP B 575       5.077  -7.488 -28.797  1.00 55.61           C  
ATOM   4567  N   ALA B 576       4.708  -7.561 -36.127  1.00 51.48           N  
ATOM   4568  CA  ALA B 576       4.206  -6.879 -37.317  1.00 51.48           C  
ATOM   4569  C   ALA B 576       3.203  -7.751 -38.067  1.00 51.48           C  
ATOM   4570  CB  ALA B 576       5.362  -6.492 -38.236  1.00 51.48           C  
ATOM   4571  O   ALA B 576       2.182  -7.257 -38.552  1.00 51.48           O  
ATOM   4572  N   THR B 577       3.349  -9.154 -38.039  1.00 56.17           N  
ATOM   4573  CA  THR B 577       2.525 -10.023 -38.872  1.00 56.17           C  
ATOM   4574  C   THR B 577       1.162 -10.256 -38.227  1.00 56.17           C  
ATOM   4575  CB  THR B 577       3.215 -11.376 -39.123  1.00 56.17           C  
ATOM   4576  O   THR B 577       0.190 -10.578 -38.915  1.00 56.17           O  
ATOM   4577  CG2 THR B 577       4.451 -11.209 -40.001  1.00 56.17           C  
ATOM   4578  OG1 THR B 577       3.609 -11.945 -37.867  1.00 56.17           O  
ATOM   4579  N   THR B 578       1.182  -9.998 -37.037  1.00 62.78           N  
ATOM   4580  CA  THR B 578      -0.072 -10.288 -36.350  1.00 62.78           C  
ATOM   4581  C   THR B 578      -0.598  -9.046 -35.637  1.00 62.78           C  
ATOM   4582  CB  THR B 578       0.100 -11.433 -35.334  1.00 62.78           C  
ATOM   4583  O   THR B 578      -1.485  -9.141 -34.786  1.00 62.78           O  
ATOM   4584  CG2 THR B 578       0.429 -12.746 -36.036  1.00 62.78           C  
ATOM   4585  OG1 THR B 578       1.163 -11.107 -34.431  1.00 62.78           O  
ATOM   4586  N   TYR B 579       0.136  -7.763 -36.160  1.00 58.88           N  
ATOM   4587  CA  TYR B 579      -0.244  -6.515 -35.508  1.00 58.88           C  
ATOM   4588  C   TYR B 579      -1.737  -6.250 -35.663  1.00 58.88           C  
ATOM   4589  CB  TYR B 579       0.557  -5.342 -36.083  1.00 58.88           C  
ATOM   4590  O   TYR B 579      -2.252  -6.203 -36.783  1.00 58.88           O  
ATOM   4591  CG  TYR B 579       0.272  -4.023 -35.407  1.00 58.88           C  
ATOM   4592  CD1 TYR B 579      -0.349  -2.984 -36.096  1.00 58.88           C  
ATOM   4593  CD2 TYR B 579       0.624  -3.813 -34.078  1.00 58.88           C  
ATOM   4594  CE1 TYR B 579      -0.612  -1.766 -35.478  1.00 58.88           C  
ATOM   4595  CE2 TYR B 579       0.366  -2.599 -33.449  1.00 58.88           C  
ATOM   4596  OH  TYR B 579      -0.509  -0.380 -33.539  1.00 58.88           O  
ATOM   4597  CZ  TYR B 579      -0.252  -1.584 -34.156  1.00 58.88           C  
ATOM   4598  N   GLN B 580      -2.614  -6.354 -34.473  1.00 70.13           N  
ATOM   4599  CA  GLN B 580      -4.021  -5.972 -34.411  1.00 70.13           C  
ATOM   4600  C   GLN B 580      -4.910  -7.041 -35.040  1.00 70.13           C  
ATOM   4601  CB  GLN B 580      -4.244  -4.628 -35.106  1.00 70.13           C  
ATOM   4602  O   GLN B 580      -6.049  -6.763 -35.422  1.00 70.13           O  
ATOM   4603  CG  GLN B 580      -3.575  -3.454 -34.403  1.00 70.13           C  
ATOM   4604  CD  GLN B 580      -4.316  -3.018 -33.153  1.00 70.13           C  
ATOM   4605  NE2 GLN B 580      -3.786  -2.009 -32.471  1.00 70.13           N  
ATOM   4606  OE1 GLN B 580      -5.357  -3.584 -32.804  1.00 70.13           O  
ATOM   4607  N   LYS B 581      -4.368  -8.297 -35.218  1.00 69.64           N  
ATOM   4608  CA  LYS B 581      -5.096  -9.338 -35.938  1.00 69.64           C  
ATOM   4609  C   LYS B 581      -6.451  -9.610 -35.291  1.00 69.64           C  
ATOM   4610  CB  LYS B 581      -4.274 -10.627 -35.995  1.00 69.64           C  
ATOM   4611  O   LYS B 581      -7.468  -9.699 -35.982  1.00 69.64           O  
ATOM   4612  CG  LYS B 581      -4.859 -11.695 -36.908  1.00 69.64           C  
ATOM   4613  CD  LYS B 581      -3.924 -12.889 -37.041  1.00 69.64           C  
ATOM   4614  CE  LYS B 581      -4.505 -13.956 -37.959  1.00 69.64           C  
ATOM   4615  NZ  LYS B 581      -3.580 -15.118 -38.114  1.00 69.64           N  
ATOM   4616  N   VAL B 582      -6.560  -9.699 -33.986  1.00 71.88           N  
ATOM   4617  CA  VAL B 582      -7.783 -10.076 -33.285  1.00 71.88           C  
ATOM   4618  C   VAL B 582      -8.757  -8.900 -33.276  1.00 71.88           C  
ATOM   4619  CB  VAL B 582      -7.490 -10.536 -31.840  1.00 71.88           C  
ATOM   4620  O   VAL B 582      -9.929  -9.054 -33.628  1.00 71.88           O  
ATOM   4621  CG1 VAL B 582      -8.790 -10.756 -31.069  1.00 71.88           C  
ATOM   4622  CG2 VAL B 582      -6.648 -11.811 -31.847  1.00 71.88           C  
ATOM   4623  N   PRO B 583      -8.258  -7.706 -32.927  1.00 74.15           N  
ATOM   4624  CA  PRO B 583      -9.198  -6.584 -32.990  1.00 74.15           C  
ATOM   4625  C   PRO B 583      -9.756  -6.360 -34.393  1.00 74.15           C  
ATOM   4626  CB  PRO B 583      -8.352  -5.390 -32.542  1.00 74.15           C  
ATOM   4627  O   PRO B 583     -10.941  -6.053 -34.548  1.00 74.15           O  
ATOM   4628  CG  PRO B 583      -7.237  -5.989 -31.746  1.00 74.15           C  
ATOM   4629  CD  PRO B 583      -6.921  -7.343 -32.312  1.00 74.15           C  
ATOM   4630  N   ALA B 584      -8.933  -6.490 -35.443  1.00 73.25           N  
ATOM   4631  CA  ALA B 584      -9.372  -6.350 -36.829  1.00 73.25           C  
ATOM   4632  C   ALA B 584     -10.404  -7.415 -37.188  1.00 73.25           C  
ATOM   4633  CB  ALA B 584      -8.177  -6.431 -37.776  1.00 73.25           C  
ATOM   4634  O   ALA B 584     -11.415  -7.117 -37.830  1.00 73.25           O  
ATOM   4635  N   PHE B 585     -10.164  -8.657 -36.710  1.00 72.00           N  
ATOM   4636  CA  PHE B 585     -11.101  -9.747 -36.956  1.00 72.00           C  
ATOM   4637  C   PHE B 585     -12.454  -9.452 -36.321  1.00 72.00           C  
ATOM   4638  CB  PHE B 585     -10.544 -11.068 -36.416  1.00 72.00           C  
ATOM   4639  O   PHE B 585     -13.494  -9.603 -36.966  1.00 72.00           O  
ATOM   4640  CG  PHE B 585     -11.523 -12.210 -36.479  1.00 72.00           C  
ATOM   4641  CD1 PHE B 585     -12.194 -12.632 -35.338  1.00 72.00           C  
ATOM   4642  CD2 PHE B 585     -11.771 -12.861 -37.680  1.00 72.00           C  
ATOM   4643  CE1 PHE B 585     -13.100 -13.689 -35.394  1.00 72.00           C  
ATOM   4644  CE2 PHE B 585     -12.675 -13.918 -37.744  1.00 72.00           C  
ATOM   4645  CZ  PHE B 585     -13.338 -14.331 -36.600  1.00 72.00           C  
ATOM   4646  N   ILE B 586     -12.377  -8.975 -35.167  1.00 76.74           N  
ATOM   4647  CA  ILE B 586     -13.619  -8.702 -34.453  1.00 76.74           C  
ATOM   4648  C   ILE B 586     -14.365  -7.557 -35.135  1.00 76.74           C  
ATOM   4649  CB  ILE B 586     -13.356  -8.361 -32.969  1.00 76.74           C  
ATOM   4650  O   ILE B 586     -15.560  -7.669 -35.421  1.00 76.74           O  
ATOM   4651  CG1 ILE B 586     -12.872  -9.604 -32.214  1.00 76.74           C  
ATOM   4652  CG2 ILE B 586     -14.614  -7.779 -32.318  1.00 76.74           C  
ATOM   4653  CD1 ILE B 586     -12.426  -9.326 -30.785  1.00 76.74           C  
ATOM   4654  N   ASP B 587     -13.644  -6.480 -35.495  1.00 74.68           N  
ATOM   4655  CA  ASP B 587     -14.251  -5.318 -36.137  1.00 74.68           C  
ATOM   4656  C   ASP B 587     -14.851  -5.689 -37.491  1.00 74.68           C  
ATOM   4657  CB  ASP B 587     -13.220  -4.200 -36.307  1.00 74.68           C  
ATOM   4658  O   ASP B 587     -16.021  -5.407 -37.756  1.00 74.68           O  
ATOM   4659  CG  ASP B 587     -13.820  -2.921 -36.864  1.00 74.68           C  
ATOM   4660  OD1 ASP B 587     -13.436  -2.501 -37.977  1.00 74.68           O  
ATOM   4661  OD2 ASP B 587     -14.682  -2.325 -36.182  1.00 74.68           O  
ATOM   4662  N   GLU B 588     -14.141  -6.415 -38.199  1.00 78.30           N  
ATOM   4663  CA  GLU B 588     -14.548  -6.748 -39.560  1.00 78.30           C  
ATOM   4664  C   GLU B 588     -15.677  -7.775 -39.563  1.00 78.30           C  
ATOM   4665  CB  GLU B 588     -13.357  -7.274 -40.365  1.00 78.30           C  
ATOM   4666  O   GLU B 588     -16.615  -7.673 -40.356  1.00 78.30           O  
ATOM   4667  CG  GLU B 588     -12.322  -6.210 -40.698  1.00 78.30           C  
ATOM   4668  CD  GLU B 588     -11.051  -6.779 -41.309  1.00 78.30           C  
ATOM   4669  OE1 GLU B 588     -10.069  -6.022 -41.481  1.00 78.30           O  
ATOM   4670  OE2 GLU B 588     -11.038  -7.991 -41.620  1.00 78.30           O  
ATOM   4671  N   THR B 589     -15.543  -8.764 -38.596  1.00 76.51           N  
ATOM   4672  CA  THR B 589     -16.560  -9.809 -38.539  1.00 76.51           C  
ATOM   4673  C   THR B 589     -17.878  -9.252 -38.008  1.00 76.51           C  
ATOM   4674  CB  THR B 589     -16.104 -10.985 -37.656  1.00 76.51           C  
ATOM   4675  O   THR B 589     -18.951  -9.603 -38.503  1.00 76.51           O  
ATOM   4676  CG2 THR B 589     -17.102 -12.137 -37.716  1.00 76.51           C  
ATOM   4677  OG1 THR B 589     -14.827 -11.449 -38.110  1.00 76.51           O  
ATOM   4678  N   LEU B 590     -17.832  -8.365 -37.100  1.00 75.22           N  
ATOM   4679  CA  LEU B 590     -19.049  -7.720 -36.619  1.00 75.22           C  
ATOM   4680  C   LEU B 590     -19.698  -6.890 -37.722  1.00 75.22           C  
ATOM   4681  CB  LEU B 590     -18.744  -6.833 -35.409  1.00 75.22           C  
ATOM   4682  O   LEU B 590     -20.908  -6.982 -37.943  1.00 75.22           O  
ATOM   4683  CG  LEU B 590     -18.547  -7.551 -34.074  1.00 75.22           C  
ATOM   4684  CD1 LEU B 590     -18.034  -6.577 -33.018  1.00 75.22           C  
ATOM   4685  CD2 LEU B 590     -19.848  -8.203 -33.620  1.00 75.22           C  
ATOM   4686  N   ALA B 591     -18.842  -6.072 -38.394  1.00 75.30           N  
ATOM   4687  CA  ALA B 591     -19.356  -5.257 -39.492  1.00 75.30           C  
ATOM   4688  C   ALA B 591     -19.943  -6.133 -40.596  1.00 75.30           C  
ATOM   4689  CB  ALA B 591     -18.253  -4.365 -40.055  1.00 75.30           C  
ATOM   4690  O   ALA B 591     -21.043  -5.870 -41.087  1.00 75.30           O  
ATOM   4691  N   ALA B 592     -19.349  -7.257 -40.901  1.00 75.90           N  
ATOM   4692  CA  ALA B 592     -19.771  -8.160 -41.968  1.00 75.90           C  
ATOM   4693  C   ALA B 592     -21.082  -8.856 -41.611  1.00 75.90           C  
ATOM   4694  CB  ALA B 592     -18.684  -9.194 -42.252  1.00 75.90           C  
ATOM   4695  O   ALA B 592     -21.894  -9.153 -42.490  1.00 75.90           O  
ATOM   4696  N   LYS B 593     -21.259  -8.982 -40.421  1.00 72.47           N  
ATOM   4697  CA  LYS B 593     -22.459  -9.698 -39.997  1.00 72.47           C  
ATOM   4698  C   LYS B 593     -23.584  -8.728 -39.651  1.00 72.47           C  
ATOM   4699  CB  LYS B 593     -22.153 -10.596 -38.798  1.00 72.47           C  
ATOM   4700  O   LYS B 593     -24.643  -9.142 -39.173  1.00 72.47           O  
ATOM   4701  CG  LYS B 593     -21.293 -11.806 -39.133  1.00 72.47           C  
ATOM   4702  CD  LYS B 593     -21.096 -12.705 -37.919  1.00 72.47           C  
ATOM   4703  CE  LYS B 593     -20.330 -13.971 -38.279  1.00 72.47           C  
ATOM   4704  NZ  LYS B 593     -20.335 -14.959 -37.159  1.00 72.47           N  
ATOM   4705  N   GLY B 594     -23.391  -7.567 -39.821  1.00 73.27           N  
ATOM   4706  CA  GLY B 594     -24.491  -6.618 -39.783  1.00 73.27           C  
ATOM   4707  C   GLY B 594     -24.496  -5.759 -38.533  1.00 73.27           C  
ATOM   4708  O   GLY B 594     -25.431  -4.987 -38.307  1.00 73.27           O  
ATOM   4709  N   ALA B 595     -23.510  -5.940 -37.569  1.00 69.26           N  
ATOM   4710  CA  ALA B 595     -23.391  -5.013 -36.446  1.00 69.26           C  
ATOM   4711  C   ALA B 595     -23.032  -3.611 -36.929  1.00 69.26           C  
ATOM   4712  CB  ALA B 595     -22.347  -5.514 -35.451  1.00 69.26           C  
ATOM   4713  O   ALA B 595     -22.468  -3.446 -38.013  1.00 69.26           O  
ATOM   4714  N   GLU B 596     -23.539  -2.586 -36.183  1.00 73.31           N  
ATOM   4715  CA  GLU B 596     -23.334  -1.202 -36.599  1.00 73.31           C  
ATOM   4716  C   GLU B 596     -22.126  -0.588 -35.896  1.00 73.31           C  
ATOM   4717  CB  GLU B 596     -24.585  -0.366 -36.321  1.00 73.31           C  
ATOM   4718  O   GLU B 596     -22.130  -0.423 -34.675  1.00 73.31           O  
ATOM   4719  CG  GLU B 596     -25.781  -0.742 -37.183  1.00 73.31           C  
ATOM   4720  CD  GLU B 596     -27.022   0.082 -36.881  1.00 73.31           C  
ATOM   4721  OE1 GLU B 596     -28.132  -0.314 -37.304  1.00 73.31           O  
ATOM   4722  OE2 GLU B 596     -26.884   1.133 -36.216  1.00 73.31           O  
ATOM   4723  N   ASN B 597     -21.062  -0.326 -36.826  1.00 68.40           N  
ATOM   4724  CA  ASN B 597     -19.888   0.378 -36.321  1.00 68.40           C  
ATOM   4725  C   ASN B 597     -20.203   1.837 -36.003  1.00 68.40           C  
ATOM   4726  CB  ASN B 597     -18.737   0.290 -37.326  1.00 68.40           C  
ATOM   4727  O   ASN B 597     -20.581   2.603 -36.891  1.00 68.40           O  
ATOM   4728  CG  ASN B 597     -17.420   0.771 -36.748  1.00 68.40           C  
ATOM   4729  ND2 ASN B 597     -16.358   0.008 -36.978  1.00 68.40           N  
ATOM   4730  OD1 ASN B 597     -17.358   1.819 -36.101  1.00 68.40           O  
ATOM   4731  N   ILE B 598     -20.039   2.180 -34.750  1.00 68.88           N  
ATOM   4732  CA  ILE B 598     -20.455   3.523 -34.360  1.00 68.88           C  
ATOM   4733  C   ILE B 598     -19.241   4.449 -34.325  1.00 68.88           C  
ATOM   4734  CB  ILE B 598     -21.166   3.519 -32.989  1.00 68.88           C  
ATOM   4735  O   ILE B 598     -19.387   5.672 -34.266  1.00 68.88           O  
ATOM   4736  CG1 ILE B 598     -20.307   2.798 -31.944  1.00 68.88           C  
ATOM   4737  CG2 ILE B 598     -22.550   2.873 -33.100  1.00 68.88           C  
ATOM   4738  CD1 ILE B 598     -20.860   2.876 -30.527  1.00 68.88           C  
ATOM   4739  N   ALA B 599     -18.133   3.978 -34.299  1.00 71.69           N  
ATOM   4740  CA  ALA B 599     -16.861   4.691 -34.381  1.00 71.69           C  
ATOM   4741  C   ALA B 599     -15.788   3.826 -35.035  1.00 71.69           C  
ATOM   4742  CB  ALA B 599     -16.410   5.135 -32.992  1.00 71.69           C  
ATOM   4743  O   ALA B 599     -15.858   2.595 -34.984  1.00 71.69           O  
ATOM   4744  N   ASP B 600     -14.690   4.418 -35.717  1.00 74.24           N  
ATOM   4745  CA  ASP B 600     -13.611   3.688 -36.375  1.00 74.24           C  
ATOM   4746  C   ASP B 600     -12.781   2.902 -35.361  1.00 74.24           C  
ATOM   4747  CB  ASP B 600     -12.713   4.648 -37.158  1.00 74.24           C  
ATOM   4748  O   ASP B 600     -12.615   3.335 -34.219  1.00 74.24           O  
ATOM   4749  CG  ASP B 600     -13.398   5.239 -38.377  1.00 74.24           C  
ATOM   4750  OD1 ASP B 600     -13.004   6.337 -38.826  1.00 74.24           O  
ATOM   4751  OD2 ASP B 600     -14.342   4.602 -38.893  1.00 74.24           O  
ATOM   4752  N   ARG B 601     -12.364   1.797 -35.893  1.00 69.97           N  
ATOM   4753  CA  ARG B 601     -11.492   0.994 -35.042  1.00 69.97           C  
ATOM   4754  C   ARG B 601     -10.224   1.760 -34.679  1.00 69.97           C  
ATOM   4755  CB  ARG B 601     -11.130  -0.323 -35.732  1.00 69.97           C  
ATOM   4756  O   ARG B 601      -9.605   2.389 -35.539  1.00 69.97           O  
ATOM   4757  CG  ARG B 601     -10.244  -1.233 -34.896  1.00 69.97           C  
ATOM   4758  CD  ARG B 601     -10.049  -2.591 -35.556  1.00 69.97           C  
ATOM   4759  NE  ARG B 601      -9.263  -2.487 -36.782  1.00 69.97           N  
ATOM   4760  NH1 ARG B 601      -8.285  -4.570 -36.578  1.00 69.97           N  
ATOM   4761  NH2 ARG B 601      -7.777  -3.230 -38.367  1.00 69.97           N  
ATOM   4762  CZ  ARG B 601      -8.444  -3.429 -37.239  1.00 69.97           C  
ATOM   4763  N   GLY B 602      -9.957   1.934 -33.204  1.00 67.65           N  
ATOM   4764  CA  GLY B 602      -8.676   2.456 -32.757  1.00 67.65           C  
ATOM   4765  C   GLY B 602      -7.583   1.405 -32.720  1.00 67.65           C  
ATOM   4766  O   GLY B 602      -7.847   0.238 -32.426  1.00 67.65           O  
ATOM   4767  N   GLU B 603      -6.417   1.586 -33.211  1.00 68.86           N  
ATOM   4768  CA  GLU B 603      -5.252   0.709 -33.154  1.00 68.86           C  
ATOM   4769  C   GLU B 603      -4.082   1.390 -32.451  1.00 68.86           C  
ATOM   4770  CB  GLU B 603      -4.838   0.272 -34.562  1.00 68.86           C  
ATOM   4771  O   GLU B 603      -3.584   2.417 -32.916  1.00 68.86           O  
ATOM   4772  CG  GLU B 603      -5.910  -0.516 -35.301  1.00 68.86           C  
ATOM   4773  CD  GLU B 603      -5.498  -0.912 -36.710  1.00 68.86           C  
ATOM   4774  OE1 GLU B 603      -6.268  -1.629 -37.389  1.00 68.86           O  
ATOM   4775  OE2 GLU B 603      -4.397  -0.501 -37.140  1.00 68.86           O  
ATOM   4776  N   ALA B 604      -3.855   1.037 -31.142  1.00 66.16           N  
ATOM   4777  CA  ALA B 604      -2.742   1.617 -30.395  1.00 66.16           C  
ATOM   4778  C   ALA B 604      -1.559   0.655 -30.338  1.00 66.16           C  
ATOM   4779  CB  ALA B 604      -3.186   1.992 -28.983  1.00 66.16           C  
ATOM   4780  O   ALA B 604      -1.743  -0.559 -30.217  1.00 66.16           O  
ATOM   4781  N   ASP B 605      -0.327   1.162 -30.624  1.00 61.05           N  
ATOM   4782  CA  ASP B 605       0.927   0.418 -30.559  1.00 61.05           C  
ATOM   4783  C   ASP B 605       1.583   0.565 -29.188  1.00 61.05           C  
ATOM   4784  CB  ASP B 605       1.888   0.887 -31.654  1.00 61.05           C  
ATOM   4785  O   ASP B 605       1.962   1.669 -28.790  1.00 61.05           O  
ATOM   4786  CG  ASP B 605       3.171   0.077 -31.704  1.00 61.05           C  
ATOM   4787  OD1 ASP B 605       4.082   0.425 -32.486  1.00 61.05           O  
ATOM   4788  OD2 ASP B 605       3.272  -0.919 -30.956  1.00 61.05           O  
ATOM   4789  N   ALA B 606       1.652  -0.536 -28.400  1.00 54.20           N  
ATOM   4790  CA  ALA B 606       2.210  -0.537 -27.050  1.00 54.20           C  
ATOM   4791  C   ALA B 606       3.650  -0.033 -27.051  1.00 54.20           C  
ATOM   4792  CB  ALA B 606       2.141  -1.938 -26.446  1.00 54.20           C  
ATOM   4793  O   ALA B 606       4.152   0.435 -26.026  1.00 54.20           O  
ATOM   4794  N   SER B 607       4.322  -0.222 -28.281  1.00 56.52           N  
ATOM   4795  CA  SER B 607       5.721   0.183 -28.369  1.00 56.52           C  
ATOM   4796  C   SER B 607       5.848   1.647 -28.776  1.00 56.52           C  
ATOM   4797  CB  SER B 607       6.473  -0.699 -29.366  1.00 56.52           C  
ATOM   4798  O   SER B 607       6.956   2.147 -28.977  1.00 56.52           O  
ATOM   4799  OG  SER B 607       5.887  -0.615 -30.654  1.00 56.52           O  
ATOM   4800  N   ASP B 608       4.762   2.309 -28.850  1.00 53.92           N  
ATOM   4801  CA  ASP B 608       4.729   3.727 -29.193  1.00 53.92           C  
ATOM   4802  C   ASP B 608       3.819   4.501 -28.243  1.00 53.92           C  
ATOM   4803  CB  ASP B 608       4.266   3.918 -30.639  1.00 53.92           C  
ATOM   4804  O   ASP B 608       3.615   4.091 -27.099  1.00 53.92           O  
ATOM   4805  CG  ASP B 608       4.792   5.198 -31.266  1.00 53.92           C  
ATOM   4806  OD1 ASP B 608       4.532   5.442 -32.464  1.00 53.92           O  
ATOM   4807  OD2 ASP B 608       5.475   5.967 -30.556  1.00 53.92           O  
ATOM   4808  N   ASP B 609       3.365   5.540 -28.618  1.00 56.81           N  
ATOM   4809  CA  ASP B 609       2.514   6.367 -27.767  1.00 56.81           C  
ATOM   4810  C   ASP B 609       1.106   5.784 -27.666  1.00 56.81           C  
ATOM   4811  CB  ASP B 609       2.453   7.800 -28.300  1.00 56.81           C  
ATOM   4812  O   ASP B 609       0.151   6.361 -28.191  1.00 56.81           O  
ATOM   4813  CG  ASP B 609       1.791   8.765 -27.333  1.00 56.81           C  
ATOM   4814  OD1 ASP B 609       1.512   9.920 -27.719  1.00 56.81           O  
ATOM   4815  OD2 ASP B 609       1.548   8.367 -26.173  1.00 56.81           O  
ATOM   4816  N   PHE B 610       1.025   4.636 -27.065  1.00 59.70           N  
ATOM   4817  CA  PHE B 610      -0.244   3.948 -26.862  1.00 59.70           C  
ATOM   4818  C   PHE B 610      -1.282   4.891 -26.264  1.00 59.70           C  
ATOM   4819  CB  PHE B 610      -0.057   2.730 -25.952  1.00 59.70           C  
ATOM   4820  O   PHE B 610      -2.399   4.997 -26.774  1.00 59.70           O  
ATOM   4821  CG  PHE B 610      -1.302   1.900 -25.785  1.00 59.70           C  
ATOM   4822  CD1 PHE B 610      -2.270   2.255 -24.853  1.00 59.70           C  
ATOM   4823  CD2 PHE B 610      -1.504   0.766 -26.559  1.00 59.70           C  
ATOM   4824  CE1 PHE B 610      -3.423   1.490 -24.696  1.00 59.70           C  
ATOM   4825  CE2 PHE B 610      -2.654  -0.004 -26.408  1.00 59.70           C  
ATOM   4826  CZ  PHE B 610      -3.611   0.359 -25.475  1.00 59.70           C  
ATOM   4827  N   GLU B 611      -0.902   5.610 -25.131  1.00 53.64           N  
ATOM   4828  CA  GLU B 611      -1.825   6.490 -24.420  1.00 53.64           C  
ATOM   4829  C   GLU B 611      -2.336   7.604 -25.329  1.00 53.64           C  
ATOM   4830  CB  GLU B 611      -1.152   7.089 -23.182  1.00 53.64           C  
ATOM   4831  O   GLU B 611      -3.527   7.923 -25.320  1.00 53.64           O  
ATOM   4832  CG  GLU B 611      -2.131   7.625 -22.148  1.00 53.64           C  
ATOM   4833  CD  GLU B 611      -1.449   8.207 -20.920  1.00 53.64           C  
ATOM   4834  OE1 GLU B 611      -2.146   8.785 -20.055  1.00 53.64           O  
ATOM   4835  OE2 GLU B 611      -0.207   8.085 -20.823  1.00 53.64           O  
ATOM   4836  N   GLY B 612      -1.459   8.261 -26.107  1.00 57.59           N  
ATOM   4837  CA  GLY B 612      -1.857   9.309 -27.034  1.00 57.59           C  
ATOM   4838  C   GLY B 612      -2.859   8.839 -28.071  1.00 57.59           C  
ATOM   4839  O   GLY B 612      -3.851   9.522 -28.338  1.00 57.59           O  
ATOM   4840  N   THR B 613      -2.681   7.665 -28.662  1.00 63.59           N  
ATOM   4841  CA  THR B 613      -3.578   7.084 -29.655  1.00 63.59           C  
ATOM   4842  C   THR B 613      -4.930   6.751 -29.032  1.00 63.59           C  
ATOM   4843  CB  THR B 613      -2.971   5.814 -30.280  1.00 63.59           C  
ATOM   4844  O   THR B 613      -5.976   6.984 -29.642  1.00 63.59           O  
ATOM   4845  CG2 THR B 613      -3.874   5.255 -31.375  1.00 63.59           C  
ATOM   4846  OG1 THR B 613      -1.693   6.131 -30.846  1.00 63.59           O  
ATOM   4847  N   TYR B 614      -4.825   6.171 -27.834  1.00 59.57           N  
ATOM   4848  CA  TYR B 614      -6.056   5.855 -27.119  1.00 59.57           C  
ATOM   4849  C   TYR B 614      -6.857   7.118 -26.828  1.00 59.57           C  
ATOM   4850  CB  TYR B 614      -5.745   5.122 -25.810  1.00 59.57           C  
ATOM   4851  O   TYR B 614      -8.070   7.157 -27.050  1.00 59.57           O  
ATOM   4852  CG  TYR B 614      -6.948   4.935 -24.918  1.00 59.57           C  
ATOM   4853  CD1 TYR B 614      -6.995   5.511 -23.651  1.00 59.57           C  
ATOM   4854  CD2 TYR B 614      -8.038   4.182 -25.340  1.00 59.57           C  
ATOM   4855  CE1 TYR B 614      -8.101   5.340 -22.824  1.00 59.57           C  
ATOM   4856  CE2 TYR B 614      -9.149   4.004 -24.522  1.00 59.57           C  
ATOM   4857  OH  TYR B 614     -10.268   4.414 -22.454  1.00 59.57           O  
ATOM   4858  CZ  TYR B 614      -9.171   4.587 -23.268  1.00 59.57           C  
ATOM   4859  N   GLU B 615      -6.182   8.139 -26.308  1.00 61.62           N  
ATOM   4860  CA  GLU B 615      -6.859   9.390 -25.976  1.00 61.62           C  
ATOM   4861  C   GLU B 615      -7.504  10.013 -27.211  1.00 61.62           C  
ATOM   4862  CB  GLU B 615      -5.879  10.378 -25.339  1.00 61.62           C  
ATOM   4863  O   GLU B 615      -8.639  10.491 -27.150  1.00 61.62           O  
ATOM   4864  CG  GLU B 615      -5.558  10.074 -23.883  1.00 61.62           C  
ATOM   4865  CD  GLU B 615      -4.574  11.056 -23.267  1.00 61.62           C  
ATOM   4866  OE1 GLU B 615      -4.255  10.922 -22.064  1.00 61.62           O  
ATOM   4867  OE2 GLU B 615      -4.119  11.967 -23.994  1.00 61.62           O  
ATOM   4868  N   GLU B 616      -6.831  10.052 -28.382  1.00 66.63           N  
ATOM   4869  CA  GLU B 616      -7.361  10.588 -29.632  1.00 66.63           C  
ATOM   4870  C   GLU B 616      -8.577   9.794 -30.101  1.00 66.63           C  
ATOM   4871  CB  GLU B 616      -6.282  10.588 -30.718  1.00 66.63           C  
ATOM   4872  O   GLU B 616      -9.597  10.375 -30.475  1.00 66.63           O  
ATOM   4873  CG  GLU B 616      -6.442  11.700 -31.744  1.00 66.63           C  
ATOM   4874  CD  GLU B 616      -5.339  11.715 -32.790  1.00 66.63           C  
ATOM   4875  OE1 GLU B 616      -5.386  12.563 -33.710  1.00 66.63           O  
ATOM   4876  OE2 GLU B 616      -4.421  10.871 -32.690  1.00 66.63           O  
ATOM   4877  N   TRP B 617      -8.376   8.531 -30.056  1.00 64.09           N  
ATOM   4878  CA  TRP B 617      -9.482   7.666 -30.455  1.00 64.09           C  
ATOM   4879  C   TRP B 617     -10.688   7.868 -29.543  1.00 64.09           C  
ATOM   4880  CB  TRP B 617      -9.051   6.197 -30.434  1.00 64.09           C  
ATOM   4881  O   TRP B 617     -11.824   7.956 -30.015  1.00 64.09           O  
ATOM   4882  CG  TRP B 617     -10.142   5.237 -30.805  1.00 64.09           C  
ATOM   4883  CD1 TRP B 617     -10.542   4.892 -32.066  1.00 64.09           C  
ATOM   4884  CD2 TRP B 617     -10.975   4.502 -29.904  1.00 64.09           C  
ATOM   4885  CE2 TRP B 617     -11.860   3.729 -30.689  1.00 64.09           C  
ATOM   4886  CE3 TRP B 617     -11.060   4.420 -28.508  1.00 64.09           C  
ATOM   4887  NE1 TRP B 617     -11.575   3.986 -32.003  1.00 64.09           N  
ATOM   4888  CH2 TRP B 617     -12.879   2.824 -28.755  1.00 64.09           C  
ATOM   4889  CZ2 TRP B 617     -12.818   2.885 -30.123  1.00 64.09           C  
ATOM   4890  CZ3 TRP B 617     -12.014   3.580 -27.946  1.00 64.09           C  
ATOM   4891  N   ARG B 618     -10.384   7.844 -28.221  1.00 61.80           N  
ATOM   4892  CA  ARG B 618     -11.442   7.982 -27.226  1.00 61.80           C  
ATOM   4893  C   ARG B 618     -12.224   9.274 -27.434  1.00 61.80           C  
ATOM   4894  CB  ARG B 618     -10.859   7.944 -25.811  1.00 61.80           C  
ATOM   4895  O   ARG B 618     -13.454   9.283 -27.347  1.00 61.80           O  
ATOM   4896  CG  ARG B 618     -11.909   7.979 -24.712  1.00 61.80           C  
ATOM   4897  CD  ARG B 618     -11.275   8.048 -23.329  1.00 61.80           C  
ATOM   4898  NE  ARG B 618     -10.500   9.273 -23.152  1.00 61.80           N  
ATOM   4899  NH1 ARG B 618      -9.689   8.704 -21.065  1.00 61.80           N  
ATOM   4900  NH2 ARG B 618      -9.100  10.701 -22.023  1.00 61.80           N  
ATOM   4901  CZ  ARG B 618      -9.765   9.557 -22.081  1.00 61.80           C  
ATOM   4902  N   GLU B 619     -11.484  10.450 -27.727  1.00 63.71           N  
ATOM   4903  CA  GLU B 619     -12.140  11.735 -27.946  1.00 63.71           C  
ATOM   4904  C   GLU B 619     -13.060  11.685 -29.163  1.00 63.71           C  
ATOM   4905  CB  GLU B 619     -11.102  12.847 -28.118  1.00 63.71           C  
ATOM   4906  O   GLU B 619     -14.204  12.139 -29.101  1.00 63.71           O  
ATOM   4907  CG  GLU B 619     -10.514  13.347 -26.806  1.00 63.71           C  
ATOM   4908  CD  GLU B 619      -9.519  14.482 -26.989  1.00 63.71           C  
ATOM   4909  OE1 GLU B 619      -8.939  14.949 -25.982  1.00 63.71           O  
ATOM   4910  OE2 GLU B 619      -9.318  14.909 -28.148  1.00 63.71           O  
ATOM   4911  N   HIS B 620     -12.588  11.033 -30.158  1.00 69.14           N  
ATOM   4912  CA  HIS B 620     -13.388  10.908 -31.372  1.00 69.14           C  
ATOM   4913  C   HIS B 620     -14.530   9.916 -31.179  1.00 69.14           C  
ATOM   4914  CB  HIS B 620     -12.512  10.477 -32.549  1.00 69.14           C  
ATOM   4915  O   HIS B 620     -15.648  10.151 -31.644  1.00 69.14           O  
ATOM   4916  CG  HIS B 620     -11.641  11.571 -33.081  1.00 69.14           C  
ATOM   4917  CD2 HIS B 620     -11.881  12.891 -33.256  1.00 69.14           C  
ATOM   4918  ND1 HIS B 620     -10.349  11.352 -33.508  1.00 69.14           N  
ATOM   4919  CE1 HIS B 620      -9.830  12.495 -33.924  1.00 69.14           C  
ATOM   4920  NE2 HIS B 620     -10.739  13.445 -33.782  1.00 69.14           N  
ATOM   4921  N   MET B 621     -14.233   8.823 -30.499  1.00 64.76           N  
ATOM   4922  CA  MET B 621     -15.227   7.784 -30.245  1.00 64.76           C  
ATOM   4923  C   MET B 621     -16.397   8.335 -29.437  1.00 64.76           C  
ATOM   4924  CB  MET B 621     -14.593   6.602 -29.507  1.00 64.76           C  
ATOM   4925  O   MET B 621     -17.557   8.066 -29.754  1.00 64.76           O  
ATOM   4926  CG  MET B 621     -15.537   5.428 -29.306  1.00 64.76           C  
ATOM   4927  SD  MET B 621     -16.575   5.610 -27.803  1.00 64.76           S  
ATOM   4928  CE  MET B 621     -15.310   5.420 -26.516  1.00 64.76           C  
ATOM   4929  N   TRP B 622     -16.074   9.166 -28.391  1.00 63.66           N  
ATOM   4930  CA  TRP B 622     -17.144   9.706 -27.559  1.00 63.66           C  
ATOM   4931  C   TRP B 622     -17.989  10.707 -28.340  1.00 63.66           C  
ATOM   4932  CB  TRP B 622     -16.567  10.374 -26.307  1.00 63.66           C  
ATOM   4933  O   TRP B 622     -19.208  10.768 -28.167  1.00 63.66           O  
ATOM   4934  CG  TRP B 622     -16.093   9.406 -25.264  1.00 63.66           C  
ATOM   4935  CD1 TRP B 622     -14.828   9.292 -24.760  1.00 63.66           C  
ATOM   4936  CD2 TRP B 622     -16.880   8.412 -24.601  1.00 63.66           C  
ATOM   4937  CE2 TRP B 622     -16.026   7.731 -23.706  1.00 63.66           C
[truncated: 944,218 more chars]
