# Supplementary material for: Prediction of Monomeric and Dimeric Structures of CYP102A1 Using AlphaFold2 and AlphaFold Multimer and Assessment of Point Mutation Effect on the Efficiency of Intra- and Interprotein Electron Transfer
Source: Molecules. 2022 Feb 18;27(4):1386. doi: 10.3390/molecules27041386 (PMC8874714; doi:10.3390/molecules27041386)
Supplement: Supplementary file 1 [file molecules-27-01386-s001.zip › CYP102A1_A83I_monomer.pdb]

ATOM      1  N   MET A   1      20.995 -27.732 -35.684  1.00 59.00           N  
ATOM      2  H   MET A   1      21.222 -26.749 -35.728  1.00 59.00           H  
ATOM      3  H2  MET A   1      21.762 -28.288 -36.034  1.00 59.00           H  
ATOM      4  H3  MET A   1      20.183 -27.912 -36.256  1.00 59.00           H  
ATOM      5  CA  MET A   1      20.672 -28.123 -34.299  1.00 59.00           C  
ATOM      6  HA  MET A   1      21.551 -28.033 -33.661  1.00 59.00           H  
ATOM      7  C   MET A   1      20.248 -29.577 -34.325  1.00 59.00           C  
ATOM      8  CB  MET A   1      19.559 -27.240 -33.727  1.00 59.00           C  
ATOM      9  HB2 MET A   1      18.755 -27.145 -34.456  1.00 59.00           H  
ATOM     10  HB3 MET A   1      19.162 -27.711 -32.828  1.00 59.00           H  
ATOM     11  O   MET A   1      19.494 -29.950 -35.215  1.00 59.00           O  
ATOM     12  CG  MET A   1      20.085 -25.853 -33.342  1.00 59.00           C  
ATOM     13  HG2 MET A   1      20.613 -25.931 -32.392  1.00 59.00           H  
ATOM     14  HG3 MET A   1      20.783 -25.494 -34.098  1.00 59.00           H  
ATOM     15  SD  MET A   1      18.773 -24.624 -33.183  1.00 59.00           S  
ATOM     16  CE  MET A   1      19.673 -23.262 -32.396  1.00 59.00           C  
ATOM     17  HE1 MET A   1      20.502 -22.945 -33.029  1.00 59.00           H  
ATOM     18  HE2 MET A   1      18.994 -22.424 -32.243  1.00 59.00           H  
ATOM     19  HE3 MET A   1      20.052 -23.588 -31.427  1.00 59.00           H  
ATOM     20  N   THR A   2      20.812 -30.405 -33.451  1.00 75.69           N  
ATOM     21  H   THR A   2      21.403 -30.047 -32.715  1.00 75.69           H  
ATOM     22  CA  THR A   2      20.452 -31.824 -33.352  1.00 75.69           C  
ATOM     23  HA  THR A   2      20.157 -32.205 -34.329  1.00 75.69           H  
ATOM     24  C   THR A   2      19.273 -31.925 -32.396  1.00 75.69           C  
ATOM     25  CB  THR A   2      21.631 -32.669 -32.837  1.00 75.69           C  
ATOM     26  HB  THR A   2      21.770 -32.496 -31.770  1.00 75.69           H  
ATOM     27  O   THR A   2      19.397 -31.477 -31.259  1.00 75.69           O  
ATOM     28  CG2 THR A   2      21.431 -34.163 -33.086  1.00 75.69           C  
ATOM     29 HG21 THR A   2      21.314 -34.356 -34.152  1.00 75.69           H  
ATOM     30 HG22 THR A   2      20.539 -34.506 -32.561  1.00 75.69           H  
ATOM     31 HG23 THR A   2      22.287 -34.721 -32.706  1.00 75.69           H  
ATOM     32  OG1 THR A   2      22.819 -32.301 -33.508  1.00 75.69           O  
ATOM     33  HG1 THR A   2      23.504 -32.900 -33.199  1.00 75.69           H  
ATOM     34  N   ILE A   3      18.149 -32.474 -32.856  1.00 87.33           N  
ATOM     35  H   ILE A   3      18.106 -32.799 -33.811  1.00 87.33           H  
ATOM     36  CA  ILE A   3      17.011 -32.774 -31.984  1.00 87.33           C  
ATOM     37  HA  ILE A   3      16.694 -31.855 -31.491  1.00 87.33           H  
ATOM     38  C   ILE A   3      17.477 -33.746 -30.895  1.00 87.33           C  
ATOM     39  CB  ILE A   3      15.829 -33.334 -32.807  1.00 87.33           C  
ATOM     40  HB  ILE A   3      16.198 -34.165 -33.408  1.00 87.33           H  
ATOM     41  O   ILE A   3      18.101 -34.765 -31.202  1.00 87.33           O  
ATOM     42  CG1 ILE A   3      15.247 -32.287 -33.787  1.00 87.33           C  
ATOM     43 HG12 ILE A   3      14.465 -32.767 -34.376  1.00 87.33           H  
ATOM     44 HG13 ILE A   3      16.025 -31.977 -34.484  1.00 87.33           H  
ATOM     45  CG2 ILE A   3      14.735 -33.897 -31.891  1.00 87.33           C  
ATOM     46 HG21 ILE A   3      14.586 -33.220 -31.049  1.00 87.33           H  
ATOM     47 HG22 ILE A   3      13.800 -34.029 -32.435  1.00 87.33           H  
ATOM     48 HG23 ILE A   3      15.041 -34.864 -31.493  1.00 87.33           H  
ATOM     49  CD1 ILE A   3      14.649 -31.027 -33.142  1.00 87.33           C  
ATOM     50 HD11 ILE A   3      14.222 -30.394 -33.919  1.00 87.33           H  
ATOM     51 HD12 ILE A   3      15.419 -30.459 -32.620  1.00 87.33           H  
ATOM     52 HD13 ILE A   3      13.859 -31.295 -32.440  1.00 87.33           H  
ATOM     53  N   LYS A   4      17.210 -33.407 -29.635  1.00 88.94           N  
ATOM     54  H   LYS A   4      16.635 -32.591 -29.480  1.00 88.94           H  
ATOM     55  CA  LYS A   4      17.549 -34.212 -28.463  1.00 88.94           C  
ATOM     56  HA  LYS A   4      18.242 -35.002 -28.750  1.00 88.94           H  
ATOM     57  C   LYS A   4      16.295 -34.878 -27.917  1.00 88.94           C  
ATOM     58  CB  LYS A   4      18.212 -33.342 -27.387  1.00 88.94           C  
ATOM     59  HB2 LYS A   4      18.295 -33.928 -26.472  1.00 88.94           H  
ATOM     60  HB3 LYS A   4      17.572 -32.483 -27.181  1.00 88.94           H  
ATOM     61  O   LYS A   4      15.219 -34.286 -27.889  1.00 88.94           O  
ATOM     62  CG  LYS A   4      19.612 -32.855 -27.787  1.00 88.94           C  
ATOM     63  HG2 LYS A   4      20.249 -33.709 -28.015  1.00 88.94           H  
ATOM     64  HG3 LYS A   4      19.541 -32.209 -28.663  1.00 88.94           H  
ATOM     65  CD  LYS A   4      20.209 -32.063 -26.621  1.00 88.94           C  
ATOM     66  HD2 LYS A   4      19.533 -31.238 -26.393  1.00 88.94           H  
ATOM     67  HD3 LYS A   4      20.274 -32.701 -25.740  1.00 88.94           H  
ATOM     68  CE  LYS A   4      21.599 -31.513 -26.956  1.00 88.94           C  
ATOM     69  HE2 LYS A   4      21.545 -31.038 -27.935  1.00 88.94           H  
ATOM     70  HE3 LYS A   4      22.315 -32.334 -26.986  1.00 88.94           H  
ATOM     71  NZ  LYS A   4      21.984 -30.498 -25.947  1.00 88.94           N  
ATOM     72  HZ1 LYS A   4      21.868 -30.834 -25.002  1.00 88.94           H  
ATOM     73  HZ2 LYS A   4      22.900 -30.104 -26.105  1.00 88.94           H  
ATOM     74  HZ3 LYS A   4      21.325 -29.740 -26.055  1.00 88.94           H  
ATOM     75  N   GLU A   5      16.454 -36.109 -27.448  1.00 89.11           N  
ATOM     76  H   GLU A   5      17.374 -36.527 -27.462  1.00 89.11           H  
ATOM     77  CA  GLU A   5      15.438 -36.748 -26.621  1.00 89.11           C  
ATOM     78  HA  GLU A   5      14.463 -36.596 -27.085  1.00 89.11           H  
ATOM     79  C   GLU A   5      15.430 -36.082 -25.241  1.00 89.11           C  
ATOM     80  CB  GLU A   5      15.703 -38.256 -26.561  1.00 89.11           C  
ATOM     81  HB2 GLU A   5      16.619 -38.441 -26.001  1.00 89.11           H  
ATOM     82  HB3 GLU A   5      15.838 -38.614 -27.582  1.00 89.11           H  
ATOM     83  O   GLU A   5      16.488 -35.788 -24.678  1.00 89.11           O  
ATOM     84  CG  GLU A   5      14.537 -39.028 -25.926  1.00 89.11           C  
ATOM     85  HG2 GLU A   5      13.616 -38.743 -26.434  1.00 89.11           H  
ATOM     86  HG3 GLU A   5      14.449 -38.736 -24.879  1.00 89.11           H  
ATOM     87  CD  GLU A   5      14.710 -40.555 -26.015  1.00 89.11           C  
ATOM     88  OE1 GLU A   5      13.749 -41.260 -25.635  1.00 89.11           O  
ATOM     89  OE2 GLU A   5      15.781 -41.015 -26.479  1.00 89.11           O  
ATOM     90  N   MET A   6      14.239 -35.799 -24.714  1.00 92.10           N  
ATOM     91  H   MET A   6      13.404 -36.106 -25.192  1.00 92.10           H  
ATOM     92  CA  MET A   6      14.105 -35.168 -23.407  1.00 92.10           C  
ATOM     93  HA  MET A   6      14.755 -34.293 -23.395  1.00 92.10           H  
ATOM     94  C   MET A   6      14.518 -36.159 -22.307  1.00 92.10           C  
ATOM     95  CB  MET A   6      12.667 -34.678 -23.219  1.00 92.10           C  
ATOM     96  HB2 MET A   6      12.377 -34.115 -24.106  1.00 92.10           H  
ATOM     97  HB3 MET A   6      11.993 -35.528 -23.108  1.00 92.10           H  
ATOM     98  O   MET A   6      13.988 -37.273 -22.289  1.00 92.10           O  
ATOM     99  CG  MET A   6      12.547 -33.767 -21.995  1.00 92.10           C  
ATOM    100  HG2 MET A   6      12.823 -34.332 -21.105  1.00 92.10           H  
ATOM    101  HG3 MET A   6      13.252 -32.942 -22.104  1.00 92.10           H  
ATOM    102  SD  MET A   6      10.892 -33.079 -21.735  1.00 92.10           S  
ATOM    103  CE  MET A   6      10.652 -32.153 -23.277  1.00 92.10           C  
ATOM    104  HE1 MET A   6      11.572 -31.631 -23.544  1.00 92.10           H  
ATOM    105  HE2 MET A   6       9.851 -31.425 -23.147  1.00 92.10           H  
ATOM    106  HE3 MET A   6      10.386 -32.837 -24.083  1.00 92.10           H  
ATOM    107  N   PRO A   7      15.413 -35.781 -21.376  1.00 94.78           N  
ATOM    108  CA  PRO A   7      15.769 -36.629 -20.244  1.00 94.78           C  
ATOM    109  HA  PRO A   7      16.289 -37.510 -20.620  1.00 94.78           H  
ATOM    110  C   PRO A   7      14.533 -37.055 -19.446  1.00 94.78           C  
ATOM    111  CB  PRO A   7      16.725 -35.794 -19.385  1.00 94.78           C  
ATOM    112  HB2 PRO A   7      17.485 -36.409 -18.905  1.00 94.78           H  
ATOM    113  HB3 PRO A   7      16.160 -35.233 -18.640  1.00 94.78           H  
ATOM    114  O   PRO A   7      13.597 -36.276 -19.272  1.00 94.78           O  
ATOM    115  CG  PRO A   7      17.335 -34.809 -20.378  1.00 94.78           C  
ATOM    116  HG2 PRO A   7      17.666 -33.893 -19.888  1.00 94.78           H  
ATOM    117  HG3 PRO A   7      18.161 -35.284 -20.907  1.00 94.78           H  
ATOM    118  CD  PRO A   7      16.187 -34.547 -21.347  1.00 94.78           C  
ATOM    119  HD2 PRO A   7      15.563 -33.735 -20.975  1.00 94.78           H  
ATOM    120  HD3 PRO A   7      16.590 -34.299 -22.329  1.00 94.78           H  
ATOM    121  N   GLN A   8      14.533 -38.281 -18.928  1.00 94.02           N  
ATOM    122  H   GLN A   8      15.322 -38.886 -19.102  1.00 94.02           H  
ATOM    123  CA  GLN A   8      13.462 -38.800 -18.079  1.00 94.02           C  
ATOM    124  HA  GLN A   8      12.874 -37.963 -17.705  1.00 94.02           H  
ATOM    125  C   GLN A   8      14.081 -39.554 -16.897  1.00 94.02           C  
ATOM    126  CB  GLN A   8      12.531 -39.704 -18.909  1.00 94.02           C  
ATOM    127  HB2 GLN A   8      13.074 -40.596 -19.220  1.00 94.02           H  
ATOM    128  HB3 GLN A   8      12.213 -39.164 -19.801  1.00 94.02           H  
ATOM    129  O   GLN A   8      15.007 -40.347 -17.101  1.00 94.02           O  
ATOM    130  CG  GLN A   8      11.281 -40.116 -18.114  1.00 94.02           C  
ATOM    131  HG2 GLN A   8      11.575 -40.632 -17.200  1.00 94.02           H  
ATOM    132  HG3 GLN A   8      10.729 -39.218 -17.836  1.00 94.02           H  
ATOM    133  CD  GLN A   8      10.316 -41.023 -18.857  1.00 94.02           C  
ATOM    134  NE2 GLN A   8       9.204 -41.357 -18.242  1.00 94.02           N  
ATOM    135 HE21 GLN A   8       8.552 -41.908 -18.783  1.00 94.02           H  
ATOM    136 HE22 GLN A   8       8.997 -40.997 -17.322  1.00 94.02           H  
ATOM    137  OE1 GLN A   8      10.511 -41.433 -19.988  1.00 94.02           O  
ATOM    138  N   PRO A   9      13.588 -39.361 -15.662  1.00 93.33           N  
ATOM    139  CA  PRO A   9      14.050 -40.149 -14.539  1.00 93.33           C  
ATOM    140  HA  PRO A   9      15.139 -40.198 -14.540  1.00 93.33           H  
ATOM    141  C   PRO A   9      13.494 -41.577 -14.621  1.00 93.33           C  
ATOM    142  CB  PRO A   9      13.594 -39.376 -13.306  1.00 93.33           C  
ATOM    143  HB2 PRO A   9      14.343 -38.630 -13.043  1.00 93.33           H  
ATOM    144  HB3 PRO A   9      13.434 -40.043 -12.459  1.00 93.33           H  
ATOM    145  O   PRO A   9      12.575 -41.892 -15.382  1.00 93.33           O  
ATOM    146  CG  PRO A   9      12.317 -38.668 -13.753  1.00 93.33           C  
ATOM    147  HG2 PRO A   9      11.456 -39.318 -13.593  1.00 93.33           H  
ATOM    148  HG3 PRO A   9      12.174 -37.725 -13.226  1.00 93.33           H  
ATOM    149  CD  PRO A   9      12.532 -38.446 -15.248  1.00 93.33           C  
ATOM    150  HD2 PRO A   9      11.604 -38.679 -15.771  1.00 93.33           H  
ATOM    151  HD3 PRO A   9      12.834 -37.416 -15.434  1.00 93.33           H  
ATOM    152  N   LYS A  10      14.034 -42.475 -13.799  1.00 90.66           N  
ATOM    153  H   LYS A  10      14.764 -42.159 -13.177  1.00 90.66           H  
ATOM    154  CA  LYS A  10      13.623 -43.885 -13.773  1.00 90.66           C  
ATOM    155  HA  LYS A  10      13.843 -44.310 -14.752  1.00 90.66           H  
ATOM    156  C   LYS A  10      12.114 -44.042 -13.515  1.00 90.66           C  
ATOM    157  CB  LYS A  10      14.461 -44.601 -12.711  1.00 90.66           C  
ATOM    158  HB2 LYS A  10      14.238 -44.171 -11.735  1.00 90.66           H  
ATOM    159  HB3 LYS A  10      15.517 -44.438 -12.927  1.00 90.66           H  
ATOM    160  O   LYS A  10      11.578 -43.466 -12.571  1.00 90.66           O  
ATOM    161  CG  LYS A  10      14.189 -46.108 -12.675  1.00 90.66           C  
ATOM    162  HG2 LYS A  10      13.141 -46.290 -12.436  1.00 90.66           H  
ATOM    163  HG3 LYS A  10      14.419 -46.546 -13.647  1.00 90.66           H  
ATOM    164  CD  LYS A  10      15.057 -46.757 -11.598  1.00 90.66           C  
ATOM    165  HD2 LYS A  10      14.840 -46.286 -10.639  1.00 90.66           H  
ATOM    166  HD3 LYS A  10      16.109 -46.607 -11.842  1.00 90.66           H  
ATOM    167  CE  LYS A  10      14.742 -48.251 -11.520  1.00 90.66           C  
ATOM    168  HE2 LYS A  10      13.674 -48.365 -11.339  1.00 90.66           H  
ATOM    169  HE3 LYS A  10      14.972 -48.707 -12.483  1.00 90.66           H  
ATOM    170  NZ  LYS A  10      15.522 -48.892 -10.435  1.00 90.66           N  
ATOM    171  HZ1 LYS A  10      15.309 -49.878 -10.380  1.00 90.66           H  
ATOM    172  HZ2 LYS A  10      15.293 -48.461  -9.551  1.00 90.66           H  
ATOM    173  HZ3 LYS A  10      16.512 -48.773 -10.598  1.00 90.66           H  
ATOM    174  N   THR A  11      11.443 -44.871 -14.315  1.00 91.06           N  
ATOM    175  H   THR A  11      11.915 -45.234 -15.130  1.00 91.06           H  
ATOM    176  CA  THR A  11      10.023 -45.231 -14.140  1.00 91.06           C  
ATOM    177  HA  THR A  11       9.526 -44.445 -13.573  1.00 91.06           H  
ATOM    178  C   THR A  11       9.846 -46.551 -13.377  1.00 91.06           C  
ATOM    179  CB  THR A  11       9.310 -45.349 -15.494  1.00 91.06           C  
ATOM    180  HB  THR A  11       8.282 -45.666 -15.322  1.00 91.06           H  
ATOM    181  O   THR A  11      10.663 -47.463 -13.509  1.00 91.06           O  
ATOM    182  CG2 THR A  11       9.283 -44.038 -16.276  1.00 91.06           C  
ATOM    183 HG21 THR A  11      10.294 -43.681 -16.471  1.00 91.06           H  
ATOM    184 HG22 THR A  11       8.778 -44.193 -17.229  1.00 91.06           H  
ATOM    185 HG23 THR A  11       8.734 -43.282 -15.713  1.00 91.06           H  
ATOM    186  OG1 THR A  11       9.953 -46.324 -16.285  1.00 91.06           O  
ATOM    187  HG1 THR A  11      10.219 -47.051 -15.718  1.00 91.06           H  
ATOM    188  N   PHE A  12       8.734 -46.695 -12.654  1.00 89.96           N  
ATOM    189  H   PHE A  12       8.142 -45.883 -12.549  1.00 89.96           H  
ATOM    190  CA  PHE A  12       8.394 -47.822 -11.782  1.00 89.96           C  
ATOM    191  HA  PHE A  12       9.144 -48.607 -11.883  1.00 89.96           H  
ATOM    192  C   PHE A  12       7.025 -48.422 -12.153  1.00 89.96           C  
ATOM    193  CB  PHE A  12       8.407 -47.336 -10.324  1.00 89.96           C  
ATOM    194  HB2 PHE A  12       7.671 -46.539 -10.229  1.00 89.96           H  
ATOM    195  HB3 PHE A  12       8.089 -48.154  -9.677  1.00 89.96           H  
ATOM    196  O   PHE A  12       6.009 -48.134 -11.523  1.00 89.96           O  
ATOM    197  CG  PHE A  12       9.742 -46.818  -9.829  1.00 89.96           C  
ATOM    198  CD1 PHE A  12      10.636 -47.672  -9.154  1.00 89.96           C  
ATOM    199  HD1 PHE A  12      10.358 -48.698  -8.967  1.00 89.96           H  
ATOM    200  CD2 PHE A  12      10.088 -45.471 -10.030  1.00 89.96           C  
ATOM    201  HD2 PHE A  12       9.411 -44.798 -10.535  1.00 89.96           H  
ATOM    202  CE1 PHE A  12      11.864 -47.176  -8.677  1.00 89.96           C  
ATOM    203  HE1 PHE A  12      12.519 -47.817  -8.104  1.00 89.96           H  
ATOM    204  CE2 PHE A  12      11.326 -44.989  -9.586  1.00 89.96           C  
ATOM    205  HE2 PHE A  12      11.589 -43.959  -9.778  1.00 89.96           H  
ATOM    206  CZ  PHE A  12      12.210 -45.831  -8.895  1.00 89.96           C  
ATOM    207  HZ  PHE A  12      13.137 -45.431  -8.511  1.00 89.96           H  
ATOM    208  N   GLY A  13       6.988 -49.268 -13.188  1.00 89.64           N  
ATOM    209  H   GLY A  13       7.838 -49.427 -13.711  1.00 89.64           H  
ATOM    210  CA  GLY A  13       5.768 -49.976 -13.600  1.00 89.64           C  
ATOM    211  HA2 GLY A  13       5.459 -50.641 -12.792  1.00 89.64           H  
ATOM    212  HA3 GLY A  13       5.973 -50.585 -14.480  1.00 89.64           H  
ATOM    213  C   GLY A  13       4.604 -49.034 -13.932  1.00 89.64           C  
ATOM    214  O   GLY A  13       4.795 -48.017 -14.601  1.00 89.64           O  
ATOM    215  N   GLU A  14       3.402 -49.364 -13.454  1.00 86.21           N  
ATOM    216  H   GLU A  14       3.294 -50.220 -12.929  1.00 86.21           H  
ATOM    217  CA  GLU A  14       2.189 -48.554 -13.656  1.00 86.21           C  
ATOM    218  HA  GLU A  14       2.065 -48.345 -14.718  1.00 86.21           H  
ATOM    219  C   GLU A  14       2.249 -47.197 -12.944  1.00 86.21           C  
ATOM    220  CB  GLU A  14       0.953 -49.330 -13.178  1.00 86.21           C  
ATOM    221  HB2 GLU A  14       0.083 -48.677 -13.257  1.00 86.21           H  
ATOM    222  HB3 GLU A  14       1.090 -49.611 -12.134  1.00 86.21           H  
ATOM    223  O   GLU A  14       1.675 -46.233 -13.439  1.00 86.21           O  
ATOM    224  CG  GLU A  14       0.706 -50.585 -14.029  1.00 86.21           C  
ATOM    225  HG2 GLU A  14       0.649 -50.285 -15.076  1.00 86.21           H  
ATOM    226  HG3 GLU A  14       1.554 -51.260 -13.921  1.00 86.21           H  
ATOM    227  CD  GLU A  14      -0.578 -51.338 -13.648  1.00 86.21           C  
ATOM    228  OE1 GLU A  14      -0.940 -52.245 -14.429  1.00 86.21           O  
ATOM    229  OE2 GLU A  14      -1.149 -51.034 -12.579  1.00 86.21           O  
ATOM    230  N   LEU A  15       3.006 -47.089 -11.844  1.00 83.87           N  
ATOM    231  H   LEU A  15       3.501 -47.908 -11.522  1.00 83.87           H  
ATOM    232  CA  LEU A  15       3.182 -45.839 -11.094  1.00 83.87           C  
ATOM    233  HA  LEU A  15       2.213 -45.346 -11.009  1.00 83.87           H  
ATOM    234  C   LEU A  15       4.105 -44.838 -11.803  1.00 83.87           C  
ATOM    235  CB  LEU A  15       3.708 -46.147  -9.680  1.00 83.87           C  
ATOM    236  HB2 LEU A  15       3.873 -45.201  -9.164  1.00 83.87           H  
ATOM    237  HB3 LEU A  15       4.672 -46.649  -9.767  1.00 83.87           H  
ATOM    238  O   LEU A  15       4.160 -43.673 -11.409  1.00 83.87           O  
ATOM    239  CG  LEU A  15       2.777 -47.000  -8.801  1.00 83.87           C  
ATOM    240  HG  LEU A  15       2.585 -47.955  -9.290  1.00 83.87           H  
ATOM    241  CD1 LEU A  15       3.464 -47.274  -7.463  1.00 83.87           C  
ATOM    242 HD11 LEU A  15       4.416 -47.778  -7.630  1.00 83.87           H  
ATOM    243 HD12 LEU A  15       2.829 -47.915  -6.852  1.00 83.87           H  
ATOM    244 HD13 LEU A  15       3.635 -46.338  -6.931  1.00 83.87           H  
ATOM    245  CD2 LEU A  15       1.445 -46.300  -8.525  1.00 83.87           C  
ATOM    246 HD21 LEU A  15       1.615 -45.319  -8.081  1.00 83.87           H  
ATOM    247 HD22 LEU A  15       0.877 -46.190  -9.449  1.00 83.87           H  
ATOM    248 HD23 LEU A  15       0.850 -46.902  -7.839  1.00 83.87           H  
ATOM    249  N   LYS A  16       4.819 -45.261 -12.856  1.00 90.60           N  
ATOM    250  H   LYS A  16       4.702 -46.226 -13.129  1.00 90.60           H  
ATOM    251  CA  LYS A  16       5.721 -44.401 -13.640  1.00 90.60           C  
ATOM    252  HA  LYS A  16       6.308 -45.035 -14.304  1.00 90.60           H  
ATOM    253  C   LYS A  16       6.741 -43.695 -12.734  1.00 90.60           C  
ATOM    254  CB  LYS A  16       4.882 -43.447 -14.509  1.00 90.60           C  
ATOM    255  HB2 LYS A  16       5.556 -42.840 -15.114  1.00 90.60           H  
ATOM    256  HB3 LYS A  16       4.321 -42.783 -13.851  1.00 90.60           H  
ATOM    257  O   LYS A  16       7.430 -44.377 -11.985  1.00 90.60           O  
ATOM    258  CG  LYS A  16       3.871 -44.113 -15.445  1.00 90.60           C  
ATOM    259  HG2 LYS A  16       3.305 -43.327 -15.945  1.00 90.60           H  
ATOM    260  HG3 LYS A  16       3.171 -44.731 -14.882  1.00 90.60           H  
ATOM    261  CD  LYS A  16       4.586 -44.956 -16.498  1.00 90.60           C  
ATOM    262  HD2 LYS A  16       5.330 -44.328 -16.988  1.00 90.60           H  
ATOM    263  HD3 LYS A  16       5.084 -45.808 -16.035  1.00 90.60           H  
ATOM    264  CE  LYS A  16       3.581 -45.456 -17.531  1.00 90.60           C  
ATOM    265  HE2 LYS A  16       2.870 -44.654 -17.731  1.00 90.60           H  
ATOM    266  HE3 LYS A  16       3.038 -46.308 -17.124  1.00 90.60           H  
ATOM    267  NZ  LYS A  16       4.297 -45.800 -18.779  1.00 90.60           N  
ATOM    268  HZ1 LYS A  16       3.651 -46.072 -19.506  1.00 90.60           H  
ATOM    269  HZ2 LYS A  16       4.796 -44.980 -19.092  1.00 90.60           H  
ATOM    270  HZ3 LYS A  16       4.973 -46.532 -18.614  1.00 90.60           H  
ATOM    271  N   ASN A  17       6.908 -42.378 -12.804  1.00 90.51           N  
ATOM    272  H   ASN A  17       6.304 -41.840 -13.409  1.00 90.51           H  
ATOM    273  CA  ASN A  17       7.853 -41.630 -11.974  1.00 90.51           C  
ATOM    274  HA  ASN A  17       8.721 -42.259 -11.776  1.00 90.51           H  
ATOM    275  C   ASN A  17       7.294 -41.261 -10.590  1.00 90.51           C  
ATOM    276  CB  ASN A  17       8.347 -40.393 -12.749  1.00 90.51           C  
ATOM    277  HB2 ASN A  17       7.517 -39.713 -12.943  1.00 90.51           H  
ATOM    278  HB3 ASN A  17       9.071 -39.857 -12.136  1.00 90.51           H  
ATOM    279  O   ASN A  17       8.059 -40.773  -9.764  1.00 90.51           O  
ATOM    280  CG  ASN A  17       9.019 -40.734 -14.065  1.00 90.51           C  
ATOM    281  ND2 ASN A  17      10.087 -41.492 -14.028  1.00 90.51           N  
ATOM    282 HD21 ASN A  17      10.628 -41.586 -14.875  1.00 90.51           H  
ATOM    283 HD22 ASN A  17      10.467 -41.827 -13.154  1.00 90.51           H  
ATOM    284  OD1 ASN A  17       8.607 -40.346 -15.144  1.00 90.51           O  
ATOM    285  N   LEU A  18       6.009 -41.524 -10.300  1.00 84.86           N  
ATOM    286  H   LEU A  18       5.444 -41.995 -10.992  1.00 84.86           H  
ATOM    287  CA  LEU A  18       5.352 -41.135  -9.043  1.00 84.86           C  
ATOM    288  HA  LEU A  18       5.300 -40.046  -9.044  1.00 84.86           H  
ATOM    289  C   LEU A  18       6.139 -41.522  -7.770  1.00 84.86           C  
ATOM    290  CB  LEU A  18       3.911 -41.694  -9.022  1.00 84.86           C  
ATOM    291  HB2 LEU A  18       3.448 -41.517  -9.993  1.00 84.86           H  
ATOM    292  HB3 LEU A  18       3.951 -42.772  -8.868  1.00 84.86           H  
ATOM    293  O   LEU A  18       6.228 -40.676  -6.886  1.00 84.86           O  
ATOM    294  CG  LEU A  18       2.992 -41.095  -7.940  1.00 84.86           C  
ATOM    295  HG  LEU A  18       3.486 -41.129  -6.969  1.00 84.86           H  
ATOM    296  CD1 LEU A  18       2.609 -39.652  -8.273  1.00 84.86           C  
ATOM    297 HD11 LEU A  18       2.051 -39.626  -9.208  1.00 84.86           H  
ATOM    298 HD12 LEU A  18       3.505 -39.035  -8.346  1.00 84.86           H  
ATOM    299 HD13 LEU A  18       1.987 -39.257  -7.470  1.00 84.86           H  
ATOM    300  CD2 LEU A  18       1.698 -41.907  -7.859  1.00 84.86           C  
ATOM    301 HD21 LEU A  18       1.926 -42.930  -7.561  1.00 84.86           H  
ATOM    302 HD22 LEU A  18       1.039 -41.476  -7.105  1.00 84.86           H  
ATOM    303 HD23 LEU A  18       1.186 -41.914  -8.822  1.00 84.86           H  
ATOM    304  N   PRO A  19       6.785 -42.707  -7.674  1.00 89.05           N  
ATOM    305  CA  PRO A  19       7.560 -43.084  -6.485  1.00 89.05           C  
ATOM    306  HA  PRO A  19       6.913 -42.996  -5.612  1.00 89.05           H  
ATOM    307  C   PRO A  19       8.821 -42.248  -6.222  1.00 89.05           C  
ATOM    308  CB  PRO A  19       7.933 -44.558  -6.685  1.00 89.05           C  
ATOM    309  HB2 PRO A  19       7.928 -45.104  -5.742  1.00 89.05           H  
ATOM    310  HB3 PRO A  19       8.908 -44.640  -7.167  1.00 89.05           H  
ATOM    311  O   PRO A  19       9.464 -42.439  -5.195  1.00 89.05           O  
ATOM    312  CG  PRO A  19       6.855 -45.063  -7.636  1.00 89.05           C  
ATOM    313  HG2 PRO A  19       5.932 -45.244  -7.087  1.00 89.05           H  
ATOM    314  HG3 PRO A  19       7.170 -45.963  -8.165  1.00 89.05           H  
ATOM    315  CD  PRO A  19       6.682 -43.863  -8.557  1.00 89.05           C  
ATOM    316  HD2 PRO A  19       5.723 -43.921  -9.072  1.00 89.05           H  
ATOM    317  HD3 PRO A  19       7.493 -43.837  -9.285  1.00 89.05           H  
ATOM    318  N   LEU A  20       9.220 -41.375  -7.153  1.00 89.67           N  
ATOM    319  H   LEU A  20       8.651 -41.250  -7.978  1.00 89.67           H  
ATOM    320  CA  LEU A  20      10.343 -40.452  -6.962  1.00 89.67           C  
ATOM    321  HA  LEU A  20      11.114 -40.936  -6.362  1.00 89.67           H  
ATOM    322  C   LEU A  20       9.950 -39.184  -6.202  1.00 89.67           C  
ATOM    323  CB  LEU A  20      10.931 -40.057  -8.322  1.00 89.67           C  
ATOM    324  HB2 LEU A  20      11.729 -39.334  -8.152  1.00 89.67           H  
ATOM    325  HB3 LEU A  20      10.160 -39.557  -8.908  1.00 89.67           H  
ATOM    326  O   LEU A  20      10.834 -38.476  -5.726  1.00 89.67           O  
ATOM    327  CG  LEU A  20      11.504 -41.228  -9.124  1.00 89.67           C  
ATOM    328  HG  LEU A  20      10.728 -41.973  -9.301  1.00 89.67           H  
ATOM    329  CD1 LEU A  20      11.980 -40.707 -10.470  1.00 89.67           C  
ATOM    330 HD11 LEU A  20      11.144 -40.258 -11.005  1.00 89.67           H  
ATOM    331 HD12 LEU A  20      12.748 -39.951 -10.309  1.00 89.67           H  
ATOM    332 HD13 LEU A  20      12.386 -41.531 -11.058  1.00 89.67           H  
ATOM    333  CD2 LEU A  20      12.696 -41.879  -8.414  1.00 89.67           C  
ATOM    334 HD21 LEU A  20      12.348 -42.417  -7.532  1.00 89.67           H  
ATOM    335 HD22 LEU A  20      13.208 -42.574  -9.080  1.00 89.67           H  
ATOM    336 HD23 LEU A  20      13.403 -41.109  -8.105  1.00 89.67           H  
ATOM    337  N   LEU A  21       8.654 -38.876  -6.110  1.00 85.20           N  
ATOM    338  H   LEU A  21       7.965 -39.542  -6.428  1.00 85.20           H  
ATOM    339  CA  LEU A  21       8.188 -37.729  -5.342  1.00 85.20           C  
ATOM    340  HA  LEU A  21       8.886 -36.904  -5.480  1.00 85.20           H  
ATOM    341  C   LEU A  21       8.190 -38.077  -3.857  1.00 85.20           C  
ATOM    342  CB  LEU A  21       6.798 -37.273  -5.817  1.00 85.20           C  
ATOM    343  HB2 LEU A  21       6.105 -38.109  -5.716  1.00 85.20           H  
ATOM    344  HB3 LEU A  21       6.452 -36.472  -5.165  1.00 85.20           H  
ATOM    345  O   LEU A  21       7.675 -39.118  -3.449  1.00 85.20           O  
ATOM    346  CG  LEU A  21       6.780 -36.772  -7.268  1.00 85.20           C  
ATOM    347  HG  LEU A  21       7.148 -37.577  -7.903  1.00 85.20           H  
ATOM    348  CD1 LEU A  21       5.351 -36.438  -7.698  1.00 85.20           C  
ATOM    349 HD11 LEU A  21       4.980 -35.601  -7.106  1.00 85.20           H  
ATOM    350 HD12 LEU A  21       4.711 -37.304  -7.530  1.00 85.20           H  
ATOM    351 HD13 LEU A  21       5.340 -36.167  -8.754  1.00 85.20           H  
ATOM    352  CD2 LEU A  21       7.649 -35.534  -7.494  1.00 85.20           C  
ATOM    353 HD21 LEU A  21       7.362 -34.737  -6.808  1.00 85.20           H  
ATOM    354 HD22 LEU A  21       8.702 -35.773  -7.342  1.00 85.20           H  
ATOM    355 HD23 LEU A  21       7.530 -35.181  -8.519  1.00 85.20           H  
ATOM    356  N   ASN A  22       8.743 -37.176  -3.050  1.00 83.91           N  
ATOM    357  H   ASN A  22       9.117 -36.331  -3.456  1.00 83.91           H  
ATOM    358  CA  ASN A  22       8.470 -37.162  -1.622  1.00 83.91           C  
ATOM    359  HA  ASN A  22       8.479 -38.182  -1.237  1.00 83.91           H  
ATOM    360  C   ASN A  22       7.062 -36.585  -1.429  1.00 83.91           C  
ATOM    361  CB  ASN A  22       9.574 -36.358  -0.914  1.00 83.91           C  
ATOM    362  HB2 ASN A  22      10.542 -36.796  -1.156  1.00 83.91           H  
ATOM    363  HB3 ASN A  22       9.561 -35.326  -1.264  1.00 83.91           H  
ATOM    364  O   ASN A  22       6.776 -35.508  -1.949  1.00 83.91           O  
ATOM    365  CG  ASN A  22       9.409 -36.349   0.594  1.00 83.91           C  
ATOM    366  ND2 ASN A  22      10.460 -36.127   1.341  1.00 83.91           N  
ATOM    367 HD21 ASN A  22      10.257 -36.078   2.329  1.00 83.91           H  
ATOM    368 HD22 ASN A  22      11.343 -35.854   0.932  1.00 83.91           H  
ATOM    369  OD1 ASN A  22       8.342 -36.552   1.132  1.00 83.91           O  
ATOM    370  N   THR A  23       6.194 -37.301  -0.715  1.00 77.86           N  
ATOM    371  H   THR A  23       6.510 -38.120  -0.215  1.00 77.86           H  
ATOM    372  CA  THR A  23       4.806 -36.885  -0.485  1.00 77.86           C  
ATOM    373  HA  THR A  23       4.328 -36.731  -1.453  1.00 77.86           H  
ATOM    374  C   THR A  23       4.701 -35.568   0.273  1.00 77.86           C  
ATOM    375  CB  THR A  23       4.024 -37.965   0.277  1.00 77.86           C  
ATOM    376  HB  THR A  23       3.038 -37.587   0.548  1.00 77.86           H  
ATOM    377  O   THR A  23       3.766 -34.816   0.016  1.00 77.86           O  
ATOM    378  CG2 THR A  23       3.865 -39.217  -0.590  1.00 77.86           C  
ATOM    379 HG21 THR A  23       4.825 -39.716  -0.714  1.00 77.86           H  
ATOM    380 HG22 THR A  23       3.166 -39.896  -0.101  1.00 77.86           H  
ATOM    381 HG23 THR A  23       3.471 -38.947  -1.570  1.00 77.86           H  
ATOM    382  OG1 THR A  23       4.724 -38.363   1.438  1.00 77.86           O  
ATOM    383  HG1 THR A  23       4.566 -37.714   2.127  1.00 77.86           H  
ATOM    384  N   ASP A  24       5.679 -35.278   1.131  1.00 83.03           N  
ATOM    385  H   ASP A  24       6.389 -35.977   1.300  1.00 83.03           H  
ATOM    386  CA  ASP A  24       5.707 -34.088   1.985  1.00 83.03           C  
ATOM    387  HA  ASP A  24       4.690 -33.728   2.141  1.00 83.03           H  
ATOM    388  C   ASP A  24       6.523 -32.946   1.357  1.00 83.03           C  
ATOM    389  CB  ASP A  24       6.296 -34.471   3.356  1.00 83.03           C  
ATOM    390  HB2 ASP A  24       6.209 -33.616   4.026  1.00 83.03           H  
ATOM    391  HB3 ASP A  24       7.357 -34.685   3.227  1.00 83.03           H  
ATOM    392  O   ASP A  24       6.395 -31.794   1.763  1.00 83.03           O  
ATOM    393  CG  ASP A  24       5.627 -35.684   4.021  1.00 83.03           C  
ATOM    394  OD1 ASP A  24       4.431 -35.943   3.754  1.00 83.03           O  
ATOM    395  OD2 ASP A  24       6.349 -36.403   4.749  1.00 83.03           O  
ATOM    396  N   LYS A  25       7.393 -33.271   0.384  1.00 90.30           N  
ATOM    397  H   LYS A  25       7.355 -34.228   0.062  1.00 90.30           H  
ATOM    398  CA  LYS A  25       8.329 -32.331  -0.265  1.00 90.30           C  
ATOM    399  HA  LYS A  25       7.926 -31.327  -0.138  1.00 90.30           H  
ATOM    400  C   LYS A  25       8.455 -32.536  -1.788  1.00 90.30           C  
ATOM    401  CB  LYS A  25       9.694 -32.358   0.438  1.00 90.30           C  
ATOM    402  HB2 LYS A  25      10.139 -33.348   0.346  1.00 90.30           H  
ATOM    403  HB3 LYS A  25      10.337 -31.630  -0.057  1.00 90.30           H  
ATOM    404  O   LYS A  25       9.552 -32.835  -2.287  1.00 90.30           O  
ATOM    405  CG  LYS A  25       9.601 -31.968   1.914  1.00 90.30           C  
ATOM    406  HG2 LYS A  25       9.031 -32.715   2.467  1.00 90.30           H  
ATOM    407  HG3 LYS A  25       9.103 -31.002   1.993  1.00 90.30           H  
ATOM    408  CD  LYS A  25      10.994 -31.867   2.524  1.00 90.30           C  
ATOM    409  HD2 LYS A  25      11.464 -32.850   2.544  1.00 90.30           H  
ATOM    410  HD3 LYS A  25      11.597 -31.177   1.934  1.00 90.30           H  
ATOM    411  CE  LYS A  25      10.831 -31.325   3.938  1.00 90.30           C  
ATOM    412  HE2 LYS A  25      10.256 -30.401   3.891  1.00 90.30           H  
ATOM    413  HE3 LYS A  25      10.259 -32.027   4.545  1.00 90.30           H  
ATOM    414  NZ  LYS A  25      12.139 -31.045   4.554  1.00 90.30           N  
ATOM    415  HZ1 LYS A  25      11.947 -30.604   5.442  1.00 90.30           H  
ATOM    416  HZ2 LYS A  25      12.699 -31.869   4.718  1.00 90.30           H  
ATOM    417  HZ3 LYS A  25      12.617 -30.323   4.035  1.00 90.30           H  
ATOM    418  N   PRO A  26       7.345 -32.495  -2.547  1.00 90.13           N  
ATOM    419  CA  PRO A  26       7.344 -32.771  -3.984  1.00 90.13           C  
ATOM    420  HA  PRO A  26       7.711 -33.783  -4.154  1.00 90.13           H  
ATOM    421  C   PRO A  26       8.206 -31.805  -4.816  1.00 90.13           C  
ATOM    422  CB  PRO A  26       5.868 -32.700  -4.393  1.00 90.13           C  
ATOM    423  HB2 PRO A  26       5.735 -32.299  -5.399  1.00 90.13           H  
ATOM    424  HB3 PRO A  26       5.430 -33.696  -4.325  1.00 90.13           H  
ATOM    425  O   PRO A  26       8.885 -32.247  -5.744  1.00 90.13           O  
ATOM    426  CG  PRO A  26       5.227 -31.796  -3.338  1.00 90.13           C  
ATOM    427  HG2 PRO A  26       5.411 -30.749  -3.576  1.00 90.13           H  
ATOM    428  HG3 PRO A  26       4.159 -31.987  -3.228  1.00 90.13           H  
ATOM    429  CD  PRO A  26       5.997 -32.182  -2.084  1.00 90.13           C  
ATOM    430  HD2 PRO A  26       5.547 -33.069  -1.638  1.00 90.13           H  
ATOM    431  HD3 PRO A  26       5.984 -31.362  -1.366  1.00 90.13           H  
ATOM    432  N   VAL A  27       8.211 -30.510  -4.504  1.00 92.99           N  
ATOM    433  H   VAL A  27       7.725 -30.234  -3.662  1.00 92.99           H  
ATOM    434  CA  VAL A  27       9.008 -29.468  -5.163  1.00 92.99           C  
ATOM    435  HA  VAL A  27       8.816 -29.511  -6.235  1.00 92.99           H  
ATOM    436  C   VAL A  27      10.485 -29.747  -4.949  1.00 92.99           C  
ATOM    437  CB  VAL A  27       8.645 -28.051  -4.667  1.00 92.99           C  
ATOM    438  HB  VAL A  27       8.862 -27.960  -3.603  1.00 92.99           H  
ATOM    439  O   VAL A  27      11.199 -29.882  -5.939  1.00 92.99           O  
ATOM    440  CG1 VAL A  27       9.452 -26.961  -5.383  1.00 92.99           C  
ATOM    441 HG11 VAL A  27       9.183 -25.990  -4.968  1.00 92.99           H  
ATOM    442 HG12 VAL A  27       9.227 -26.970  -6.449  1.00 92.99           H  
ATOM    443 HG13 VAL A  27      10.520 -27.107  -5.223  1.00 92.99           H  
ATOM    444  CG2 VAL A  27       7.159 -27.752  -4.905  1.00 92.99           C  
ATOM    445 HG21 VAL A  27       6.914 -27.834  -5.964  1.00 92.99           H  
ATOM    446 HG22 VAL A  27       6.545 -28.447  -4.333  1.00 92.99           H  
ATOM    447 HG23 VAL A  27       6.925 -26.749  -4.548  1.00 92.99           H  
ATOM    448  N   GLN A  28      10.954 -29.931  -3.712  1.00 95.20           N  
ATOM    449  H   GLN A  28      10.345 -29.766  -2.923  1.00 95.20           H  
ATOM    450  CA  GLN A  28      12.360 -30.274  -3.466  1.00 95.20           C  
ATOM    451  HA  GLN A  28      12.985 -29.482  -3.880  1.00 95.20           H  
ATOM    452  C   GLN A  28      12.785 -31.588  -4.152  1.00 95.20           C  
ATOM    453  CB  GLN A  28      12.621 -30.353  -1.958  1.00 95.20           C  
ATOM    454  HB2 GLN A  28      13.570 -30.866  -1.800  1.00 95.20           H  
ATOM    455  HB3 GLN A  28      11.836 -30.944  -1.486  1.00 95.20           H  
ATOM    456  O   GLN A  28      13.911 -31.687  -4.646  1.00 95.20           O  
ATOM    457  CG  GLN A  28      12.710 -28.972  -1.289  1.00 95.20           C  
ATOM    458  HG2 GLN A  28      11.793 -28.402  -1.432  1.00 95.20           H  
ATOM    459  HG3 GLN A  28      13.518 -28.409  -1.757  1.00 95.20           H  
ATOM    460  CD  GLN A  28      13.008 -29.096   0.201  1.00 95.20           C  
ATOM    461  NE2 GLN A  28      14.220 -29.459   0.560  1.00 95.20           N  
ATOM    462 HE21 GLN A  28      14.944 -29.536  -0.140  1.00 95.20           H  
ATOM    463 HE22 GLN A  28      14.413 -29.352   1.546  1.00 95.20           H  
ATOM    464  OE1 GLN A  28      12.205 -28.887   1.088  1.00 95.20           O  
ATOM    465  N   ALA A  29      11.898 -32.587  -4.249  1.00 94.22           N  
ATOM    466  H   ALA A  29      10.999 -32.480  -3.803  1.00 94.22           H  
ATOM    467  CA  ALA A  29      12.175 -33.804  -5.018  1.00 94.22           C  
ATOM    468  HA  ALA A  29      13.113 -34.229  -4.659  1.00 94.22           H  
ATOM    469  C   ALA A  29      12.359 -33.509  -6.520  1.00 94.22           C  
ATOM    470  CB  ALA A  29      11.061 -34.828  -4.763  1.00 94.22           C  
ATOM    471  HB1 ALA A  29      10.980 -35.022  -3.693  1.00 94.22           H  
ATOM    472  HB2 ALA A  29      11.297 -35.759  -5.279  1.00 94.22           H  
ATOM    473  HB3 ALA A  29      10.107 -34.448  -5.129  1.00 94.22           H  
ATOM    474  O   ALA A  29      13.302 -34.006  -7.137  1.00 94.22           O  
ATOM    475  N   LEU A  30      11.508 -32.659  -7.103  1.00 94.72           N  
ATOM    476  H   LEU A  30      10.759 -32.279  -6.542  1.00 94.72           H  
ATOM    477  CA  LEU A  30      11.629 -32.204  -8.493  1.00 94.72           C  
ATOM    478  HA  LEU A  30      11.734 -33.073  -9.143  1.00 94.72           H  
ATOM    479  C   LEU A  30      12.871 -31.334  -8.720  1.00 94.72           C  
ATOM    480  CB  LEU A  30      10.360 -31.430  -8.885  1.00 94.72           C  
ATOM    481  HB2 LEU A  30      10.178 -30.659  -8.137  1.00 94.72           H  
ATOM    482  HB3 LEU A  30      10.531 -30.924  -9.835  1.00 94.72           H  
ATOM    483  O   LEU A  30      13.505 -31.460  -9.765  1.00 94.72           O  
ATOM    484  CG  LEU A  30       9.108 -32.311  -9.017  1.00 94.72           C  
ATOM    485  HG  LEU A  30       9.045 -33.011  -8.183  1.00 94.72           H  
ATOM    486  CD1 LEU A  30       7.868 -31.419  -8.995  1.00 94.72           C  
ATOM    487 HD11 LEU A  30       7.779 -30.959  -8.011  1.00 94.72           H  
ATOM    488 HD12 LEU A  30       6.977 -32.019  -9.177  1.00 94.72           H  
ATOM    489 HD13 LEU A  30       7.962 -30.634  -9.746  1.00 94.72           H  
ATOM    490  CD2 LEU A  30       9.125 -33.120 -10.316  1.00 94.72           C  
ATOM    491 HD21 LEU A  30       8.203 -33.694 -10.405  1.00 94.72           H  
ATOM    492 HD22 LEU A  30       9.969 -33.810 -10.315  1.00 94.72           H  
ATOM    493 HD23 LEU A  30       9.208 -32.448 -11.171  1.00 94.72           H  
ATOM    494  N   MET A  31      13.252 -30.501  -7.746  1.00 95.98           N  
ATOM    495  H   MET A  31      12.651 -30.411  -6.940  1.00 95.98           H  
ATOM    496  CA  MET A  31      14.495 -29.726  -7.783  1.00 95.98           C  
ATOM    497  HA  MET A  31      14.493 -29.101  -8.676  1.00 95.98           H  
ATOM    498  C   MET A  31      15.698 -30.663  -7.886  1.00 95.98           C  
ATOM    499  CB  MET A  31      14.637 -28.823  -6.547  1.00 95.98           C  
ATOM    500  HB2 MET A  31      15.627 -28.367  -6.571  1.00 95.98           H  
ATOM    501  HB3 MET A  31      14.582 -29.429  -5.643  1.00 95.98           H  
ATOM    502  O   MET A  31      16.506 -30.506  -8.796  1.00 95.98           O  
ATOM    503  CG  MET A  31      13.592 -27.705  -6.454  1.00 95.98           C  
ATOM    504  HG2 MET A  31      13.638 -27.066  -7.336  1.00 95.98           H  
ATOM    505  HG3 MET A  31      12.593 -28.141  -6.454  1.00 95.98           H  
ATOM    506  SD  MET A  31      13.732 -26.660  -4.983  1.00 95.98           S  
ATOM    507  CE  MET A  31      15.341 -25.862  -5.264  1.00 95.98           C  
ATOM    508  HE1 MET A  31      15.519 -25.126  -4.479  1.00 95.98           H  
ATOM    509  HE2 MET A  31      15.346 -25.359  -6.231  1.00 95.98           H  
ATOM    510  HE3 MET A  31      16.140 -26.602  -5.238  1.00 95.98           H  
ATOM    511  N   LYS A  32      15.764 -31.697  -7.042  1.00 95.80           N  
ATOM    512  H   LYS A  32      15.072 -31.760  -6.309  1.00 95.80           H  
ATOM    513  CA  LYS A  32      16.844 -32.688  -7.093  1.00 95.80           C  
ATOM    514  HA  LYS A  32      17.793 -32.161  -6.992  1.00 95.80           H  
ATOM    515  C   LYS A  32      16.898 -33.430  -8.434  1.00 95.80           C  
ATOM    516  CB  LYS A  32      16.665 -33.649  -5.916  1.00 95.80           C  
ATOM    517  HB2 LYS A  32      15.747 -34.222  -6.047  1.00 95.80           H  
ATOM    518  HB3 LYS A  32      16.592 -33.072  -4.994  1.00 95.80           H  
ATOM    519  O   LYS A  32      17.977 -33.664  -8.966  1.00 95.80           O  
ATOM    520  CG  LYS A  32      17.858 -34.600  -5.816  1.00 95.80           C  
ATOM    521  HG2 LYS A  32      17.945 -35.183  -6.733  1.00 95.80           H  
ATOM    522  HG3 LYS A  32      18.771 -34.023  -5.672  1.00 95.80           H  
ATOM    523  CD  LYS A  32      17.668 -35.561  -4.648  1.00 95.80           C  
ATOM    524  HD2 LYS A  32      16.743 -36.120  -4.789  1.00 95.80           H  
ATOM    525  HD3 LYS A  32      17.629 -35.000  -3.715  1.00 95.80           H  
ATOM    526  CE  LYS A  32      18.863 -36.510  -4.656  1.00 95.80           C  
ATOM    527  HE2 LYS A  32      19.775 -35.926  -4.537  1.00 95.80           H  
ATOM    528  HE3 LYS A  32      18.915 -36.987  -5.635  1.00 95.80           H  
ATOM    529  NZ  LYS A  32      18.732 -37.522  -3.588  1.00 95.80           N  
ATOM    530  HZ1 LYS A  32      17.883 -38.046  -3.742  1.00 95.80           H  
ATOM    531  HZ2 LYS A  32      18.697 -37.065  -2.687  1.00 95.80           H  
ATOM    532  HZ3 LYS A  32      19.524 -38.148  -3.636  1.00 95.80           H  
ATOM    533  N   ILE A  33      15.741 -33.775  -9.004  1.00 95.96           N  
ATOM    534  H   ILE A  33      14.886 -33.582  -8.501  1.00 95.96           H  
ATOM    535  CA  ILE A  33      15.674 -34.382 -10.343  1.00 95.96           C  
ATOM    536  HA  ILE A  33      16.336 -35.248 -10.363  1.00 95.96           H  
ATOM    537  C   ILE A  33      16.200 -33.406 -11.408  1.00 95.96           C  
ATOM    538  CB  ILE A  33      14.238 -34.865 -10.653  1.00 95.96           C  
ATOM    539  HB  ILE A  33      13.550 -34.035 -10.490  1.00 95.96           H  
ATOM    540  O   ILE A  33      16.921 -33.834 -12.307  1.00 95.96           O  
ATOM    541  CG1 ILE A  33      13.843 -36.037  -9.724  1.00 95.96           C  
ATOM    542 HG12 ILE A  33      14.393 -36.932 -10.016  1.00 95.96           H  
ATOM    543 HG13 ILE A  33      14.128 -35.808  -8.697  1.00 95.96           H  
ATOM    544  CG2 ILE A  33      14.106 -35.318 -12.119  1.00 95.96           C  
ATOM    545 HG21 ILE A  33      14.291 -34.481 -12.792  1.00 95.96           H  
ATOM    546 HG22 ILE A  33      13.094 -35.668 -12.325  1.00 95.96           H  
ATOM    547 HG23 ILE A  33      14.824 -36.111 -12.330  1.00 95.96           H  
ATOM    548  CD1 ILE A  33      12.340 -36.349  -9.727  1.00 95.96           C  
ATOM    549 HD11 ILE A  33      12.028 -36.751 -10.691  1.00 95.96           H  
ATOM    550 HD12 ILE A  33      11.773 -35.445  -9.505  1.00 95.96           H  
ATOM    551 HD13 ILE A  33      12.128 -37.089  -8.956  1.00 95.96           H  
ATOM    552  N   ALA A  34      15.883 -32.112 -11.306  1.00 95.98           N  
ATOM    553  H   ALA A  34      15.274 -31.814 -10.557  1.00 95.98           H  
ATOM    554  CA  ALA A  34      16.419 -31.088 -12.203  1.00 95.98           C  
ATOM    555  HA  ALA A  34      16.186 -31.370 -13.229  1.00 95.98           H  
ATOM    556  C   ALA A  34      17.950 -30.974 -12.094  1.00 95.98           C  
ATOM    557  CB  ALA A  34      15.747 -29.741 -11.909  1.00 95.98           C  
ATOM    558  HB1 ALA A  34      15.986 -29.040 -12.709  1.00 95.98           H  
ATOM    559  HB2 ALA A  34      14.665 -29.853 -11.832  1.00 95.98           H  
ATOM    560  HB3 ALA A  34      16.128 -29.333 -10.973  1.00 95.98           H  
ATOM    561  O   ALA A  34      18.622 -30.893 -13.119  1.00 95.98           O  
ATOM    562  N   ASP A  35      18.511 -31.043 -10.883  1.00 94.58           N  
ATOM    563  H   ASP A  35      17.915 -31.045 -10.067  1.00 94.58           H  
ATOM    564  CA  ASP A  35      19.968 -31.032 -10.680  1.00 94.58           C  
ATOM    565  HA  ASP A  35      20.381 -30.131 -11.133  1.00 94.58           H  
ATOM    566  C   ASP A  35      20.650 -32.243 -11.341  1.00 94.58           C  
ATOM    567  CB  ASP A  35      20.310 -31.024  -9.180  1.00 94.58           C  
ATOM    568  HB2 ASP A  35      19.865 -31.898  -8.703  1.00 94.58           H  
ATOM    569  HB3 ASP A  35      21.391 -31.111  -9.075  1.00 94.58           H  
ATOM    570  O   ASP A  35      21.752 -32.128 -11.878  1.00 94.58           O  
ATOM    571  CG  ASP A  35      19.874 -29.763  -8.435  1.00 94.58           C  
ATOM    572  OD1 ASP A  35      19.873 -28.675  -9.051  1.00 94.58           O  
ATOM    573  OD2 ASP A  35      19.556 -29.893  -7.233  1.00 94.58           O  
ATOM    574  N   GLU A  36      19.996 -33.410 -11.320  1.00 94.94           N  
ATOM    575  H   GLU A  36      19.127 -33.443 -10.805  1.00 94.94           H  
ATOM    576  CA  GLU A  36      20.514 -34.653 -11.904  1.00 94.94           C  
ATOM    577  HA  GLU A  36      21.583 -34.717 -11.701  1.00 94.94           H  
ATOM    578  C   GLU A  36      20.355 -34.720 -13.435  1.00 94.94           C  
ATOM    579  CB  GLU A  36      19.821 -35.864 -11.241  1.00 94.94           C  
ATOM    580  HB2 GLU A  36      20.071 -36.757 -11.814  1.00 94.94           H  
ATOM    581  HB3 GLU A  36      18.741 -35.725 -11.286  1.00 94.94           H  
ATOM    582  O   GLU A  36      21.229 -35.259 -14.119  1.00 94.94           O  
ATOM    583  CG  GLU A  36      20.247 -36.102  -9.776  1.00 94.94           C  
ATOM    584  HG2 GLU A  36      20.102 -35.186  -9.203  1.00 94.94           H  
ATOM    585  HG3 GLU A  36      21.314 -36.325  -9.764  1.00 94.94           H  
ATOM    586  CD  GLU A  36      19.493 -37.256  -9.076  1.00 94.94           C  
ATOM    587  OE1 GLU A  36      19.594 -37.363  -7.824  1.00 94.94           O  
ATOM    588  OE2 GLU A  36      18.856 -38.083  -9.773  1.00 94.94           O  
ATOM    589  N   LEU A  37      19.244 -34.211 -13.984  1.00 95.18           N  
ATOM    590  H   LEU A  37      18.570 -33.795 -13.358  1.00 95.18           H  
ATOM    591  CA  LEU A  37      18.874 -34.378 -15.399  1.00 95.18           C  
ATOM    592  HA  LEU A  37      19.505 -35.151 -15.838  1.00 95.18           H  
ATOM    593  C   LEU A  37      19.110 -33.139 -16.276  1.00 95.18           C  
ATOM    594  CB  LEU A  37      17.411 -34.845 -15.496  1.00 95.18           C  
ATOM    595  HB2 LEU A  37      16.775 -34.100 -15.018  1.00 95.18           H  
ATOM    596  HB3 LEU A  37      17.141 -34.877 -16.551  1.00 95.18           H  
ATOM    597  O   LEU A  37      19.187 -33.277 -17.499  1.00 95.18           O  
ATOM    598  CG  LEU A  37      17.116 -36.222 -14.877  1.00 95.18           C  
ATOM    599  HG  LEU A  37      17.228 -36.178 -13.794  1.00 95.18           H  
ATOM    600  CD1 LEU A  37      15.673 -36.607 -15.203  1.00 95.18           C  
ATOM    601 HD11 LEU A  37      15.002 -35.832 -14.831  1.00 95.18           H  
ATOM    602 HD12 LEU A  37      15.440 -37.550 -14.709  1.00 95.18           H  
ATOM    603 HD13 LEU A  37      15.544 -36.708 -16.280  1.00 95.18           H  
ATOM    604  CD2 LEU A  37      18.013 -37.338 -15.423  1.00 95.18           C  
ATOM    605 HD21 LEU A  37      17.669 -38.306 -15.058  1.00 95.18           H  
ATOM    606 HD22 LEU A  37      19.031 -37.186 -15.065  1.00 95.18           H  
ATOM    607 HD23 LEU A  37      18.005 -37.327 -16.513  1.00 95.18           H  
ATOM    608  N   GLY A  38      19.256 -31.955 -15.680  1.00 93.64           N  
ATOM    609  H   GLY A  38      19.134 -31.901 -14.679  1.00 93.64           H  
ATOM    610  CA  GLY A  38      19.542 -30.696 -16.367  1.00 93.64           C  
ATOM    611  HA2 GLY A  38      20.309 -30.164 -15.804  1.00 93.64           H  
ATOM    612  HA3 GLY A  38      19.942 -30.905 -17.359  1.00 93.64           H  
ATOM    613  C   GLY A  38      18.339 -29.755 -16.513  1.00 93.64           C  
ATOM    614  O   GLY A  38      17.364 -29.813 -15.768  1.00 93.64           O  
ATOM    615  N   GLU A  39      18.425 -28.852 -17.496  1.00 94.29           N  
ATOM    616  H   GLU A  39      19.252 -28.866 -18.076  1.00 94.29           H  
ATOM    617  CA  GLU A  39      17.492 -27.724 -17.679  1.00 94.29           C  
ATOM    618  HA  GLU A  39      17.427 -27.188 -16.732  1.00 94.29           H  
ATOM    619  C   GLU A  39      16.048 -28.106 -18.066  1.00 94.29           C  
ATOM    620  CB  GLU A  39      18.065 -26.730 -18.705  1.00 94.29           C  
ATOM    621  HB2 GLU A  39      17.326 -25.935 -18.810  1.00 94.29           H  
ATOM    622  HB3 GLU A  39      18.987 -26.305 -18.308  1.00 94.29           H  
ATOM    623  O   GLU A  39      15.145 -27.263 -18.027  1.00 94.29           O  
ATOM    624  CG  GLU A  39      18.346 -27.301 -20.107  1.00 94.29           C  
ATOM    625  HG2 GLU A  39      17.452 -27.812 -20.465  1.00 94.29           H  
ATOM    626  HG3 GLU A  39      19.138 -28.045 -20.026  1.00 94.29           H  
ATOM    627  CD  GLU A  39      18.761 -26.244 -21.156  1.00 94.29           C  
ATOM    628  OE1 GLU A  39      19.230 -26.649 -22.248  1.00 94.29           O  
ATOM    629  OE2 GLU A  39      18.580 -25.021 -20.943  1.00 94.29           O  
ATOM    630  N   ILE A  40      15.837 -29.358 -18.484  1.00 96.38           N  
ATOM    631  H   ILE A  40      16.610 -30.006 -18.433  1.00 96.38           H  
ATOM    632  CA  ILE A  40      14.538 -29.900 -18.877  1.00 96.38           C  
ATOM    633  HA  ILE A  40      13.799 -29.419 -18.235  1.00 96.38           H  
ATOM    634  C   ILE A  40      14.468 -31.406 -18.631  1.00 96.38           C  
ATOM    635  CB  ILE A  40      14.205 -29.540 -20.342  1.00 96.38           C  
ATOM    636  HB  ILE A  40      14.226 -28.452 -20.407  1.00 96.38           H  
ATOM    637  O   ILE A  40      15.408 -32.138 -18.943  1.00 96.38           O  
ATOM    638  CG1 ILE A  40      12.785 -29.998 -20.735  1.00 96.38           C  
ATOM    639 HG12 ILE A  40      12.761 -31.085 -20.814  1.00 96.38           H  
ATOM    640 HG13 ILE A  40      12.085 -29.713 -19.950  1.00 96.38           H  
ATOM    641  CG2 ILE A  40      15.232 -30.097 -21.344  1.00 96.38           C  
ATOM    642 HG21 ILE A  40      15.175 -31.184 -21.393  1.00 96.38           H  
ATOM    643 HG22 ILE A  40      15.034 -29.684 -22.333  1.00 96.38           H  
ATOM    644 HG23 ILE A  40      16.243 -29.809 -21.054  1.00 96.38           H  
ATOM    645  CD1 ILE A  40      12.296 -29.393 -22.057  1.00 96.38           C  
ATOM    646 HD11 ILE A  40      12.828 -29.836 -22.899  1.00 96.38           H  
ATOM    647 HD12 ILE A  40      12.465 -28.316 -22.057  1.00 96.38           H  
ATOM    648 HD13 ILE A  40      11.228 -29.580 -22.168  1.00 96.38           H  
ATOM    649  N   PHE A  41      13.331 -31.887 -18.127  1.00 96.77           N  
ATOM    650  H   PHE A  41      12.610 -31.234 -17.854  1.00 96.77           H  
ATOM    651  CA  PHE A  41      13.057 -33.319 -18.026  1.00 96.77           C  
ATOM    652  HA  PHE A  41      13.556 -33.812 -18.861  1.00 96.77           H  
ATOM    653  C   PHE A  41      11.565 -33.643 -18.135  1.00 96.77           C  
ATOM    654  CB  PHE A  41      13.651 -33.899 -16.733  1.00 96.77           C  
ATOM    655  HB2 PHE A  41      14.721 -33.695 -16.713  1.00 96.77           H  
ATOM    656  HB3 PHE A  41      13.535 -34.983 -16.755  1.00 96.77           H  
ATOM    657  O   PHE A  41      10.691 -32.857 -17.763  1.00 96.77           O  
ATOM    658  CG  PHE A  41      13.026 -33.371 -15.456  1.00 96.77           C  
ATOM    659  CD1 PHE A  41      13.517 -32.188 -14.875  1.00 96.77           C  
ATOM    660  HD1 PHE A  41      14.338 -31.656 -15.333  1.00 96.77           H  
ATOM    661  CD2 PHE A  41      11.952 -34.055 -14.852  1.00 96.77           C  
ATOM    662  HD2 PHE A  41      11.569 -34.961 -15.298  1.00 96.77           H  
ATOM    663  CE1 PHE A  41      12.939 -31.694 -13.695  1.00 96.77           C  
ATOM    664  HE1 PHE A  41      13.308 -30.778 -13.258  1.00 96.77           H  
ATOM    665  CE2 PHE A  41      11.377 -33.557 -13.669  1.00 96.77           C  
ATOM    666  HE2 PHE A  41      10.550 -34.071 -13.200  1.00 96.77           H  
ATOM    667  CZ  PHE A  41      11.877 -32.381 -13.085  1.00 96.77           C  
ATOM    668  HZ  PHE A  41      11.442 -31.995 -12.175  1.00 96.77           H  
ATOM    669  N   LYS A  42      11.274 -34.847 -18.622  1.00 95.72           N  
ATOM    670  H   LYS A  42      12.056 -35.431 -18.882  1.00 95.72           H  
ATOM    671  CA  LYS A  42       9.937 -35.430 -18.689  1.00 95.72           C  
ATOM    672  HA  LYS A  42       9.205 -34.635 -18.824  1.00 95.72           H  
ATOM    673  C   LYS A  42       9.636 -36.161 -17.383  1.00 95.72           C  
ATOM    674  CB  LYS A  42       9.902 -36.366 -19.904  1.00 95.72           C  
ATOM    675  HB2 LYS A  42      10.595 -37.190 -19.733  1.00 95.72           H  
ATOM    676  HB3 LYS A  42      10.244 -35.818 -20.782  1.00 95.72           H  
ATOM    677  O   LYS A  42      10.446 -36.958 -16.924  1.00 95.72           O  
ATOM    678  CG  LYS A  42       8.507 -36.926 -20.197  1.00 95.72           C  
ATOM    679  HG2 LYS A  42       8.122 -37.449 -19.321  1.00 95.72           H  
ATOM    680  HG3 LYS A  42       7.834 -36.108 -20.456  1.00 95.72           H  
ATOM    681  CD  LYS A  42       8.606 -37.912 -21.365  1.00 95.72           C  
ATOM    682  HD2 LYS A  42       9.015 -37.409 -22.241  1.00 95.72           H  
ATOM    683  HD3 LYS A  42       9.277 -38.722 -21.077  1.00 95.72           H  
ATOM    684  CE  LYS A  42       7.232 -38.487 -21.701  1.00 95.72           C  
ATOM    685  HE2 LYS A  42       6.635 -37.718 -22.191  1.00 95.72           H  
ATOM    686  HE3 LYS A  42       6.745 -38.775 -20.769  1.00 95.72           H  
ATOM    687  NZ  LYS A  42       7.345 -39.683 -22.561  1.00 95.72           N  
ATOM    688  HZ1 LYS A  42       8.311 -39.959 -22.659  1.00 95.72           H  
ATOM    689  HZ2 LYS A  42       6.909 -39.559 -23.463  1.00 95.72           H  
ATOM    690  HZ3 LYS A  42       6.911 -40.447 -22.062  1.00 95.72           H  
ATOM    691  N   PHE A  43       8.457 -35.946 -16.814  1.00 94.10           N  
ATOM    692  H   PHE A  43       7.868 -35.219 -17.195  1.00 94.10           H  
ATOM    693  CA  PHE A  43       7.957 -36.662 -15.644  1.00 94.10           C  
ATOM    694  HA  PHE A  43       8.654 -37.453 -15.370  1.00 94.10           H  
ATOM    695  C   PHE A  43       6.605 -37.300 -15.975  1.00 94.10           C  
ATOM    696  CB  PHE A  43       7.857 -35.694 -14.464  1.00 94.10           C  
ATOM    697  HB2 PHE A  43       8.767 -35.096 -14.415  1.00 94.10           H  
ATOM    698  HB3 PHE A  43       7.022 -35.019 -14.655  1.00 94.10           H  
ATOM    699  O   PHE A  43       5.627 -36.615 -16.279  1.00 94.10           O  
ATOM    700  CG  PHE A  43       7.653 -36.380 -13.128  1.00 94.10           C  
ATOM    701  CD1 PHE A  43       6.374 -36.841 -12.761  1.00 94.10           C  
ATOM    702  HD1 PHE A  43       5.531 -36.670 -13.414  1.00 94.10           H  
ATOM    703  CD2 PHE A  43       8.747 -36.590 -12.267  1.00 94.10           C  
ATOM    704  HD2 PHE A  43       9.728 -36.225 -12.534  1.00 94.10           H  
ATOM    705  CE1 PHE A  43       6.198 -37.545 -11.558  1.00 94.10           C  
ATOM    706  HE1 PHE A  43       5.224 -37.926 -11.288  1.00 94.10           H  
ATOM    707  CE2 PHE A  43       8.567 -37.277 -11.055  1.00 94.10           C  
ATOM    708  HE2 PHE A  43       9.403 -37.437 -10.390  1.00 94.10           H  
ATOM    709  CZ  PHE A  43       7.297 -37.773 -10.716  1.00 94.10           C  
ATOM    710  HZ  PHE A  43       7.169 -38.352  -9.813  1.00 94.10           H  
ATOM    711  N   GLU A  44       6.540 -38.626 -15.920  1.00 92.09           N  
ATOM    712  H   GLU A  44       7.365 -39.138 -15.644  1.00 92.09           H  
ATOM    713  CA  GLU A  44       5.325 -39.399 -16.162  1.00 92.09           C  
ATOM    714  HA  GLU A  44       4.597 -38.784 -16.690  1.00 92.09           H  
ATOM    715  C   GLU A  44       4.695 -39.841 -14.840  1.00 92.09           C  
ATOM    716  CB  GLU A  44       5.619 -40.626 -17.039  1.00 92.09           C  
ATOM    717  HB2 GLU A  44       4.703 -41.212 -17.103  1.00 92.09           H  
ATOM    718  HB3 GLU A  44       6.390 -41.237 -16.568  1.00 92.09           H  
ATOM    719  O   GLU A  44       5.356 -40.425 -13.987  1.00 92.09           O  
ATOM    720  CG  GLU A  44       6.068 -40.266 -18.460  1.00 92.09           C  
ATOM    721  HG2 GLU A  44       5.361 -39.551 -18.882  1.00 92.09           H  
ATOM    722  HG3 GLU A  44       7.036 -39.766 -18.415  1.00 92.09           H  
ATOM    723  CD  GLU A  44       6.158 -41.486 -19.397  1.00 92.09           C  
ATOM    724  OE1 GLU A  44       6.569 -41.265 -20.559  1.00 92.09           O  
ATOM    725  OE2 GLU A  44       5.835 -42.632 -18.989  1.00 92.09           O  
ATOM    726  N   ALA A  45       3.391 -39.647 -14.694  1.00 85.54           N  
ATOM    727  H   ALA A  45       2.893 -39.208 -15.455  1.00 85.54           H  
ATOM    728  CA  ALA A  45       2.579 -40.332 -13.692  1.00 85.54           C  
ATOM    729  HA  ALA A  45       3.169 -41.124 -13.232  1.00 85.54           H  
ATOM    730  C   ALA A  45       1.382 -41.009 -14.390  1.00 85.54           C  
ATOM    731  CB  ALA A  45       2.197 -39.358 -12.572  1.00 85.54           C  
ATOM    732  HB1 ALA A  45       1.126 -39.156 -12.615  1.00 85.54           H  
ATOM    733  HB2 ALA A  45       2.778 -38.439 -12.647  1.00 85.54           H  
ATOM    734  HB3 ALA A  45       2.413 -39.826 -11.611  1.00 85.54           H  
ATOM    735  O   ALA A  45       1.169 -40.778 -15.583  1.00 85.54           O  
ATOM    736  N   PRO A  46       0.599 -41.856 -13.701  1.00 82.47           N  
ATOM    737  CA  PRO A  46      -0.573 -42.492 -14.301  1.00 82.47           C  
ATOM    738  HA  PRO A  46      -0.231 -43.234 -15.023  1.00 82.47           H  
ATOM    739  C   PRO A  46      -1.484 -41.467 -15.000  1.00 82.47           C  
ATOM    740  CB  PRO A  46      -1.278 -43.214 -13.148  1.00 82.47           C  
ATOM    741  HB2 PRO A  46      -2.009 -42.558 -12.675  1.00 82.47           H  
ATOM    742  HB3 PRO A  46      -1.758 -44.134 -13.481  1.00 82.47           H  
ATOM    743  O   PRO A  46      -1.996 -40.547 -14.368  1.00 82.47           O  
ATOM    744  CG  PRO A  46      -0.151 -43.495 -12.155  1.00 82.47           C  
ATOM    745  HG2 PRO A  46       0.370 -44.409 -12.442  1.00 82.47           H  
ATOM    746  HG3 PRO A  46      -0.522 -43.575 -11.134  1.00 82.47           H  
ATOM    747  CD  PRO A  46       0.780 -42.297 -12.324  1.00 82.47           C  
ATOM    748  HD2 PRO A  46       0.475 -41.502 -11.644  1.00 82.47           H  
ATOM    749  HD3 PRO A  46       1.810 -42.593 -12.126  1.00 82.47           H  
ATOM    750  N   GLY A  47      -1.629 -41.591 -16.323  1.00 82.33           N  
ATOM    751  H   GLY A  47      -1.129 -42.337 -16.785  1.00 82.33           H  
ATOM    752  CA  GLY A  47      -2.470 -40.714 -17.148  1.00 82.33           C  
ATOM    753  HA2 GLY A  47      -2.612 -41.179 -18.123  1.00 82.33           H  
ATOM    754  HA3 GLY A  47      -3.448 -40.624 -16.674  1.00 82.33           H  
ATOM    755  C   GLY A  47      -1.950 -39.289 -17.388  1.00 82.33           C  
ATOM    756  O   GLY A  47      -2.658 -38.508 -18.019  1.00 82.33           O  
ATOM    757  N   ARG A  48      -0.743 -38.928 -16.923  1.00 85.17           N  
ATOM    758  H   ARG A  48      -0.185 -39.618 -16.442  1.00 85.17           H  
ATOM    759  CA  ARG A  48      -0.197 -37.565 -17.062  1.00 85.17           C  
ATOM    760  HA  ARG A  48      -0.719 -37.080 -17.886  1.00 85.17           H  
ATOM    761  C   ARG A  48       1.283 -37.550 -17.429  1.00 85.17           C  
ATOM    762  CB  ARG A  48      -0.492 -36.729 -15.801  1.00 85.17           C  
ATOM    763  HB2 ARG A  48      -0.195 -35.699 -15.997  1.00 85.17           H  
ATOM    764  HB3 ARG A  48      -1.568 -36.735 -15.626  1.00 85.17           H  
ATOM    765  O   ARG A  48       2.077 -38.325 -16.898  1.00 85.17           O  
ATOM    766  CG  ARG A  48       0.222 -37.211 -14.526  1.00 85.17           C  
ATOM    767  HG2 ARG A  48       1.301 -37.174 -14.676  1.00 85.17           H  
ATOM    768  HG3 ARG A  48      -0.080 -38.237 -14.316  1.00 85.17           H  
ATOM    769  CD  ARG A  48      -0.137 -36.323 -13.322  1.00 85.17           C  
ATOM    770  HD2 ARG A  48      -1.203 -36.437 -13.122  1.00 85.17           H  
ATOM    771  HD3 ARG A  48       0.056 -35.283 -13.586  1.00 85.17           H  
ATOM    772  NE  ARG A  48       0.656 -36.664 -12.120  1.00 85.17           N  
ATOM    773  HE  ARG A  48       1.595 -36.997 -12.289  1.00 85.17           H  
ATOM    774  NH1 ARG A  48      -0.865 -36.108 -10.487  1.00 85.17           N  
ATOM    775 HH11 ARG A  48      -1.493 -35.737 -11.185  1.00 85.17           H  
ATOM    776 HH12 ARG A  48      -1.152 -36.228  -9.525  1.00 85.17           H  
ATOM    777  NH2 ARG A  48       1.010 -37.088  -9.891  1.00 85.17           N  
ATOM    778 HH21 ARG A  48       1.939 -37.448 -10.059  1.00 85.17           H  
ATOM    779 HH22 ARG A  48       0.614 -37.139  -8.964  1.00 85.17           H  
ATOM    780  CZ  ARG A  48       0.273 -36.613 -10.853  1.00 85.17           C  
ATOM    781  N   VAL A  49       1.657 -36.624 -18.304  1.00 91.87           N  
ATOM    782  H   VAL A  49       0.960 -35.987 -18.662  1.00 91.87           H  
ATOM    783  CA  VAL A  49       3.048 -36.367 -18.686  1.00 91.87           C  
ATOM    784  HA  VAL A  49       3.723 -36.884 -18.004  1.00 91.87           H  
ATOM    785  C   VAL A  49       3.301 -34.873 -18.573  1.00 91.87           C  
ATOM    786  CB  VAL A  49       3.341 -36.855 -20.115  1.00 91.87           C  
ATOM    787  HB  VAL A  49       2.750 -36.277 -20.826  1.00 91.87           H  
ATOM    788  O   VAL A  49       2.703 -34.093 -19.308  1.00 91.87           O  
ATOM    789  CG1 VAL A  49       4.821 -36.655 -20.451  1.00 91.87           C  
ATOM    790 HG11 VAL A  49       4.972 -36.924 -21.497  1.00 91.87           H  
ATOM    791 HG12 VAL A  49       5.439 -37.267 -19.794  1.00 91.87           H  
ATOM    792 HG13 VAL A  49       5.105 -35.609 -20.337  1.00 91.87           H  
ATOM    793  CG2 VAL A  49       2.987 -38.337 -20.304  1.00 91.87           C  
ATOM    794 HG21 VAL A  49       1.903 -38.451 -20.319  1.00 91.87           H  
ATOM    795 HG22 VAL A  49       3.385 -38.933 -19.483  1.00 91.87           H  
ATOM    796 HG23 VAL A  49       3.378 -38.702 -21.253  1.00 91.87           H  
ATOM    797  N   THR A  50       4.206 -34.486 -17.682  1.00 93.48           N  
ATOM    798  H   THR A  50       4.667 -35.186 -17.119  1.00 93.48           H  
ATOM    799  CA  THR A  50       4.571 -33.086 -17.443  1.00 93.48           C  
ATOM    800  HA  THR A  50       3.987 -32.433 -18.091  1.00 93.48           H  
ATOM    801  C   THR A  50       6.043 -32.894 -17.775  1.00 93.48           C  
ATOM    802  CB  THR A  50       4.276 -32.687 -15.990  1.00 93.48           C  
ATOM    803  HB  THR A  50       4.914 -33.271 -15.326  1.00 93.48           H  
ATOM    804  O   THR A  50       6.874 -33.740 -17.446  1.00 93.48           O  
ATOM    805  CG2 THR A  50       4.515 -31.202 -15.724  1.00 93.48           C  
ATOM    806 HG21 THR A  50       3.952 -30.593 -16.430  1.00 93.48           H  
ATOM    807 HG22 THR A  50       5.577 -30.971 -15.808  1.00 93.48           H  
ATOM    808 HG23 THR A  50       4.198 -30.963 -14.709  1.00 93.48           H  
ATOM    809  OG1 THR A  50       2.928 -32.973 -15.671  1.00 93.48           O  
ATOM    810  HG1 THR A  50       2.359 -32.374 -16.161  1.00 93.48           H  
ATOM    811  N   ARG A  51       6.379 -31.799 -18.454  1.00 96.38           N  
ATOM    812  H   ARG A  51       5.653 -31.157 -18.741  1.00 96.38           H  
ATOM    813  CA  ARG A  51       7.756 -31.478 -18.844  1.00 96.38           C  
ATOM    814  HA  ARG A  51       8.427 -32.312 -18.638  1.00 96.38           H  
ATOM    815  C   ARG A  51       8.216 -30.292 -18.013  1.00 96.38           C  
ATOM    816  CB  ARG A  51       7.788 -31.194 -20.347  1.00 96.38           C  
ATOM    817  HB2 ARG A  51       7.100 -30.370 -20.532  1.00 96.38           H  
ATOM    818  HB3 ARG A  51       8.789 -30.884 -20.648  1.00 96.38           H  
ATOM    819  O   ARG A  51       7.662 -29.204 -18.135  1.00 96.38           O  
ATOM    820  CG  ARG A  51       7.356 -32.417 -21.175  1.00 96.38           C  
ATOM    821  HG2 ARG A  51       8.199 -33.095 -21.313  1.00 96.38           H  
ATOM    822  HG3 ARG A  51       6.568 -32.973 -20.667  1.00 96.38           H  
ATOM    823  CD  ARG A  51       6.803 -31.973 -22.527  1.00 96.38           C  
ATOM    824  HD2 ARG A  51       7.569 -31.393 -23.042  1.00 96.38           H  
ATOM    825  HD3 ARG A  51       5.943 -31.321 -22.373  1.00 96.38           H  
ATOM    826  NE  ARG A  51       6.419 -33.116 -23.372  1.00 96.38           N  
ATOM    827  HE  ARG A  51       6.927 -33.220 -24.238  1.00 96.38           H  
ATOM    828  NH1 ARG A  51       4.411 -33.637 -22.359  1.00 96.38           N  
ATOM    829 HH11 ARG A  51       3.496 -34.041 -22.499  1.00 96.38           H  
ATOM    830 HH12 ARG A  51       4.529 -32.875 -21.707  1.00 96.38           H  
ATOM    831  NH2 ARG A  51       5.009 -34.654 -24.243  1.00 96.38           N  
ATOM    832 HH21 ARG A  51       5.511 -34.499 -25.106  1.00 96.38           H  
ATOM    833 HH22 ARG A  51       4.031 -34.622 -24.492  1.00 96.38           H  
ATOM    834  CZ  ARG A  51       5.296 -33.806 -23.305  1.00 96.38           C  
ATOM    835  N   TYR A  52       9.175 -30.515 -17.130  1.00 97.07           N  
ATOM    836  H   TYR A  52       9.650 -31.406 -17.143  1.00 97.07           H  
ATOM    837  CA  TYR A  52       9.658 -29.496 -16.206  1.00 97.07           C  
ATOM    838  HA  TYR A  52       8.837 -28.822 -15.959  1.00 97.07           H  
ATOM    839  C   TYR A  52      10.774 -28.683 -16.849  1.00 97.07           C  
ATOM    840  CB  TYR A  52      10.114 -30.157 -14.910  1.00 97.07           C  
ATOM    841  HB2 TYR A  52      10.717 -29.449 -14.341  1.00 97.07           H  
ATOM    842  HB3 TYR A  52      10.746 -31.009 -15.160  1.00 97.07           H  
ATOM    843  O   TYR A  52      11.663 -29.261 -17.467  1.00 97.07           O  
ATOM    844  CG  TYR A  52       8.958 -30.611 -14.047  1.00 97.07           C  
ATOM    845  CD1 TYR A  52       8.436 -29.736 -13.077  1.00 97.07           C  
ATOM    846  HD1 TYR A  52       8.870 -28.756 -12.945  1.00 97.07           H  
ATOM    847  CD2 TYR A  52       8.384 -31.884 -14.232  1.00 97.07           C  
ATOM    848  HD2 TYR A  52       8.785 -32.551 -14.981  1.00 97.07           H  
ATOM    849  CE1 TYR A  52       7.347 -30.134 -12.283  1.00 97.07           C  
ATOM    850  HE1 TYR A  52       6.961 -29.462 -11.531  1.00 97.07           H  
ATOM    851  CE2 TYR A  52       7.287 -32.277 -13.441  1.00 97.07           C  
ATOM    852  HE2 TYR A  52       6.819 -33.243 -13.560  1.00 97.07           H  
ATOM    853  OH  TYR A  52       5.706 -31.795 -11.715  1.00 97.07           O  
ATOM    854  HH  TYR A  52       5.447 -31.097 -11.110  1.00 97.07           H  
ATOM    855  CZ  TYR A  52       6.767 -31.405 -12.468  1.00 97.07           C  
ATOM    856  N   LEU A  53      10.723 -27.361 -16.692  1.00 97.51           N  
ATOM    857  H   LEU A  53       9.947 -26.984 -16.166  1.00 97.51           H  
ATOM    858  CA  LEU A  53      11.712 -26.407 -17.190  1.00 97.51           C  
ATOM    859  HA  LEU A  53      12.481 -26.933 -17.756  1.00 97.51           H  
ATOM    860  C   LEU A  53      12.386 -25.697 -16.013  1.00 97.51           C  
ATOM    861  CB  LEU A  53      11.039 -25.367 -18.108  1.00 97.51           C  
ATOM    862  HB2 LEU A  53      10.408 -24.726 -17.492  1.00 97.51           H  
ATOM    863  HB3 LEU A  53      11.826 -24.747 -18.537  1.00 97.51           H  
ATOM    864  O   LEU A  53      11.692 -25.241 -15.100  1.00 97.51           O  
ATOM    865  CG  LEU A  53      10.171 -25.919 -19.251  1.00 97.51           C  
ATOM    866  HG  LEU A  53       9.329 -26.478 -18.843  1.00 97.51           H  
ATOM    867  CD1 LEU A  53       9.623 -24.755 -20.074  1.00 97.51           C  
ATOM    868 HD11 LEU A  53       8.990 -24.127 -19.447  1.00 97.51           H  
ATOM    869 HD12 LEU A  53      10.442 -24.159 -20.477  1.00 97.51           H  
ATOM    870 HD13 LEU A  53       9.026 -25.145 -20.898  1.00 97.51           H  
ATOM    871  CD2 LEU A  53      10.963 -26.823 -20.187  1.00 97.51           C  
ATOM    872 HD21 LEU A  53      11.818 -26.286 -20.597  1.00 97.51           H  
ATOM    873 HD22 LEU A  53      10.321 -27.172 -20.997  1.00 97.51           H  
ATOM    874 HD23 LEU A  53      11.319 -27.688 -19.628  1.00 97.51           H  
ATOM    875  N   SER A  54      13.711 -25.563 -16.061  1.00 96.13           N  
ATOM    876  H   SER A  54      14.217 -26.083 -16.764  1.00 96.13           H  
ATOM    877  CA  SER A  54      14.508 -24.966 -14.979  1.00 96.13           C  
ATOM    878  HA  SER A  54      13.847 -24.411 -14.314  1.00 96.13           H  
ATOM    879  C   SER A  54      15.568 -23.952 -15.429  1.00 96.13           C  
ATOM    880  CB  SER A  54      15.158 -26.073 -14.139  1.00 96.13           C  
ATOM    881  HB2 SER A  54      14.385 -26.601 -13.581  1.00 96.13           H  
ATOM    882  HB3 SER A  54      15.866 -25.628 -13.440  1.00 96.13           H  
ATOM    883  O   SER A  54      16.215 -23.374 -14.565  1.00 96.13           O  
ATOM    884  OG  SER A  54      15.843 -26.989 -14.964  1.00 96.13           O  
ATOM    885  HG  SER A  54      16.286 -27.653 -14.430  1.00 96.13           H  
ATOM    886  N   SER A  55      15.743 -23.680 -16.730  1.00 96.27           N  
ATOM    887  H   SER A  55      15.208 -24.192 -17.417  1.00 96.27           H  
ATOM    888  CA  SER A  55      16.705 -22.670 -17.214  1.00 96.27           C  
ATOM    889  HA  SER A  55      17.313 -22.333 -16.375  1.00 96.27           H  
ATOM    890  C   SER A  55      16.049 -21.429 -17.808  1.00 96.27           C  
ATOM    891  CB  SER A  55      17.689 -23.254 -18.227  1.00 96.27           C  
ATOM    892  HB2 SER A  55      18.498 -22.541 -18.386  1.00 96.27           H  
ATOM    893  HB3 SER A  55      18.123 -24.165 -17.815  1.00 96.27           H  
ATOM    894  O   SER A  55      15.005 -21.497 -18.469  1.00 96.27           O  
ATOM    895  OG  SER A  55      17.054 -23.507 -19.473  1.00 96.27           O  
ATOM    896  HG  SER A  55      17.644 -24.061 -19.989  1.00 96.27           H  
ATOM    897  N   GLN A  56      16.716 -20.282 -17.655  1.00 95.28           N  
ATOM    898  H   GLN A  56      17.585 -20.303 -17.141  1.00 95.28           H  
ATOM    899  CA  GLN A  56      16.277 -19.014 -18.240  1.00 95.28           C  
ATOM    900  HA  GLN A  56      15.298 -18.765 -17.829  1.00 95.28           H  
ATOM    901  C   GLN A  56      16.127 -19.119 -19.764  1.00 95.28           C  
ATOM    902  CB  GLN A  56      17.271 -17.915 -17.827  1.00 95.28           C  
ATOM    903  HB2 GLN A  56      18.275 -18.175 -18.162  1.00 95.28           H  
ATOM    904  HB3 GLN A  56      17.288 -17.878 -16.738  1.00 95.28           H  
ATOM    905  O   GLN A  56      15.161 -18.594 -20.321  1.00 95.28           O  
ATOM    906  CG  GLN A  56      16.896 -16.511 -18.337  1.00 95.28           C  
ATOM    907  HG2 GLN A  56      15.830 -16.344 -18.182  1.00 95.28           H  
ATOM    908  HG3 GLN A  56      17.442 -15.779 -17.743  1.00 95.28           H  
ATOM    909  CD  GLN A  56      17.251 -16.235 -19.798  1.00 95.28           C  
ATOM    910  NE2 GLN A  56      16.630 -15.269 -20.429  1.00 95.28           N  
ATOM    911 HE21 GLN A  56      16.969 -15.076 -21.360  1.00 95.28           H  
ATOM    912 HE22 GLN A  56      15.970 -14.691 -19.929  1.00 95.28           H  
ATOM    913  OE1 GLN A  56      18.104 -16.840 -20.421  1.00 95.28           O  
ATOM    914  N   ARG A  57      17.037 -19.838 -20.435  1.00 95.16           N  
ATOM    915  H   ARG A  57      17.790 -20.236 -19.891  1.00 95.16           H  
ATOM    916  CA  ARG A  57      17.046 -20.014 -21.895  1.00 95.16           C  
ATOM    917  HA  ARG A  57      17.138 -19.033 -22.361  1.00 95.16           H  
ATOM    918  C   ARG A  57      15.753 -20.639 -22.411  1.00 95.16           C  
ATOM    919  CB  ARG A  57      18.253 -20.882 -22.284  1.00 95.16           C  
ATOM    920  HB2 ARG A  57      19.165 -20.392 -21.942  1.00 95.16           H  
ATOM    921  HB3 ARG A  57      18.176 -21.846 -21.781  1.00 95.16           H  
ATOM    922  O   ARG A  57      15.154 -20.109 -23.345  1.00 95.16           O  
ATOM    923  CG  ARG A  57      18.346 -21.113 -23.801  1.00 95.16           C  
ATOM    924  HG2 ARG A  57      17.418 -21.521 -24.201  1.00 95.16           H  
ATOM    925  HG3 ARG A  57      18.538 -20.154 -24.283  1.00 95.16           H  
ATOM    926  CD  ARG A  57      19.489 -22.073 -24.134  1.00 95.16           C  
ATOM    927  HD2 ARG A  57      20.334 -21.868 -23.478  1.00 95.16           H  
ATOM    928  HD3 ARG A  57      19.820 -21.879 -25.154  1.00 95.16           H  
ATOM    929  NE  ARG A  57      19.101 -23.495 -23.998  1.00 95.16           N  
ATOM    930  HE  ARG A  57      19.163 -23.923 -23.085  1.00 95.16           H  
ATOM    931  NH1 ARG A  57      18.609 -23.918 -26.211  1.00 95.16           N  
ATOM    932 HH11 ARG A  57      18.452 -22.937 -26.391  1.00 95.16           H  
ATOM    933 HH12 ARG A  57      18.502 -24.607 -26.942  1.00 95.16           H  
ATOM    934  NH2 ARG A  57      18.920 -25.609 -24.818  1.00 95.16           N  
ATOM    935 HH21 ARG A  57      19.124 -26.176 -25.629  1.00 95.16           H  
ATOM    936 HH22 ARG A  57      19.090 -25.977 -23.893  1.00 95.16           H  
ATOM    937  CZ  ARG A  57      18.867 -24.328 -24.998  1.00 95.16           C  
ATOM    938  N   LEU A  58      15.333 -21.761 -21.823  1.00 96.23           N  
ATOM    939  H   LEU A  58      15.861 -22.125 -21.043  1.00 96.23           H  
ATOM    940  CA  LEU A  58      14.127 -22.470 -22.255  1.00 96.23           C  
ATOM    941  HA  LEU A  58      14.092 -22.496 -23.344  1.00 96.23           H  
ATOM    942  C   LEU A  58      12.864 -21.739 -21.801  1.00 96.23           C  
ATOM    943  CB  LEU A  58      14.145 -23.911 -21.719  1.00 96.23           C  
ATOM    944  HB2 LEU A  58      13.209 -24.391 -22.006  1.00 96.23           H  
ATOM    945  HB3 LEU A  58      14.182 -23.880 -20.630  1.00 96.23           H  
ATOM    946  O   LEU A  58      11.904 -21.635 -22.560  1.00 96.23           O  
ATOM    947  CG  LEU A  58      15.312 -24.779 -22.222  1.00 96.23           C  
ATOM    948  HG  LEU A  58      16.254 -24.355 -21.874  1.00 96.23           H  
ATOM    949  CD1 LEU A  58      15.154 -26.187 -21.659  1.00 96.23           C  
ATOM    950 HD11 LEU A  58      15.970 -26.819 -22.009  1.00 96.23           H  
ATOM    951 HD12 LEU A  58      14.204 -26.617 -21.977  1.00 96.23           H  
ATOM    952 HD13 LEU A  58      15.189 -26.148 -20.570  1.00 96.23           H  
ATOM    953  CD2 LEU A  58      15.377 -24.893 -23.745  1.00 96.23           C  
ATOM    954 HD21 LEU A  58      16.205 -25.549 -24.018  1.00 96.23           H  
ATOM    955 HD22 LEU A  58      15.554 -23.914 -24.190  1.00 96.23           H  
ATOM    956 HD23 LEU A  58      14.449 -25.318 -24.127  1.00 96.23           H  
ATOM    957  N   ILE A  59      12.873 -21.186 -20.587  1.00 95.58           N  
ATOM    958  H   ILE A  59      13.686 -21.315 -20.002  1.00 95.58           H  
ATOM    959  CA  ILE A  59      11.718 -20.477 -20.025  1.00 95.58           C  
ATOM    960  HA  ILE A  59      10.837 -21.103 -20.160  1.00 95.58           H  
ATOM    961  C   ILE A  59      11.440 -19.177 -20.782  1.00 95.58           C  
ATOM    962  CB  ILE A  59      11.920 -20.279 -18.508  1.00 95.58           C  
ATOM    963  HB  ILE A  59      12.920 -19.882 -18.332  1.00 95.58           H  
ATOM    964  O   ILE A  59      10.275 -18.827 -20.960  1.00 95.58           O  
ATOM    965  CG1 ILE A  59      11.781 -21.667 -17.841  1.00 95.58           C  
ATOM    966 HG12 ILE A  59      10.725 -21.934 -17.796  1.00 95.58           H  
ATOM    967 HG13 ILE A  59      12.281 -22.428 -18.442  1.00 95.58           H  
ATOM    968  CG2 ILE A  59      10.897 -19.292 -17.910  1.00 95.58           C  
ATOM    969 HG21 ILE A  59      11.039 -18.298 -18.332  1.00 95.58           H  
ATOM    970 HG22 ILE A  59       9.884 -19.641 -18.109  1.00 95.58           H  
ATOM    971 HG23 ILE A  59      11.044 -19.214 -16.833  1.00 95.58           H  
ATOM    972  CD1 ILE A  59      12.379 -21.775 -16.443  1.00 95.58           C  
ATOM    973 HD11 ILE A  59      13.467 -21.739 -16.505  1.00 95.58           H  
ATOM    974 HD12 ILE A  59      12.105 -22.735 -16.006  1.00 95.58           H  
ATOM    975 HD13 ILE A  59      12.013 -20.971 -15.804  1.00 95.58           H  
ATOM    976  N   LYS A  60      12.472 -18.494 -21.292  1.00 93.77           N  
ATOM    977  H   LYS A  60      13.407 -18.801 -21.064  1.00 93.77           H  
ATOM    978  CA  LYS A  60      12.315 -17.350 -22.199  1.00 93.77           C  
ATOM    979  HA  LYS A  60      11.763 -16.567 -21.680  1.00 93.77           H  
ATOM    980  C   LYS A  60      11.465 -17.705 -23.420  1.00 93.77           C  
ATOM    981  CB  LYS A  60      13.705 -16.819 -22.591  1.00 93.77           C  
ATOM    982  HB2 LYS A  60      14.158 -16.358 -21.714  1.00 93.77           H  
ATOM    983  HB3 LYS A  60      14.337 -17.650 -22.904  1.00 93.77           H  
ATOM    984  O   LYS A  60      10.556 -16.954 -23.743  1.00 93.77           O  
ATOM    985  CG  LYS A  60      13.647 -15.799 -23.739  1.00 93.77           C  
ATOM    986  HG2 LYS A  60      12.910 -15.026 -23.523  1.00 93.77           H  
ATOM    987  HG3 LYS A  60      13.345 -16.308 -24.654  1.00 93.77           H  
ATOM    988  CD  LYS A  60      15.009 -15.149 -23.985  1.00 93.77           C  
ATOM    989  HD2 LYS A  60      15.733 -15.921 -24.245  1.00 93.77           H  
ATOM    990  HD3 LYS A  60      15.331 -14.629 -23.083  1.00 93.77           H  
ATOM    991  CE  LYS A  60      14.857 -14.151 -25.140  1.00 93.77           C  
ATOM    992  HE2 LYS A  60      14.438 -14.679 -25.996  1.00 93.77           H  
ATOM    993  HE3 LYS A  60      14.139 -13.386 -24.844  1.00 93.77           H  
ATOM    994  NZ  LYS A  60      16.153 -13.530 -25.506  1.00 93.77           N  
ATOM    995  HZ1 LYS A  60      16.512 -12.995 -24.728  1.00 93.77           H  
ATOM    996  HZ2 LYS A  60      16.022 -12.901 -26.286  1.00 93.77           H  
ATOM    997  HZ3 LYS A  60      16.824 -14.239 -25.763  1.00 93.77           H  
ATOM    998  N   GLU A  61      11.733 -18.838 -24.068  1.00 94.55           N  
ATOM    999  H   GLU A  61      12.483 -19.426 -23.733  1.00 94.55           H  
ATOM   1000  CA  GLU A  61      10.925 -19.299 -25.203  1.00 94.55           C  
ATOM   1001  HA  GLU A  61      10.760 -18.474 -25.897  1.00 94.55           H  
ATOM   1002  C   GLU A  61       9.542 -19.793 -24.780  1.00 94.55           C  
ATOM   1003  CB  GLU A  61      11.635 -20.435 -25.943  1.00 94.55           C  
ATOM   1004  HB2 GLU A  61      10.891 -20.912 -26.581  1.00 94.55           H  
ATOM   1005  HB3 GLU A  61      11.996 -21.176 -25.230  1.00 94.55           H  
ATOM   1006  O   GLU A  61       8.555 -19.458 -25.426  1.00 94.55           O  
ATOM   1007  CG  GLU A  61      12.802 -19.963 -26.816  1.00 94.55           C  
ATOM   1008  HG2 GLU A  61      13.602 -19.590 -26.177  1.00 94.55           H  
ATOM   1009  HG3 GLU A  61      12.461 -19.149 -27.455  1.00 94.55           H  
ATOM   1010  CD  GLU A  61      13.307 -21.111 -27.700  1.00 94.55           C  
ATOM   1011  OE1 GLU A  61      14.540 -21.267 -27.822  1.00 94.55           O  
ATOM   1012  OE2 GLU A  61      12.449 -21.849 -28.254  1.00 94.55           O  
ATOM   1013  N   ALA A  62       9.455 -20.561 -23.688  1.00 94.85           N  
ATOM   1014  H   ALA A  62      10.306 -20.838 -23.220  1.00 94.85           H  
ATOM   1015  CA  ALA A  62       8.184 -21.086 -23.191  1.00 94.85           C  
ATOM   1016  HA  ALA A  62       7.706 -21.656 -23.987  1.00 94.85           H  
ATOM   1017  C   ALA A  62       7.213 -19.971 -22.772  1.00 94.85           C  
ATOM   1018  CB  ALA A  62       8.463 -22.043 -22.029  1.00 94.85           C  
ATOM   1019  HB1 ALA A  62       9.152 -22.824 -22.353  1.00 94.85           H  
ATOM   1020  HB2 ALA A  62       8.893 -21.497 -21.190  1.00 94.85           H  
ATOM   1021  HB3 ALA A  62       7.529 -22.506 -21.712  1.00 94.85           H  
ATOM   1022  O   ALA A  62       6.010 -20.176 -22.742  1.00 94.85           O  
ATOM   1023  N   CYS A  63       7.723 -18.785 -22.446  1.00 91.69           N  
ATOM   1024  H   CYS A  63       8.726 -18.673 -22.482  1.00 91.69           H  
ATOM   1025  CA  CYS A  63       6.915 -17.643 -22.032  1.00 91.69           C  
ATOM   1026  HA  CYS A  63       5.986 -18.010 -21.597  1.00 91.69           H  
ATOM   1027  C   CYS A  63       6.470 -16.734 -23.185  1.00 91.69           C  
ATOM   1028  CB  CYS A  63       7.680 -16.904 -20.940  1.00 91.69           C  
ATOM   1029  HB2 CYS A  63       7.163 -15.971 -20.715  1.00 91.69           H  
ATOM   1030  HB3 CYS A  63       8.689 -16.683 -21.290  1.00 91.69           H  
ATOM   1031  O   CYS A  63       5.854 -15.701 -22.919  1.00 91.69           O  
ATOM   1032  SG  CYS A  63       7.705 -18.008 -19.494  1.00 91.69           S  
ATOM   1033  HG  CYS A  63       8.447 -18.940 -20.099  1.00 91.69           H  
ATOM   1034  N   ASP A  64       6.756 -17.115 -24.431  1.00 90.83           N  
ATOM   1035  H   ASP A  64       7.274 -17.971 -24.572  1.00 90.83           H  
ATOM   1036  CA  ASP A  64       6.185 -16.502 -25.626  1.00 90.83           C  
ATOM   1037  HA  ASP A  64       6.255 -15.417 -25.547  1.00 90.83           H  
ATOM   1038  C   ASP A  64       4.703 -16.890 -25.762  1.00 90.83           C  
ATOM   1039  CB  ASP A  64       7.013 -16.941 -26.841  1.00 90.83           C  
ATOM   1040  HB2 ASP A  64       6.966 -18.026 -26.933  1.00 90.83           H  
ATOM   1041  HB3 ASP A  64       8.053 -16.661 -26.675  1.00 90.83           H  
ATOM   1042  O   ASP A  64       4.360 -18.013 -26.144  1.00 90.83           O  
ATOM   1043  CG  ASP A  64       6.551 -16.333 -28.164  1.00 90.83           C  
ATOM   1044  OD1 ASP A  64       5.483 -15.673 -28.205  1.00 90.83           O  
ATOM   1045  OD2 ASP A  64       7.266 -16.576 -29.158  1.00 90.83           O  
ATOM   1046  N   GLU A  65       3.815 -15.943 -25.453  1.00 88.79           N  
ATOM   1047  H   GLU A  65       4.163 -15.054 -25.124  1.00 88.79           H  
ATOM   1048  CA  GLU A  65       2.363 -16.153 -25.463  1.00 88.79           C  
ATOM   1049  HA  GLU A  65       2.149 -17.028 -24.849  1.00 88.79           H  
ATOM   1050  C   GLU A  65       1.788 -16.434 -26.863  1.00 88.79           C  
ATOM   1051  CB  GLU A  65       1.641 -14.952 -24.831  1.00 88.79           C  
ATOM   1052  HB2 GLU A  65       0.568 -15.132 -24.892  1.00 88.79           H  
ATOM   1053  HB3 GLU A  65       1.873 -14.054 -25.405  1.00 88.79           H  
ATOM   1054  O   GLU A  65       0.648 -16.895 -26.977  1.00 88.79           O  
ATOM   1055  CG  GLU A  65       2.006 -14.724 -23.354  1.00 88.79           C  
ATOM   1056  HG2 GLU A  65       3.051 -14.422 -23.283  1.00 88.79           H  
ATOM   1057  HG3 GLU A  65       1.892 -15.668 -22.820  1.00 88.79           H  
ATOM   1058  CD  GLU A  65       1.126 -13.658 -22.677  1.00 88.79           C  
ATOM   1059  OE1 GLU A  65       1.064 -13.664 -21.424  1.00 88.79           O  
ATOM   1060  OE2 GLU A  65       0.473 -12.862 -23.383  1.00 88.79           O  
ATOM   1061  N   SER A  66       2.546 -16.199 -27.942  1.00 89.33           N  
ATOM   1062  H   SER A  66       3.488 -15.856 -27.815  1.00 89.33           H  
ATOM   1063  CA  SER A  66       2.128 -16.599 -29.293  1.00 89.33           C  
ATOM   1064  HA  SER A  66       1.084 -16.316 -29.429  1.00 89.33           H  
ATOM   1065  C   SER A  66       2.217 -18.116 -29.499  1.00 89.33           C  
ATOM   1066  CB  SER A  66       2.938 -15.848 -30.355  1.00 89.33           C  
ATOM   1067  HB2 SER A  66       2.938 -14.781 -30.134  1.00 89.33           H  
ATOM   1068  HB3 SER A  66       2.463 -16.001 -31.324  1.00 89.33           H  
ATOM   1069  O   SER A  66       1.397 -18.692 -30.213  1.00 89.33           O  
ATOM   1070  OG  SER A  66       4.265 -16.317 -30.440  1.00 89.33           O  
ATOM   1071  HG  SER A  66       4.773 -16.000 -29.689  1.00 89.33           H  
ATOM   1072  N   ARG A  67       3.150 -18.776 -28.803  1.00 93.59           N  
ATOM   1073  H   ARG A  67       3.750 -18.217 -28.214  1.00 93.59           H  
ATOM   1074  CA  ARG A  67       3.439 -20.216 -28.912  1.00 93.59           C  
ATOM   1075  HA  ARG A  67       2.998 -20.614 -29.826  1.00 93.59           H  
ATOM   1076  C   ARG A  67       2.867 -21.025 -27.753  1.00 93.59           C  
ATOM   1077  CB  ARG A  67       4.960 -20.400 -28.974  1.00 93.59           C  
ATOM   1078  HB2 ARG A  67       5.192 -21.463 -28.914  1.00 93.59           H  
ATOM   1079  HB3 ARG A  67       5.406 -19.901 -28.114  1.00 93.59           H  
ATOM   1080  O   ARG A  67       2.526 -22.194 -27.932  1.00 93.59           O  
ATOM   1081  CG  ARG A  67       5.585 -19.831 -30.258  1.00 93.59           C  
ATOM   1082  HG2 ARG A  67       5.215 -18.822 -30.438  1.00 93.59           H  
ATOM   1083  HG3 ARG A  67       5.314 -20.455 -31.109  1.00 93.59           H  
ATOM   1084  CD  ARG A  67       7.111 -19.747 -30.130  1.00 93.59           C  
ATOM   1085  HD2 ARG A  67       7.344 -19.119 -29.271  1.00 93.59           H  
ATOM   1086  HD3 ARG A  67       7.502 -19.256 -31.021  1.00 93.59           H  
ATOM   1087  NE  ARG A  67       7.744 -21.075 -29.977  1.00 93.59           N  
ATOM   1088  HE  ARG A  67       7.205 -21.871 -30.287  1.00 93.59           H  
ATOM   1089  NH1 ARG A  67       9.774 -20.375 -29.124  1.00 93.59           N  
ATOM   1090 HH11 ARG A  67      10.695 -20.639 -28.804  1.00 93.59           H  
ATOM   1091 HH12 ARG A  67       9.437 -19.423 -29.095  1.00 93.59           H  
ATOM   1092  NH2 ARG A  67       9.432 -22.515 -29.490  1.00 93.59           N  
ATOM   1093 HH21 ARG A  67      10.402 -22.661 -29.248  1.00 93.59           H  
ATOM   1094 HH22 ARG A  67       8.877 -23.236 -29.928  1.00 93.59           H  
ATOM   1095  CZ  ARG A  67       8.965 -21.307 -29.528  1.00 93.59           C  
ATOM   1096  N   PHE A  68       2.743 -20.417 -26.577  1.00 94.88           N  
ATOM   1097  H   PHE A  68       3.082 -19.469 -26.496  1.00 94.88           H  
ATOM   1098  CA  PHE A  68       2.325 -21.089 -25.348  1.00 94.88           C  
ATOM   1099  HA  PHE A  68       1.940 -22.076 -25.604  1.00 94.88           H  
ATOM   1100  C   PHE A  68       1.192 -20.328 -24.651  1.00 94.88           C  
ATOM   1101  CB  PHE A  68       3.547 -21.285 -24.439  1.00 94.88           C  
ATOM   1102  HB2 PHE A  68       3.237 -21.814 -23.538  1.00 94.88           H  
ATOM   1103  HB3 PHE A  68       3.903 -20.299 -24.138  1.00 94.88           H  
ATOM   1104  O   PHE A  68       1.054 -19.118 -24.796  1.00 94.88           O  
ATOM   1105  CG  PHE A  68       4.687 -22.053 -25.093  1.00 94.88           C  
ATOM   1106  CD1 PHE A  68       4.673 -23.459 -25.117  1.00 94.88           C  
ATOM   1107  HD1 PHE A  68       3.870 -23.994 -24.632  1.00 94.88           H  
ATOM   1108  CD2 PHE A  68       5.739 -21.363 -25.724  1.00 94.88           C  
ATOM   1109  HD2 PHE A  68       5.762 -20.284 -25.703  1.00 94.88           H  
ATOM   1110  CE1 PHE A  68       5.688 -24.167 -25.786  1.00 94.88           C  
ATOM   1111  HE1 PHE A  68       5.654 -25.246 -25.826  1.00 94.88           H  
ATOM   1112  CE2 PHE A  68       6.764 -22.071 -26.377  1.00 94.88           C  
ATOM   1113  HE2 PHE A  68       7.569 -21.525 -26.847  1.00 94.88           H  
ATOM   1114  CZ  PHE A  68       6.740 -23.475 -26.408  1.00 94.88           C  
ATOM   1115  HZ  PHE A  68       7.523 -24.019 -26.915  1.00 94.88           H  
ATOM   1116  N   ASP A  69       0.341 -21.030 -23.907  1.00 93.91           N  
ATOM   1117  H   ASP A  69       0.482 -22.027 -23.829  1.00 93.91           H  
ATOM   1118  CA  ASP A  69      -0.679 -20.410 -23.046  1.00 93.91           C  
ATOM   1119  HA  ASP A  69      -0.458 -19.349 -22.932  1.00 93.91           H  
ATOM   1120  C   ASP A  69      -0.668 -21.027 -21.656  1.00 93.91           C  
ATOM   1121  CB  ASP A  69      -2.096 -20.563 -23.619  1.00 93.91           C  
ATOM   1122  HB2 ASP A  69      -2.069 -20.893 -24.657  1.00 93.91           H  
ATOM   1123  HB3 ASP A  69      -2.613 -21.349 -23.069  1.00 93.91           H  
ATOM   1124  O   ASP A  69      -0.106 -22.102 -21.451  1.00 93.91           O  
ATOM   1125  CG  ASP A  69      -2.934 -19.294 -23.453  1.00 93.91           C  
ATOM   1126  OD1 ASP A  69      -2.902 -18.702 -22.348  1.00 93.91           O  
ATOM   1127  OD2 ASP A  69      -3.609 -18.918 -24.434  1.00 93.91           O  
ATOM   1128  N   LYS A  70      -1.362 -20.391 -20.713  1.00 93.21           N  
ATOM   1129  H   LYS A  70      -1.884 -19.576 -21.004  1.00 93.21           H  
ATOM   1130  CA  LYS A  70      -1.595 -20.956 -19.388  1.00 93.21           C  
ATOM   1131  HA  LYS A  70      -0.628 -21.129 -18.916  1.00 93.21           H  
ATOM   1132  C   LYS A  70      -2.307 -22.300 -19.474  1.00 93.21           C  
ATOM   1133  CB  LYS A  70      -2.371 -19.959 -18.531  1.00 93.21           C  
ATOM   1134  HB2 LYS A  70      -3.272 -19.644 -19.058  1.00 93.21           H  
ATOM   1135  HB3 LYS A  70      -1.717 -19.102 -18.370  1.00 93.21           H  
ATOM   1136  O   LYS A  70      -3.371 -22.433 -20.080  1.00 93.21           O  
ATOM   1137  CG  LYS A  70      -2.752 -20.563 -17.175  1.00 93.21           C  
ATOM   1138  HG2 LYS A  70      -1.851 -20.897 -16.660  1.00 93.21           H  
ATOM   1139  HG3 LYS A  70      -3.417 -21.415 -17.319  1.00 93.21           H  
ATOM   1140  CD  LYS A  70      -3.483 -19.549 -16.310  1.00 93.21           C  
ATOM   1141  HD2 LYS A  70      -4.368 -19.211 -16.849  1.00 93.21           H  
ATOM   1142  HD3 LYS A  70      -2.818 -18.713 -16.089  1.00 93.21           H  
ATOM   1143  CE  LYS A  70      -3.905 -20.254 -15.024  1.00 93.21           C  
ATOM   1144  HE2 LYS A  70      -3.044 -20.771 -14.600  1.00 93.21           H  
ATOM   1145  HE3 LYS A  70      -4.657 -21.000 -15.282  1.00 93.21           H  
ATOM   1146  NZ  LYS A  70      -4.467 -19.316 -14.037  1.00 93.21           N  
ATOM   1147  HZ1 LYS A  70      -5.285 -18.864 -14.420  1.00 93.21           H  
ATOM   1148  HZ2 LYS A  70      -4.775 -19.822 -13.219  1.00 93.21           H  
ATOM   1149  HZ3 LYS A  70      -3.788 -18.631 -13.737  1.00 93.21           H  
ATOM   1150  N   ASN A  71      -1.769 -23.258 -18.732  1.00 94.27           N  
ATOM   1151  H   ASN A  71      -0.916 -23.050 -18.233  1.00 94.27           H  
ATOM   1152  CA  ASN A  71      -2.436 -24.504 -18.415  1.00 94.27           C  
ATOM   1153  HA  ASN A  71      -3.356 -24.582 -18.995  1.00 94.27           H  
ATOM   1154  C   ASN A  71      -2.818 -24.534 -16.928  1.00 94.27           C  
ATOM   1155  CB  ASN A  71      -1.522 -25.658 -18.831  1.00 94.27           C  
ATOM   1156  HB2 ASN A  71      -1.233 -25.551 -19.876  1.00 94.27           H  
ATOM   1157  HB3 ASN A  71      -0.612 -25.624 -18.232  1.00 94.27           H  
ATOM   1158  O   ASN A  71      -2.119 -23.988 -16.071  1.00 94.27           O  
ATOM   1159  CG  ASN A  71      -2.193 -27.004 -18.673  1.00 94.27           C  
ATOM   1160  ND2 ASN A  71      -1.435 -27.996 -18.290  1.00 94.27           N  
ATOM   1161 HD21 ASN A  71      -1.844 -28.905 -18.130  1.00 94.27           H  
ATOM   1162 HD22 ASN A  71      -0.466 -27.817 -18.067  1.00 94.27           H  
ATOM   1163  OD1 ASN A  71      -3.395 -27.156 -18.851  1.00 94.27           O  
ATOM   1164  N   LEU A  72      -3.932 -25.189 -16.606  1.00 91.27           N  
ATOM   1165  H   LEU A  72      -4.396 -25.708 -17.338  1.00 91.27           H  
ATOM   1166  CA  LEU A  72      -4.245 -25.526 -15.221  1.00 91.27           C  
ATOM   1167  HA  LEU A  72      -3.847 -24.764 -14.551  1.00 91.27           H  
ATOM   1168  C   LEU A  72      -3.547 -26.839 -14.893  1.00 91.27           C  
ATOM   1169  CB  LEU A  72      -5.761 -25.619 -14.993  1.00 91.27           C  
ATOM   1170  HB2 LEU A  72      -5.929 -25.929 -13.961  1.00 91.27           H  
ATOM   1171  HB3 LEU A  72      -6.165 -26.394 -15.643  1.00 91.27           H  
ATOM   1172  O   LEU A  72      -3.907 -27.886 -15.439  1.00 91.27           O  
ATOM   1173  CG  LEU A  72      -6.539 -24.319 -15.243  1.00 91.27           C  
ATOM   1174  HG  LEU A  72      -6.473 -24.059 -16.300  1.00 91.27           H  
ATOM   1175  CD1 LEU A  72      -7.998 -24.570 -14.886  1.00 91.27           C  
ATOM   1176 HD11 LEU A  72      -8.327 -25.540 -15.258  1.00 91.27           H  
ATOM   1177 HD12 LEU A  72      -8.617 -23.802 -15.350  1.00 91.27           H  
ATOM   1178 HD13 LEU A  72      -8.137 -24.556 -13.805  1.00 91.27           H  
ATOM   1179  CD2 LEU A  72      -6.026 -23.142 -14.410  1.00 91.27           C  
ATOM   1180 HD21 LEU A  72      -6.063 -23.389 -13.349  1.00 91.27           H  
ATOM   1181 HD22 LEU A  72      -6.653 -22.271 -14.601  1.00 91.27           H  
ATOM   1182 HD23 LEU A  72      -5.000 -22.910 -14.696  1.00 91.27           H  
ATOM   1183  N   SER A  73      -2.572 -26.786 -13.986  1.00 86.98           N  
ATOM   1184  H   SER A  73      -2.323 -25.897 -13.575  1.00 86.98           H  
ATOM   1185  CA  SER A  73      -1.985 -28.007 -13.439  1.00 86.98           C  
ATOM   1186  HA  SER A  73      -1.559 -28.578 -14.265  1.00 86.98           H  
ATOM   1187  C   SER A  73      -3.076 -28.851 -12.778  1.00 86.98           C  
ATOM   1188  CB  SER A  73      -0.856 -27.696 -12.450  1.00 86.98           C  
ATOM   1189  HB2 SER A  73      -0.202 -26.934 -12.874  1.00 86.98           H  
ATOM   1190  HB3 SER A  73      -0.270 -28.600 -12.285  1.00 86.98           H  
ATOM   1191  O   SER A  73      -4.133 -28.347 -12.386  1.00 86.98           O  
ATOM   1192  OG  SER A  73      -1.372 -27.254 -11.209  1.00 86.98           O  
ATOM   1193  HG  SER A  73      -0.655 -26.895 -10.682  1.00 86.98           H  
ATOM   1194  N   GLN A  74      -2.827 -30.148 -12.616  1.00 86.88           N  
ATOM   1195  H   GLN A  74      -1.978 -30.539 -12.999  1.00 86.88           H  
ATOM   1196  CA  GLN A  74      -3.808 -31.025 -11.976  1.00 86.88           C  
ATOM   1197  HA  GLN A  74      -4.718 -30.984 -12.573  1.00 86.88           H  
ATOM   1198  C   GLN A  74      -4.186 -30.551 -10.559  1.00 86.88           C  
ATOM   1199  CB  GLN A  74      -3.267 -32.462 -11.993  1.00 86.88           C  
ATOM   1200  HB2 GLN A  74      -2.945 -32.710 -13.004  1.00 86.88           H  
ATOM   1201  HB3 GLN A  74      -2.399 -32.533 -11.338  1.00 86.88           H  
ATOM   1202  O   GLN A  74      -5.337 -30.696 -10.160  1.00 86.88           O  
ATOM   1203  CG  GLN A  74      -4.327 -33.483 -11.554  1.00 86.88           C  
ATOM   1204  HG2 GLN A  74      -4.613 -33.282 -10.522  1.00 86.88           H  
ATOM   1205  HG3 GLN A  74      -3.901 -34.485 -11.595  1.00 86.88           H  
ATOM   1206  CD  GLN A  74      -5.568 -33.451 -12.443  1.00 86.88           C  
ATOM   1207  NE2 GLN A  74      -6.749 -33.416 -11.872  1.00 86.88           N  
ATOM   1208 HE21 GLN A  74      -7.566 -33.406 -12.467  1.00 86.88           H  
ATOM   1209 HE22 GLN A  74      -6.834 -33.343 -10.868  1.00 86.88           H  
ATOM   1210  OE1 GLN A  74      -5.489 -33.415 -13.663  1.00 86.88           O  
ATOM   1211  N   ALA A  75      -3.251 -29.920  -9.842  1.00 85.85           N  
ATOM   1212  H   ALA A  75      -2.341 -29.779 -10.256  1.00 85.85           H  
ATOM   1213  CA  ALA A  75      -3.491 -29.320  -8.531  1.00 85.85           C  
ATOM   1214  HA  ALA A  75      -3.872 -30.081  -7.849  1.00 85.85           H  
ATOM   1215  C   ALA A  75      -4.541 -28.203  -8.627  1.00 85.85           C  
ATOM   1216  CB  ALA A  75      -2.152 -28.789  -7.990  1.00 85.85           C  
ATOM   1217  HB1 ALA A  75      -1.311 -29.106  -8.608  1.00 85.85           H  
ATOM   1218  HB2 ALA A  75      -2.156 -27.700  -7.940  1.00 85.85           H  
ATOM   1219  HB3 ALA A  75      -1.992 -29.170  -6.982  1.00 85.85           H  
ATOM   1220  O   ALA A  75      -5.524 -28.195  -7.891  1.00 85.85           O  
ATOM   1221  N   LEU A  76      -4.381 -27.305  -9.606  1.00 90.52           N  
ATOM   1222  H   LEU A  76      -3.584 -27.395 -10.219  1.00 90.52           H  
ATOM   1223  CA  LEU A  76      -5.314 -26.202  -9.834  1.00 90.52           C  
ATOM   1224  HA  LEU A  76      -5.509 -25.711  -8.880  1.00 90.52           H  
ATOM   1225  C   LEU A  76      -6.676 -26.666 -10.334  1.00 90.52           C  
ATOM   1226  CB  LEU A  76      -4.706 -25.180 -10.808  1.00 90.52           C  
ATOM   1227  HB2 LEU A  76      -5.448 -24.398 -10.969  1.00 90.52           H  
ATOM   1228  HB3 LEU A  76      -4.513 -25.661 -11.767  1.00 90.52           H  
ATOM   1229  O   LEU A  76      -7.676 -26.030 -10.021  1.00 90.52           O  
ATOM   1230  CG  LEU A  76      -3.412 -24.520 -10.312  1.00 90.52           C  
ATOM   1231  HG  LEU A  76      -2.590 -25.234 -10.373  1.00 90.52           H  
ATOM   1232  CD1 LEU A  76      -3.070 -23.321 -11.197  1.00 90.52           C  
ATOM   1233 HD11 LEU A  76      -2.980 -23.637 -12.236  1.00 90.52           H  
ATOM   1234 HD12 LEU A  76      -3.848 -22.563 -11.108  1.00 90.52           H  
ATOM   1235 HD13 LEU A  76      -2.125 -22.887 -10.871  1.00 90.52           H  
ATOM   1236  CD2 LEU A  76      -3.533 -24.069  -8.868  1.00 90.52           C  
ATOM   1237 HD21 LEU A  76      -2.646 -23.495  -8.600  1.00 90.52           H  
ATOM   1238 HD22 LEU A  76      -4.441 -23.477  -8.753  1.00 90.52           H  
ATOM   1239 HD23 LEU A  76      -3.573 -24.927  -8.197  1.00 90.52           H  
ATOM   1240  N   LYS A  77      -6.745 -27.786 -11.060  1.00 92.10           N  
ATOM   1241  H   LYS A  77      -5.879 -28.236 -11.319  1.00 92.10           H  
ATOM   1242  CA  LYS A  77      -8.028 -28.404 -11.423  1.00 92.10           C  
ATOM   1243  HA  LYS A  77      -8.664 -27.654 -11.893  1.00 92.10           H  
ATOM   1244  C   LYS A  77      -8.801 -28.880 -10.191  1.00 92.10           C  
ATOM   1245  CB  LYS A  77      -7.823 -29.563 -12.402  1.00 92.10           C  
ATOM   1246  HB2 LYS A  77      -8.776 -30.075 -12.538  1.00 92.10           H  
ATOM   1247  HB3 LYS A  77      -7.115 -30.274 -11.978  1.00 92.10           H  
ATOM   1248  O   LYS A  77     -10.011 -28.741 -10.176  1.00 92.10           O  
ATOM   1249  CG  LYS A  77      -7.328 -29.090 -13.775  1.00 92.10           C  
ATOM   1250  HG2 LYS A  77      -6.404 -28.524 -13.662  1.00 92.10           H  
ATOM   1251  HG3 LYS A  77      -8.080 -28.449 -14.235  1.00 92.10           H  
ATOM   1252  CD  LYS A  77      -7.065 -30.304 -14.671  1.00 92.10           C  
ATOM   1253  HD2 LYS A  77      -6.361 -30.963 -14.163  1.00 92.10           H  
ATOM   1254  HD3 LYS A  77      -7.996 -30.843 -14.844  1.00 92.10           H  
ATOM   1255  CE  LYS A  77      -6.461 -29.856 -16.003  1.00 92.10           C  
ATOM   1256  HE2 LYS A  77      -5.650 -29.160 -15.790  1.00 92.10           H  
ATOM   1257  HE3 LYS A  77      -7.216 -29.321 -16.579  1.00 92.10           H  
ATOM   1258  NZ  LYS A  77      -5.929 -31.011 -16.764  1.00 92.10           N  
ATOM   1259  HZ1 LYS A  77      -5.259 -31.510 -16.197  1.00 92.10           H  
ATOM   1260  HZ2 LYS A  77      -6.668 -31.650 -17.022  1.00 92.10           H  
ATOM   1261  HZ3 LYS A  77      -5.449 -30.689 -17.592  1.00 92.10           H  
ATOM   1262  N   PHE A  78      -8.125 -29.387  -9.160  1.00 91.66           N  
ATOM   1263  H   PHE A  78      -7.123 -29.495  -9.230  1.00 91.66           H  
ATOM   1264  CA  PHE A  78      -8.786 -29.748  -7.901  1.00 91.66           C  
ATOM   1265  HA  PHE A  78      -9.732 -30.244  -8.121  1.00 91.66           H  
ATOM   1266  C   PHE A  78      -9.153 -28.525  -7.057  1.00 91.66           C  
ATOM   1267  CB  PHE A  78      -7.895 -30.704  -7.103  1.00 91.66           C  
ATOM   1268  HB2 PHE A  78      -6.963 -30.193  -6.863  1.00 91.66           H  
ATOM   1269  HB3 PHE A  78      -8.396 -30.930  -6.161  1.00 91.66           H  
ATOM   1270  O   PHE A  78     -10.192 -28.527  -6.410  1.00 91.66           O  
ATOM   1271  CG  PHE A  78      -7.575 -32.020  -7.783  1.00 91.66           C  
ATOM   1272  CD1 PHE A  78      -8.577 -32.745  -8.459  1.00 91.66           C  
ATOM   1273  HD1 PHE A  78      -9.582 -32.357  -8.528  1.00 91.66           H  
ATOM   1274  CD2 PHE A  78      -6.278 -32.554  -7.690  1.00 91.66           C  
ATOM   1275  HD2 PHE A  78      -5.506 -32.006  -7.171  1.00 91.66           H  
ATOM   1276  CE1 PHE A  78      -8.281 -33.996  -9.027  1.00 91.66           C  
ATOM   1277  HE1 PHE A  78      -9.060 -34.553  -9.528  1.00 91.66           H  
ATOM   1278  CE2 PHE A  78      -5.989 -33.814  -8.239  1.00 91.66           C  
ATOM   1279  HE2 PHE A  78      -5.004 -34.239  -8.113  1.00 91.66           H  
ATOM   1280  CZ  PHE A  78      -6.990 -34.538  -8.907  1.00 91.66           C  
ATOM   1281  HZ  PHE A  78      -6.774 -35.517  -9.308  1.00 91.66           H  
ATOM   1282  N   VAL A  79      -8.343 -27.463  -7.090  1.00 92.51           N  
ATOM   1283  H   VAL A  79      -7.450 -27.551  -7.554  1.00 92.51           H  
ATOM   1284  CA  VAL A  79      -8.693 -26.185  -6.445  1.00 92.51           C  
ATOM   1285  HA  VAL A  79      -8.982 -26.391  -5.414  1.00 92.51           H  
ATOM   1286  C   VAL A  79      -9.917 -25.549  -7.118  1.00 92.51           C  
ATOM   1287  CB  VAL A  79      -7.473 -25.248  -6.407  1.00 92.51           C  
ATOM   1288  HB  VAL A  79      -7.087 -25.120  -7.418  1.00 92.51           H  
ATOM   1289  O   VAL A  79     -10.809 -25.023  -6.454  1.00 92.51           O  
ATOM   1290  CG1 VAL A  79      -7.805 -23.867  -5.847  1.00 92.51           C  
ATOM   1291 HG11 VAL A  79      -6.901 -23.266  -5.747  1.00 92.51           H  
ATOM   1292 HG12 VAL A  79      -8.480 -23.359  -6.536  1.00 92.51           H  
ATOM   1293 HG13 VAL A  79      -8.287 -23.955  -4.874  1.00 92.51           H  
ATOM   1294  CG2 VAL A  79      -6.362 -25.828  -5.522  1.00 92.51           C  
ATOM   1295 HG21 VAL A  79      -6.065 -26.820  -5.864  1.00 92.51           H  
ATOM   1296 HG22 VAL A  79      -6.714 -25.909  -4.494  1.00 92.51           H  
ATOM   1297 HG23 VAL A  79      -5.488 -25.177  -5.549  1.00 92.51           H  
ATOM   1298  N   ARG A  80     -10.024 -25.683  -8.444  1.00 94.48           N  
ATOM   1299  H   ARG A  80      -9.247 -26.099  -8.937  1.00 94.48           H  
ATOM   1300  CA  ARG A  80     -11.181 -25.247  -9.232  1.00 94.48           C  
ATOM   1301  HA  ARG A  80     -11.312 -24.174  -9.091  1.00 94.48           H  
ATOM   1302  C   ARG A  80     -12.505 -25.882  -8.782  1.00 94.48           C  
ATOM   1303  CB  ARG A  80     -10.885 -25.509 -10.717  1.00 94.48           C  
ATOM   1304  HB2 ARG A  80      -9.976 -24.978 -10.997  1.00 94.48           H  
ATOM   1305  HB3 ARG A  80     -10.731 -26.575 -10.888  1.00 94.48           H  
ATOM   1306  O   ARG A  80     -13.536 -25.247  -8.979  1.00 94.48           O  
ATOM   1307  CG  ARG A  80     -12.034 -25.056 -11.609  1.00 94.48           C  
ATOM   1308  HG2 ARG A  80     -12.877 -25.737 -11.488  1.00 94.48           H  
ATOM   1309  HG3 ARG A  80     -12.355 -24.061 -11.300  1.00 94.48           H  
ATOM   1310  CD  ARG A  80     -11.650 -25.018 -13.079  1.00 94.48           C  
ATOM   1311  HD2 ARG A  80     -11.389 -26.024 -13.408  1.00 94.48           H  
ATOM   1312  HD3 ARG A  80     -10.783 -24.371 -13.214  1.00 94.48           H  
ATOM   1313  NE  ARG A  80     -12.804 -24.535 -13.844  1.00 94.48           N  
ATOM   1314  HE  ARG A  80     -13.658 -25.066 -13.750  1.00 94.48           H  
ATOM   1315  NH1 ARG A  80     -11.927 -22.601 -14.746  1.00 94.48           N  
ATOM   1316 HH11 ARG A  80     -11.052 -22.704 -14.252  1.00 94.48           H  
ATOM   1317 HH12 ARG A  80     -12.022 -21.912 -15.479  1.00 94.48           H  
ATOM   1318  NH2 ARG A  80     -13.990 -23.223 -15.222  1.00 94.48           N  
ATOM   1319 HH21 ARG A  80     -13.959 -22.549 -15.974  1.00 94.48           H  
ATOM   1320 HH22 ARG A  80     -14.819 -23.788 -15.111  1.00 94.48           H  
ATOM   1321  CZ  ARG A  80     -12.892 -23.446 -14.578  1.00 94.48           C  
ATOM   1322  N   ASP A  81     -12.491 -27.055  -8.136  1.00 92.01           N  
ATOM   1323  H   ASP A  81     -11.611 -27.537  -8.018  1.00 92.01           H  
ATOM   1324  CA  ASP A  81     -13.702 -27.686  -7.579  1.00 92.01           C  
ATOM   1325  HA  ASP A  81     -14.397 -27.892  -8.393  1.00 92.01           H  
ATOM   1326  C   ASP A  81     -14.432 -26.774  -6.571  1.00 92.01           C  
ATOM   1327  CB  ASP A  81     -13.379 -29.023  -6.868  1.00 92.01           C  
ATOM   1328  HB2 ASP A  81     -14.291 -29.368  -6.380  1.00 92.01           H  
ATOM   1329  HB3 ASP A  81     -12.658 -28.836  -6.072  1.00 92.01           H  
ATOM   1330  O   ASP A  81     -15.630 -26.947  -6.360  1.00 92.01           O  
ATOM   1331  CG  ASP A  81     -12.890 -30.188  -7.746  1.00 92.01           C  
ATOM   1332  OD1 ASP A  81     -13.094 -30.138  -8.979  1.00 92.01           O  
ATOM   1333  OD2 ASP A  81     -12.355 -31.174  -7.160  1.00 92.01           O  
ATOM   1334  N   PHE A  82     -13.731 -25.813  -5.952  1.00 90.21           N  
ATOM   1335  H   PHE A  82     -12.740 -25.750  -6.133  1.00 90.21           H  
ATOM   1336  CA  PHE A  82     -14.299 -24.934  -4.926  1.00 90.21           C  
ATOM   1337  HA  PHE A  82     -15.378 -25.086  -4.888  1.00 90.21           H  
ATOM   1338  C   PHE A  82     -14.119 -23.436  -5.155  1.00 90.21           C  
ATOM   1339  CB  PHE A  82     -13.749 -25.360  -3.576  1.00 90.21           C  
ATOM   1340  HB2 PHE A  82     -13.966 -26.426  -3.502  1.00 90.21           H  
ATOM   1341  HB3 PHE A  82     -14.290 -24.821  -2.798  1.00 90.21           H  
ATOM   1342  O   PHE A  82     -14.775 -22.647  -4.481  1.00 90.21           O  
ATOM   1343  CG  PHE A  82     -12.267 -25.209  -3.331  1.00 90.21           C  
ATOM   1344  CD1 PHE A  82     -11.412 -26.298  -3.570  1.00 90.21           C  
ATOM   1345  HD1 PHE A  82     -11.809 -27.202  -4.008  1.00 90.21           H  
ATOM   1346  CD2 PHE A  82     -11.760 -24.037  -2.751  1.00 90.21           C  
ATOM   1347  HD2 PHE A  82     -12.419 -23.209  -2.533  1.00 90.21           H  
ATOM   1348  CE1 PHE A  82     -10.056 -26.227  -3.211  1.00 90.21           C  
ATOM   1349  HE1 PHE A  82      -9.414 -27.085  -3.345  1.00 90.21           H  
ATOM   1350  CE2 PHE A  82     -10.395 -23.953  -2.430  1.00 90.21           C  
ATOM   1351  HE2 PHE A  82     -10.011 -23.064  -1.951  1.00 90.21           H  
ATOM   1352  CZ  PHE A  82      -9.542 -25.044  -2.658  1.00 90.21           C  
ATOM   1353  HZ  PHE A  82      -8.505 -24.987  -2.362  1.00 90.21           H  
ATOM   1354  N   ILE A  83     -13.281 -23.031  -6.113  1.00 92.07           N  
ATOM   1355  H   ILE A  83     -12.692 -23.722  -6.553  1.00 92.07           H  
ATOM   1356  CA  ILE A  83     -13.147 -21.617  -6.509  1.00 92.07           C  
ATOM   1357  HA  ILE A  83     -13.870 -21.036  -5.936  1.00 92.07           H  
ATOM   1358  C   ILE A  83     -13.532 -21.348  -7.967  1.00 92.07           C  
ATOM   1359  CB  ILE A  83     -11.769 -21.034  -6.144  1.00 92.07           C  
ATOM   1360  HB  ILE A  83     -11.836 -19.953  -6.268  1.00 92.07           H  
ATOM   1361  O   ILE A  83     -13.263 -20.263  -8.470  1.00 92.07           O  
ATOM   1362  CG1 ILE A  83     -10.645 -21.553  -7.049  1.00 92.07           C  
ATOM   1363 HG12 ILE A  83     -10.926 -21.365  -8.085  1.00 92.07           H  
ATOM   1364 HG13 ILE A  83     -10.530 -22.630  -6.920  1.00 92.07           H  
ATOM   1365  CG2 ILE A  83     -11.425 -21.304  -4.678  1.00 92.07           C  
ATOM   1366 HG21 ILE A  83     -10.664 -20.601  -4.340  1.00 92.07           H  
ATOM   1367 HG22 ILE A  83     -12.320 -21.181  -4.068  1.00 92.07           H  
ATOM   1368 HG23 ILE A  83     -11.048 -22.322  -4.574  1.00 92.07           H  
ATOM   1369  CD1 ILE A  83      -9.317 -20.840  -6.767  1.00 92.07           C  
ATOM   1370 HD11 ILE A  83      -9.461 -19.760  -6.815  1.00 92.07           H  
ATOM   1371 HD12 ILE A  83      -8.940 -21.102  -5.778  1.00 92.07           H  
ATOM   1372 HD13 ILE A  83      -8.558 -21.110  -7.501  1.00 92.07           H  
ATOM   1373  N   GLY A  84     -14.114 -22.327  -8.666  1.00 94.23           N  
ATOM   1374  H   GLY A  84     -14.266 -23.218  -8.214  1.00 94.23           H  
ATOM   1375  CA  GLY A  84     -14.660 -22.151 -10.011  1.00 94.23           C  
ATOM   1376  HA2 GLY A  84     -15.547 -21.521  -9.941  1.00 94.23           H  
ATOM   1377  HA3 GLY A  84     -14.968 -23.120 -10.405  1.00 94.23           H  
ATOM   1378  C   GLY A  84     -13.683 -21.512 -11.004  1.00 94.23           C  
ATOM   1379  O   GLY A  84     -12.472 -21.747 -10.973  1.00 94.23           O  
ATOM   1380  N   ASP A  85     -14.200 -20.678 -11.901  1.00 94.40           N  
ATOM   1381  H   ASP A  85     -15.176 -20.426 -11.833  1.00 94.40           H  
ATOM   1382  CA  ASP A  85     -13.418 -19.904 -12.869  1.00 94.40           C  
ATOM   1383  HA  ASP A  85     -12.520 -20.479 -13.100  1.00 94.40           H  
ATOM   1384  C   ASP A  85     -12.896 -18.568 -12.304  1.00 94.40           C  
ATOM   1385  CB  ASP A  85     -14.186 -19.777 -14.192  1.00 94.40           C  
ATOM   1386  HB2 ASP A  85     -13.547 -19.287 -14.926  1.00 94.40           H  
ATOM   1387  HB3 ASP A  85     -14.403 -20.777 -14.566  1.00 94.40           H  
ATOM   1388  O   ASP A  85     -12.829 -17.553 -13.006  1.00 94.40           O  
ATOM   1389  CG  ASP A  85     -15.512 -19.024 -14.098  1.00 94.40           C  
ATOM   1390  OD1 ASP A  85     -16.013 -18.778 -12.979  1.00 94.40           O  
ATOM   1391  OD2 ASP A  85     -16.053 -18.713 -15.180  1.00 94.40           O  
ATOM   1392  N   GLY A  86     -12.452 -18.580 -11.041  1.00 93.82           N  
ATOM   1393  H   GLY A  86     -12.612 -19.408 -10.485  1.00 93.82           H  
ATOM   1394  CA  GLY A  86     -11.672 -17.502 -10.435  1.00 93.82           C  
ATOM   1395  HA2 GLY A  86     -11.360 -17.808  -9.436  1.00 93.82           H  
ATOM   1396  HA3 GLY A  86     -12.306 -16.622 -10.330  1.00 93.82           H  
ATOM   1397  C   GLY A  86     -10.418 -17.145 -11.250  1.00 93.82           C  
ATOM   1398  O   GLY A  86      -9.924 -17.927 -12.072  1.00 93.82           O  
ATOM   1399  N   LEU A  87      -9.847 -15.956 -11.038  1.00 92.56           N  
ATOM   1400  H   LEU A  87     -10.292 -15.326 -10.386  1.00 92.56           H  
ATOM   1401  CA  LEU A  87      -8.682 -15.465 -11.796  1.00 92.56           C  
ATOM   1402  HA  LEU A  87      -8.984 -15.312 -12.832  1.00 92.56           H  
ATOM   1403  C   LEU A  87      -7.498 -16.450 -11.813  1.00 92.56           C  
ATOM   1404  CB  LEU A  87      -8.226 -14.126 -11.186  1.00 92.56           C  
ATOM   1405  HB2 LEU A  87      -8.299 -14.189 -10.100  1.00 92.56           H  
ATOM   1406  HB3 LEU A  87      -7.176 -13.960 -11.428  1.00 92.56           H  
ATOM   1407  O   LEU A  87      -6.760 -16.538 -12.801  1.00 92.56           O  
ATOM   1408  CG  LEU A  87      -9.016 -12.898 -11.671  1.00 92.56           C  
ATOM   1409  HG  LEU A  87     -10.088 -13.063 -11.562  1.00 92.56           H  
ATOM   1410  CD1 LEU A  87      -8.609 -11.679 -10.846  1.00 92.56           C  
ATOM   1411 HD11 LEU A  87      -7.541 -11.485 -10.948  1.00 92.56           H  
ATOM   1412 HD12 LEU A  87      -9.164 -10.804 -11.183  1.00 92.56           H  
ATOM   1413 HD13 LEU A  87      -8.853 -11.851  -9.798  1.00 92.56           H  
ATOM   1414  CD2 LEU A  87      -8.731 -12.600 -13.140  1.00 92.56           C  
ATOM   1415 HD21 LEU A  87      -7.658 -12.529 -13.321  1.00 92.56           H  
ATOM   1416 HD22 LEU A  87      -9.195 -11.647 -13.392  1.00 92.56           H  
ATOM   1417 HD23 LEU A  87      -9.185 -13.356 -13.781  1.00 92.56           H  
ATOM   1418  N   PHE A  88      -7.327 -17.223 -10.741  1.00 88.38           N  
ATOM   1419  H   PHE A  88      -7.974 -17.105  -9.974  1.00 88.38           H  
ATOM   1420  CA  PHE A  88      -6.248 -18.194 -10.591  1.00 88.38           C  
ATOM   1421  HA  PHE A  88      -5.351 -17.794 -11.062  1.00 88.38           H  
ATOM   1422  C   PHE A  88      -6.540 -19.559 -11.238  1.00 88.38           C  
ATOM   1423  CB  PHE A  88      -5.963 -18.338  -9.099  1.00 88.38           C  
ATOM   1424  HB2 PHE A  88      -5.725 -17.358  -8.686  1.00 88.38           H  
ATOM   1425  HB3 PHE A  88      -6.863 -18.701  -8.602  1.00 88.38           H  
ATOM   1426  O   PHE A  88      -5.625 -20.194 -11.764  1.00 88.38           O  
ATOM   1427  CG  PHE A  88      -4.814 -19.267  -8.792  1.00 88.38           C  
ATOM   1428  CD1 PHE A  88      -5.036 -20.409  -8.007  1.00 88.38           C  
ATOM   1429  HD1 PHE A  88      -6.023 -20.632  -7.628  1.00 88.38           H  
ATOM   1430  CD2 PHE A  88      -3.517 -18.969  -9.255  1.00 88.38           C  
ATOM   1431  HD2 PHE A  88      -3.337 -18.073  -9.831  1.00 88.38           H  
ATOM   1432  CE1 PHE A  88      -3.954 -21.221  -7.648  1.00 88.38           C  
ATOM   1433  HE1 PHE A  88      -4.125 -22.065  -6.996  1.00 88.38           H  
ATOM   1434  CE2 PHE A  88      -2.440 -19.809  -8.925  1.00 88.38           C  
ATOM   1435  HE2 PHE A  88      -1.439 -19.565  -9.248  1.00 88.38           H  
ATOM   1436  CZ  PHE A  88      -2.658 -20.926  -8.105  1.00 88.38           C  
ATOM   1437  HZ  PHE A  88      -1.822 -21.534  -7.792  1.00 88.38           H  
ATOM   1438  N   THR A  89      -7.797 -19.987 -11.286  1.00 93.32           N  
ATOM   1439  H   THR A  89      -8.516 -19.441 -10.833  1.00 93.32           H  
ATOM   1440  CA  THR A  89      -8.235 -21.312 -11.773  1.00 93.32           C  
ATOM   1441  HA  THR A  89      -7.366 -21.954 -11.921  1.00 93.32           H  
ATOM   1442  C   THR A  89      -8.962 -21.270 -13.102  1.00 93.32           C  
ATOM   1443  CB  THR A  89      -9.145 -21.985 -10.751  1.00 93.32           C  
ATOM   1444  HB  THR A  89      -9.728 -22.786 -11.205  1.00 93.32           H  
ATOM   1445  O   THR A  89      -9.440 -22.297 -13.571  1.00 93.32           O  
ATOM   1446  CG2 THR A  89      -8.284 -22.584  -9.645  1.00 93.32           C  
ATOM   1447 HG21 THR A  89      -7.588 -21.841  -9.255  1.00 93.32           H  
ATOM   1448 HG22 THR A  89      -7.707 -23.414 -10.051  1.00 93.32           H  
ATOM   1449 HG23 THR A  89      -8.926 -22.968  -8.853  1.00 93.32           H  
ATOM   1450  OG1 THR A  89     -10.015 -21.001 -10.262  1.00 93.32           O  
ATOM   1451  HG1 THR A  89     -10.919 -21.286 -10.416  1.00 93.32           H  
ATOM   1452  N   SER A  90      -9.027 -20.112 -13.740  1.00 93.82           N  
ATOM   1453  H   SER A  90      -8.796 -19.274 -13.227  1.00 93.82           H  
ATOM   1454  CA  SER A  90      -9.564 -19.967 -15.086  1.00 93.82           C  
ATOM   1455  HA  SER A  90     -10.347 -20.714 -15.214  1.00 93.82           H  
ATOM   1456  C   SER A  90      -8.518 -20.205 -16.172  1.00 93.82           C  
ATOM   1457  CB  SER A  90     -10.226 -18.609 -15.256  1.00 93.82           C  
ATOM   1458  HB2 SER A  90     -11.157 -18.587 -14.689  1.00 93.82           H  
ATOM   1459  HB3 SER A  90     -10.459 -18.462 -16.311  1.00 93.82           H  
ATOM   1460  O   SER A  90      -7.342 -19.845 -16.020  1.00 93.82           O  
ATOM   1461  OG  SER A  90      -9.353 -17.604 -14.766  1.00 93.82           O  
ATOM   1462  HG  SER A  90      -9.644 -17.478 -13.860  1.00 93.82           H  
ATOM   1463  N   TRP A  91      -8.953 -20.767 -17.297  1.00 93.20           N  
ATOM   1464  H   TRP A  91      -9.940 -20.975 -17.350  1.00 93.20           H  
ATOM   1465  CA  TRP A  91      -8.180 -20.758 -18.539  1.00 93.20           C  
ATOM   1466  HA  TRP A  91      -7.133 -20.950 -18.304  1.00 93.20           H  
ATOM   1467  C   TRP A  91      -8.266 -19.384 -19.217  1.00 93.20           C  
ATOM   1468  CB  TRP A  91      -8.659 -21.864 -19.485  1.00 93.20           C  
ATOM   1469  HB2 TRP A  91      -8.151 -21.731 -20.440  1.00 93.20           H  
ATOM   1470  HB3 TRP A  91      -9.727 -21.746 -19.664  1.00 93.20           H  
ATOM   1471  O   TRP A  91      -9.197 -18.617 -18.991  1.00 93.20           O  
ATOM   1472  CG  TRP A  91      -8.404 -23.271 -19.040  1.00 93.20           C  
ATOM   1473  CD1 TRP A  91      -7.283 -23.985 -19.292  1.00 93.20           C  
ATOM   1474  HD1 TRP A  91      -6.426 -23.617 -19.836  1.00 93.20           H  
ATOM   1475  CD2 TRP A  91      -9.286 -24.169 -18.297  1.00 93.20           C  
ATOM   1476  CE2 TRP A  91      -8.633 -25.426 -18.144  1.00 93.20           C  
ATOM   1477  CE3 TRP A  91     -10.582 -24.062 -17.759  1.00 93.20           C  
ATOM   1478  HE3 TRP A  91     -11.128 -23.139 -17.891  1.00 93.20           H  
ATOM   1479  NE1 TRP A  91      -7.415 -25.258 -18.771  1.00 93.20           N  
ATOM   1480  HE1 TRP A  91      -6.713 -25.975 -18.889  1.00 93.20           H  
ATOM   1481  CH2 TRP A  91     -10.517 -26.356 -16.936  1.00 93.20           C  
ATOM   1482  HH2 TRP A  91     -11.001 -27.176 -16.426  1.00 93.20           H  
ATOM   1483  CZ2 TRP A  91      -9.231 -26.512 -17.482  1.00 93.20           C  
ATOM   1484  HZ2 TRP A  91      -8.707 -27.452 -17.393  1.00 93.20           H  
ATOM   1485  CZ3 TRP A  91     -11.192 -25.134 -17.086  1.00 93.20           C  
ATOM   1486  HZ3 TRP A  91     -12.200 -25.021 -16.713  1.00 93.20           H  
ATOM   1487  N   THR A  92      -7.302 -19.062 -20.079  1.00 90.23           N  
ATOM   1488  H   THR A  92      -6.500 -19.668 -20.179  1.00 90.23           H  
ATOM   1489  CA  THR A  92      -7.253 -17.771 -20.794  1.00 90.23           C  
ATOM   1490  HA  THR A  92      -7.255 -16.955 -20.072  1.00 90.23           H  
ATOM   1491  C   THR A  92      -8.459 -17.545 -21.714  1.00 90.23           C  
ATOM   1492  CB  THR A  92      -5.948 -17.694 -21.601  1.00 90.23           C  
ATOM   1493  HB  THR A  92      -5.960 -18.463 -22.373  1.00 90.23           H  
ATOM   1494  O   THR A  92      -8.904 -16.416 -21.878  1.00 90.23           O  
ATOM   1495  CG2 THR A  92      -5.707 -16.339 -22.255  1.00 90.23           C  
ATOM   1496 HG21 THR A  92      -6.488 -16.120 -22.984  1.00 90.23           H  
ATOM   1497 HG22 THR A  92      -5.686 -15.553 -21.500  1.00 90.23           H  
ATOM   1498 HG23 THR A  92      -4.751 -16.364 -22.777  1.00 90.23           H  
ATOM   1499  OG1 THR A  92      -4.863 -17.943 -20.732  1.00 90.23           O  
ATOM   1500  HG1 THR A  92      -4.116 -18.120 -21.308  1.00 90.23           H  
ATOM   1501  N   HIS A  93      -9.025 -18.610 -22.289  1.00 89.72           N  
ATOM   1502  H   HIS A  93      -8.666 -19.527 -22.064  1.00 89.72           H  
ATOM   1503  CA  HIS A  93     -10.164 -18.528 -23.212  1.00 89.72           C  
ATOM   1504  HA  HIS A  93     -10.058 -17.619 -23.806  1.00 89.72           H  
ATOM   1505  C   HIS A  93     -11.532 -18.426 -22.513  1.00 89.72           C  
ATOM   1506  CB  HIS A  93     -10.111 -19.722 -24.176  1.00 89.72           C  
ATOM   1507  HB2 HIS A  93     -10.905 -19.615 -24.915  1.00 89.72           H  
ATOM   1508  HB3 HIS A  93      -9.161 -19.705 -24.711  1.00 89.72           H  
ATOM   1509  O   HIS A  93     -12.554 -18.288 -23.188  1.00 89.72           O  
ATOM   1510  CG  HIS A  93     -10.263 -21.059 -23.491  1.00 89.72           C  
ATOM   1511  CD2 HIS A  93     -11.439 -21.703 -23.212  1.00 89.72           C  
ATOM   1512  HD2 HIS A  93     -12.431 -21.340 -23.436  1.00 89.72           H  
ATOM   1513  ND1 HIS A  93      -9.242 -21.854 -23.019  1.00 89.72           N  
ATOM   1514  HD1 HIS A  93      -8.253 -21.698 -23.147  1.00 89.72           H  
ATOM   1515  CE1 HIS A  93      -9.793 -22.947 -22.463  1.00 89.72           C  
ATOM   1516  HE1 HIS A  93      -9.246 -23.764 -22.016  1.00 89.72           H  
ATOM   1517  NE2 HIS A  93     -11.127 -22.903 -22.568  1.00 89.72           N  
ATOM   1518  N   GLU A  94     -11.584 -18.520 -21.182  1.00 92.96           N  
ATOM   1519  H   GLU A  94     -10.726 -18.539 -20.650  1.00 92.96           H  
ATOM   1520  CA  GLU A  94     -12.832 -18.370 -20.435  1.00 92.96           C  
ATOM   1521  HA  GLU A  94     -13.632 -18.864 -20.986  1.00 92.96           H  
ATOM   1522  C   GLU A  94     -13.198 -16.895 -20.288  1.00 92.96           C  
ATOM   1523  CB  GLU A  94     -12.744 -19.031 -19.058  1.00 92.96           C  
ATOM   1524  HB2 GLU A  94     -13.639 -18.775 -18.491  1.00 92.96           H  
ATOM   1525  HB3 GLU A  94     -11.872 -18.656 -18.521  1.00 92.96           H  
ATOM   1526  O   GLU A  94     -12.396 -16.082 -19.829  1.00 92.96           O  
ATOM   1527  CG  GLU A  94     -12.671 -20.550 -19.193  1.00 92.96           C  
ATOM   1528  HG2 GLU A  94     -13.520 -20.896 -19.783  1.00 92.96           H  
ATOM   1529  HG3 GLU A  94     -11.757 -20.829 -19.716  1.00 92.96           H  
ATOM   1530  CD  GLU A  94     -12.693 -21.209 -17.819  1.00 92.96           C  
ATOM   1531  OE1 GLU A  94     -13.571 -22.058 -17.577  1.00 92.96           O  
ATOM   1532  OE2 GLU A  94     -11.781 -20.950 -17.002  1.00 92.96           O  
ATOM   1533  N   LYS A  95     -14.441 -16.546 -20.640  1.00 90.47           N  
ATOM   1534  H   LYS A  95     -15.047 -17.266 -21.006  1.00 90.47           H  
ATOM   1535  CA  LYS A  95     -14.912 -15.152 -20.640  1.00 90.47           C  
ATOM   1536  HA  LYS A  95     -14.313 -14.573 -21.343  1.00 90.47           H  
ATOM   1537  C   LYS A  95     -14.742 -14.472 -19.282  1.00 90.47           C  
ATOM   1538  CB  LYS A  95     -16.387 -15.088 -21.051  1.00 90.47           C  
ATOM   1539  HB2 LYS A  95     -16.726 -14.061 -20.915  1.00 90.47           H  
ATOM   1540  HB3 LYS A  95     -16.976 -15.727 -20.393  1.00 90.47           H  
ATOM   1541  O   LYS A  95     -14.298 -13.329 -19.225  1.00 90.47           O  
ATOM   1542  CG  LYS A  95     -16.630 -15.490 -22.512  1.00 90.47           C  
ATOM   1543  HG2 LYS A  95     -16.383 -16.541 -22.660  1.00 90.47           H  
ATOM   1544  HG3 LYS A  95     -16.012 -14.874 -23.165  1.00 90.47           H  
ATOM   1545  CD  LYS A  95     -18.109 -15.253 -22.833  1.00 90.47           C  
ATOM   1546  HD2 LYS A  95     -18.347 -14.212 -22.617  1.00 90.47           H  
ATOM   1547  HD3 LYS A  95     -18.722 -15.888 -22.194  1.00 90.47           H  
ATOM   1548  CE  LYS A  95     -18.429 -15.540 -24.301  1.00 90.47           C  
ATOM   1549  HE2 LYS A  95     -18.290 -16.603 -24.496  1.00 90.47           H  
ATOM   1550  HE3 LYS A  95     -17.730 -14.979 -24.921  1.00 90.47           H  
ATOM   1551  NZ  LYS A  95     -19.822 -15.120 -24.598  1.00 90.47           N  
ATOM   1552  HZ1 LYS A  95     -20.050 -15.251 -25.573  1.00 90.47           H  
ATOM   1553  HZ2 LYS A  95     -20.479 -15.623 -24.019  1.00 90.47           H  
ATOM   1554  HZ3 LYS A  95     -19.935 -14.140 -24.377  1.00 90.47           H  
ATOM   1555  N   ASN A  96     -15.073 -15.176 -18.201  1.00 92.66           N  
ATOM   1556  H   ASN A  96     -15.419 -16.118 -18.313  1.00 92.66           H  
ATOM   1557  CA  ASN A  96     -15.011 -14.625 -16.852  1.00 92.66           C  
ATOM   1558  HA  ASN A  96     -15.567 -13.687 -16.819  1.00 92.66           H  
ATOM   1559  C   ASN A  96     -13.589 -14.280 -16.411  1.00 92.66           C  
ATOM   1560  CB  ASN A  96     -15.667 -15.605 -15.879  1.00 92.66           C  
ATOM   1561  HB2 ASN A  96     -15.288 -16.610 -16.066  1.00 92.66           H  
ATOM   1562  HB3 ASN A  96     -15.391 -15.329 -14.861  1.00 92.66           H  
ATOM   1563  O   ASN A  96     -13.432 -13.327 -15.658  1.00 92.66           O  
ATOM   1564  CG  ASN A  96     -17.188 -15.593 -15.937  1.00 92.66           C  
ATOM   1565  ND2 ASN A  96     -17.822 -16.628 -15.452  1.00 92.66           N  
ATOM   1566 HD21 ASN A  96     -17.285 -17.417 -15.120  1.00 92.66           H  
ATOM   1567 HD22 ASN A  96     -18.820 -16.575 -15.304  1.00 92.66           H  
ATOM   1568  OD1 ASN A  96     -17.806 -14.667 -16.451  1.00 92.66           O  
ATOM   1569  N   TRP A  97     -12.554 -14.959 -16.927  1.00 93.58           N  
ATOM   1570  H   TRP A  97     -12.718 -15.698 -17.595  1.00 93.58           H  
ATOM   1571  CA  TRP A  97     -11.177 -14.558 -16.640  1.00 93.58           C  
ATOM   1572  HA  TRP A  97     -11.021 -14.578 -15.561  1.00 93.58           H  
ATOM   1573  C   TRP A  97     -10.917 -13.127 -17.108  1.00 93.58           C  
ATOM   1574  CB  TRP A  97     -10.162 -15.492 -17.304  1.00 93.58           C  
ATOM   1575  HB2 TRP A  97     -10.266 -16.497 -16.893  1.00 93.58           H  
ATOM   1576  HB3 TRP A  97     -10.368 -15.556 -18.372  1.00 93.58           H  
ATOM   1577  O   TRP A  97     -10.494 -12.292 -16.313  1.00 93.58           O  
ATOM   1578  CG  TRP A  97      -8.760 -15.006 -17.128  1.00 93.58           C  
ATOM   1579  CD1 TRP A  97      -8.103 -14.905 -15.951  1.00 93.58           C  
ATOM   1580  HD1 TRP A  97      -8.511 -15.220 -15.002  1.00 93.58           H  
ATOM   1581  CD2 TRP A  97      -7.932 -14.320 -18.109  1.00 93.58           C  
ATOM   1582  CE2 TRP A  97      -6.786 -13.799 -17.440  1.00 93.58           C  
ATOM   1583  CE3 TRP A  97      -8.070 -14.029 -19.482  1.00 93.58           C  
ATOM   1584  HE3 TRP A  97      -8.930 -14.398 -20.022  1.00 93.58           H  
ATOM   1585  NE1 TRP A  97      -6.936 -14.188 -16.128  1.00 93.58           N  
ATOM   1586  HE1 TRP A  97      -6.403 -13.795 -15.365  1.00 93.58           H  
ATOM   1587  CH2 TRP A  97      -6.000 -12.736 -19.459  1.00 93.58           C  
ATOM   1588  HH2 TRP A  97      -5.300 -12.090 -19.969  1.00 93.58           H  
ATOM   1589  CZ2 TRP A  97      -5.835 -13.012 -18.094  1.00 93.58           C  
ATOM   1590  HZ2 TRP A  97      -5.025 -12.557 -17.544  1.00 93.58           H  
ATOM   1591  CZ3 TRP A  97      -7.110 -13.248 -20.152  1.00 93.58           C  
ATOM   1592  HZ3 TRP A  97      -7.230 -13.021 -21.201  1.00 93.58           H  
ATOM   1593  N   LYS A  98     -11.201 -12.844 -18.387  1.00 89.17           N  
ATOM   1594  H   LYS A  98     -11.582 -13.581 -18.963  1.00 89.17           H  
ATOM   1595  CA  LYS A  98     -10.935 -11.531 -18.979  1.00 89.17           C  
ATOM   1596  HA  LYS A  98      -9.906 -11.261 -18.740  1.00 89.17           H  
ATOM   1597  C   LYS A  98     -11.813 -10.450 -18.351  1.00 89.17           C  
ATOM   1598  CB  LYS A  98     -11.079 -11.596 -20.508  1.00 89.17           C  
ATOM   1599  HB2 LYS A  98     -12.132 -11.635 -20.787  1.00 89.17           H  
ATOM   1600  HB3 LYS A  98     -10.579 -12.490 -20.880  1.00 89.17           H  
ATOM   1601  O   LYS A  98     -11.301  -9.397 -17.987  1.00 89.17           O  
ATOM   1602  CG  LYS A  98     -10.410 -10.365 -21.131  1.00 89.17           C  
ATOM   1603  HG2 LYS A  98      -9.371 -10.340 -20.804  1.00 89.17           H  
ATOM   1604  HG3 LYS A  98     -10.906  -9.463 -20.771  1.00 89.17           H  
ATOM   1605  CD  LYS A  98     -10.444 -10.359 -22.663  1.00 89.17           C  
ATOM   1606  HD2 LYS A  98     -10.039 -11.291 -23.060  1.00 89.17           H  
ATOM   1607  HD3 LYS A  98     -11.470 -10.213 -23.000  1.00 89.17           H  
ATOM   1608  CE  LYS A  98      -9.569  -9.178 -23.093  1.00 89.17           C  
ATOM   1609  HE2 LYS A  98      -8.524  -9.387 -22.864  1.00 89.17           H  
ATOM   1610  HE3 LYS A  98      -9.859  -8.314 -22.494  1.00 89.17           H  
ATOM   1611  NZ  LYS A  98      -9.731  -8.803 -24.509  1.00 89.17           N  
ATOM   1612  HZ1 LYS A  98      -9.334  -7.881 -24.619  1.00 89.17           H  
ATOM   1613  HZ2 LYS A  98      -9.390  -9.472 -25.185  1.00 89.17           H  
ATOM   1614  HZ3 LYS A  98     -10.695  -8.543 -24.662  1.00 89.17           H  
ATOM   1615  N   LYS A  99     -13.104 -10.743 -18.136  1.00 91.49           N  
ATOM   1616  H   LYS A  99     -13.448 -11.632 -18.470  1.00 91.49           H  
ATOM   1617  CA  LYS A  99     -14.032  -9.824 -17.458  1.00 91.49           C  
ATOM   1618  HA  LYS A  99     -14.057  -8.881 -18.005  1.00 91.49           H  
ATOM   1619  C   LYS A  99     -13.565  -9.474 -16.048  1.00 91.49           C  
ATOM   1620  CB  LYS A  99     -15.452 -10.403 -17.405  1.00 91.49           C  
ATOM   1621  HB2 LYS A  99     -15.429 -11.399 -16.963  1.00 91.49           H  
ATOM   1622  HB3 LYS A  99     -16.054  -9.758 -16.766  1.00 91.49           H  
ATOM   1623  O   LYS A  99     -13.424  -8.297 -15.737  1.00 91.49           O  
ATOM   1624  CG  LYS A  99     -16.107 -10.453 -18.790  1.00 91.49           C  
ATOM   1625  HG2 LYS A  99     -15.640 -11.219 -19.409  1.00 91.49           H  
ATOM   1626  HG3 LYS A  99     -15.968  -9.490 -19.282  1.00 91.49           H  
ATOM   1627  CD  LYS A  99     -17.611 -10.715 -18.696  1.00 91.49           C  
ATOM   1628  HD2 LYS A  99     -18.066  -9.907 -18.122  1.00 91.49           H  
ATOM   1629  HD3 LYS A  99     -18.016 -10.675 -19.706  1.00 91.49           H  
ATOM   1630  CE  LYS A  99     -17.981 -12.058 -18.056  1.00 91.49           C  
ATOM   1631  HE2 LYS A  99     -17.563 -12.868 -18.653  1.00 91.49           H  
ATOM   1632  HE3 LYS A  99     -17.560 -12.118 -17.052  1.00 91.49           H  
ATOM   1633  NZ  LYS A  99     -19.456 -12.177 -17.984  1.00 91.49           N  
ATOM   1634  HZ1 LYS A  99     -19.821 -11.483 -17.347  1.00 91.49           H  
ATOM   1635  HZ2 LYS A  99     -19.864 -11.973 -18.885  1.00 91.49           H  
ATOM   1636  HZ3 LYS A  99     -19.728 -13.088 -17.643  1.00 91.49           H  
ATOM   1637  N   ALA A 100     -13.284 -10.480 -15.216  1.00 92.90           N  
ATOM   1638  H   ALA A 100     -13.397 -11.434 -15.528  1.00 92.90           H  
ATOM   1639  CA  ALA A 100     -12.825 -10.257 -13.849  1.00 92.90           C  
ATOM   1640  HA  ALA A 100     -13.549  -9.623 -13.336  1.00 92.90           H  
ATOM   1641  C   ALA A 100     -11.486  -9.517 -13.830  1.00 92.90           C  
ATOM   1642  CB  ALA A 100     -12.738 -11.598 -13.112  1.00 92.90           C  
ATOM   1643  HB1 ALA A 100     -12.012 -12.251 -13.597  1.00 92.90           H  
ATOM   1644  HB2 ALA A 100     -13.713 -12.084 -13.108  1.00 92.90           H  
ATOM   1645  HB3 ALA A 100     -12.431 -11.427 -12.080  1.00 92.90           H  
ATOM   1646  O   ALA A 100     -11.325  -8.576 -13.061  1.00 92.90           O  
ATOM   1647  N   HIS A 101     -10.554  -9.892 -14.712  1.00 90.17           N  
ATOM   1648  H   HIS A 101     -10.744 -10.673 -15.324  1.00 90.17           H  
ATOM   1649  CA  HIS A 101      -9.258  -9.232 -14.824  1.00 90.17           C  
ATOM   1650  HA  HIS A 101      -8.748  -9.296 -13.863  1.00 90.17           H  
ATOM   1651  C   HIS A 101      -9.426  -7.745 -15.143  1.00 90.17           C  
ATOM   1652  CB  HIS A 101      -8.404  -9.953 -15.876  1.00 90.17           C  
ATOM   1653  HB2 HIS A 101      -8.897  -9.902 -16.847  1.00 90.17           H  
ATOM   1654  HB3 HIS A 101      -8.303 -11.004 -15.604  1.00 90.17           H  
ATOM   1655  O   HIS A 101      -8.897  -6.914 -14.414  1.00 90.17           O  
ATOM   1656  CG  HIS A 101      -7.025  -9.368 -16.007  1.00 90.17           C  
ATOM   1657  CD2 HIS A 101      -5.910  -9.744 -15.308  1.00 90.17           C  
ATOM   1658  HD2 HIS A 101      -5.860 -10.521 -14.560  1.00 90.17           H  
ATOM   1659  ND1 HIS A 101      -6.661  -8.330 -16.833  1.00 90.17           N  
ATOM   1660  HD1 HIS A 101      -7.264  -7.832 -17.472  1.00 90.17           H  
ATOM   1661  CE1 HIS A 101      -5.354  -8.091 -16.636  1.00 90.17           C  
ATOM   1662  HE1 HIS A 101      -4.783  -7.332 -17.150  1.00 90.17           H  
ATOM   1663  NE2 HIS A 101      -4.850  -8.929 -15.715  1.00 90.17           N  
ATOM   1664  N   ASN A 102     -10.211  -7.400 -16.166  1.00 86.40           N  
ATOM   1665  H   ASN A 102     -10.623  -8.126 -16.734  1.00 86.40           H  
ATOM   1666  CA  ASN A 102     -10.423  -6.012 -16.571  1.00 86.40           C  
ATOM   1667  HA  ASN A 102      -9.455  -5.536 -16.729  1.00 86.40           H  
ATOM   1668  C   ASN A 102     -11.154  -5.183 -15.501  1.00 86.40           C  
ATOM   1669  CB  ASN A 102     -11.199  -5.992 -17.896  1.00 86.40           C  
ATOM   1670  HB2 ASN A 102     -11.434  -4.951 -18.119  1.00 86.40           H  
ATOM   1671  HB3 ASN A 102     -12.130  -6.550 -17.800  1.00 86.40           H  
ATOM   1672  O   ASN A 102     -10.799  -4.026 -15.286  1.00 86.40           O  
ATOM   1673  CG  ASN A 102     -10.428  -6.507 -19.097  1.00 86.40           C  
ATOM   1674  ND2 ASN A 102     -11.081  -6.572 -20.234  1.00 86.40           N  
ATOM   1675 HD21 ASN A 102     -10.537  -6.669 -21.079  1.00 86.40           H  
ATOM   1676 HD22 ASN A 102     -12.059  -6.321 -20.252  1.00 86.40           H  
ATOM   1677  OD1 ASN A 102      -9.245  -6.814 -19.040  1.00 86.40           O  
ATOM   1678  N   ILE A 103     -12.144  -5.768 -14.817  1.00 90.32           N  
ATOM   1679  H   ILE A 103     -12.407  -6.710 -15.070  1.00 90.32           H  
ATOM   1680  CA  ILE A 103     -12.905  -5.100 -13.747  1.00 90.32           C  
ATOM   1681  HA  ILE A 103     -13.243  -4.130 -14.111  1.00 90.32           H  
ATOM   1682  C   ILE A 103     -12.026  -4.816 -12.520  1.00 90.32           C  
ATOM   1683  CB  ILE A 103     -14.154  -5.947 -13.389  1.00 90.32           C  
ATOM   1684  HB  ILE A 103     -13.851  -6.989 -13.289  1.00 90.32           H  
ATOM   1685  O   ILE A 103     -12.146  -3.753 -11.916  1.00 90.32           O  
ATOM   1686  CG1 ILE A 103     -15.190  -5.830 -14.532  1.00 90.32           C  
ATOM   1687 HG12 ILE A 103     -15.621  -4.829 -14.518  1.00 90.32           H  
ATOM   1688 HG13 ILE A 103     -14.691  -5.961 -15.492  1.00 90.32           H  
ATOM   1689  CG2 ILE A 103     -14.789  -5.511 -12.055  1.00 90.32           C  
ATOM   1690 HG21 ILE A 103     -14.991  -4.440 -12.068  1.00 90.32           H  
ATOM   1691 HG22 ILE A 103     -15.719  -6.046 -11.865  1.00 90.32           H  
ATOM   1692 HG23 ILE A 103     -14.119  -5.727 -11.222  1.00 90.32           H  
ATOM   1693  CD1 ILE A 103     -16.322  -6.860 -14.467  1.00 90.32           C  
ATOM   1694 HD11 ILE A 103     -15.897  -7.864 -14.447  1.00 90.32           H  
ATOM   1695 HD12 ILE A 103     -16.946  -6.697 -13.588  1.00 90.32           H  
ATOM   1696 HD13 ILE A 103     -16.949  -6.766 -15.353  1.00 90.32           H  
ATOM   1697  N   LEU A 104     -11.145  -5.750 -12.156  1.00 90.91           N  
ATOM   1698  H   LEU A 104     -11.111  -6.603 -12.695  1.00 90.91           H  
ATOM   1699  CA  LEU A 104     -10.359  -5.697 -10.917  1.00 90.91           C  
ATOM   1700  HA  LEU A 104     -10.907  -5.128 -10.166  1.00 90.91           H  
ATOM   1701  C   LEU A 104      -9.002  -5.001 -11.064  1.00 90.91           C  
ATOM   1702  CB  LEU A 104     -10.175  -7.137 -10.415  1.00 90.91           C  
ATOM   1703  HB2 LEU A 104      -9.813  -7.754 -11.237  1.00 90.91           H  
ATOM   1704  HB3 LEU A 104      -9.401  -7.154  -9.648  1.00 90.91           H  
ATOM   1705  O   LEU A 104      -8.397  -4.616 -10.067  1.00 90.91           O  
ATOM   1706  CG  LEU A 104     -11.470  -7.731  -9.831  1.00 90.91           C  
ATOM   1707  HG  LEU A 104     -12.316  -7.538 -10.490  1.00 90.91           H  
ATOM   1708  CD1 LEU A 104     -11.333  -9.245  -9.693  1.00 90.91           C  
ATOM   1709 HD11 LEU A 104     -12.215  -9.655  -9.201  1.00 90.91           H  
ATOM   1710 HD12 LEU A 104     -10.439  -9.485  -9.117  1.00 90.91           H  
ATOM   1711 HD13 LEU A 104     -11.251  -9.691 -10.684  1.00 90.91           H  
ATOM   1712  CD2 LEU A 104     -11.751  -7.103  -8.464  1.00 90.91           C  
ATOM   1713 HD21 LEU A 104     -12.291  -7.798  -7.821  1.00 90.91           H  
ATOM   1714 HD22 LEU A 104     -12.335  -6.191  -8.587  1.00 90.91           H  
ATOM   1715 HD23 LEU A 104     -10.821  -6.849  -7.956  1.00 90.91           H  
ATOM   1716  N   LEU A 105      -8.493  -4.833 -12.284  1.00 84.09           N  
ATOM   1717  H   LEU A 105      -9.000  -5.214 -13.070  1.00 84.09           H  
ATOM   1718  CA  LEU A 105      -7.174  -4.244 -12.518  1.00 84.09           C  
ATOM   1719  HA  LEU A 105      -6.452  -4.878 -12.004  1.00 84.09           H  
ATOM   1720  C   LEU A 105      -6.986  -2.830 -11.927  1.00 84.09           C  
ATOM   1721  CB  LEU A 105      -6.894  -4.295 -14.024  1.00 84.09           C  
ATOM   1722  HB2 LEU A 105      -7.488  -3.532 -14.528  1.00 84.09           H  
ATOM   1723  HB3 LEU A 105      -7.202  -5.265 -14.414  1.00 84.09           H  
ATOM   1724  O   LEU A 105      -5.913  -2.579 -11.368  1.00 84.09           O  
ATOM   1725  CG  LEU A 105      -5.424  -4.124 -14.401  1.00 84.09           C  
ATOM   1726  HG  LEU A 105      -5.052  -3.166 -14.039  1.00 84.09           H  
ATOM   1727  CD1 LEU A 105      -4.533  -5.261 -13.907  1.00 84.09           C  
ATOM   1728 HD11 LEU A 105      -3.537  -5.179 -14.343  1.00 84.09           H  
ATOM   1729 HD12 LEU A 105      -4.964  -6.224 -14.182  1.00 84.09           H  
ATOM   1730 HD13 LEU A 105      -4.441  -5.204 -12.822  1.00 84.09           H  
ATOM   1731  CD2 LEU A 105      -5.349  -4.143 -15.912  1.00 84.09           C  
ATOM   1732 HD21 LEU A 105      -4.326  -3.925 -16.220  1.00 84.09           H  
ATOM   1733 HD22 LEU A 105      -5.649  -5.119 -16.291  1.00 84.09           H  
ATOM   1734 HD23 LEU A 105      -6.055  -3.402 -16.287  1.00 84.09           H  
ATOM   1735  N   PRO A 106      -7.981  -1.914 -11.965  1.00 81.10           N  
ATOM   1736  CA  PRO A 106      -7.867  -0.602 -11.320  1.00 81.10           C  
ATOM   1737  HA  PRO A 106      -7.029  -0.067 -11.766  1.00 81.10           H  
ATOM   1738  C   PRO A 106      -7.653  -0.678  -9.801  1.00 81.10           C  
ATOM   1739  CB  PRO A 106      -9.169   0.137 -11.658  1.00 81.10           C  
ATOM   1740  HB2 PRO A 106      -9.910  -0.029 -10.876  1.00 81.10           H  
ATOM   1741  HB3 PRO A 106      -9.000   1.204 -11.799  1.00 81.10           H  
ATOM   1742  O   PRO A 106      -6.942   0.162  -9.242  1.00 81.10           O  
ATOM   1743  CG  PRO A 106      -9.642  -0.535 -12.945  1.00 81.10           C  
ATOM   1744  HG2 PRO A 106     -10.719  -0.437 -13.085  1.00 81.10           H  
ATOM   1745  HG3 PRO A 106      -9.098  -0.133 -13.799  1.00 81.10           H  
ATOM   1746  CD  PRO A 106      -9.235  -1.983 -12.709  1.00 81.10           C  
ATOM   1747  HD2 PRO A 106      -9.137  -2.500 -13.663  1.00 81.10           H  
ATOM   1748  HD3 PRO A 106      -9.989  -2.473 -12.093  1.00 81.10           H  
ATOM   1749  N   SER A 107      -8.189  -1.712  -9.145  1.00 86.89           N  
ATOM   1750  H   SER A 107      -8.751  -2.380  -9.654  1.00 86.89           H  
ATOM   1751  CA  SER A 107      -8.069  -1.954  -7.699  1.00 86.89           C  
ATOM   1752  HA  SER A 107      -8.346  -1.049  -7.159  1.00 86.89           H  
ATOM   1753  C   SER A 107      -6.655  -2.350  -7.267  1.00 86.89           C  
ATOM   1754  CB  SER A 107      -9.023  -3.071  -7.284  1.00 86.89           C  
ATOM   1755  HB2 SER A 107      -8.592  -4.034  -7.560  1.00 86.89           H  
ATOM   1756  HB3 SER A 107      -9.161  -3.043  -6.203  1.00 86.89           H  
ATOM   1757  O   SER A 107      -6.329  -2.321  -6.088  1.00 86.89           O  
ATOM   1758  OG  SER A 107     -10.271  -2.936  -7.932  1.00 86.89           O  
ATOM   1759  HG  SER A 107     -10.666  -2.111  -7.640  1.00 86.89           H  
ATOM   1760  N   PHE A 108      -5.781  -2.690  -8.216  1.00 86.95           N  
ATOM   1761  H   PHE A 108      -6.115  -2.755  -9.167  1.00 86.95           H  
ATOM   1762  CA  PHE A 108      -4.364  -2.967  -7.962  1.00 86.95           C  
ATOM   1763  HA  PHE A 108      -4.200  -2.980  -6.884  1.00 86.95           H  
ATOM   1764  C   PHE A 108      -3.438  -1.862  -8.497  1.00 86.95           C  
ATOM   1765  CB  PHE A 108      -4.024  -4.374  -8.458  1.00 86.95           C  
ATOM   1766  HB2 PHE A 108      -2.959  -4.554  -8.308  1.00 86.95           H  
ATOM   1767  HB3 PHE A 108      -4.224  -4.441  -9.527  1.00 86.95           H  
ATOM   1768  O   PHE A 108      -2.221  -2.036  -8.562  1.00 86.95           O  
ATOM   1769  CG  PHE A 108      -4.793  -5.455  -7.720  1.00 86.95           C  
ATOM   1770  CD1 PHE A 108      -4.407  -5.829  -6.419  1.00 86.95           C  
ATOM   1771  HD1 PHE A 108      -3.559  -5.350  -5.953  1.00 86.95           H  
ATOM   1772  CD2 PHE A 108      -5.925  -6.049  -8.306  1.00 86.95           C  
ATOM   1773  HD2 PHE A 108      -6.251  -5.736  -9.287  1.00 86.95           H  
ATOM   1774  CE1 PHE A 108      -5.136  -6.803  -5.715  1.00 86.95           C  
ATOM   1775  HE1 PHE A 108      -4.856  -7.067  -4.706  1.00 86.95           H  
ATOM   1776  CE2 PHE A 108      -6.657  -7.021  -7.604  1.00 86.95           C  
ATOM   1777  HE2 PHE A 108      -7.549  -7.444  -8.043  1.00 86.95           H  
ATOM   1778  CZ  PHE A 108      -6.263  -7.397  -6.308  1.00 86.95           C  
ATOM   1779  HZ  PHE A 108      -6.854  -8.106  -5.746  1.00 86.95           H  
ATOM   1780  N   SER A 109      -4.001  -0.707  -8.873  1.00 77.92           N  
ATOM   1781  H   SER A 109      -5.003  -0.621  -8.782  1.00 77.92           H  
ATOM   1782  CA  SER A 109      -3.238   0.472  -9.287  1.00 77.92           C  
ATOM   1783  HA  SER A 109      -2.497   0.151 -10.019  1.00 77.92           H  
ATOM   1784  C   SER A 109      -2.499   1.124  -8.113  1.00 77.92           C  
ATOM   1785  CB  SER A 109      -4.158   1.497  -9.966  1.00 77.92           C  
ATOM   1786  HB2 SER A 109      -3.549   2.265 -10.442  1.00 77.92           H  
ATOM   1787  HB3 SER A 109      -4.755   1.006 -10.735  1.00 77.92           H  
ATOM   1788  O   SER A 109      -2.850   0.950  -6.946  1.00 77.92           O  
ATOM   1789  OG  SER A 109      -5.008   2.116  -9.019  1.00 77.92           O  
ATOM   1790  HG  SER A 109      -5.796   1.570  -8.963  1.00 77.92           H  
ATOM   1791  N   GLN A 110      -1.511   1.972  -8.416  1.00 73.40           N  
ATOM   1792  H   GLN A 110      -1.224   2.061  -9.380  1.00 73.40           H  
ATOM   1793  CA  GLN A 110      -0.841   2.783  -7.391  1.00 73.40           C  
ATOM   1794  HA  GLN A 110      -0.316   2.129  -6.695  1.00 73.40           H  
ATOM   1795  C   GLN A 110      -1.806   3.648  -6.567  1.00 73.40           C  
ATOM   1796  CB  GLN A 110       0.151   3.740  -8.052  1.00 73.40           C  
ATOM   1797  HB2 GLN A 110       0.368   4.529  -7.332  1.00 73.40           H  
ATOM   1798  HB3 GLN A 110      -0.306   4.211  -8.922  1.00 73.40           H  
ATOM   1799  O   GLN A 110      -1.545   3.897  -5.391  1.00 73.40           O  
ATOM   1800  CG  GLN A 110       1.480   3.099  -8.452  1.00 73.40           C  
ATOM   1801  HG2 GLN A 110       1.356   2.496  -9.352  1.00 73.40           H  
ATOM   1802  HG3 GLN A 110       1.857   2.469  -7.646  1.00 73.40           H  
ATOM   1803  CD  GLN A 110       2.465   4.231  -8.687  1.00 73.40           C  
ATOM   1804  NE2 GLN A 110       2.752   4.585  -9.915  1.00 73.40           N  
ATOM   1805 HE21 GLN A 110       2.415   4.052 -10.704  1.00 73.40           H  
ATOM   1806 HE22 GLN A 110       3.342   5.396 -10.036  1.00 73.40           H  
ATOM   1807  OE1 GLN A 110       2.897   4.892  -7.755  1.00 73.40           O  
ATOM   1808  N   GLN A 111      -2.893   4.130  -7.177  1.00 75.60           N  
ATOM   1809  H   GLN A 111      -3.104   3.825  -8.117  1.00 75.60           H  
ATOM   1810  CA  GLN A 111      -3.881   4.952  -6.484  1.00 75.60           C  
ATOM   1811  HA  GLN A 111      -3.355   5.726  -5.926  1.00 75.60           H  
ATOM   1812  C   GLN A 111      -4.668   4.114  -5.470  1.00 75.60           C  
ATOM   1813  CB  GLN A 111      -4.799   5.626  -7.517  1.00 75.60           C  
ATOM   1814  HB2 GLN A 111      -5.352   4.860  -8.061  1.00 75.60           H  
ATOM   1815  HB3 GLN A 111      -4.189   6.175  -8.234  1.00 75.60           H  
ATOM   1816  O   GLN A 111      -4.841   4.548  -4.333  1.00 75.60           O  
ATOM   1817  CG  GLN A 111      -5.803   6.595  -6.872  1.00 75.60           C  
ATOM   1818  HG2 GLN A 111      -6.435   7.018  -7.652  1.00 75.60           H  
ATOM   1819  HG3 GLN A 111      -6.453   6.041  -6.194  1.00 75.60           H  
ATOM   1820  CD  GLN A 111      -5.148   7.749  -6.114  1.00 75.60           C  
ATOM   1821  NE2 GLN A 111      -5.802   8.275  -5.103  1.00 75.60           N  
ATOM   1822 HE21 GLN A 111      -5.362   9.026  -4.591  1.00 75.60           H  
ATOM   1823 HE22 GLN A 111      -6.680   7.876  -4.802  1.00 75.60           H  
ATOM   1824  OE1 GLN A 111      -4.048   8.195  -6.413  1.00 75.60           O  
ATOM   1825  N   ALA A 112      -5.056   2.893  -5.844  1.00 82.23           N  
ATOM   1826  H   ALA A 112      -4.884   2.579  -6.789  1.00 82.23           H  
ATOM   1827  CA  ALA A 112      -5.703   1.960  -4.927  1.00 82.23           C  
ATOM   1828  HA  ALA A 112      -6.588   2.435  -4.503  1.00 82.23           H  
ATOM   1829  C   ALA A 112      -4.777   1.578  -3.759  1.00 82.23           C  
ATOM   1830  CB  ALA A 112      -6.159   0.741  -5.726  1.00 82.23           C  
ATOM   1831  HB1 ALA A 112      -6.696   0.065  -5.061  1.00 82.23           H  
ATOM   1832  HB2 ALA A 112      -5.302   0.219  -6.152  1.00 82.23           H  
ATOM   1833  HB3 ALA A 112      -6.837   1.048  -6.522  1.00 82.23           H  
ATOM   1834  O   ALA A 112      -5.203   1.577  -2.608  1.00 82.23           O  
ATOM   1835  N   MET A 113      -3.475   1.369  -4.012  1.00 86.84           N  
ATOM   1836  H   MET A 113      -3.178   1.329  -4.977  1.00 86.84           H  
ATOM   1837  CA  MET A 113      -2.506   1.083  -2.940  1.00 86.84           C  
ATOM   1838  HA  MET A 113      -2.850   0.208  -2.390  1.00 86.84           H  
ATOM   1839  C   MET A 113      -2.396   2.224  -1.916  1.00 86.84           C  
ATOM   1840  CB  MET A 113      -1.110   0.781  -3.507  1.00 86.84           C  
ATOM   1841  HB2 MET A 113      -0.441   0.612  -2.664  1.00 86.84           H  
ATOM   1842  HB3 MET A 113      -0.752   1.646  -4.066  1.00 86.84           H  
ATOM   1843  O   MET A 113      -2.242   1.955  -0.723  1.00 86.84           O  
ATOM   1844  CG  MET A 113      -1.001  -0.458  -4.396  1.00 86.84           C  
ATOM   1845  HG2 MET A 113       0.053  -0.592  -4.642  1.00 86.84           H  
ATOM   1846  HG3 MET A 113      -1.531  -0.288  -5.333  1.00 86.84           H  
ATOM   1847  SD  MET A 113      -1.591  -2.002  -3.656  1.00 86.84           S  
ATOM   1848  CE  MET A 113      -3.267  -2.039  -4.341  1.00 86.84           C  
ATOM   1849  HE1 MET A 113      -3.224  -1.832  -5.411  1.00 86.84           H  
ATOM   1850  HE2 MET A 113      -3.888  -1.279  -3.867  1.00 86.84           H  
ATOM   1851  HE3 MET A 113      -3.717  -3.019  -4.183  1.00 86.84           H  
ATOM   1852  N   LYS A 114      -2.513   3.493  -2.347  1.00 85.49           N  
ATOM   1853  H   LYS A 114      -2.643   3.647  -3.337  1.00 85.49           H  
ATOM   1854  CA  LYS A 114      -2.607   4.640  -1.424  1.00 85.49           C  
ATOM   1855  HA  LYS A 114      -1.766   4.606  -0.731  1.00 85.49           H  
ATOM   1856  C   LYS A 114      -3.870   4.547  -0.556  1.00 85.49           C  
ATOM   1857  CB  LYS A 114      -2.576   5.986  -2.175  1.00 85.49           C  
ATOM   1858  HB2 LYS A 114      -2.861   6.767  -1.471  1.00 85.49           H  
ATOM   1859  HB3 LYS A 114      -3.324   5.979  -2.968  1.00 85.49           H  
ATOM   1860  O   LYS A 114      -3.775   4.778   0.646  1.00 85.49           O  
ATOM   1861  CG  LYS A 114      -1.210   6.374  -2.771  1.00 85.49           C  
ATOM   1862  HG2 LYS A 114      -0.482   6.440  -1.963  1.00 85.49           H  
ATOM   1863  HG3 LYS A 114      -0.889   5.619  -3.488  1.00 85.49           H  
ATOM   1864  CD  LYS A 114      -1.309   7.745  -3.470  1.00 85.49           C  
ATOM   1865  HD2 LYS A 114      -1.639   8.483  -2.739  1.00 85.49           H  
ATOM   1866  HD3 LYS A 114      -2.070   7.680  -4.249  1.00 85.49           H  
ATOM   1867  CE  LYS A 114       0.007   8.232  -4.109  1.00 85.49           C  
ATOM   1868  HE2 LYS A 114       0.311   7.511  -4.867  1.00 85.49           H  
ATOM   1869  HE3 LYS A 114       0.779   8.276  -3.340  1.00 85.49           H  
ATOM   1870  NZ  LYS A 114      -0.165   9.578  -4.734  1.00 85.49           N  
ATOM   1871  HZ1 LYS A 114       0.638   9.938  -5.230  1.00 85.49           H  
ATOM   1872  HZ2 LYS A 114      -0.897   9.580  -5.431  1.00 85.49           H  
ATOM   1873  HZ3 LYS A 114      -0.395  10.296  -4.062  1.00 85.49           H  
ATOM   1874  N   GLY A 115      -5.010   4.165  -1.139  1.00 84.95           N  
ATOM   1875  H   GLY A 115      -5.000   3.977  -2.131  1.00 84.95           H  
ATOM   1876  CA  GLY A 115      -6.277   3.962  -0.421  1.00 84.95           C  
ATOM   1877  HA2 GLY A 115      -7.056   3.727  -1.146  1.00 84.95           H  
ATOM   1878  HA3 GLY A 115      -6.553   4.879   0.099  1.00 84.95           H  
ATOM   1879  C   GLY A 115      -6.226   2.820   0.601  1.00 84.95           C  
ATOM   1880  O   GLY A 115      -6.697   2.972   1.726  1.00 84.95           O  
ATOM   1881  N   TYR A 116      -5.577   1.701   0.263  1.00 91.53           N  
ATOM   1882  H   TYR A 116      -5.303   1.590  -0.703  1.00 91.53           H  
ATOM   1883  CA  TYR A 116      -5.446   0.542   1.159  1.00 91.53           C  
ATOM   1884  HA  TYR A 116      -6.399   0.383   1.664  1.00 91.53           H  
ATOM   1885  C   TYR A 116      -4.420   0.731   2.275  1.00 91.53           C  
ATOM   1886  CB  TYR A 116      -5.112  -0.713   0.342  1.00 91.53           C  
ATOM   1887  HB2 TYR A 116      -5.047  -1.562   1.022  1.00 91.53           H  
ATOM   1888  HB3 TYR A 116      -4.131  -0.575  -0.112  1.00 91.53           H  
ATOM   1889  O   TYR A 116      -4.459   0.024   3.281  1.00 91.53           O  
ATOM   1890  CG  TYR A 116      -6.105  -1.071  -0.749  1.00 91.53           C  
ATOM   1891  CD1 TYR A 116      -7.448  -0.651  -0.683  1.00 91.53           C  
ATOM   1892  HD1 TYR A 116      -7.818  -0.054   0.139  1.00 91.53           H  
ATOM   1893  CD2 TYR A 116      -5.676  -1.843  -1.843  1.00 91.53           C  
ATOM   1894  HD2 TYR A 116      -4.653  -2.187  -1.883  1.00 91.53           H  
ATOM   1895  CE1 TYR A 116      -8.342  -0.961  -1.715  1.00 91.53           C  
ATOM   1896  HE1 TYR A 116      -9.365  -0.619  -1.656  1.00 91.53           H  
ATOM   1897  CE2 TYR A 116      -6.578  -2.167  -2.877  1.00 91.53           C  
ATOM   1898  HE2 TYR A 116      -6.266  -2.767  -3.719  1.00 91.53           H  
ATOM   1899  OH  TYR A 116      -8.784  -1.951  -3.838  1.00 91.53           O  
ATOM   1900  HH  TYR A 116      -9.588  -1.443  -3.713  1.00 91.53           H  
ATOM   1901  CZ  TYR A 116      -7.911  -1.704  -2.827  1.00 91.53           C  
ATOM   1902  N   HIS A 117      -3.505   1.688   2.127  1.00 93.12           N  
ATOM   1903  H   HIS A 117      -3.521   2.224   1.272  1.00 93.12           H  
ATOM   1904  CA  HIS A 117      -2.360   1.831   3.016  1.00 93.12           C  
ATOM   1905  HA  HIS A 117      -1.749   0.933   2.924  1.00 93.12           H  
ATOM   1906  C   HIS A 117      -2.738   1.973   4.498  1.00 93.12           C  
ATOM   1907  CB  HIS A 117      -1.544   3.031   2.541  1.00 93.12           C  
ATOM   1908  HB2 HIS A 117      -2.168   3.924   2.574  1.00 93.12           H  
ATOM   1909  HB3 HIS A 117      -1.236   2.871   1.508  1.00 93.12           H  
ATOM   1910  O   HIS A 117      -2.118   1.325   5.337  1.00 93.12           O  
ATOM   1911  CG  HIS A 117      -0.324   3.263   3.380  1.00 93.12           C  
ATOM   1912  CD2 HIS A 117      -0.094   4.363   4.154  1.00 93.12           C  
ATOM   1913  HD2 HIS A 117      -0.742   5.222   4.249  1.00 93.12           H  
ATOM   1914  ND1 HIS A 117       0.702   2.370   3.605  1.00 93.12           N  
ATOM   1915  HD1 HIS A 117       0.658   1.374   3.443  1.00 93.12           H  
ATOM   1916  CE1 HIS A 117       1.548   2.942   4.477  1.00 93.12           C  
ATOM   1917  HE1 HIS A 117       2.394   2.457   4.940  1.00 93.12           H  
ATOM   1918  NE2 HIS A 117       1.114   4.163   4.811  1.00 93.12           N  
ATOM   1919  N   ALA A 118      -3.768   2.763   4.826  1.00 90.91           N  
ATOM   1920  H   ALA A 118      -4.274   3.233   4.089  1.00 90.91           H  
ATOM   1921  CA  ALA A 118      -4.219   2.931   6.210  1.00 90.91           C  
ATOM   1922  HA  ALA A 118      -3.371   3.242   6.821  1.00 90.91           H  
ATOM   1923  C   ALA A 118      -4.757   1.618   6.814  1.00 90.91           C  
ATOM   1924  CB  ALA A 118      -5.271   4.047   6.250  1.00 90.91           C  
ATOM   1925  HB1 ALA A 118      -6.136   3.773   5.647  1.00 90.91           H  
ATOM   1926  HB2 ALA A 118      -4.846   4.976   5.870  1.00 90.91           H  
ATOM   1927  HB3 ALA A 118      -5.594   4.207   7.279  1.00 90.91           H  
ATOM   1928  O   ALA A 118      -4.480   1.311   7.972  1.00 90.91           O  
ATOM   1929  N   MET A 119      -5.463   0.809   6.016  1.00 92.70           N  
ATOM   1930  H   MET A 119      -5.583   1.074   5.048  1.00 92.70           H  
ATOM   1931  CA  MET A 119      -5.976  -0.502   6.432  1.00 92.70           C  
ATOM   1932  HA  MET A 119      -6.483  -0.400   7.391  1.00 92.70           H  
ATOM   1933  C   MET A 119      -4.847  -1.524   6.628  1.00 92.70           C  
ATOM   1934  CB  MET A 119      -6.987  -1.017   5.398  1.00 92.70           C  
ATOM   1935  HB2 MET A 119      -6.527  -1.028   4.410  1.00 92.70           H  
ATOM   1936  HB3 MET A 119      -7.262  -2.040   5.653  1.00 92.70           H  
ATOM   1937  O   MET A 119      -4.848  -2.255   7.615  1.00 92.70           O  
ATOM   1938  CG  MET A 119      -8.260  -0.168   5.352  1.00 92.70           C  
ATOM   1939  HG2 MET A 119      -8.010   0.852   5.061  1.00 92.70           H  
ATOM   1940  HG3 MET A 119      -8.690  -0.141   6.353  1.00 92.70           H  
ATOM   1941  SD  MET A 119      -9.530  -0.793   4.222  1.00 92.70           S  
ATOM   1942  CE  MET A 119      -8.788  -0.418   2.615  1.00 92.70           C  
ATOM   1943  HE1 MET A 119      -8.564   0.646   2.552  1.00 92.70           H  
ATOM   1944  HE2 MET A 119      -9.494  -0.684   1.828  1.00 92.70           H  
ATOM   1945  HE3 MET A 119      -7.878  -1.005   2.488  1.00 92.70           H  
ATOM   1946  N   MET A 120      -3.843  -1.539   5.744  1.00 95.01           N  
ATOM   1947  H   MET A 120      -3.918  -0.954   4.924  1.00 95.01           H  
ATOM   1948  CA  MET A 120      -2.650  -2.383   5.916  1.00 95.01           C  
ATOM   1949  HA  MET A 120      -2.953  -3.425   6.019  1.00 95.01           H  
ATOM   1950  C   MET A 120      -1.863  -2.004   7.176  1.00 95.01           C  
ATOM   1951  CB  MET A 120      -1.719  -2.247   4.707  1.00 95.01           C  
ATOM   1952  HB2 MET A 120      -0.814  -2.820   4.905  1.00 95.01           H  
ATOM   1953  HB3 MET A 120      -1.442  -1.201   4.579  1.00 95.01           H  
ATOM   1954  O   MET A 120      -1.402  -2.869   7.918  1.00 95.01           O  
ATOM   1955  CG  MET A 120      -2.309  -2.764   3.398  1.00 95.01           C  
ATOM   1956  HG2 MET A 120      -3.252  -2.259   3.186  1.00 95.01           H  
ATOM   1957  HG3 MET A 120      -2.497  -3.833   3.488  1.00 95.01           H  
ATOM   1958  SD  MET A 120      -1.172  -2.487   2.021  1.00 95.01           S  
ATOM   1959  CE  MET A 120      -2.021  -3.422   0.732  1.00 95.01           C  
ATOM   1960  HE1 MET A 120      -2.051  -4.473   1.018  1.00 95.01           H  
ATOM   1961  HE2 MET A 120      -3.036  -3.044   0.611  1.00 95.01           H  
ATOM   1962  HE3 MET A 120      -1.479  -3.327  -0.209  1.00 95.01           H  
ATOM   1963  N   VAL A 121      -1.725  -0.700   7.431  1.00 94.63           N  
ATOM   1964  H   VAL A 121      -2.107  -0.043   6.766  1.00 94.63           H  
ATOM   1965  CA  VAL A 121      -1.082  -0.168   8.635  1.00 94.63           C  
ATOM   1966  HA  VAL A 121      -0.071  -0.567   8.714  1.00 94.63           H  
ATOM   1967  C   VAL A 121      -1.816  -0.605   9.898  1.00 94.63           C  
ATOM   1968  CB  VAL A 121      -1.001   1.360   8.535  1.00 94.63           C  
ATOM   1969  HB  VAL A 121      -1.925   1.736   8.097  1.00 94.63           H  
ATOM   1970  O   VAL A 121      -1.150  -1.001  10.848  1.00 94.63           O  
ATOM   1971  CG1 VAL A 121      -0.831   2.046   9.884  1.00 94.63           C  
ATOM   1972 HG11 VAL A 121      -1.662   1.826  10.553  1.00 94.63           H  
ATOM   1973 HG12 VAL A 121       0.108   1.747  10.350  1.00 94.63           H  
ATOM   1974 HG13 VAL A 121      -0.878   3.115   9.677  1.00 94.63           H  
ATOM   1975  CG2 VAL A 121       0.168   1.792   7.639  1.00 94.63           C  
ATOM   1976 HG21 VAL A 121       1.117   1.581   8.132  1.00 94.63           H  
ATOM   1977 HG22 VAL A 121       0.129   1.257   6.690  1.00 94.63           H  
ATOM   1978 HG23 VAL A 121       0.101   2.861   7.436  1.00 94.63           H  
ATOM   1979  N   ASP A 122      -3.150  -0.558   9.927  1.00 93.46           N  
ATOM   1980  H   ASP A 122      -3.645  -0.190   9.127  1.00 93.46           H  
ATOM   1981  CA  ASP A 122      -3.939  -1.021  11.076  1.00 93.46           C  
ATOM   1982  HA  ASP A 122      -3.714  -0.399  11.943  1.00 93.46           H  
ATOM   1983  C   ASP A 122      -3.571  -2.466  11.455  1.00 93.46           C  
ATOM   1984  CB  ASP A 122      -5.437  -0.867  10.756  1.00 93.46           C  
ATOM   1985  HB2 ASP A 122      -5.675   0.194  10.686  1.00 93.46           H  
ATOM   1986  HB3 ASP A 122      -5.644  -1.316   9.785  1.00 93.46           H  
ATOM   1987  O   ASP A 122      -3.168  -2.735  12.589  1.00 93.46           O  
ATOM   1988  CG  ASP A 122      -6.368  -1.519  11.785  1.00 93.46           C  
ATOM   1989  OD1 ASP A 122      -6.018  -1.628  12.979  1.00 93.46           O  
ATOM   1990  OD2 ASP A 122      -7.471  -1.958  11.385  1.00 93.46           O  
ATOM   1991  N   ILE A 123      -3.596  -3.386  10.488  1.00 94.72           N  
ATOM   1992  H   ILE A 123      -3.891  -3.108   9.563  1.00 94.72           H  
ATOM   1993  CA  ILE A 123      -3.261  -4.795  10.739  1.00 94.72           C  
ATOM   1994  HA  ILE A 123      -3.833  -5.127  11.605  1.00 94.72           H  
ATOM   1995  C   ILE A 123      -1.777  -4.973  11.119  1.00 94.72           C  
ATOM   1996  CB  ILE A 123      -3.691  -5.659   9.533  1.00 94.72           C  
ATOM   1997  HB  ILE A 123      -3.116  -5.351   8.660  1.00 94.72           H  
ATOM   1998  O   ILE A 123      -1.460  -5.720  12.049  1.00 94.72           O  
ATOM   1999  CG1 ILE A 123      -5.191  -5.510   9.179  1.00 94.72           C  
ATOM   2000 HG12 ILE A 123      -5.365  -4.515   8.769  1.00 94.72           H  
ATOM   2001 HG13 ILE A 123      -5.437  -6.221   8.391  1.00 94.72           H  
ATOM   2002  CG2 ILE A 123      -3.385  -7.139   9.794  1.00 94.72           C  
ATOM   2003 HG21 ILE A 123      -3.832  -7.750   9.010  1.00 94.72           H  
ATOM   2004 HG22 ILE A 123      -3.769  -7.458  10.763  1.00 94.72           H  
ATOM   2005 HG23 ILE A 123      -2.308  -7.297   9.747  1.00 94.72           H  
ATOM   2006  CD1 ILE A 123      -6.172  -5.724  10.339  1.00 94.72           C  
ATOM   2007 HD11 ILE A 123      -6.107  -4.885  11.032  1.00 94.72           H  
ATOM   2008 HD12 ILE A 123      -7.187  -5.773   9.945  1.00 94.72           H  
ATOM   2009 HD13 ILE A 123      -5.954  -6.651  10.869  1.00 94.72           H  
ATOM   2010  N   ALA A 124      -0.858  -4.232  10.491  1.00 95.21           N  
ATOM   2011  H   ALA A 124      -1.154  -3.646   9.724  1.00 95.21           H  
ATOM   2012  CA  ALA A 124       0.563  -4.250  10.852  1.00 95.21           C  
ATOM   2013  HA  ALA A 124       0.915  -5.281  10.818  1.00 95.21           H  
ATOM   2014  C   ALA A 124       0.824  -3.731  12.281  1.00 95.21           C  
ATOM   2015  CB  ALA A 124       1.346  -3.446   9.806  1.00 95.21           C  
ATOM   2016  HB1 ALA A 124       1.044  -2.399   9.837  1.00 95.21           H  
ATOM   2017  HB2 ALA A 124       1.147  -3.844   8.811  1.00 95.21           H  
ATOM   2018  HB3 ALA A 124       2.414  -3.520  10.011  1.00 95.21           H  
ATOM   2019  O   ALA A 124       1.645  -4.295  13.010  1.00 95.21           O  
ATOM   2020  N   VAL A 125       0.101  -2.694  12.723  1.00 93.25           N  
ATOM   2021  H   VAL A 125      -0.556  -2.272  12.083  1.00 93.25           H  
ATOM   2022  CA  VAL A 125       0.151  -2.190  14.104  1.00 93.25           C  
ATOM   2023  HA  VAL A 125       1.188  -1.978  14.361  1.00 93.25           H  
ATOM   2024  C   VAL A 125      -0.335  -3.261  15.081  1.00 93.25           C  
ATOM   2025  CB  VAL A 125      -0.661  -0.883  14.255  1.00 93.25           C  
ATOM   2026  HB  VAL A 125      -1.641  -1.005  13.793  1.00 93.25           H  
ATOM   2027  O   VAL A 125       0.288  -3.433  16.129  1.00 93.25           O  
ATOM   2028  CG1 VAL A 125      -0.874  -0.478  15.722  1.00 93.25           C  
ATOM   2029 HG11 VAL A 125      -1.359   0.497  15.767  1.00 93.25           H  
ATOM   2030 HG12 VAL A 125       0.083  -0.436  16.242  1.00 93.25           H  
ATOM   2031 HG13 VAL A 125      -1.531  -1.198  16.211  1.00 93.25           H  
ATOM   2032  CG2 VAL A 125       0.056   0.297  13.585  1.00 93.25           C  
ATOM   2033 HG21 VAL A 125       0.989   0.519  14.102  1.00 93.25           H  
ATOM   2034 HG22 VAL A 125      -0.588   1.176  13.606  1.00 93.25           H  
ATOM   2035 HG23 VAL A 125       0.276   0.065  12.543  1.00 93.25           H  
ATOM   2036  N   GLN A 126      -1.387  -4.017  14.751  1.00 92.95           N  
ATOM   2037  H   GLN A 126      -1.868  -3.824  13.884  1.00 92.95           H  
ATOM   2038  CA  GLN A 126      -1.884  -5.102  15.607  1.00 92.95           C  
ATOM   2039  HA  GLN A 126      -2.112  -4.690  16.590  1.00 92.95           H  
ATOM   2040  C   GLN A 126      -0.835  -6.205  15.815  1.00 92.95           C  
ATOM   2041  CB  GLN A 126      -3.174  -5.698  15.030  1.00 92.95           C  
ATOM   2042  HB2 GLN A 126      -3.009  -6.008  13.999  1.00 92.95           H  
ATOM   2043  HB3 GLN A 126      -3.440  -6.582  15.609  1.00 92.95           H  
ATOM   2044  O   GLN A 126      -0.648  -6.654  16.948  1.00 92.95           O  
ATOM   2045  CG  GLN A 126      -4.352  -4.714  15.086  1.00 92.95           C  
ATOM   2046  HG2 GLN A 126      -4.631  -4.539  16.125  1.00 92.95           H  
ATOM   2047  HG3 GLN A 126      -4.066  -3.756  14.652  1.00 92.95           H  
ATOM   2048  CD  GLN A 126      -5.566  -5.249  14.341  1.00 92.95           C  
ATOM   2049  NE2 GLN A 126      -6.351  -4.405  13.710  1.00 92.95           N  
ATOM   2050 HE21 GLN A 126      -6.090  -3.434  13.608  1.00 92.95           H  
ATOM   2051 HE22 GLN A 126      -7.041  -4.827  13.105  1.00 92.95           H  
ATOM   2052  OE1 GLN A 126      -5.844  -6.438  14.316  1.00 92.95           O  
ATOM   2053  N   LEU A 127      -0.093  -6.585  14.767  1.00 94.32           N  
ATOM   2054  H   LEU A 127      -0.325  -6.212  13.857  1.00 94.32           H  
ATOM   2055  CA  LEU A 127       1.032  -7.521  14.884  1.00 94.32           C  
ATOM   2056  HA  LEU A 127       0.663  -8.455  15.309  1.00 94.32           H  
ATOM   2057  C   LEU A 127       2.119  -6.979  15.824  1.00 94.32           C  
ATOM   2058  CB  LEU A 127       1.603  -7.808  13.485  1.00 94.32           C  
ATOM   2059  HB2 LEU A 127       0.822  -8.280  12.889  1.00 94.32           H  
ATOM   2060  HB3 LEU A 127       1.859  -6.859  13.015  1.00 94.32           H  
ATOM   2061  O   LEU A 127       2.536  -7.678  16.748  1.00 94.32           O  
ATOM   2062  CG  LEU A 127       2.855  -8.711  13.491  1.00 94.32           C  
ATOM   2063  HG  LEU A 127       3.553  -8.378  14.259  1.00 94.32           H  
ATOM   2064  CD1 LEU A 127       2.487 -10.168  13.759  1.00 94.32           C  
ATOM   2065 HD11 LEU A 127       1.796 -10.530  12.998  1.00 94.32           H  
ATOM   2066 HD12 LEU A 127       2.036 -10.266  14.746  1.00 94.32           H  
ATOM   2067 HD13 LEU A 127       3.389 -10.779  13.726  1.00 94.32           H  
ATOM   2068  CD2 LEU A 127       3.606  -8.624  12.164  1.00 94.32           C  
ATOM   2069 HD21 LEU A 127       3.071  -9.162  11.381  1.00 94.32           H  
ATOM   2070 HD22 LEU A 127       3.735  -7.582  11.872  1.00 94.32           H  
ATOM   2071 HD23 LEU A 127       4.596  -9.061  12.292  1.00 94.32           H  
ATOM   2072  N   VAL A 128       2.557  -5.730  15.623  1.00 93.39           N  
ATOM   2073  H   VAL A 128       2.176  -5.207  14.847  1.00 93.39           H  
ATOM   2074  CA  VAL A 128       3.577  -5.110  16.487  1.00 93.39           C  
ATOM   2075  HA  VAL A 128       4.464  -5.742  16.473  1.00 93.39           H  
ATOM   2076  C   VAL A 128       3.092  -5.070  17.937  1.00 93.39           C  
ATOM   2077  CB  VAL A 128       3.977  -3.706  15.989  1.00 93.39           C  
ATOM   2078  HB  VAL A 128       3.083  -3.093  15.880  1.00 93.39           H  
ATOM   2079  O   VAL A 128       3.811  -5.497  18.834  1.00 93.39           O  
ATOM   2080  CG1 VAL A 128       4.938  -3.000  16.958  1.00 93.39           C  
ATOM   2081 HG11 VAL A 128       4.454  -2.816  17.917  1.00 93.39           H  
ATOM   2082 HG12 VAL A 128       5.241  -2.037  16.547  1.00 93.39           H  
ATOM   2083 HG13 VAL A 128       5.827  -3.608  17.126  1.00 93.39           H  
ATOM   2084  CG2 VAL A 128       4.689  -3.783  14.632  1.00 93.39           C  
ATOM   2085 HG21 VAL A 128       4.992  -2.784  14.320  1.00 93.39           H  
ATOM   2086 HG22 VAL A 128       4.020  -4.197  13.876  1.00 93.39           H  
ATOM   2087 HG23 VAL A 128       5.573  -4.416  14.700  1.00 93.39           H  
ATOM   2088  N   GLN A 129       1.850  -4.653  18.185  1.00 91.83           N  
ATOM   2089  H   GLN A 129       1.282  -4.342  17.410  1.00 91.83           H  
ATOM   2090  CA  GLN A 129       1.276  -4.636  19.533  1.00 91.83           C  
ATOM   2091  HA  GLN A 129       1.908  -4.026  20.179  1.00 91.83           H  
ATOM   2092  C   GLN A 129       1.185  -6.030  20.161  1.00 91.83           C  
ATOM   2093  CB  GLN A 129      -0.130  -4.037  19.490  1.00 91.83           C  
ATOM   2094  HB2 GLN A 129      -0.616  -4.231  20.447  1.00 91.83           H  
ATOM   2095  HB3 GLN A 129      -0.708  -4.530  18.709  1.00 91.83           H  
ATOM   2096  O   GLN A 129       1.389  -6.161  21.369  1.00 91.83           O  
ATOM   2097  CG  GLN A 129      -0.136  -2.523  19.259  1.00 91.83           C  
ATOM   2098  HG2 GLN A 129       0.409  -2.034  20.066  1.00 91.83           H  
ATOM   2099  HG3 GLN A 129       0.363  -2.282  18.320  1.00 91.83           H  
ATOM   2100  CD  GLN A 129      -1.555  -1.970  19.217  1.00 91.83           C  
ATOM   2101  NE2 GLN A 129      -1.717  -0.673  19.094  1.00 91.83           N  
ATOM   2102 HE21 GLN A 129      -2.670  -0.360  18.976  1.00 91.83           H  
ATOM   2103 HE22 GLN A 129      -0.924  -0.077  18.900  1.00 91.83           H  
ATOM   2104  OE1 GLN A 129      -2.546  -2.673  19.352  1.00 91.83           O  
ATOM   2105  N   LYS A 130       0.874  -7.072  19.377  1.00 91.59           N  
ATOM   2106  H   LYS A 130       0.670  -6.900  18.403  1.00 91.59           H  
ATOM   2107  CA  LYS A 130       0.886  -8.459  19.857  1.00 91.59           C  
ATOM   2108  HA  LYS A 130       0.222  -8.547  20.717  1.00 91.59           H  
ATOM   2109  C   LYS A 130       2.283  -8.833  20.344  1.00 91.59           C  
ATOM   2110  CB  LYS A 130       0.400  -9.415  18.752  1.00 91.59           C  
ATOM   2111  HB2 LYS A 130      -0.605  -9.135  18.437  1.00 91.59           H  
ATOM   2112  HB3 LYS A 130       1.062  -9.348  17.889  1.00 91.59           H  
ATOM   2113  O   LYS A 130       2.427  -9.282  21.476  1.00 91.59           O  
ATOM   2114  CG  LYS A 130       0.387 -10.864  19.259  1.00 91.59           C  
ATOM   2115  HG2 LYS A 130      -0.415 -10.980  19.988  1.00 91.59           H  
ATOM   2116  HG3 LYS A 130       1.332 -11.098  19.749  1.00 91.59           H  
ATOM   2117  CD  LYS A 130       0.209 -11.881  18.132  1.00 91.59           C  
ATOM   2118  HD2 LYS A 130       1.005 -11.761  17.398  1.00 91.59           H  
ATOM   2119  HD3 LYS A 130      -0.764 -11.736  17.662  1.00 91.59           H  
ATOM   2120  CE  LYS A 130       0.290 -13.266  18.784  1.00 91.59           C  
ATOM   2121  HE2 LYS A 130       1.120 -13.261  19.491  1.00 91.59           H  
ATOM   2122  HE3 LYS A 130      -0.626 -13.452  19.343  1.00 91.59           H  
ATOM   2123  NZ  LYS A 130       0.527 -14.345  17.809  1.00 91.59           N  
ATOM   2124  HZ1 LYS A 130       0.615 -15.261  18.224  1.00 91.59           H  
ATOM   2125  HZ2 LYS A 130      -0.136 -14.401  17.049  1.00 91.59           H  
ATOM   2126  HZ3 LYS A 130       1.386 -14.206  17.296  1.00 91.59           H  
ATOM   2127  N   TRP A 131       3.301  -8.627  19.512  1.00 93.15           N  
ATOM   2128  H   TRP A 131       3.107  -8.251  18.595  1.00 93.15           H  
ATOM   2129  CA  TRP A 131       4.678  -8.996  19.840  1.00 93.15           C  
ATOM   2130  HA  TRP A 131       4.699 -10.027  20.195  1.00 93.15           H  
ATOM   2131  C   TRP A 131       5.270  -8.146  20.970  1.00 93.15           C  
ATOM   2132  CB  TRP A 131       5.527  -8.919  18.572  1.00 93.15           C  
ATOM   2133  HB2 TRP A 131       5.376  -7.943  18.111  1.00 93.15           H  
ATOM   2134  HB3 TRP A 131       6.577  -9.000  18.855  1.00 93.15           H  
ATOM   2135  O   TRP A 131       6.018  -8.670  21.787  1.00 93.15           O  
ATOM   2136  CG  TRP A 131       5.270  -9.951  17.519  1.00 93.15           C  
ATOM   2137  CD1 TRP A 131       4.326 -10.921  17.539  1.00 93.15           C  
ATOM   2138  HD1 TRP A 131       3.614 -11.091  18.333  1.00 93.15           H  
ATOM   2139  CD2 TRP A 131       6.004 -10.141  16.274  1.00 93.15           C  
ATOM   2140  CE2 TRP A 131       5.432 -11.243  15.575  1.00 93.15           C  
ATOM   2141  CE3 TRP A 131       7.115  -9.508  15.680  1.00 93.15           C  
ATOM   2142  HE3 TRP A 131       7.577  -8.676  16.191  1.00 93.15           H  
ATOM   2143  NE1 TRP A 131       4.419 -11.682  16.395  1.00 93.15           N  
ATOM   2144  HE1 TRP A 131       3.841 -12.492  16.222  1.00 93.15           H  
ATOM   2145  CH2 TRP A 131       7.033 -11.046  13.780  1.00 93.15           C  
ATOM   2146  HH2 TRP A 131       7.425 -11.389  12.833  1.00 93.15           H  
ATOM   2147  CZ2 TRP A 131       5.921 -11.689  14.341  1.00 93.15           C  
ATOM   2148  HZ2 TRP A 131       5.459 -12.535  13.853  1.00 93.15           H  
ATOM   2149  CZ3 TRP A 131       7.622  -9.957  14.447  1.00 93.15           C  
ATOM   2150  HZ3 TRP A 131       8.467  -9.454  14.002  1.00 93.15           H  
ATOM   2151  N   GLU A 132       4.903  -6.865  21.094  1.00 89.95           N  
ATOM   2152  H   GLU A 132       4.333  -6.455  20.368  1.00 89.95           H  
ATOM   2153  CA  GLU A 132       5.329  -6.012  22.217  1.00 89.95           C  
ATOM   2154  HA  GLU A 132       6.413  -6.074  22.314  1.00 89.95           H  
ATOM   2155  C   GLU A 132       4.762  -6.453  23.574  1.00 89.95           C  
ATOM   2156  CB  GLU A 132       4.939  -4.542  21.972  1.00 89.95           C  
ATOM   2157  HB2 GLU A 132       5.034  -4.001  22.913  1.00 89.95           H  
ATOM   2158  HB3 GLU A 132       3.899  -4.486  21.650  1.00 89.95           H  
ATOM   2159  O   GLU A 132       5.327  -6.102  24.612  1.00 89.95           O  
ATOM   2160  CG  GLU A 132       5.848  -3.845  20.949  1.00 89.95           C  
ATOM   2161  HG2 GLU A 132       6.884  -4.062  21.208  1.00 89.95           H  
ATOM   2162  HG3 GLU A 132       5.663  -4.250  19.954  1.00 89.95           H  
ATOM   2163  CD  GLU A 132       5.657  -2.324  20.899  1.00 89.95           C  
ATOM   2164  OE1 GLU A 132       6.668  -1.650  20.579  1.00 89.95           O  
ATOM   2165  OE2 GLU A 132       4.546  -1.838  21.213  1.00 89.95           O  
ATOM   2166  N   ARG A 133       3.656  -7.208  23.579  1.00 88.49           N  
ATOM   2167  H   ARG A 133       3.256  -7.457  22.685  1.00 88.49           H  
ATOM   2168  CA  ARG A 133       3.038  -7.757  24.795  1.00 88.49           C  
ATOM   2169  HA  ARG A 133       3.240  -7.088  25.632  1.00 88.49           H  
ATOM   2170  C   ARG A 133       3.623  -9.103  25.220  1.00 88.49           C  
ATOM   2171  CB  ARG A 133       1.520  -7.871  24.600  1.00 88.49           C  
ATOM   2172  HB2 ARG A 133       1.095  -8.455  25.416  1.00 88.49           H  
ATOM   2173  HB3 ARG A 133       1.320  -8.400  23.669  1.00 88.49           H  
ATOM   2174  O   ARG A 133       3.334  -9.523  26.338  1.00 88.49           O  
ATOM   2175  CG  ARG A 133       0.826  -6.503  24.584  1.00 88.49           C  
ATOM   2176  HG2 ARG A 133       1.305  -5.845  23.860  1.00 88.49           H  
ATOM   2177  HG3 ARG A 133       0.899  -6.048  25.572  1.00 88.49           H  
ATOM   2178  CD  ARG A 133      -0.648  -6.694  24.210  1.00 88.49           C  
ATOM   2179  HD2 ARG A 133      -0.677  -7.247  23.272  1.00 88.49           H  
ATOM   2180  HD3 ARG A 133      -1.135  -7.296  24.977  1.00 88.49           H  
ATOM   2181  NE  ARG A 133      -1.350  -5.401  24.071  1.00 88.49           N  
ATOM   2182  HE  ARG A 133      -1.113  -4.687  24.745  1.00 88.49           H  
ATOM   2183  NH1 ARG A 133      -2.525  -5.884  22.149  1.00 88.49           N  
ATOM   2184 HH11 ARG A 133      -3.094  -5.575  21.374  1.00 88.49           H  
ATOM   2185 HH12 ARG A 133      -2.122  -6.810  22.136  1.00 88.49           H  
ATOM   2186  NH2 ARG A 133      -2.675  -3.857  23.038  1.00 88.49           N  
ATOM   2187 HH21 ARG A 133      -3.222  -3.592  22.232  1.00 88.49           H  
ATOM   2188 HH22 ARG A 133      -2.431  -3.161  23.729  1.00 88.49           H  
ATOM   2189  CZ  ARG A 133      -2.178  -5.060  23.096  1.00 88.49           C  
ATOM   2190  N   LEU A 134       4.414  -9.758  24.368  1.00 85.70           N  
ATOM   2191  H   LEU A 134       4.659  -9.319  23.492  1.00 85.70           H  
ATOM   2192  CA  LEU A 134       5.070 -11.015  24.716  1.00 85.70           C  
ATOM   2193  HA  LEU A 134       4.337 -11.668  25.189  1.00 85.70           H  
ATOM   2194  C   LEU A 134       6.178 -10.777  25.748  1.00 85.70           C  
ATOM   2195  CB  LEU A 134       5.609 -11.725  23.461  1.00 85.70           C  
ATOM   2196  HB2 LEU A 134       6.319 -11.062  22.966  1.00 85.70           H  
ATOM   2197  HB3 LEU A 134       6.158 -12.612  23.778  1.00 85.70           H  
ATOM   2198  O   LEU A 134       6.897  -9.771  25.713  1.00 85.70           O  
ATOM   2199  CG  LEU A 134       4.533 -12.161  22.451  1.00 85.70           C  
ATOM   2200  HG  LEU A 134       3.972 -11.285  22.123  1.00 85.70           H  
ATOM   2201  CD1 LEU A 134       5.201 -12.776  21.222  1.00 85.70           C  
ATOM   2202 HD11 LEU A 134       5.906 -12.063  20.794  1.00 85.70           H  
ATOM   2203 HD12 LEU A 134       5.738 -13.681  21.509  1.00 85.70           H  
ATOM   2204 HD13 LEU A 134       4.449 -13.028  20.475  1.00 85.70           H  
ATOM   2205  CD2 LEU A 134       3.550 -13.190  23.010  1.00 85.70           C  
ATOM   2206 HD21 LEU A 134       2.988 -12.761  23.840  1.00 85.70           H  
ATOM   2207 HD22 LEU A 134       4.095 -14.059  23.377  1.00 85.70           H  
ATOM   2208 HD23 LEU A 134       2.850 -13.502  22.235  1.00 85.70           H  
ATOM   2209  N   ASN A 135       6.331 -11.719  26.674  1.00 82.15           N  
ATOM   2210  H   ASN A 135       5.752 -12.542  26.591  1.00 82.15           H  
ATOM   2211  CA  ASN A 135       7.458 -11.715  27.599  1.00 82.15           C  
ATOM   2212  HA  ASN A 135       7.541 -10.714  28.022  1.00 82.15           H  
ATOM   2213  C   ASN A 135       8.761 -12.012  26.842  1.00 82.15           C  
ATOM   2214  CB  ASN A 135       7.210 -12.698  28.749  1.00 82.15           C  
ATOM   2215  HB2 ASN A 135       8.083 -12.730  29.402  1.00 82.15           H  
ATOM   2216  HB3 ASN A 135       7.060 -13.701  28.349  1.00 82.15           H  
ATOM   2217  O   ASN A 135       8.772 -12.686  25.817  1.00 82.15           O  
ATOM   2218  CG  ASN A 135       6.024 -12.298  29.597  1.00 82.15           C  
ATOM   2219  ND2 ASN A 135       4.983 -13.098  29.630  1.00 82.15           N  
ATOM   2220 HD21 ASN A 135       4.148 -12.755  30.083  1.00 82.15           H  
ATOM   2221 HD22 ASN A 135       4.919 -13.878  28.991  1.00 82.15           H  
ATOM   2222  OD1 ASN A 135       6.027 -11.255  30.242  1.00 82.15           O  
ATOM   2223  N   ALA A 136       9.894 -11.531  27.356  1.00 71.42           N  
ATOM   2224  H   ALA A 136       9.846 -11.028  28.230  1.00 71.42           H  
ATOM   2225  CA  ALA A 136      11.184 -11.677  26.672  1.00 71.42           C  
ATOM   2226  HA  ALA A 136      11.088 -11.248  25.674  1.00 71.42           H  
ATOM   2227  C   ALA A 136      11.638 -13.144  26.480  1.00 71.42           C  
ATOM   2228  CB  ALA A 136      12.227 -10.875  27.460  1.00 71.42           C  
ATOM   2229  HB1 ALA A 136      13.185 -10.927  26.942  1.00 71.42           H  
ATOM   2230  HB2 ALA A 136      12.336 -11.296  28.459  1.00 71.42           H  
ATOM   2231  HB3 ALA A 136      11.915  -9.833  27.530  1.00 71.42           H  
ATOM   2232  O   ALA A 136      12.540 -13.416  25.686  1.00 71.42           O  
ATOM   2233  N   ASP A 137      11.074 -14.082  27.240  1.00 77.81           N  
ATOM   2234  H   ASP A 137      10.336 -13.825  27.880  1.00 77.81           H  
ATOM   2235  CA  ASP A 137      11.331 -15.517  27.153  1.00 77.81           C  
ATOM   2236  HA  ASP A 137      12.316 -15.654  26.708  1.00 77.81           H  
ATOM   2237  C   ASP A 137      10.356 -16.277  26.240  1.00 77.81           C  
ATOM   2238  CB  ASP A 137      11.393 -16.117  28.567  1.00 77.81           C  
ATOM   2239  HB2 ASP A 137      11.637 -17.176  28.483  1.00 77.81           H  
ATOM   2240  HB3 ASP A 137      12.214 -15.641  29.104  1.00 77.81           H  
ATOM   2241  O   ASP A 137      10.664 -17.413  25.871  1.00 77.81           O  
ATOM   2242  CG  ASP A 137      10.116 -15.955  29.406  1.00 77.81           C  
ATOM   2243  OD1 ASP A 137       9.512 -14.859  29.347  1.00 77.81           O  
ATOM   2244  OD2 ASP A 137       9.840 -16.888  30.191  1.00 77.81           O  
ATOM   2245  N   GLU A 138       9.255 -15.650  25.822  1.00 86.26           N  
ATOM   2246  H   GLU A 138       9.117 -14.683  26.081  1.00 86.26           H  
ATOM   2247  CA  GLU A 138       8.295 -16.214  24.874  1.00 86.26           C  
ATOM   2248  HA  GLU A 138       8.139 -17.262  25.129  1.00 86.26           H  
ATOM   2249  C   GLU A 138       8.844 -16.175  23.441  1.00 86.26           C  
ATOM   2250  CB  GLU A 138       6.935 -15.502  24.992  1.00 86.26           C  
ATOM   2251  HB2 GLU A 138       7.093 -14.426  24.933  1.00 86.26           H  
ATOM   2252  HB3 GLU A 138       6.295 -15.805  24.163  1.00 86.26           H  
ATOM   2253  O   GLU A 138       9.657 -15.324  23.073  1.00 86.26           O  
ATOM   2254  CG  GLU A 138       6.230 -15.869  26.312  1.00 86.26           C  
ATOM   2255  HG2 GLU A 138       5.939 -16.918  26.264  1.00 86.26           H  
ATOM   2256  HG3 GLU A 138       6.937 -15.764  27.135  1.00 86.26           H  
ATOM   2257  CD  GLU A 138       4.996 -15.013  26.638  1.00 86.26           C  
ATOM   2258  OE1 GLU A 138       4.349 -15.304  27.670  1.00 86.26           O  
ATOM   2259  OE2 GLU A 138       4.760 -13.989  25.962  1.00 86.26           O  
ATOM   2260  N   HIS A 139       8.421 -17.143  22.632  1.00 90.18           N  
ATOM   2261  H   HIS A 139       7.669 -17.743  22.940  1.00 90.18           H  
ATOM   2262  CA  HIS A 139       8.787 -17.245  21.224  1.00 90.18           C  
ATOM   2263  HA  HIS A 139       9.573 -16.523  21.002  1.00 90.18           H  
ATOM   2264  C   HIS A 139       7.596 -16.889  20.335  1.00 90.18           C  
ATOM   2265  CB  HIS A 139       9.355 -18.637  20.914  1.00 90.18           C  
ATOM   2266  HB2 HIS A 139      10.280 -18.770  21.475  1.00 90.18           H  
ATOM   2267  HB3 HIS A 139       9.601 -18.687  19.853  1.00 90.18           H  
ATOM   2268  O   HIS A 139       6.437 -17.018  20.727  1.00 90.18           O  
ATOM   2269  CG  HIS A 139       8.420 -19.771  21.254  1.00 90.18           C  
ATOM   2270  CD2 HIS A 139       7.500 -20.371  20.433  1.00 90.18           C  
ATOM   2271  HD2 HIS A 139       7.303 -20.134  19.398  1.00 90.18           H  
ATOM   2272  ND1 HIS A 139       8.320 -20.374  22.487  1.00 90.18           N  
ATOM   2273  HD1 HIS A 139       8.874 -20.149  23.302  1.00 90.18           H  
ATOM   2274  CE1 HIS A 139       7.361 -21.309  22.415  1.00 90.18           C  
ATOM   2275  HE1 HIS A 139       7.046 -21.948  23.227  1.00 90.18           H  
ATOM   2276  NE2 HIS A 139       6.837 -21.344  21.189  1.00 90.18           N  
ATOM   2277  N   ILE A 140       7.905 -16.440  19.126  1.00 93.34           N  
ATOM   2278  H   ILE A 140       8.883 -16.348  18.893  1.00 93.34           H  
ATOM   2279  CA  ILE A 140       6.948 -16.124  18.071  1.00 93.34           C  
ATOM   2280  HA  ILE A 140       5.937 -16.068  18.474  1.00 93.34           H  
ATOM   2281  C   ILE A 140       7.009 -17.237  17.035  1.00 93.34           C  
ATOM   2282  CB  ILE A 140       7.315 -14.762  17.454  1.00 93.34           C  
ATOM   2283  HB  ILE A 140       8.378 -14.780  17.213  1.00 93.34           H  
ATOM   2284  O   ILE A 140       8.067 -17.456  16.448  1.00 93.34           O  
ATOM   2285  CG1 ILE A 140       7.049 -13.624  18.461  1.00 93.34           C  
ATOM   2286 HG12 ILE A 140       5.991 -13.366  18.446  1.00 93.34           H  
ATOM   2287 HG13 ILE A 140       7.304 -13.944  19.471  1.00 93.34           H  
ATOM   2288  CG2 ILE A 140       6.543 -14.498  16.152  1.00 93.34           C  
ATOM   2289 HG21 ILE A 140       6.729 -15.280  15.416  1.00 93.34           H  
ATOM   2290 HG22 ILE A 140       5.472 -14.435  16.343  1.00 93.34           H  
ATOM   2291 HG23 ILE A 140       6.905 -13.568  15.715  1.00 93.34           H  
ATOM   2292  CD1 ILE A 140       7.881 -12.380  18.162  1.00 93.34           C  
ATOM   2293 HD11 ILE A 140       7.740 -12.049  17.133  1.00 93.34           H  
ATOM   2294 HD12 ILE A 140       7.585 -11.581  18.842  1.00 93.34           H  
ATOM   2295 HD13 ILE A 140       8.932 -12.623  18.317  1.00 93.34           H  
ATOM   2296  N   GLU A 141       5.872 -17.879  16.778  1.00 93.84           N  
ATOM   2297  H   GLU A 141       5.061 -17.669  17.342  1.00 93.84           H  
ATOM   2298  CA  GLU A 141       5.657 -18.764  15.629  1.00 93.84           C  
ATOM   2299  HA  GLU A 141       6.528 -19.401  15.469  1.00 93.84           H  
ATOM   2300  C   GLU A 141       5.459 -17.907  14.371  1.00 93.84           C  
ATOM   2301  CB  GLU A 141       4.437 -19.664  15.894  1.00 93.84           C  
ATOM   2302  HB2 GLU A 141       4.154 -20.174  14.974  1.00 93.84           H  
ATOM   2303  HB3 GLU A 141       3.598 -19.035  16.191  1.00 93.84           H  
ATOM   2304  O   GLU A 141       4.357 -17.439  14.070  1.00 93.84           O  
ATOM   2305  CG  GLU A 141       4.672 -20.709  17.000  1.00 93.84           C  
ATOM   2306  HG2 GLU A 141       3.709 -21.159  17.244  1.00 93.84           H  
ATOM   2307  HG3 GLU A 141       5.031 -20.206  17.898  1.00 93.84           H  
ATOM   2308  CD  GLU A 141       5.648 -21.832  16.610  1.00 93.84           C  
ATOM   2309  OE1 GLU A 141       5.977 -22.638  17.509  1.00 93.84           O  
ATOM   2310  OE2 GLU A 141       6.086 -21.870  15.434  1.00 93.84           O  
ATOM   2311  N   VAL A 142       6.551 -17.636  13.651  1.00 95.62           N  
ATOM   2312  H   VAL A 142       7.413 -18.100  13.903  1.00 95.62           H  
ATOM   2313  CA  VAL A 142       6.572 -16.631  12.575  1.00 95.62           C  
ATOM   2314  HA  VAL A 142       6.243 -15.686  13.007  1.00 95.62           H  
ATOM   2315  C   VAL A 142       5.570 -16.963  11.466  1.00 95.62           C  
ATOM   2316  CB  VAL A 142       7.992 -16.410  12.013  1.00 95.62           C  
ATOM   2317  HB  VAL A 142       8.398 -17.343  11.624  1.00 95.62           H  
ATOM   2318  O   VAL A 142       4.761 -16.089  11.146  1.00 95.62           O  
ATOM   2319  CG1 VAL A 142       8.009 -15.395  10.861  1.00 95.62           C  
ATOM   2320 HG11 VAL A 142       7.652 -14.426  11.208  1.00 95.62           H  
ATOM   2321 HG12 VAL A 142       9.024 -15.297  10.474  1.00 95.62           H  
ATOM   2322 HG13 VAL A 142       7.378 -15.736  10.041  1.00 95.62           H  
ATOM   2323  CG2 VAL A 142       8.946 -15.939  13.112  1.00 95.62           C  
ATOM   2324 HG21 VAL A 142       8.640 -14.962  13.487  1.00 95.62           H  
ATOM   2325 HG22 VAL A 142       9.963 -15.897  12.722  1.00 95.62           H  
ATOM   2326 HG23 VAL A 142       8.951 -16.655  13.934  1.00 95.62           H  
ATOM   2327  N   PRO A 143       5.542 -18.186  10.893  1.00 93.63           N  
ATOM   2328  CA  PRO A 143       4.618 -18.492   9.805  1.00 93.63           C  
ATOM   2329  HA  PRO A 143       4.803 -17.801   8.983  1.00 93.63           H  
ATOM   2330  C   PRO A 143       3.152 -18.365  10.214  1.00 93.63           C  
ATOM   2331  CB  PRO A 143       4.956 -19.918   9.351  1.00 93.63           C  
ATOM   2332  HB2 PRO A 143       4.875 -20.025   8.269  1.00 93.63           H  
ATOM   2333  HB3 PRO A 143       4.313 -20.640   9.855  1.00 93.63           H  
ATOM   2334  O   PRO A 143       2.330 -17.942   9.401  1.00 93.63           O  
ATOM   2335  CG  PRO A 143       6.393 -20.118   9.822  1.00 93.63           C  
ATOM   2336  HG2 PRO A 143       6.624 -21.169   9.997  1.00 93.63           H  
ATOM   2337  HG3 PRO A 143       7.086 -19.676   9.107  1.00 93.63           H  
ATOM   2338  CD  PRO A 143       6.415 -19.332  11.124  1.00 93.63           C  
ATOM   2339  HD2 PRO A 143       6.006 -19.941  11.930  1.00 93.63           H  
ATOM   2340  HD3 PRO A 143       7.445 -19.064  11.360  1.00 93.63           H  
ATOM   2341  N   GLU A 144       2.814 -18.701  11.461  1.00 91.28           N  
ATOM   2342  H   GLU A 144       3.540 -18.956  12.115  1.00 91.28           H  
ATOM   2343  CA  GLU A 144       1.449 -18.589  11.974  1.00 91.28           C  
ATOM   2344  HA  GLU A 144       0.769 -19.055  11.262  1.00 91.28           H  
ATOM   2345  C   GLU A 144       1.023 -17.124  12.120  1.00 91.28           C  
ATOM   2346  CB  GLU A 144       1.336 -19.345  13.306  1.00 91.28           C  
ATOM   2347  HB2 GLU A 144       1.723 -20.355  13.172  1.00 91.28           H  
ATOM   2348  HB3 GLU A 144       1.919 -18.836  14.073  1.00 91.28           H  
ATOM   2349  O   GLU A 144      -0.070 -16.751  11.696  1.00 91.28           O  
ATOM   2350  CG  GLU A 144      -0.134 -19.423  13.734  1.00 91.28           C  
ATOM   2351  HG2 GLU A 144      -0.704 -19.899  12.936  1.00 91.28           H  
ATOM   2352  HG3 GLU A 144      -0.523 -18.412  13.859  1.00 91.28           H  
ATOM   2353  CD  GLU A 144      -0.379 -20.187  15.037  1.00 91.28           C  
ATOM   2354  OE1 GLU A 144      -1.555 -20.126  15.474  1.00 91.28           O  
ATOM   2355  OE2 GLU A 144       0.554 -20.796  15.591  1.00 91.28           O  
ATOM   2356  N   ASP A 145       1.897 -16.265  12.639  1.00 94.10           N  
ATOM   2357  H   ASP A 145       2.767 -16.618  13.012  1.00 94.10           H  
ATOM   2358  CA  ASP A 145       1.583 -14.844  12.790  1.00 94.10           C  
ATOM   2359  HA  ASP A 145       0.575 -14.755  13.195  1.00 94.10           H  
ATOM   2360  C   ASP A 145       1.527 -14.101  11.460  1.00 94.10           C  
ATOM   2361  CB  ASP A 145       2.569 -14.198  13.771  1.00 94.10           C  
ATOM   2362  HB2 ASP A 145       2.579 -13.121  13.602  1.00 94.10           H  
ATOM   2363  HB3 ASP A 145       3.577 -14.579  13.607  1.00 94.10           H  
ATOM   2364  O   ASP A 145       0.647 -13.260  11.275  1.00 94.10           O  
ATOM   2365  CG  ASP A 145       2.136 -14.441  15.213  1.00 94.10           C  
ATOM   2366  OD1 ASP A 145       1.097 -15.097  15.440  1.00 94.10           O  
ATOM   2367  OD2 ASP A 145       2.715 -13.838  16.146  1.00 94.10           O  
ATOM   2368  N   MET A 146       2.394 -14.447  10.506  1.00 95.73           N  
ATOM   2369  H   MET A 146       3.104 -15.131  10.726  1.00 95.73           H  
ATOM   2370  CA  MET A 146       2.321 -13.889   9.154  1.00 95.73           C  
ATOM   2371  HA  MET A 146       2.270 -12.803   9.225  1.00 95.73           H  
ATOM   2372  C   MET A 146       1.054 -14.349   8.417  1.00 95.73           C  
ATOM   2373  CB  MET A 146       3.571 -14.266   8.348  1.00 95.73           C  
ATOM   2374  HB2 MET A 146       3.647 -15.351   8.271  1.00 95.73           H  
ATOM   2375  HB3 MET A 146       3.451 -13.857   7.345  1.00 95.73           H  
ATOM   2376  O   MET A 146       0.453 -13.569   7.681  1.00 95.73           O  
ATOM   2377  CG  MET A 146       4.892 -13.715   8.894  1.00 95.73           C  
ATOM   2378  HG2 MET A 146       5.672 -13.953   8.170  1.00 95.73           H  
ATOM   2379  HG3 MET A 146       5.152 -14.226   9.821  1.00 95.73           H  
ATOM   2380  SD  MET A 146       4.943 -11.929   9.203  1.00 95.73           S  
ATOM   2381  CE  MET A 146       4.866 -11.927  11.008  1.00 95.73           C  
ATOM   2382  HE1 MET A 146       5.594 -12.632  11.408  1.00 95.73           H  
ATOM   2383  HE2 MET A 146       5.103 -10.928  11.374  1.00 95.73           H  
ATOM   2384  HE3 MET A 146       3.866 -12.208  11.338  1.00 95.73           H  
ATOM   2385  N   THR A 147       0.622 -15.595   8.639  1.00 91.75           N  
ATOM   2386  H   THR A 147       1.179 -16.177   9.248  1.00 91.75           H  
ATOM   2387  CA  THR A 147      -0.661 -16.142   8.154  1.00 91.75           C  
ATOM   2388  HA  THR A 147      -0.708 -16.081   7.067  1.00 91.75           H  
ATOM   2389  C   THR A 147      -1.817 -15.294   8.715  1.00 91.75           C  
ATOM   2390  CB  THR A 147      -0.748 -17.632   8.565  1.00 91.75           C  
ATOM   2391  HB  THR A 147      -0.496 -17.691   9.624  1.00 91.75           H  
ATOM   2392  O   THR A 147      -2.565 -14.665   7.971  1.00 91.75           O  
ATOM   2393  CG2 THR A 147      -2.061 -18.392   8.423  1.00 91.75           C  
ATOM   2394 HG21 THR A 147      -2.124 -18.845   7.433  1.00 91.75           H  
ATOM   2395 HG22 THR A 147      -2.913 -17.737   8.607  1.00 91.75           H  
ATOM   2396 HG23 THR A 147      -2.084 -19.191   9.165  1.00 91.75           H  
ATOM   2397  OG1 THR A 147       0.218 -18.394   7.870  1.00 91.75           O  
ATOM   2398  HG1 THR A 147       1.056 -18.173   8.283  1.00 91.75           H  
ATOM   2399  N   ARG A 148      -1.908 -15.143  10.042  1.00 92.95           N  
ATOM   2400  H   ARG A 148      -1.229 -15.614  10.623  1.00 92.95           H  
ATOM   2401  CA  ARG A 148      -2.957 -14.327  10.688  1.00 92.95           C  
ATOM   2402  HA  ARG A 148      -3.936 -14.735  10.437  1.00 92.95           H  
ATOM   2403  C   ARG A 148      -2.977 -12.877  10.183  1.00 92.95           C  
ATOM   2404  CB  ARG A 148      -2.757 -14.362  12.209  1.00 92.95           C  
ATOM   2405  HB2 ARG A 148      -3.427 -13.640  12.676  1.00 92.95           H  
ATOM   2406  HB3 ARG A 148      -1.735 -14.057  12.433  1.00 92.95           H  
ATOM   2407  O   ARG A 148      -4.050 -12.364   9.883  1.00 92.95           O  
ATOM   2408  CG  ARG A 148      -3.019 -15.748  12.827  1.00 92.95           C  
ATOM   2409  HG2 ARG A 148      -2.447 -16.516  12.307  1.00 92.95           H  
ATOM   2410  HG3 ARG A 148      -4.075 -16.005  12.750  1.00 92.95           H  
ATOM   2411  CD  ARG A 148      -2.603 -15.724  14.301  1.00 92.95           C  
ATOM   2412  HD2 ARG A 148      -3.173 -14.947  14.811  1.00 92.95           H  
ATOM   2413  HD3 ARG A 148      -1.548 -15.453  14.354  1.00 92.95           H  
ATOM   2414  NE  ARG A 148      -2.772 -17.035  14.964  1.00 92.95           N  
ATOM   2415  HE  ARG A 148      -2.276 -17.821  14.570  1.00 92.95           H  
ATOM   2416  NH1 ARG A 148      -3.932 -16.338  16.819  1.00 92.95           N  
ATOM   2417 HH11 ARG A 148      -4.275 -15.553  16.285  1.00 92.95           H  
ATOM   2418 HH12 ARG A 148      -4.491 -16.612  17.614  1.00 92.95           H  
ATOM   2419  NH2 ARG A 148      -3.240 -18.436  16.698  1.00 92.95           N  
ATOM   2420 HH21 ARG A 148      -3.651 -18.632  17.600  1.00 92.95           H  
ATOM   2421 HH22 ARG A 148      -2.666 -19.146  16.266  1.00 92.95           H  
ATOM   2422  CZ  ARG A 148      -3.302 -17.262  16.152  1.00 92.95           C  
ATOM   2423  N   LEU A 149      -1.806 -12.248  10.061  1.00 95.72           N  
ATOM   2424  H   LEU A 149      -0.976 -12.741  10.360  1.00 95.72           H  
ATOM   2425  CA  LEU A 149      -1.648 -10.885   9.549  1.00 95.72           C  
ATOM   2426  HA  LEU A 149      -2.176 -10.186  10.196  1.00 95.72           H  
ATOM   2427  C   LEU A 149      -2.227 -10.745   8.137  1.00 95.72           C  
ATOM   2428  CB  LEU A 149      -0.147 -10.545   9.523  1.00 95.72           C  
ATOM   2429  HB2 LEU A 149       0.345 -11.271   8.876  1.00 95.72           H  
ATOM   2430  HB3 LEU A 149       0.312 -10.665  10.504  1.00 95.72           H  
ATOM   2431  O   LEU A 149      -3.141  -9.961   7.912  1.00 95.72           O  
ATOM   2432  CG  LEU A 149       0.147  -9.131   9.002  1.00 95.72           C  
ATOM   2433  HG  LEU A 149      -0.596  -8.808   8.272  1.00 95.72           H  
ATOM   2434  CD1 LEU A 149       0.218  -8.097  10.122  1.00 95.72           C  
ATOM   2435 HD11 LEU A 149       0.163  -7.102   9.680  1.00 95.72           H  
ATOM   2436 HD12 LEU A 149       1.159  -8.196  10.663  1.00 95.72           H  
ATOM   2437 HD13 LEU A 149      -0.613  -8.229  10.814  1.00 95.72           H  
ATOM   2438  CD2 LEU A 149       1.496  -9.174   8.314  1.00 95.72           C  
ATOM   2439 HD21 LEU A 149       1.755  -8.153   8.036  1.00 95.72           H  
ATOM   2440 HD22 LEU A 149       1.431  -9.772   7.405  1.00 95.72           H  
ATOM   2441 HD23 LEU A 149       2.253  -9.590   8.979  1.00 95.72           H  
ATOM   2442  N   THR A 150      -1.680 -11.503   7.191  1.00 95.32           N  
ATOM   2443  H   THR A 150      -0.963 -12.161   7.460  1.00 95.32           H  
ATOM   2444  CA  THR A 150      -1.963 -11.314   5.762  1.00 95.32           C  
ATOM   2445  HA  THR A 150      -1.833 -10.260   5.516  1.00 95.32           H  
ATOM   2446  C   THR A 150      -3.407 -11.659   5.412  1.00 95.32           C  
ATOM   2447  CB  THR A 150      -0.988 -12.115   4.894  1.00 95.32           C  
ATOM   2448  HB  THR A 150      -1.298 -12.058   3.851  1.00 95.32           H  
ATOM   2449  O   THR A 150      -3.983 -11.042   4.518  1.00 95.32           O  
ATOM   2450  CG2 THR A 150       0.443 -11.595   5.012  1.00 95.32           C  
ATOM   2451 HG21 THR A 150       1.113 -12.227   4.428  1.00 95.32           H  
ATOM   2452 HG22 THR A 150       0.484 -10.580   4.618  1.00 95.32           H  
ATOM   2453 HG23 THR A 150       0.773 -11.584   6.050  1.00 95.32           H  
ATOM   2454  OG1 THR A 150      -0.959 -13.460   5.304  1.00 95.32           O  
ATOM   2455  HG1 THR A 150      -0.530 -13.492   6.162  1.00 95.32           H  
ATOM   2456  N   LEU A 151      -4.036 -12.578   6.159  1.00 93.36           N  
ATOM   2457  H   LEU A 151      -3.511 -13.056   6.876  1.00 93.36           H  
ATOM   2458  CA  LEU A 151      -5.458 -12.876   6.016  1.00 93.36           C  
ATOM   2459  HA  LEU A 151      -5.664 -13.082   4.965  1.00 93.36           H  
ATOM   2460  C   LEU A 151      -6.324 -11.696   6.457  1.00 93.36           C  
ATOM   2461  CB  LEU A 151      -5.831 -14.098   6.858  1.00 93.36           C  
ATOM   2462  HB2 LEU A 151      -5.674 -13.856   7.909  1.00 93.36           H  
ATOM   2463  HB3 LEU A 151      -5.194 -14.949   6.617  1.00 93.36           H  
ATOM   2464  O   LEU A 151      -7.257 -11.316   5.750  1.00 93.36           O  
ATOM   2465  CG  LEU A 151      -7.295 -14.499   6.631  1.00 93.36           C  
ATOM   2466  HG  LEU A 151      -7.961 -13.646   6.761  1.00 93.36           H  
ATOM   2467  CD1 LEU A 151      -7.547 -15.126   5.257  1.00 93.36           C  
ATOM   2468 HD11 LEU A 151      -8.580 -15.467   5.191  1.00 93.36           H  
ATOM   2469 HD12 LEU A 151      -6.870 -15.965   5.095  1.00 93.36           H  
ATOM   2470 HD13 LEU A 151      -7.385 -14.383   4.476  1.00 93.36           H  
ATOM   2471  CD2 LEU A 151      -7.653 -15.506   7.692  1.00 93.36           C  
ATOM   2472 HD21 LEU A 151      -6.989 -16.365   7.595  1.00 93.36           H  
ATOM   2473 HD22 LEU A 151      -7.522 -15.049   8.673  1.00 93.36           H  
ATOM   2474 HD23 LEU A 151      -8.701 -15.780   7.570  1.00 93.36           H  
ATOM   2475  N   ASP A 152      -6.030 -11.130   7.628  1.00 94.60           N  
ATOM   2476  H   ASP A 152      -5.263 -11.491   8.176  1.00 94.60           H  
ATOM   2477  CA  ASP A 152      -6.760  -9.976   8.144  1.00 94.60           C  
ATOM   2478  HA  ASP A 152      -7.825 -10.205   8.142  1.00 94.60           H  
ATOM   2479  C   ASP A 152      -6.566  -8.764   7.218  1.00 94.60           C  
ATOM   2480  CB  ASP A 152      -6.337  -9.673   9.595  1.00 94.60           C  
ATOM   2481  HB2 ASP A 152      -6.602  -8.638   9.809  1.00 94.60           H  
ATOM   2482  HB3 ASP A 152      -5.257  -9.769   9.699  1.00 94.60           H  
ATOM   2483  O   ASP A 152      -7.536  -8.052   6.954  1.00 94.60           O  
ATOM   2484  CG  ASP A 152      -7.036 -10.553  10.645  1.00 94.60           C  
ATOM   2485  OD1 ASP A 152      -7.350 -11.732  10.379  1.00 94.60           O  
ATOM   2486  OD2 ASP A 152      -7.344 -10.067  11.756  1.00 94.60           O  
ATOM   2487  N   THR A 153      -5.367  -8.571   6.651  1.00 95.86           N  
ATOM   2488  H   THR A 153      -4.590  -9.140   6.956  1.00 95.86           H  
ATOM   2489  CA  THR A 153      -5.095  -7.497   5.685  1.00 95.86           C  
ATOM   2490  HA  THR A 153      -5.351  -6.545   6.148  1.00 95.86           H  
ATOM   2491  C   THR A 153      -5.933  -7.636   4.418  1.00 95.86           C  
ATOM   2492  CB  THR A 153      -3.620  -7.437   5.266  1.00 95.86           C  
ATOM   2493  HB  THR A 153      -3.375  -8.326   4.684  1.00 95.86           H  
ATOM   2494  O   THR A 153      -6.602  -6.674   4.037  1.00 95.86           O  
ATOM   2495  CG2 THR A 153      -3.340  -6.188   4.432  1.00 95.86           C  
ATOM   2496 HG21 THR A 153      -3.808  -6.280   3.452  1.00 95.86           H  
ATOM   2497 HG22 THR A 153      -2.266  -6.069   4.286  1.00 95.86           H  
ATOM   2498 HG23 THR A 153      -3.731  -5.308   4.943  1.00 95.86           H  
ATOM   2499  OG1 THR A 153      -2.744  -7.364   6.357  1.00 95.86           O  
ATOM   2500  HG1 THR A 153      -1.919  -7.671   5.973  1.00 95.86           H  
ATOM   2501  N   ILE A 154      -5.930  -8.803   3.755  1.00 94.25           N  
ATOM   2502  H   ILE A 154      -5.353  -9.559   4.094  1.00 94.25           H  
ATOM   2503  CA  ILE A 154      -6.710  -8.991   2.519  1.00 94.25           C  
ATOM   2504  HA  ILE A 154      -6.526  -8.112   1.903  1.00 94.25           H  
ATOM   2505  C   ILE A 154      -8.218  -9.014   2.797  1.00 94.25           C  
ATOM   2506  CB  ILE A 154      -6.232 -10.226   1.717  1.00 94.25           C  
ATOM   2507  HB  ILE A 154      -5.150 -10.150   1.605  1.00 94.25           H  
ATOM   2508  O   ILE A 154      -8.992  -8.499   1.993  1.00 94.25           O  
ATOM   2509  CG1 ILE A 154      -6.845 -10.308   0.301  1.00 94.25           C  
ATOM   2510 HG12 ILE A 154      -7.925 -10.435   0.368  1.00 94.25           H  
ATOM   2511 HG13 ILE A 154      -6.439 -11.189  -0.197  1.00 94.25           H  
ATOM   2512  CG2 ILE A 154      -6.537 -11.550   2.431  1.00 94.25           C  
ATOM   2513 HG21 ILE A 154      -6.118 -12.386   1.870  1.00 94.25           H  
ATOM   2514 HG22 ILE A 154      -6.090 -11.546   3.426  1.00 94.25           H  
ATOM   2515 HG23 ILE A 154      -7.613 -11.686   2.541  1.00 94.25           H  
ATOM   2516  CD1 ILE A 154      -6.543  -9.098  -0.592  1.00 94.25           C  
ATOM   2517 HD11 ILE A 154      -6.890  -9.303  -1.604  1.00 94.25           H  
ATOM   2518 HD12 ILE A 154      -5.470  -8.910  -0.615  1.00 94.25           H  
ATOM   2519 HD13 ILE A 154      -7.062  -8.212  -0.224  1.00 94.25           H  
ATOM   2520  N   GLY A 155      -8.639  -9.538   3.953  1.00 93.51           N  
ATOM   2521  H   GLY A 155      -7.956  -9.961   4.565  1.00 93.51           H  
ATOM   2522  CA  GLY A 155     -10.027  -9.484   4.411  1.00 93.51           C  
ATOM   2523  HA2 GLY A 155     -10.667 -10.020   3.710  1.00 93.51           H  
ATOM   2524  HA3 GLY A 155     -10.093  -9.960   5.389  1.00 93.51           H  
ATOM   2525  C   GLY A 155     -10.528  -8.047   4.552  1.00 93.51           C  
ATOM   2526  O   GLY A 155     -11.579  -7.698   4.009  1.00 93.51           O  
ATOM   2527  N   LEU A 156      -9.741  -7.200   5.223  1.00 93.11           N  
ATOM   2528  H   LEU A 156      -8.904  -7.563   5.655  1.00 93.11           H  
ATOM   2529  CA  LEU A 156     -10.075  -5.799   5.457  1.00 93.11           C  
ATOM   2530  HA  LEU A 156     -11.108  -5.756   5.802  1.00 93.11           H  
ATOM   2531  C   LEU A 156      -9.991  -4.969   4.170  1.00 93.11           C  
ATOM   2532  CB  LEU A 156      -9.162  -5.254   6.572  1.00 93.11           C  
ATOM   2533  HB2 LEU A 156      -8.126  -5.333   6.243  1.00 93.11           H  
ATOM   2534  HB3 LEU A 156      -9.279  -5.882   7.455  1.00 93.11           H  
ATOM   2535  O   LEU A 156     -10.966  -4.321   3.808  1.00 93.11           O  
ATOM   2536  CG  LEU A 156      -9.444  -3.792   6.962  1.00 93.11           C  
ATOM   2537  HG  LEU A 156      -9.310  -3.151   6.091  1.00 93.11           H  
ATOM   2538  CD1 LEU A 156     -10.859  -3.597   7.509  1.00 93.11           C  
ATOM   2539 HD11 LEU A 156     -11.588  -3.758   6.716  1.00 93.11           H  
ATOM   2540 HD12 LEU A 156     -10.983  -2.569   7.850  1.00 93.11           H  
ATOM   2541 HD13 LEU A 156     -11.051  -4.292   8.326  1.00 93.11           H  
ATOM   2542  CD2 LEU A 156      -8.450  -3.355   8.039  1.00 93.11           C  
ATOM   2543 HD21 LEU A 156      -8.568  -3.967   8.934  1.00 93.11           H  
ATOM   2544 HD22 LEU A 156      -8.607  -2.305   8.287  1.00 93.11           H  
ATOM   2545 HD23 LEU A 156      -7.432  -3.472   7.669  1.00 93.11           H  
ATOM   2546  N   CYS A 157      -8.862  -5.014   3.457  1.00 92.58           N  
ATOM   2547  H   CYS A 157      -8.107  -5.602   3.779  1.00 92.58           H  
ATOM   2548  CA  CYS A 157      -8.655  -4.188   2.262  1.00 92.58           C  
ATOM   2549  HA  CYS A 157      -8.935  -3.160   2.494  1.00 92.58           H  
ATOM   2550  C   CYS A 157      -9.522  -4.627   1.075  1.00 92.58           C  
ATOM   2551  CB  CYS A 157      -7.179  -4.222   1.835  1.00 92.58           C  
ATOM   2552  HB2 CYS A 157      -7.065  -3.579   0.962  1.00 92.58           H  
ATOM   2553  HB3 CYS A 157      -6.909  -5.240   1.555  1.00 92.58           H  
ATOM   2554  O   CYS A 157      -9.888  -3.800   0.245  1.00 92.58           O  
ATOM   2555  SG  CYS A 157      -6.061  -3.640   3.140  1.00 92.58           S  
ATOM   2556  HG  CYS A 157      -6.193  -4.722   3.912  1.00 92.58           H  
ATOM   2557  N   GLY A 158      -9.807  -5.927   0.960  1.00 90.18           N  
ATOM   2558  H   GLY A 158      -9.457  -6.572   1.654  1.00 90.18           H  
ATOM   2559  CA  GLY A 158     -10.562  -6.482  -0.159  1.00 90.18           C  
ATOM   2560  HA2 GLY A 158     -10.271  -7.525  -0.286  1.00 90.18           H  
ATOM   2561  HA3 GLY A 158     -10.320  -5.937  -1.072  1.00 90.18           H  
ATOM   2562  C   GLY A 158     -12.073  -6.446   0.040  1.00 90.18           C  
ATOM   2563  O   GLY A 158     -12.802  -6.191  -0.918  1.00 90.18           O  
ATOM   2564  N   PHE A 159     -12.550  -6.719   1.257  1.00 90.92           N  
ATOM   2565  H   PHE A 159     -11.895  -6.919   2.000  1.00 90.92           H  
ATOM   2566  CA  PHE A 159     -13.965  -7.036   1.501  1.00 90.92           C  
ATOM   2567  HA  PHE A 159     -14.555  -6.720   0.641  1.00 90.92           H  
ATOM   2568  C   PHE A 159     -14.565  -6.300   2.703  1.00 90.92           C  
ATOM   2569  CB  PHE A 159     -14.122  -8.564   1.654  1.00 90.92           C  
ATOM   2570  HB2 PHE A 159     -15.176  -8.819   1.538  1.00 90.92           H  
ATOM   2571  HB3 PHE A 159     -13.828  -8.840   2.667  1.00 90.92           H  
ATOM   2572  O   PHE A 159     -15.674  -6.632   3.114  1.00 90.92           O  
ATOM   2573  CG  PHE A 159     -13.312  -9.389   0.669  1.00 90.92           C  
ATOM   2574  CD1 PHE A 159     -13.513  -9.234  -0.713  1.00 90.92           C  
ATOM   2575  HD1 PHE A 159     -14.288  -8.574  -1.073  1.00 90.92           H  
ATOM   2576  CD2 PHE A 159     -12.279 -10.223   1.129  1.00 90.92           C  
ATOM   2577  HD2 PHE A 159     -12.110 -10.332   2.191  1.00 90.92           H  
ATOM   2578  CE1 PHE A 159     -12.665  -9.868  -1.633  1.00 90.92           C  
ATOM   2579  HE1 PHE A 159     -12.795  -9.703  -2.692  1.00 90.92           H  
ATOM   2580  CE2 PHE A 159     -11.433 -10.867   0.212  1.00 90.92           C  
ATOM   2581  HE2 PHE A 159     -10.601 -11.458   0.564  1.00 90.92           H  
ATOM   2582  CZ  PHE A 159     -11.630 -10.686  -1.165  1.00 90.92           C  
ATOM   2583  HZ  PHE A 159     -10.960 -11.155  -1.871  1.00 90.92           H  
ATOM   2584  N   ASN A 160     -13.824  -5.358   3.304  1.00 89.81           N  
ATOM   2585  H   ASN A 160     -12.941  -5.101   2.888  1.00 89.81           H  
ATOM   2586  CA  ASN A 160     -14.157  -4.726   4.584  1.00 89.81           C  
ATOM   2587  HA  ASN A 160     -13.237  -4.257   4.934  1.00 89.81           H  
ATOM   2588  C   ASN A 160     -14.546  -5.751   5.677  1.00 89.81           C  
ATOM   2589  CB  ASN A 160     -15.181  -3.593   4.367  1.00 89.81           C  
ATOM   2590  HB2 ASN A 160     -14.934  -3.032   3.466  1.00 89.81           H  
ATOM   2591  HB3 ASN A 160     -16.174  -4.032   4.262  1.00 89.81           H  
ATOM   2592  O   ASN A 160     -15.422  -5.512   6.508  1.00 89.81           O  
ATOM   2593  CG  ASN A 160     -15.218  -2.606   5.523  1.00 89.81           C  
ATOM   2594  ND2 ASN A 160     -16.246  -1.799   5.634  1.00 89.81           N  
ATOM   2595 HD21 ASN A 160     -16.953  -1.669   4.925  1.00 89.81           H  
ATOM   2596 HD22 ASN A 160     -16.256  -1.152   6.410  1.00 89.81           H  
ATOM   2597  OD1 ASN A 160     -14.305  -2.528   6.336  1.00 89.81           O  
ATOM   2598  N   TYR A 161     -13.910  -6.932   5.659  1.00 90.82           N  
ATOM   2599  H   TYR A 161     -13.203  -7.078   4.954  1.00 90.82           H  
ATOM   2600  CA  TYR A 161     -14.224  -8.047   6.552  1.00 90.82           C  
ATOM   2601  HA  TYR A 161     -15.094  -7.781   7.153  1.00 90.82           H  
ATOM   2602  C   TYR A 161     -13.063  -8.338   7.503  1.00 90.82           C  
ATOM   2603  CB  TYR A 161     -14.610  -9.294   5.748  1.00 90.82           C  
ATOM   2604  HB2 TYR A 161     -15.382  -9.026   5.027  1.00 90.82           H  
ATOM   2605  HB3 TYR A 161     -13.745  -9.651   5.188  1.00 90.82           H  
ATOM   2606  O   TYR A 161     -11.956  -8.678   7.085  1.00 90.82           O  
ATOM   2607  CG  TYR A 161     -15.137 -10.406   6.638  1.00 90.82           C  
ATOM   2608  CD1 TYR A 161     -14.266 -11.384   7.158  1.00 90.82           C  
ATOM   2609  HD1 TYR A 161     -13.219 -11.369   6.892  1.00 90.82           H  
ATOM   2610  CD2 TYR A 161     -16.499 -10.420   6.991  1.00 90.82           C  
ATOM   2611  HD2 TYR A 161     -17.160  -9.662   6.599  1.00 90.82           H  
ATOM   2612  CE1 TYR A 161     -14.759 -12.375   8.030  1.00 90.82           C  
ATOM   2613  HE1 TYR A 161     -14.097 -13.126   8.436  1.00 90.82           H  
ATOM   2614  CE2 TYR A 161     -16.998 -11.413   7.855  1.00 90.82           C  
ATOM   2615  HE2 TYR A 161     -18.046 -11.410   8.115  1.00 90.82           H  
ATOM   2616  OH  TYR A 161     -16.600 -13.335   9.230  1.00 90.82           O  
ATOM   2617  HH  TYR A 161     -17.539 -13.203   9.380  1.00 90.82           H  
ATOM   2618  CZ  TYR A 161     -16.124 -12.389   8.380  1.00 90.82           C  
ATOM   2619  N   ARG A 162     -13.320  -8.261   8.811  1.00 90.82           N  
ATOM   2620  H   ARG A 162     -14.255  -8.001   9.091  1.00 90.82           H  
ATOM   2621  CA  ARG A 162     -12.311  -8.528   9.844  1.00 90.82           C  
ATOM   2622  HA  ARG A 162     -11.318  -8.436   9.404  1.00 90.82           H  
ATOM   2623  C   ARG A 162     -12.428  -9.950  10.384  1.00 90.82           C  
ATOM   2624  CB  ARG A 162     -12.412  -7.484  10.962  1.00 90.82           C  
ATOM   2625  HB2 ARG A 162     -11.721  -7.775  11.753  1.00 90.82           H  
ATOM   2626  HB3 ARG A 162     -13.424  -7.470  11.367  1.00 90.82           H  
ATOM   2627  O   ARG A 162     -13.310 -10.246  11.190  1.00 90.82           O  
ATOM   2628  CG  ARG A 162     -12.025  -6.082  10.478  1.00 90.82           C  
ATOM   2629  HG2 ARG A 162     -11.024  -6.116  10.047  1.00 90.82           H  
ATOM   2630  HG3 ARG A 162     -12.729  -5.741   9.719  1.00 90.82           H  
ATOM   2631  CD  ARG A 162     -12.037  -5.107  11.656  1.00 90.82           C  
ATOM   2632  HD2 ARG A 162     -11.396  -5.492  12.449  1.00 90.82           H  
ATOM   2633  HD3 ARG A 162     -13.056  -5.041  12.039  1.00 90.82           H  
ATOM   2634  NE  ARG A 162     -11.594  -3.767  11.239  1.00 90.82           N  
ATOM   2635  HE  ARG A 162     -12.286  -3.180  10.793  1.00 90.82           H  
ATOM   2636  NH1 ARG A 162      -9.338  -3.948  11.722  1.00 90.82           N  
ATOM   2637 HH11 ARG A 162      -9.383  -4.949  11.852  1.00 90.82           H  
ATOM   2638 HH12 ARG A 162      -8.461  -3.449  11.669  1.00 90.82           H  
ATOM   2639  NH2 ARG A 162     -10.124  -2.062  10.918  1.00 90.82           N  
ATOM   2640 HH21 ARG A 162     -10.823  -1.476  10.484  1.00 90.82           H  
ATOM   2641 HH22 ARG A 162      -9.161  -1.764  10.973  1.00 90.82           H  
ATOM   2642  CZ  ARG A 162     -10.368  -3.278  11.294  1.00 90.82           C  
ATOM   2643  N   PHE A 163     -11.486 -10.817  10.011  1.00 90.31           N  
ATOM   2644  H   PHE A 163     -10.821 -10.539   9.304  1.00 90.31           H  
ATOM   2645  CA  PHE A 163     -11.356 -12.145  10.625  1.00 90.31           C  
ATOM   2646  HA  PHE A 163     -12.331 -12.632  10.605  1.00 90.31           H  
ATOM   2647  C   PHE A 163     -10.930 -12.057  12.103  1.00 90.31           C  
ATOM   2648  CB  PHE A 163     -10.382 -13.003   9.809  1.00 90.31           C  
ATOM   2649  HB2 PHE A 163      -9.446 -12.457   9.693  1.00 90.31           H  
ATOM   2650  HB3 PHE A 163     -10.165 -13.919  10.359  1.00 90.31           H  
ATOM   2651  O   PHE A 163     -11.325 -12.917  12.901  1.00 90.31           O  
ATOM   2652  CG  PHE A 163     -10.868 -13.376   8.426  1.00 90.31           C  
ATOM   2653  CD1 PHE A 163     -11.708 -14.491   8.253  1.00 90.31           C  
ATOM   2654  HD1 PHE A 163     -12.013 -15.072   9.111  1.00 90.31           H  
ATOM   2655  CD2 PHE A 163     -10.472 -12.617   7.309  1.00 90.31           C  
ATOM   2656  HD2 PHE A 163      -9.803 -11.777   7.425  1.00 90.31           H  
ATOM   2657  CE1 PHE A 163     -12.164 -14.839   6.970  1.00 90.31           C  
ATOM   2658  HE1 PHE A 163     -12.824 -15.683   6.831  1.00 90.31           H  
ATOM   2659  CE2 PHE A 163     -10.926 -12.967   6.027  1.00 90.31           C  
ATOM   2660  HE2 PHE A 163     -10.611 -12.386   5.173  1.00 90.31           H  
ATOM   2661  CZ  PHE A 163     -11.775 -14.074   5.857  1.00 90.31           C  
ATOM   2662  HZ  PHE A 163     -12.128 -14.334   4.870  1.00 90.31           H  
ATOM   2663  N   ASN A 164     -10.219 -10.985  12.484  1.00 88.99           N  
ATOM   2664  H   ASN A 164      -9.838 -10.400  11.754  1.00 88.99           H  
ATOM   2665  CA  ASN A 164      -9.703 -10.724  13.832  1.00 88.99           C  
ATOM   2666  HA  ASN A 164      -9.050  -9.855  13.756  1.00 88.99           H  
ATOM   2667  C   ASN A 164      -8.799 -11.870  14.318  1.00 88.99           C  
ATOM   2668  CB  ASN A 164     -10.852 -10.363  14.800  1.00 88.99           C  
ATOM   2669  HB2 ASN A 164     -11.565 -11.186  14.842  1.00 88.99           H  
ATOM   2670  HB3 ASN A 164     -10.448 -10.228  15.803  1.00 88.99           H  
ATOM   2671  O   ASN A 164      -8.924 -12.346  15.450  1.00 88.99           O  
ATOM   2672  CG  ASN A 164     -11.572  -9.076  14.444  1.00 88.99           C  
ATOM   2673  ND2 ASN A 164     -12.884  -9.069  14.490  1.00 88.99           N  
ATOM   2674 HD21 ASN A 164     -13.345  -8.217  14.205  1.00 88.99           H  
ATOM   2675 HD22 ASN A 164     -13.400  -9.917  14.678  1.00 88.99           H  
ATOM   2676  OD1 ASN A 164     -10.981  -8.052  14.147  1.00 88.99           O  
ATOM   2677  N   SER A 165      -7.903 -12.345  13.451  1.00 89.27           N  
ATOM   2678  H   SER A 165      -7.791 -11.856  12.575  1.00 89.27           H  
ATOM   2679  CA  SER A 165      -7.127 -13.574  13.661  1.00 89.27           C  
ATOM   2680  HA  SER A 165      -7.821 -14.386  13.876  1.00 89.27           H  
ATOM   2681  C   SER A 165      -6.146 -13.490  14.839  1.00 89.27           C  
ATOM   2682  CB  SER A 165      -6.374 -13.932  12.379  1.00 89.27           C  
ATOM   2683  HB2 SER A 165      -5.672 -13.140  12.120  1.00 89.27           H  
ATOM   2684  HB3 SER A 165      -5.831 -14.863  12.541  1.00 89.27           H  
ATOM   2685  O   SER A 165      -5.781 -14.513  15.422  1.00 89.27           O  
ATOM   2686  OG  SER A 165      -7.277 -14.134  11.316  1.00 89.27           O  
ATOM   2687  HG  SER A 165      -7.321 -13.292  10.856  1.00 89.27           H  
ATOM   2688  N   PHE A 166      -5.741 -12.284  15.246  1.00 86.04           N  
ATOM   2689  H   PHE A 166      -6.014 -11.481  14.698  1.00 86.04           H  
ATOM   2690  CA  PHE A 166      -4.911 -12.071  16.440  1.00 86.04           C  
ATOM   2691  HA  PHE A 166      -4.181 -12.878  16.506  1.00 86.04           H  
ATOM   2692  C   PHE A 166      -5.684 -12.104  17.763  1.00 86.04           C  
ATOM   2693  CB  PHE A 166      -4.149 -10.752  16.299  1.00 86.04           C  
ATOM   2694  HB2 PHE A 166      -4.858  -9.940  16.141  1.00 86.04           H  
ATOM   2695  HB3 PHE A 166      -3.620 -10.547  17.230  1.00 86.04           H  
ATOM   2696  O   PHE A 166      -5.068 -12.264  18.813  1.00 86.04           O  
ATOM   2697  CG  PHE A 166      -3.124 -10.770  15.188  1.00 86.04           C  
ATOM   2698  CD1 PHE A 166      -2.070 -11.703  15.228  1.00 86.04           C  
ATOM   2699  HD1 PHE A 166      -2.016 -12.430  16.026  1.00 86.04           H  
ATOM   2700  CD2 PHE A 166      -3.221  -9.861  14.119  1.00 86.04           C  
ATOM   2701  HD2 PHE A 166      -4.030  -9.148  14.070  1.00 86.04           H  
ATOM   2702  CE1 PHE A 166      -1.090 -11.706  14.226  1.00 86.04           C  
ATOM   2703  HE1 PHE A 166      -0.276 -12.415  14.249  1.00 86.04           H  
ATOM   2704  CE2 PHE A 166      -2.246  -9.871  13.109  1.00 86.04           C  
ATOM   2705  HE2 PHE A 166      -2.313  -9.166  12.293  1.00 86.04           H  
ATOM   2706  CZ  PHE A 166      -1.181 -10.786  13.173  1.00 86.04           C  
ATOM   2707  HZ  PHE A 166      -0.421 -10.789  12.406  1.00 86.04           H  
ATOM   2708  N   TYR A 167      -7.013 -11.990  17.722  1.00 84.54           N  
ATOM   2709  H   TYR A 167      -7.458 -11.898  16.820  1.00 84.54           H  
ATOM   2710  CA  TYR A 167      -7.882 -11.954  18.904  1.00 84.54           C  
ATOM   2711  HA  TYR A 167      -7.271 -11.774  19.789  1.00 84.54           H  
ATOM   2712  C   TYR A 167      -8.613 -13.281  19.148  1.00 84.54           C  
ATOM   2713  CB  TYR A 167      -8.862 -10.782  18.775  1.00 84.54           C  
ATOM   2714  HB2 TYR A 167      -9.491 -10.747  19.664  1.00 84.54           H  
ATOM   2715  HB3 TYR A 167      -9.516 -10.959  17.921  1.00 84.54           H  
ATOM   2716  O   TYR A 167      -9.508 -13.353  19.988  1.00 84.54           O  
ATOM   2717  CG  TYR A 167      -8.189  -9.433  18.621  1.00 84.54           C  
ATOM   2718  CD1 TYR A 167      -7.751  -8.734  19.762  1.00 84.54           C  
ATOM   2719  HD1 TYR A 167      -7.903  -9.161  20.743  1.00 84.54           H  
ATOM   2720  CD2 TYR A 167      -8.002  -8.877  17.340  1.00 84.54           C  
ATOM   2721  HD2 TYR A 167      -8.325  -9.409  16.458  1.00 84.54           H  
ATOM   2722  CE1 TYR A 167      -7.147  -7.469  19.628  1.00 84.54           C  
ATOM   2723  HE1 TYR A 167      -6.843  -6.922  20.509  1.00 84.54           H  
ATOM   2724  CE2 TYR A 167      -7.392  -7.618  17.203  1.00 84.54           C  
ATOM   2725  HE2 TYR A 167      -7.249  -7.183  16.224  1.00 84.54           H  
ATOM   2726  OH  TYR A 167      -6.412  -5.676  18.209  1.00 84.54           O  
ATOM   2727  HH  TYR A 167      -6.268  -5.252  19.058  1.00 84.54           H  
ATOM   2728  CZ  TYR A 167      -6.970  -6.907  18.344  1.00 84.54           C  
ATOM   2729  N   ARG A 168      -8.260 -14.333  18.398  1.00 83.20           N  
ATOM   2730  H   ARG A 168      -7.495 -14.210  17.751  1.00 83.20           H  
ATOM   2731  CA  ARG A 168      -8.847 -15.671  18.515  1.00 83.20           C  
ATOM   2732  HA  ARG A 168      -9.591 -15.665  19.311  1.00 83.20           H  
ATOM   2733  C   ARG A 168      -7.781 -16.696  18.893  1.00 83.20           C  
ATOM   2734  CB  ARG A 168      -9.540 -16.066  17.203  1.00 83.20           C  
ATOM   2735  HB2 ARG A 168      -9.945 -17.070  17.332  1.00 83.20           H  
ATOM   2736  HB3 ARG A 168      -8.797 -16.092  16.406  1.00 83.20           H  
ATOM   2737  O   ARG A 168      -6.704 -16.735  18.293  1.00 83.20           O  
ATOM   2738  CG  ARG A 168     -10.695 -15.142  16.787  1.00 83.20           C  
ATOM   2739  HG2 ARG A 168     -10.343 -14.114  16.696  1.00 83.20           H  
ATOM   2740  HG3 ARG A 168     -11.482 -15.182  17.541  1.00 83.20           H  
ATOM   2741  CD  ARG A 168     -11.246 -15.610  15.435  1.00 83.20           C  
ATOM   2742  HD2 ARG A 168     -10.441 -15.562  14.701  1.00 83.20           H  
ATOM   2743  HD3 ARG A 168     -11.555 -16.650  15.534  1.00 83.20           H  
ATOM   2744  NE  ARG A 168     -12.358 -14.759  14.969  1.00 83.20           N  
ATOM   2745  HE  ARG A 168     -12.135 -13.778  14.878  1.00 83.20           H  
ATOM   2746  NH1 ARG A 168     -13.768 -16.407  14.233  1.00 83.20           N  
ATOM   2747 HH11 ARG A 168     -13.111 -17.088  14.585  1.00 83.20           H  
ATOM   2748 HH12 ARG A 168     -14.650 -16.671  13.817  1.00 83.20           H  
ATOM   2749  NH2 ARG A 168     -14.373 -14.274  14.022  1.00 83.20           N  
ATOM   2750 HH21 ARG A 168     -15.222 -14.556  13.554  1.00 83.20           H  
ATOM   2751 HH22 ARG A 168     -14.144 -13.292  14.074  1.00 83.20           H  
ATOM   2752  CZ  ARG A 168     -13.493 -15.147  14.423  1.00 83.20           C  
ATOM   2753  N   ASP A 169      -8.134 -17.578  19.825  1.00 77.88           N  
ATOM   2754  H   ASP A 169      -8.944 -17.380  20.395  1.00 77.88           H  
ATOM   2755  CA  ASP A 169      -7.307 -18.738  20.186  1.00 77.88           C  
ATOM   2756  HA  ASP A 169      -6.278 -18.418  20.352  1.00 77.88           H  
ATOM   2757  C   ASP A 169      -7.305 -19.806  19.085  1.00 77.88           C  
ATOM   2758  CB  ASP A 169      -7.839 -19.375  21.479  1.00 77.88           C  
ATOM   2759  HB2 ASP A 169      -8.885 -19.645  21.335  1.00 77.88           H  
ATOM   2760  HB3 ASP A 169      -7.282 -20.293  21.671  1.00 77.88           H  
ATOM   2761  O   ASP A 169      -6.339 -20.547  18.932  1.00 77.88           O  
ATOM   2762  CG  ASP A 169      -7.710 -18.481  22.714  1.00 77.88           C  
ATOM   2763  OD1 ASP A 169      -6.803 -17.622  22.726  1.00 77.88           O  
ATOM   2764  OD2 ASP A 169      -8.540 -18.678  23.628  1.00 77.88           O  
ATOM   2765  N   GLN A 170      -8.398 -19.894  18.320  1.00 80.37           N  
ATOM   2766  H   GLN A 170      -9.119 -19.201  18.463  1.00 80.37           H  
ATOM   2767  CA  GLN A 170      -8.574 -20.839  17.220  1.00 80.37           C  
ATOM   2768  HA  GLN A 170      -7.676 -21.452  17.143  1.00 80.37           H  
ATOM   2769  C   GLN A 170      -8.779 -20.088  15.896  1.00 80.37           C  
ATOM   2770  CB  GLN A 170      -9.762 -21.775  17.502  1.00 80.37           C  
ATOM   2771  HB2 GLN A 170      -9.923 -22.416  16.635  1.00 80.37           H  
ATOM   2772  HB3 GLN A 170     -10.662 -21.176  17.644  1.00 80.37           H  
ATOM   2773  O   GLN A 170      -9.465 -19.059  15.887  1.00 80.37           O  
ATOM   2774  CG  GLN A 170      -9.555 -22.660  18.742  1.00 80.37           C  
ATOM   2775  HG2 GLN A 170     -10.447 -23.265  18.898  1.00 80.37           H  
ATOM   2776  HG3 GLN A 170      -9.425 -22.031  19.622  1.00 80.37           H  
ATOM   2777  CD  GLN A 170      -8.364 -23.601  18.599  1.00 80.37           C  
ATOM   2778  NE2 GLN A 170      -7.491 -23.674  19.578  1.00 80.37           N  
ATOM   2779 HE21 GLN A 170      -6.655 -24.201  19.366  1.00 80.37           H  
ATOM   2780 HE22 GLN A 170      -7.493 -22.975  20.306  1.00 80.37           H  
ATOM   2781  OE1 GLN A 170      -8.200 -24.287  17.604  1.00 80.37           O  
ATOM   2782  N   PRO A 171      -8.253 -20.599  14.767  1.00 81.91           N  
ATOM   2783  CA  PRO A 171      -8.495 -20.008  13.454  1.00 81.91           C  
ATOM   2784  HA  PRO A 171      -8.033 -19.021  13.432  1.00 81.91           H  
ATOM   2785  C   PRO A 171      -9.992 -19.881  13.145  1.00 81.91           C  
ATOM   2786  CB  PRO A 171      -7.785 -20.919  12.446  1.00 81.91           C  
ATOM   2787  HB2 PRO A 171      -8.478 -21.668  12.064  1.00 81.91           H  
ATOM   2788  HB3 PRO A 171      -7.350 -20.350  11.624  1.00 81.91           H  
ATOM   2789  O   PRO A 171     -10.808 -20.706  13.564  1.00 81.91           O  
ATOM   2790  CG  PRO A 171      -6.709 -21.614  13.278  1.00 81.91           C  
ATOM   2791  HG2 PRO A 171      -6.437 -22.585  12.865  1.00 81.91           H  
ATOM   2792  HG3 PRO A 171      -5.833 -20.970  13.349  1.00 81.91           H  
ATOM   2793  CD  PRO A 171      -7.360 -21.745  14.652  1.00 81.91           C  
ATOM   2794  HD2 PRO A 171      -6.583 -21.734  15.416  1.00 81.91           H  
ATOM   2795  HD3 PRO A 171      -7.937 -22.668  14.706  1.00 81.91           H  
ATOM   2796  N   HIS A 172     -10.368 -18.852  12.381  1.00 86.79           N  
ATOM   2797  H   HIS A 172      -9.662 -18.208  12.054  1.00 86.79           H  
ATOM   2798  CA  HIS A 172     -11.735 -18.713  11.877  1.00 86.79           C  
ATOM   2799  HA  HIS A 172     -12.388 -18.569  12.737  1.00 86.79           H  
ATOM   2800  C   HIS A 172     -12.151 -19.994  11.115  1.00 86.79           C  
ATOM   2801  CB  HIS A 172     -11.825 -17.463  10.981  1.00 86.79           C  
ATOM   2802  HB2 HIS A 172     -11.400 -16.613  11.514  1.00 86.79           H  
ATOM   2803  HB3 HIS A 172     -11.240 -17.614  10.074  1.00 86.79           H  
ATOM   2804  O   HIS A 172     -11.346 -20.487  10.324  1.00 86.79           O  
ATOM   2805  CG  HIS A 172     -13.239 -17.121  10.594  1.00 86.79           C  
ATOM   2806  CD2 HIS A 172     -14.003 -16.136  11.143  1.00 86.79           C  
ATOM   2807  HD2 HIS A 172     -13.653 -15.393  11.845  1.00 86.79           H  
ATOM   2808  ND1 HIS A 172     -14.013 -17.734   9.637  1.00 86.79           N  
ATOM   2809  HD1 HIS A 172     -13.653 -18.252   8.849  1.00 86.79           H  
ATOM   2810  CE1 HIS A 172     -15.243 -17.195   9.688  1.00 86.79           C  
ATOM   2811  HE1 HIS A 172     -16.069 -17.444   9.039  1.00 86.79           H  
ATOM   2812  NE2 HIS A 172     -15.291 -16.243  10.627  1.00 86.79           N  
ATOM   2813  N   PRO A 173     -13.389 -20.519  11.266  1.00 90.00           N  
ATOM   2814  CA  PRO A 173     -13.821 -21.757  10.597  1.00 90.00           C  
ATOM   2815  HA  PRO A 173     -13.294 -22.595  11.051  1.00 90.00           H  
ATOM   2816  C   PRO A 173     -13.572 -21.786   9.082  1.00 90.00           C  
ATOM   2817  CB  PRO A 173     -15.318 -21.869  10.901  1.00 90.00           C  
ATOM   2818  HB2 PRO A 173     -15.645 -22.909  10.929  1.00 90.00           H  
ATOM   2819  HB3 PRO A 173     -15.898 -21.308  10.169  1.00 90.00           H  
ATOM   2820  O   PRO A 173     -13.248 -22.833   8.523  1.00 90.00           O  
ATOM   2821  CG  PRO A 173     -15.443 -21.198  12.266  1.00 90.00           C  
ATOM   2822  HG2 PRO A 173     -15.161 -21.904  13.047  1.00 90.00           H  
ATOM   2823  HG3 PRO A 173     -16.450 -20.818  12.440  1.00 90.00           H  
ATOM   2824  CD  PRO A 173     -14.415 -20.071  12.202  1.00 90.00           C  
ATOM   2825  HD2 PRO A 173     -14.888 -19.163  11.827  1.00 90.00           H  
ATOM   2826  HD3 PRO A 173     -14.001 -19.900  13.196  1.00 90.00           H  
ATOM   2827  N   PHE A 174     -13.675 -20.622   8.436  1.00 90.09           N  
ATOM   2828  H   PHE A 174     -14.043 -19.847   8.969  1.00 90.09           H  
ATOM   2829  CA  PHE A 174     -13.283 -20.410   7.040  1.00 90.09           C  
ATOM   2830  HA  PHE A 174     -13.922 -21.012   6.393  1.00 90.09           H  
ATOM   2831  C   PHE A 174     -11.833 -20.825   6.757  1.00 90.09           C  
ATOM   2832  CB  PHE A 174     -13.476 -18.935   6.676  1.00 90.09           C  
ATOM   2833  HB2 PHE A 174     -14.519 -18.677   6.858  1.00 90.09           H  
ATOM   2834  HB3 PHE A 174     -12.842 -18.316   7.311  1.00 90.09           H  
ATOM   2835  O   PHE A 174     -11.601 -21.593   5.835  1.00 90.09           O  
ATOM   2836  CG  PHE A 174     -13.136 -18.619   5.237  1.00 90.09           C  
ATOM   2837  CD1 PHE A 174     -11.831 -18.219   4.890  1.00 90.09           C  
ATOM   2838  HD1 PHE A 174     -11.069 -18.096   5.645  1.00 90.09           H  
ATOM   2839  CD2 PHE A 174     -14.113 -18.767   4.238  1.00 90.09           C  
ATOM   2840  HD2 PHE A 174     -15.122 -19.048   4.502  1.00 90.09           H  
ATOM   2841  CE1 PHE A 174     -11.498 -18.011   3.542  1.00 90.09           C  
ATOM   2842  HE1 PHE A 174     -10.490 -17.735   3.269  1.00 90.09           H  
ATOM   2843  CE2 PHE A 174     -13.786 -18.535   2.891  1.00 90.09           C  
ATOM   2844  HE2 PHE A 174     -14.537 -18.641   2.123  1.00 90.09           H  
ATOM   2845  CZ  PHE A 174     -12.473 -18.176   2.543  1.00 90.09           C  
ATOM   2846  HZ  PHE A 174     -12.213 -18.020   1.506  1.00 90.09           H  
ATOM   2847  N   ILE A 175     -10.872 -20.376   7.570  1.00 85.59           N  
ATOM   2848  H   ILE A 175     -11.143 -19.878   8.406  1.00 85.59           H  
ATOM   2849  CA  ILE A 175      -9.438 -20.671   7.408  1.00 85.59           C  
ATOM   2850  HA  ILE A 175      -9.113 -20.354   6.417  1.00 85.59           H  
ATOM   2851  C   ILE A 175      -9.206 -22.168   7.535  1.00 85.59           C  
ATOM   2852  CB  ILE A 175      -8.587 -19.955   8.480  1.00 85.59           C  
ATOM   2853  HB  ILE A 175      -8.866 -20.344   9.459  1.00 85.59           H  
ATOM   2854  O   ILE A 175      -8.547 -22.769   6.694  1.00 85.59           O  
ATOM   2855  CG1 ILE A 175      -8.842 -18.443   8.473  1.00 85.59           C  
ATOM   2856 HG12 ILE A 175      -9.913 -18.240   8.483  1.00 85.59           H  
ATOM   2857 HG13 ILE A 175      -8.443 -18.034   7.545  1.00 85.59           H  
ATOM   2858  CG2 ILE A 175      -7.085 -20.236   8.268  1.00 85.59           C  
ATOM   2859 HG21 ILE A 175      -6.871 -21.304   8.327  1.00 85.59           H  
ATOM   2860 HG22 ILE A 175      -6.488 -19.745   9.036  1.00 85.59           H  
ATOM   2861 HG23 ILE A 175      -6.769 -19.868   7.292  1.00 85.59           H  
ATOM   2862  CD1 ILE A 175      -8.231 -17.750   9.701  1.00 85.59           C  
ATOM   2863 HD11 ILE A 175      -8.688 -16.770   9.841  1.00 85.59           H  
ATOM   2864 HD12 ILE A 175      -7.154 -17.632   9.583  1.00 85.59           H  
ATOM   2865 HD13 ILE A 175      -8.420 -18.339  10.598  1.00 85.59           H  
ATOM   2866  N   THR A 176      -9.782 -22.782   8.568  1.00 89.60           N  
ATOM   2867  H   THR A 176     -10.261 -22.232   9.267  1.00 89.60           H  
ATOM   2868  CA  THR A 176      -9.630 -24.218   8.800  1.00 89.60           C  
ATOM   2869  HA  THR A 176      -8.566 -24.442   8.883  1.00 89.60           H  
ATOM   2870  C   THR A 176     -10.187 -25.026   7.627  1.00 89.60           C  
ATOM   2871  CB  THR A 176     -10.327 -24.637  10.102  1.00 89.60           C  
ATOM   2872  HB  THR A 176     -11.398 -24.743   9.929  1.00 89.60           H  
ATOM   2873  O   THR A 176      -9.571 -26.002   7.209  1.00 89.60           O  
ATOM   2874  CG2 THR A 176      -9.755 -25.946  10.629  1.00 89.60           C  
ATOM   2875 HG21 THR A 176      -9.644 -26.662   9.815  1.00 89.60           H  
ATOM   2876 HG22 THR A 176      -8.763 -25.769  11.045  1.00 89.60           H  
ATOM   2877 HG23 THR A 176     -10.403 -26.349  11.408  1.00 89.60           H  
ATOM   2878  OG1 THR A 176     -10.113 -23.680  11.114  1.00 89.60           O  
ATOM   2879  HG1 THR A 176     -10.362 -24.053  11.963  1.00 89.60           H  
ATOM   2880  N   SER A 177     -11.323 -24.601   7.069  1.00 92.97           N  
ATOM   2881  H   SER A 177     -11.757 -23.767   7.439  1.00 92.97           H  
ATOM   2882  CA  SER A 177     -11.941 -25.237   5.898  1.00 92.97           C  
ATOM   2883  HA  SER A 177     -11.999 -26.313   6.064  1.00 92.97           H  
ATOM   2884  C   SER A 177     -11.112 -25.017   4.629  1.00 92.97           C  
ATOM   2885  CB  SER A 177     -13.368 -24.713   5.698  1.00 92.97           C  
ATOM   2886  HB2 SER A 177     -13.340 -23.662   5.410  1.00 92.97           H  
ATOM   2887  HB3 SER A 177     -13.850 -25.278   4.900  1.00 92.97           H  
ATOM   2888  O   SER A 177     -10.896 -25.954   3.869  1.00 92.97           O  
ATOM   2889  OG  SER A 177     -14.112 -24.852   6.897  1.00 92.97           O  
ATOM   2890  HG  SER A 177     -13.845 -24.137   7.479  1.00 92.97           H  
ATOM   2891  N   MET A 178     -10.576 -23.810   4.436  1.00 90.24           N  
ATOM   2892  H   MET A 178     -10.812 -23.073   5.084  1.00 90.24           H  
ATOM   2893  CA  MET A 178      -9.711 -23.453   3.310  1.00 90.24           C  
ATOM   2894  HA  MET A 178     -10.234 -23.670   2.379  1.00 90.24           H  
ATOM   2895  C   MET A 178      -8.419 -24.273   3.302  1.00 90.24           C  
ATOM   2896  CB  MET A 178      -9.427 -21.946   3.379  1.00 90.24           C  
ATOM   2897  HB2 MET A 178      -8.920 -21.721   4.317  1.00 90.24           H  
ATOM   2898  HB3 MET A 178     -10.373 -21.405   3.367  1.00 90.24           H  
ATOM   2899  O   MET A 178      -8.091 -24.873   2.282  1.00 90.24           O  
ATOM   2900  CG  MET A 178      -8.571 -21.433   2.219  1.00 90.24           C  
ATOM   2901  HG2 MET A 178      -7.637 -21.992   2.167  1.00 90.24           H  
ATOM   2902  HG3 MET A 178      -9.119 -21.594   1.291  1.00 90.24           H  
ATOM   2903  SD  MET A 178      -8.177 -19.667   2.357  1.00 90.24           S  
ATOM   2904  CE  MET A 178      -6.910 -19.700   3.654  1.00 90.24           C  
ATOM   2905  HE1 MET A 178      -6.078 -20.328   3.336  1.00 90.24           H  
ATOM   2906  HE2 MET A 178      -6.551 -18.685   3.826  1.00 90.24           H  
ATOM   2907  HE3 MET A 178      -7.331 -20.093   4.580  1.00 90.24           H  
ATOM   2908  N   VAL A 179      -7.719 -24.357   4.438  1.00 87.47           N  
ATOM   2909  H   VAL A 179      -8.040 -23.831   5.238  1.00 87.47           H  
ATOM   2910  CA  VAL A 179      -6.488 -25.153   4.566  1.00 87.47           C  
ATOM   2911  HA  VAL A 179      -5.780 -24.829   3.803  1.00 87.47           H  
ATOM   2912  C   VAL A 179      -6.775 -26.631   4.297  1.00 87.47           C  
ATOM   2913  CB  VAL A 179      -5.829 -24.938   5.942  1.00 87.47           C  
ATOM   2914  HB  VAL A 179      -6.568 -25.113   6.724  1.00 87.47           H  
ATOM   2915  O   VAL A 179      -6.089 -27.237   3.481  1.00 87.47           O  
ATOM   2916  CG1 VAL A 179      -4.641 -25.880   6.181  1.00 87.47           C  
ATOM   2917 HG11 VAL A 179      -3.915 -25.779   5.374  1.00 87.47           H  
ATOM   2918 HG12 VAL A 179      -4.161 -25.647   7.131  1.00 87.47           H  
ATOM   2919 HG13 VAL A 179      -4.971 -26.918   6.213  1.00 87.47           H  
ATOM   2920  CG2 VAL A 179      -5.303 -23.501   6.073  1.00 87.47           C  
ATOM   2921 HG21 VAL A 179      -4.881 -23.348   7.066  1.00 87.47           H  
ATOM   2922 HG22 VAL A 179      -4.533 -23.319   5.322  1.00 87.47           H  
ATOM   2923 HG23 VAL A 179      -6.107 -22.781   5.922  1.00 87.47           H  
ATOM   2924  N   ARG A 180      -7.840 -27.201   4.882  1.00 90.63           N  
ATOM   2925  H   ARG A 180      -8.400 -26.650   5.516  1.00 90.63           H  
ATOM   2926  CA  ARG A 180      -8.234 -28.595   4.602  1.00 90.63           C  
ATOM   2927  HA  ARG A 180      -7.388 -29.251   4.811  1.00 90.63           H  
ATOM   2928  C   ARG A 180      -8.588 -28.832   3.135  1.00 90.63           C  
ATOM   2929  CB  ARG A 180      -9.433 -29.006   5.459  1.00 90.63           C  
ATOM   2930  HB2 ARG A 180     -10.190 -28.223   5.419  1.00 90.63           H  
ATOM   2931  HB3 ARG A 180      -9.860 -29.910   5.025  1.00 90.63           H  
ATOM   2932  O   ARG A 180      -8.217 -29.867   2.585  1.00 90.63           O  
ATOM   2933  CG  ARG A 180      -9.068 -29.316   6.914  1.00 90.63           C  
ATOM   2934  HG2 ARG A 180      -8.215 -29.994   6.933  1.00 90.63           H  
ATOM   2935  HG3 ARG A 180      -8.799 -28.403   7.446  1.00 90.63           H  
ATOM   2936  CD  ARG A 180     -10.252 -30.007   7.605  1.00 90.63           C  
ATOM   2937  HD2 ARG A 180     -10.471 -30.930   7.068  1.00 90.63           H  
ATOM   2938  HD3 ARG A 180      -9.963 -30.278   8.620  1.00 90.63           H  
ATOM   2939  NE  ARG A 180     -11.468 -29.170   7.599  1.00 90.63           N  
ATOM   2940  HE  ARG A 180     -11.973 -29.125   6.725  1.00 90.63           H  
ATOM   2941  NH1 ARG A 180     -11.426 -28.475   9.780  1.00 90.63           N  
ATOM   2942 HH11 ARG A 180     -10.591 -29.030   9.903  1.00 90.63           H  
ATOM   2943 HH12 ARG A 180     -11.862 -27.966  10.535  1.00 90.63           H  
ATOM   2944  NH2 ARG A 180     -13.019 -27.729   8.424  1.00 90.63           N  
ATOM   2945 HH21 ARG A 180     -13.449 -27.775   7.512  1.00 90.63           H  
ATOM   2946 HH22 ARG A 180     -13.432 -27.143   9.135  1.00 90.63           H  
ATOM   2947  CZ  ARG A 180     -11.963 -28.460   8.591  1.00 90.63           C  
ATOM   2948  N   ALA A 181      -9.285 -27.893   2.494  1.00 91.91           N  
ATOM   2949  H   ALA A 181      -9.618 -27.096   3.016  1.00 91.91           H  
ATOM   2950  CA  ALA A 181      -9.627 -27.992   1.080  1.00 91.91           C  
ATOM   2951  HA  ALA A 181     -10.107 -28.956   0.915  1.00 91.91           H  
ATOM   2952  C   ALA A 181      -8.375 -27.947   0.186  1.00 91.91           C  
ATOM   2953  CB  ALA A 181     -10.633 -26.889   0.730  1.00 91.91           C  
ATOM   2954  HB1 ALA A 181     -10.917 -26.966  -0.320  1.00 91.91           H  
ATOM   2955  HB2 ALA A 181     -11.527 -26.996   1.345  1.00 91.91           H  
ATOM   2956  HB3 ALA A 181     -10.194 -25.907   0.906  1.00 91.91           H  
ATOM   2957  O   ALA A 181      -8.272 -28.724  -0.766  1.00 91.91           O  
ATOM   2958  N   LEU A 182      -7.401 -27.091   0.508  1.00 87.81           N  
ATOM   2959  H   LEU A 182      -7.546 -26.474   1.294  1.00 87.81           H  
ATOM   2960  CA  LEU A 182      -6.112 -27.033  -0.185  1.00 87.81           C  
ATOM   2961  HA  LEU A 182      -6.293 -26.958  -1.257  1.00 87.81           H  
ATOM   2962  C   LEU A 182      -5.296 -28.318   0.022  1.00 87.81           C  
ATOM   2963  CB  LEU A 182      -5.332 -25.790   0.286  1.00 87.81           C  
ATOM   2964  HB2 LEU A 182      -5.309 -25.788   1.376  1.00 87.81           H  
ATOM   2965  HB3 LEU A 182      -4.301 -25.866  -0.059  1.00 87.81           H  
ATOM   2966  O   LEU A 182      -4.806 -28.886  -0.956  1.00 87.81           O  
ATOM   2967  CG  LEU A 182      -5.915 -24.453  -0.207  1.00 87.81           C  
ATOM   2968  HG  LEU A 182      -6.988 -24.417  -0.016  1.00 87.81           H  
ATOM   2969  CD1 LEU A 182      -5.251 -23.290   0.527  1.00 87.81           C  
ATOM   2970 HD11 LEU A 182      -5.690 -22.344   0.208  1.00 87.81           H  
ATOM   2971 HD12 LEU A 182      -4.177 -23.274   0.339  1.00 87.81           H  
ATOM   2972 HD13 LEU A 182      -5.406 -23.394   1.601  1.00 87.81           H  
ATOM   2973  CD2 LEU A 182      -5.687 -24.253  -1.708  1.00 87.81           C  
ATOM   2974 HD21 LEU A 182      -6.114 -23.298  -2.014  1.00 87.81           H  
ATOM   2975 HD22 LEU A 182      -6.165 -25.051  -2.276  1.00 87.81           H  
ATOM   2976 HD23 LEU A 182      -4.617 -24.249  -1.913  1.00 87.81           H  
ATOM   2977  N   ASP A 183      -5.214 -28.821   1.255  1.00 87.04           N  
ATOM   2978  H   ASP A 183      -5.569 -28.270   2.024  1.00 87.04           H  
ATOM   2979  CA  ASP A 183      -4.520 -30.072   1.580  1.00 87.04           C  
ATOM   2980  HA  ASP A 183      -3.479 -29.999   1.263  1.00 87.04           H  
ATOM   2981  C   ASP A 183      -5.146 -31.265   0.846  1.00 87.04           C  
ATOM   2982  CB  ASP A 183      -4.553 -30.325   3.099  1.00 87.04           C  
ATOM   2983  HB2 ASP A 183      -4.256 -31.359   3.278  1.00 87.04           H  
ATOM   2984  HB3 ASP A 183      -5.575 -30.211   3.461  1.00 87.04           H  
ATOM   2985  O   ASP A 183      -4.445 -32.066   0.229  1.00 87.04           O  
ATOM   2986  CG  ASP A 183      -3.615 -29.432   3.921  1.00 87.04           C  
ATOM   2987  OD1 ASP A 183      -2.663 -28.865   3.339  1.00 87.04           O  
ATOM   2988  OD2 ASP A 183      -3.825 -29.387   5.156  1.00 87.04           O  
ATOM   2989  N   GLU A 184      -6.476 -31.378   0.838  1.00 89.98           N  
ATOM   2990  H   GLU A 184      -7.012 -30.714   1.378  1.00 89.98           H  
ATOM   2991  CA  GLU A 184      -7.187 -32.417   0.088  1.00 89.98           C  
ATOM   2992  HA  GLU A 184      -6.801 -33.390   0.393  1.00 89.98           H  
ATOM   2993  C   GLU A 184      -6.957 -32.288  -1.426  1.00 89.98           C  
ATOM   2994  CB  GLU A 184      -8.676 -32.366   0.455  1.00 89.98           C  
ATOM   2995  HB2 GLU A 184      -8.789 -32.610   1.511  1.00 89.98           H  
ATOM   2996  HB3 GLU A 184      -9.035 -31.349   0.304  1.00 89.98           H  
ATOM   2997  O   GLU A 184      -6.752 -33.300  -2.105  1.00 89.98           O  
ATOM   2998  CG  GLU A 184      -9.572 -33.300  -0.370  1.00 89.98           C  
ATOM   2999  HG2 GLU A 184     -10.596 -33.149  -0.030  1.00 89.98           H  
ATOM   3000  HG3 GLU A 184      -9.542 -32.995  -1.416  1.00 89.98           H  
ATOM   3001  CD  GLU A 184      -9.272 -34.800  -0.272  1.00 89.98           C  
ATOM   3002  OE1 GLU A 184      -9.792 -35.542  -1.147  1.00 89.98           O  
ATOM   3003  OE2 GLU A 184      -8.557 -35.278   0.639  1.00 89.98           O  
ATOM   3004  N   ALA A 185      -6.932 -31.064  -1.969  1.00 87.94           N  
ATOM   3005  H   ALA A 185      -7.100 -30.266  -1.374  1.00 87.94           H  
ATOM   3006  CA  ALA A 185      -6.598 -30.831  -3.373  1.00 87.94           C  
ATOM   3007  HA  ALA A 185      -7.287 -31.411  -3.986  1.00 87.94           H  
ATOM   3008  C   ALA A 185      -5.176 -31.313  -3.711  1.00 87.94           C  
ATOM   3009  CB  ALA A 185      -6.804 -29.347  -3.710  1.00 87.94           C  
ATOM   3010  HB1 ALA A 185      -6.150 -28.724  -3.100  1.00 87.94           H  
ATOM   3011  HB2 ALA A 185      -7.839 -29.066  -3.518  1.00 87.94           H  
ATOM   3012  HB3 ALA A 185      -6.574 -29.169  -4.760  1.00 87.94           H  
ATOM   3013  O   ALA A 185      -4.972 -31.899  -4.777  1.00 87.94           O  
ATOM   3014  N   MET A 186      -4.203 -31.133  -2.811  1.00 85.57           N  
ATOM   3015  H   MET A 186      -4.416 -30.626  -1.964  1.00 85.57           H  
ATOM   3016  CA  MET A 186      -2.840 -31.644  -3.004  1.00 85.57           C  
ATOM   3017  HA  MET A 186      -2.534 -31.442  -4.030  1.00 85.57           H  
ATOM   3018  C   MET A 186      -2.768 -33.165  -2.829  1.00 85.57           C  
ATOM   3019  CB  MET A 186      -1.847 -30.938  -2.069  1.00 85.57           C  
ATOM   3020  HB2 MET A 186      -0.872 -31.409  -2.190  1.00 85.57           H  
ATOM   3021  HB3 MET A 186      -2.157 -31.072  -1.032  1.00 85.57           H  
ATOM   3022  O   MET A 186      -2.202 -33.854  -3.678  1.00 85.57           O  
ATOM   3023  CG  MET A 186      -1.677 -29.438  -2.345  1.00 85.57           C  
ATOM   3024  HG2 MET A 186      -0.841 -29.092  -1.736  1.00 85.57           H  
ATOM   3025  HG3 MET A 186      -2.561 -28.907  -1.994  1.00 85.57           H  
ATOM   3026  SD  MET A 186      -1.343 -28.953  -4.068  1.00 85.57           S  
ATOM   3027  CE  MET A 186      -3.025 -28.527  -4.597  1.00 85.57           C  
ATOM   3028  HE1 MET A 186      -3.543 -28.006  -3.792  1.00 85.57           H  
ATOM   3029  HE2 MET A 186      -3.574 -29.433  -4.857  1.00 85.57           H  
ATOM   3030  HE3 MET A 186      -2.986 -27.869  -5.465  1.00 85.57           H  
ATOM   3031  N   ASN A 187      -3.414 -33.721  -1.803  1.00 84.66           N  
ATOM   3032  H   ASN A 187      -3.829 -33.103  -1.121  1.00 84.66           H  
ATOM   3033  CA  ASN A 187      -3.438 -35.163  -1.535  1.00 84.66           C  
ATOM   3034  HA  ASN A 187      -2.414 -35.514  -1.412  1.00 84.66           H  
ATOM   3035  C   ASN A 187      -4.047 -35.962  -2.697  1.00 84.66           C  
ATOM   3036  CB  ASN A 187      -4.209 -35.401  -0.225  1.00 84.66           C  
ATOM   3037  HB2 ASN A 187      -4.423 -36.465  -0.118  1.00 84.66           H  
ATOM   3038  HB3 ASN A 187      -5.156 -34.861  -0.248  1.00 84.66           H  
ATOM   3039  O   ASN A 187      -3.570 -37.052  -3.033  1.00 84.66           O  
ATOM   3040  CG  ASN A 187      -3.410 -34.986   0.997  1.00 84.66           C  
ATOM   3041  ND2 ASN A 187      -4.058 -34.590   2.065  1.00 84.66           N  
ATOM   3042 HD21 ASN A 187      -3.468 -34.216   2.795  1.00 84.66           H  
ATOM   3043 HD22 ASN A 187      -5.039 -34.357   2.008  1.00 84.66           H  
ATOM   3044  OD1 ASN A 187      -2.197 -35.058   1.017  1.00 84.66           O  
ATOM   3045  N   LYS A 188      -5.051 -35.403  -3.389  1.00 86.10           N  
ATOM   3046  H   LYS A 188      -5.430 -34.534  -3.040  1.00 86.10           H  
ATOM   3047  CA  LYS A 188      -5.620 -35.993  -4.612  1.00 86.10           C  
ATOM   3048  HA  LYS A 188      -6.042 -36.967  -4.366  1.00 86.10           H  
ATOM   3049  C   LYS A 188      -4.570 -36.246  -5.706  1.00 86.10           C  
ATOM   3050  CB  LYS A 188      -6.743 -35.091  -5.150  1.00 86.10           C  
ATOM   3051  HB2 LYS A 188      -6.926 -35.354  -6.192  1.00 86.10           H  
ATOM   3052  HB3 LYS A 188      -6.411 -34.053  -5.118  1.00 86.10           H  
ATOM   3053  O   LYS A 188      -4.747 -37.179  -6.486  1.00 86.10           O  
ATOM   3054  CG  LYS A 188      -8.087 -35.228  -4.416  1.00 86.10           C  
ATOM   3055  HG2 LYS A 188      -8.508 -36.207  -4.643  1.00 86.10           H  
ATOM   3056  HG3 LYS A 188      -7.947 -35.142  -3.338  1.00 86.10           H  
ATOM   3057  CD  LYS A 188      -9.056 -34.138  -4.906  1.00 86.10           C  
ATOM   3058  HD2 LYS A 188      -9.160 -34.214  -5.988  1.00 86.10           H  
ATOM   3059  HD3 LYS A 188      -8.621 -33.166  -4.670  1.00 86.10           H  
ATOM   3060  CE  LYS A 188     -10.448 -34.218  -4.263  1.00 86.10           C  
ATOM   3061  HE2 LYS A 188     -10.909 -35.170  -4.530  1.00 86.10           H  
ATOM   3062  HE3 LYS A 188     -10.329 -34.194  -3.180  1.00 86.10           H  
ATOM   3063  NZ  LYS A 188     -11.315 -33.083  -4.702  1.00 86.10           N  
ATOM   3064  HZ1 LYS A 188     -10.924 -32.200  -4.406  1.00 86.10           H  
ATOM   3065  HZ2 LYS A 188     -12.230 -33.119  -4.277  1.00 86.10           H  
ATOM   3066  HZ3 LYS A 188     -11.433 -33.004  -5.702  1.00 86.10           H  
ATOM   3067  N   LEU A 189      -3.462 -35.494  -5.767  1.00 80.51           N  
ATOM   3068  H   LEU A 189      -3.331 -34.783  -5.061  1.00 80.51           H  
ATOM   3069  CA  LEU A 189      -2.401 -35.684  -6.774  1.00 80.51           C  
ATOM   3070  HA  LEU A 189      -2.862 -35.698  -7.762  1.00 80.51           H  
ATOM   3071  C   LEU A 189      -1.628 -36.995  -6.638  1.00 80.51           C  
ATOM   3072  CB  LEU A 189      -1.365 -34.552  -6.685  1.00 80.51           C  
ATOM   3073  HB2 LEU A 189      -0.520 -34.796  -7.329  1.00 80.51           H  
ATOM   3074  HB3 LEU A 189      -0.969 -34.514  -5.670  1.00 80.51           H  
ATOM   3075  O   LEU A 189      -0.981 -37.411  -7.609  1.00 80.51           O  
ATOM   3076  CG  LEU A 189      -1.874 -33.169  -7.090  1.00 80.51           C  
ATOM   3077  HG  LEU A 189      -2.782 -32.914  -6.544  1.00 80.51           H  
ATOM   3078  CD1 LEU A 189      -0.785 -32.147  -6.785  1.00 80.51           C  
ATOM   3079 HD11 LEU A 189      -0.638 -32.086  -5.707  1.00 80.51           H  
ATOM   3080 HD12 LEU A 189       0.158 -32.428  -7.254  1.00 80.51           H  
ATOM   3081 HD13 LEU A 189      -1.083 -31.161  -7.141  1.00 80.51           H  
ATOM   3082  CD2 LEU A 189      -2.147 -33.138  -8.595  1.00 80.51           C  
ATOM   3083 HD21 LEU A 189      -2.914 -33.864  -8.864  1.00 80.51           H  
ATOM   3084 HD22 LEU A 189      -2.514 -32.143  -8.847  1.00 80.51           H  
ATOM   3085 HD23 LEU A 189      -1.229 -33.335  -9.148  1.00 80.51           H  
ATOM   3086  N   GLN A 190      -1.659 -37.586  -5.445  1.00 76.63           N  
ATOM   3087  H   GLN A 190      -2.185 -37.137  -4.709  1.00 76.63           H  
ATOM   3088  CA  GLN A 190      -0.913 -38.786  -5.080  1.00 76.63           C  
ATOM   3089  HA  GLN A 190      -0.102 -38.942  -5.791  1.00 76.63           H  
ATOM   3090  C   GLN A 190      -1.792 -40.047  -5.118  1.00 76.63           C  
ATOM   3091  CB  GLN A 190      -0.290 -38.575  -3.691  1.00 76.63           C  
ATOM   3092  HB2 GLN A 190       0.295 -39.458  -3.435  1.00 76.63           H  
ATOM   3093  HB3 GLN A 190      -1.090 -38.473  -2.958  1.00 76.63           H  
ATOM   3094  O   GLN A 190      -1.279 -41.160  -5.009  1.00 76.63           O  
ATOM   3095  CG  GLN A 190       0.626 -37.335  -3.605  1.00 76.63           C  
ATOM   3096  HG2 GLN A 190       1.449 -37.440  -4.312  1.00 76.63           H  
ATOM   3097  HG3 GLN A 190       0.062 -36.437  -3.858  1.00 76.63           H  
ATOM   3098  CD  GLN A 190       1.207 -37.130  -2.208  1.00 76.63           C  
ATOM   3099  NE2 GLN A 190       1.880 -36.025  -1.970  1.00 76.63           N  
ATOM   3100 HE21 GLN A 190       2.177 -35.847  -1.021  1.00 76.63           H  
ATOM   3101 HE22 GLN A 190       1.938 -35.271  -2.641  1.00 76.63           H  
ATOM   3102  OE1 GLN A 190       1.073 -37.964  -1.332  1.00 76.63           O  
ATOM   3103  N   ARG A 191      -3.112 -39.900  -5.310  1.00 80.00           N  
ATOM   3104  H   ARG A 191      -3.472 -38.966  -5.443  1.00 80.00           H  
ATOM   3105  CA  ARG A 191      -4.048 -41.029  -5.380  1.00 80.00           C  
ATOM   3106  HA  ARG A 191      -3.855 -41.688  -4.533  1.00 80.00           H  
ATOM   3107  C   ARG A 191      -3.822 -41.831  -6.656  1.00 80.00           C  
ATOM   3108  CB  ARG A 191      -5.505 -40.544  -5.292  1.00 80.00           C  
ATOM   3109  HB2 ARG A 191      -6.168 -41.393  -5.457  1.00 80.00           H  
ATOM   3110  HB3 ARG A 191      -5.695 -39.801  -6.066  1.00 80.00           H  
ATOM   3111  O   ARG A 191      -4.011 -41.324  -7.758  1.00 80.00           O  
ATOM   3112  CG  ARG A 191      -5.810 -39.947  -3.915  1.00 80.00           C  
ATOM   3113  HG2 ARG A 191      -5.187 -39.068  -3.751  1.00 80.00           H  
ATOM   3114  HG3 ARG A 191      -5.570 -40.686  -3.151  1.00 80.00           H  
ATOM   3115  CD  ARG A 191      -7.282 -39.548  -3.782  1.00 80.00           C  
ATOM   3116  HD2 ARG A 191      -7.913 -40.413  -3.988  1.00 80.00           H  
ATOM   3117  HD3 ARG A 191      -7.507 -38.764  -4.504  1.00 80.00           H  
ATOM   3118  NE  ARG A 191      -7.530 -39.075  -2.414  1.00 80.00           N  
ATOM   3119  HE  ARG A 191      -6.912 -39.430  -1.699  1.00 80.00           H  
ATOM   3120  NH1 ARG A 191      -9.436 -37.805  -2.706  1.00 80.00           N  
ATOM   3121 HH11 ARG A 191      -9.922 -37.025  -2.287  1.00 80.00           H  
ATOM   3122 HH12 ARG A 191      -9.572 -38.130  -3.653  1.00 80.00           H  
ATOM   3123  NH2 ARG A 191      -8.381 -37.796  -0.769  1.00 80.00           N  
ATOM   3124 HH21 ARG A 191      -7.616 -38.018  -0.148  1.00 80.00           H  
ATOM   3125 HH22 ARG A 191      -8.908 -36.966  -0.540  1.00 80.00           H  
ATOM   3126  CZ  ARG A 191      -8.451 -38.243  -1.982  1.00 80.00           C  
ATOM   3127  N   ALA A 192      -3.479 -43.109  -6.503  1.00 73.62           N  
ATOM   3128  H   ALA A 192      -3.241 -43.434  -5.576  1.00 73.62           H  
ATOM   3129  CA  ALA A 192      -3.416 -44.043  -7.626  1.00 73.62           C  
ATOM   3130  HA  ALA A 192      -2.851 -43.583  -8.436  1.00 73.62           H  
ATOM   3131  C   ALA A 192      -4.818 -44.373  -8.176  1.00 73.62           C  
ATOM   3132  CB  ALA A 192      -2.671 -45.302  -7.168  1.00 73.62           C  
ATOM   3133  HB1 ALA A 192      -3.215 -45.789  -6.358  1.00 73.62           H  
ATOM   3134  HB2 ALA A 192      -2.585 -45.995  -8.004  1.00 73.62           H  
ATOM   3135  HB3 ALA A 192      -1.671 -45.037  -6.825  1.00 73.62           H  
ATOM   3136  O   ALA A 192      -4.977 -44.534  -9.383  1.00 73.62           O  
ATOM   3137  N   ASN A 193      -5.826 -44.439  -7.296  1.00 80.11           N  
ATOM   3138  H   ASN A 193      -5.615 -44.303  -6.317  1.00 80.11           H  
ATOM   3139  CA  ASN A 193      -7.228 -44.667  -7.641  1.00 80.11           C  
ATOM   3140  HA  ASN A 193      -7.356 -44.603  -8.722  1.00 80.11           H  
ATOM   3141  C   ASN A 193      -8.130 -43.608  -6.967  1.00 80.11           C  
ATOM   3142  CB  ASN A 193      -7.621 -46.098  -7.233  1.00 80.11           C  
ATOM   3143  HB2 ASN A 193      -7.499 -46.222  -6.157  1.00 80.11           H  
ATOM   3144  HB3 ASN A 193      -6.979 -46.815  -7.745  1.00 80.11           H  
ATOM   3145  O   ASN A 193      -8.403 -43.718  -5.772  1.00 80.11           O  
ATOM   3146  CG  ASN A 193      -9.062 -46.407  -7.599  1.00 80.11           C  
ATOM   3147  ND2 ASN A 193      -9.610 -47.485  -7.097  1.00 80.11           N  
ATOM   3148 HD21 ASN A 193      -9.129 -48.006  -6.378  1.00 80.11           H  
ATOM   3149 HD22 ASN A 193     -10.598 -47.593  -7.280  1.00 80.11           H  
ATOM   3150  OD1 ASN A 193      -9.713 -45.683  -8.334  1.00 80.11           O  
ATOM   3151  N   PRO A 194      -8.599 -42.580  -7.696  1.00 77.65           N  
ATOM   3152  CA  PRO A 194      -9.499 -41.552  -7.156  1.00 77.65           C  
ATOM   3153  HA  PRO A 194      -8.986 -41.033  -6.346  1.00 77.65           H  
ATOM   3154  C   PRO A 194     -10.842 -42.089  -6.622  1.00 77.65           C  
ATOM   3155  CB  PRO A 194      -9.724 -40.579  -8.320  1.00 77.65           C  
ATOM   3156  HB2 PRO A 194      -9.834 -39.553  -7.970  1.00 77.65           H  
ATOM   3157  HB3 PRO A 194     -10.602 -40.879  -8.892  1.00 77.65           H  
ATOM   3158  O   PRO A 194     -11.460 -41.465  -5.752  1.00 77.65           O  
ATOM   3159  CG  PRO A 194      -8.479 -40.750  -9.189  1.00 77.65           C  
ATOM   3160  HG2 PRO A 194      -7.657 -40.168  -8.774  1.00 77.65           H  
ATOM   3161  HG3 PRO A 194      -8.666 -40.473 -10.227  1.00 77.65           H  
ATOM   3162  CD  PRO A 194      -8.178 -42.237  -9.046  1.00 77.65           C  
ATOM   3163  HD2 PRO A 194      -7.113 -42.414  -9.199  1.00 77.65           H  
ATOM   3164  HD3 PRO A 194      -8.766 -42.807  -9.765  1.00 77.65           H  
ATOM   3165  N   ASP A 195     -11.278 -43.252  -7.110  1.00 82.01           N  
ATOM   3166  H   ASP A 195     -10.729 -43.720  -7.817  1.00 82.01           H  
ATOM   3167  CA  ASP A 195     -12.555 -43.884  -6.763  1.00 82.01           C  
ATOM   3168  HA  ASP A 195     -13.243 -43.113  -6.417  1.00 82.01           H  
ATOM   3169  C   ASP A 195     -12.439 -44.895  -5.613  1.00 82.01           C  
ATOM   3170  CB  ASP A 195     -13.185 -44.504  -8.020  1.00 82.01           C  
ATOM   3171  HB2 ASP A 195     -12.505 -45.252  -8.430  1.00 82.01           H  
ATOM   3172  HB3 ASP A 195     -14.115 -45.004  -7.749  1.00 82.01           H  
ATOM   3173  O   ASP A 195     -13.395 -45.612  -5.325  1.00 82.01           O  
ATOM   3174  CG  ASP A 195     -13.512 -43.453  -9.081  1.00 82.01           C  
ATOM   3175  OD1 ASP A 195     -13.977 -42.357  -8.689  1.00 82.01           O  
ATOM   3176  OD2 ASP A 195     -13.296 -43.757 -10.276  1.00 82.01           O  
ATOM   3177  N   ASP A 196     -11.288 -44.962  -4.936  1.00 86.40           N  
ATOM   3178  H   ASP A 196     -10.523 -44.359  -5.203  1.00 86.40           H  
ATOM   3179  CA  ASP A 196     -11.123 -45.819  -3.762  1.00 86.40           C  
ATOM   3180  HA  ASP A 196     -11.354 -46.839  -4.069  1.00 86.40           H  
ATOM   3181  C   ASP A 196     -12.074 -45.374  -2.624  1.00 86.40           C  
ATOM   3182  CB  ASP A 196      -9.655 -45.825  -3.314  1.00 86.40           C  
ATOM   3183  HB2 ASP A 196      -9.020 -45.917  -4.196  1.00 86.40           H  
ATOM   3184  HB3 ASP A 196      -9.422 -44.882  -2.820  1.00 86.40           H  
ATOM   3185  O   ASP A 196     -12.005 -44.210  -2.200  1.00 86.40           O  
ATOM   3186  CG  ASP A 196      -9.332 -46.976  -2.358  1.00 86.40           C  
ATOM   3187  OD1 ASP A 196     -10.173 -47.276  -1.480  1.00 86.40           O  
ATOM   3188  OD2 ASP A 196      -8.253 -47.581  -2.542  1.00 86.40           O  
ATOM   3189  N   PRO A 197     -12.944 -46.270  -2.106  1.00 88.61           N  
ATOM   3190  CA  PRO A 197     -13.831 -45.975  -0.978  1.00 88.61           C  
ATOM   3191  HA  PRO A 197     -14.527 -45.192  -1.278  1.00 88.61           H  
ATOM   3192  C   PRO A 197     -13.098 -45.526   0.293  1.00 88.61           C  
ATOM   3193  CB  PRO A 197     -14.608 -47.269  -0.717  1.00 88.61           C  
ATOM   3194  HB2 PRO A 197     -14.084 -47.881   0.018  1.00 88.61           H  
ATOM   3195  HB3 PRO A 197     -15.625 -47.061  -0.384  1.00 88.61           H  
ATOM   3196  O   PRO A 197     -13.691 -44.880   1.155  1.00 88.61           O  
ATOM   3197  CG  PRO A 197     -14.589 -47.979  -2.066  1.00 88.61           C  
ATOM   3198  HG2 PRO A 197     -15.367 -47.565  -2.708  1.00 88.61           H  
ATOM   3199  HG3 PRO A 197     -14.704 -49.058  -1.962  1.00 88.61           H  
ATOM   3200  CD  PRO A 197     -13.220 -47.606  -2.619  1.00 88.61           C  
ATOM   3201  HD2 PRO A 197     -12.466 -48.300  -2.249  1.00 88.61           H  
ATOM   3202  HD3 PRO A 197     -13.256 -47.625  -3.708  1.00 88.61           H  
ATOM   3203  N   ALA A 198     -11.796 -45.815   0.419  1.00 90.57           N  
ATOM   3204  H   ALA A 198     -11.338 -46.346  -0.307  1.00 90.57           H  
ATOM   3205  CA  ALA A 198     -10.967 -45.316   1.516  1.00 90.57           C  
ATOM   3206  HA  ALA A 198     -11.374 -45.690   2.455  1.00 90.57           H  
ATOM   3207  C   ALA A 198     -10.944 -43.777   1.610  1.00 90.57           C  
ATOM   3208  CB  ALA A 198      -9.549 -45.872   1.338  1.00 90.57           C  
ATOM   3209  HB1 ALA A 198      -9.580 -46.960   1.291  1.00 90.57           H  
ATOM   3210  HB2 ALA A 198      -8.927 -45.564   2.178  1.00 90.57           H  
ATOM   3211  HB3 ALA A 198      -9.115 -45.490   0.414  1.00 90.57           H  
ATOM   3212  O   ALA A 198     -10.630 -43.241   2.671  1.00 90.57           O  
ATOM   3213  N   TYR A 199     -11.297 -43.069   0.530  1.00 89.85           N  
ATOM   3214  H   TYR A 199     -11.531 -43.577  -0.311  1.00 89.85           H  
ATOM   3215  CA  TYR A 199     -11.352 -41.608   0.482  1.00 89.85           C  
ATOM   3216  HA  TYR A 199     -10.778 -41.211   1.319  1.00 89.85           H  
ATOM   3217  C   TYR A 199     -12.766 -41.031   0.635  1.00 89.85           C  
ATOM   3218  CB  TYR A 199     -10.688 -41.119  -0.814  1.00 89.85           C  
ATOM   3219  HB2 TYR A 199     -10.631 -40.031  -0.789  1.00 89.85           H  
ATOM   3220  HB3 TYR A 199     -11.328 -41.397  -1.651  1.00 89.85           H  
ATOM   3221  O   TYR A 199     -12.929 -39.820   0.497  1.00 89.85           O  
ATOM   3222  CG  TYR A 199      -9.289 -41.655  -1.058  1.00 89.85           C  
ATOM   3223  CD1 TYR A 199      -8.292 -41.518  -0.070  1.00 89.85           C  
ATOM   3224  HD1 TYR A 199      -8.528 -41.045   0.871  1.00 89.85           H  
ATOM   3225  CD2 TYR A 199      -8.991 -42.306  -2.269  1.00 89.85           C  
ATOM   3226  HD2 TYR A 199      -9.761 -42.451  -3.012  1.00 89.85           H  
ATOM   3227  CE1 TYR A 199      -7.003 -42.039  -0.290  1.00 89.85           C  
ATOM   3228  HE1 TYR A 199      -6.251 -41.954   0.481  1.00 89.85           H  
ATOM   3229  CE2 TYR A 199      -7.700 -42.820  -2.495  1.00 89.85           C  
ATOM   3230  HE2 TYR A 199      -7.476 -43.352  -3.408  1.00 89.85           H  
ATOM   3231  OH  TYR A 199      -5.461 -43.186  -1.734  1.00 89.85           O  
ATOM   3232  HH  TYR A 199      -4.909 -43.121  -0.951  1.00 89.85           H  
ATOM   3233  CZ  TYR A 199      -6.707 -42.697  -1.504  1.00 89.85           C  
ATOM   3234  N   ASP A 200     -13.796 -41.841   0.899  1.00 90.25           N  
ATOM   3235  H   ASP A 200     -13.641 -42.836   0.972  1.00 90.25           H  
ATOM   3236  CA  ASP A 200     -15.184 -41.353   0.970  1.00 90.25           C  
ATOM   3237  HA  ASP A 200     -15.424 -40.837   0.040  1.00 90.25           H  
ATOM   3238  C   ASP A 200     -15.389 -40.323   2.092  1.00 90.25           C  
ATOM   3239  CB  ASP A 200     -16.157 -42.534   1.119  1.00 90.25           C  
ATOM   3240  HB2 ASP A 200     -15.813 -43.191   1.918  1.00 90.25           H  
ATOM   3241  HB3 ASP A 200     -17.131 -42.141   1.408  1.00 90.25           H  
ATOM   3242  O   ASP A 200     -16.070 -39.315   1.893  1.00 90.25           O  
ATOM   3243  CG  ASP A 200     -16.350 -43.340  -0.175  1.00 90.25           C  
ATOM   3244  OD1 ASP A 200     -15.938 -42.850  -1.259  1.00 90.25           O  
ATOM   3245  OD2 ASP A 200     -16.960 -44.429  -0.080  1.00 90.25           O  
ATOM   3246  N   GLU A 201     -14.732 -40.514   3.238  1.00 92.27           N  
ATOM   3247  H   GLU A 201     -14.180 -41.353   3.340  1.00 92.27           H  
ATOM   3248  CA  GLU A 201     -14.771 -39.547   4.340  1.00 92.27           C  
ATOM   3249  HA  GLU A 201     -15.814 -39.295   4.531  1.00 92.27           H  
ATOM   3250  C   GLU A 201     -14.060 -38.236   3.972  1.00 92.27           C  
ATOM   3251  CB  GLU A 201     -14.179 -40.202   5.596  1.00 92.27           C  
ATOM   3252  HB2 GLU A 201     -14.749 -41.101   5.829  1.00 92.27           H  
ATOM   3253  HB3 GLU A 201     -13.154 -40.504   5.383  1.00 92.27           H  
ATOM   3254  O   GLU A 201     -14.599 -37.154   4.204  1.00 92.27           O  
ATOM   3255  CG  GLU A 201     -14.162 -39.296   6.835  1.00 92.27           C  
ATOM   3256  HG2 GLU A 201     -13.534 -38.428   6.630  1.00 92.27           H  
ATOM   3257  HG3 GLU A 201     -13.687 -39.852   7.643  1.00 92.27           H  
ATOM   3258  CD  GLU A 201     -15.544 -38.822   7.318  1.00 92.27           C  
ATOM   3259  OE1 GLU A 201     -15.569 -38.047   8.293  1.00 92.27           O  
ATOM   3260  OE2 GLU A 201     -16.606 -39.193   6.764  1.00 92.27           O  
ATOM   3261  N   ASN A 202     -12.901 -38.315   3.307  1.00 91.18           N  
ATOM   3262  H   ASN A 202     -12.495 -39.227   3.153  1.00 91.18           H  
ATOM   3263  CA  ASN A 202     -12.206 -37.145   2.766  1.00 91.18           C  
ATOM   3264  HA  ASN A 202     -11.985 -36.454   3.579  1.00 91.18           H  
ATOM   3265  C   ASN A 202     -13.077 -36.391   1.752  1.00 91.18           C  
ATOM   3266  CB  ASN A 202     -10.892 -37.578   2.098  1.00 91.18           C  
ATOM   3267  HB2 ASN A 202     -11.075 -38.351   1.351  1.00 91.18           H  
ATOM   3268  HB3 ASN A 202     -10.470 -36.716   1.582  1.00 91.18           H  
ATOM   3269  O   ASN A 202     -13.148 -35.166   1.798  1.00 91.18           O  
ATOM   3270  CG  ASN A 202      -9.873 -38.099   3.083  1.00 91.18           C  
ATOM   3271  ND2 ASN A 202      -8.869 -37.313   3.392  1.00 91.18           N  
ATOM   3272 HD21 ASN A 202      -8.214 -37.645   4.085  1.00 91.18           H  
ATOM   3273 HD22 ASN A 202      -8.772 -36.422   2.927  1.00 91.18           H  
ATOM   3274  OD1 ASN A 202      -9.959 -39.217   3.559  1.00 91.18           O  
ATOM   3275  N   LYS A 203     -13.776 -37.109   0.861  1.00 90.84           N  
ATOM   3276  H   LYS A 203     -13.667 -38.113   0.885  1.00 90.84           H  
ATOM   3277  CA  LYS A 203     -14.700 -36.516  -0.119  1.00 90.84           C  
ATOM   3278  HA  LYS A 203     -14.166 -35.763  -0.698  1.00 90.84           H  
ATOM   3279  C   LYS A 203     -15.849 -35.784   0.577  1.00 90.84           C  
ATOM   3280  CB  LYS A 203     -15.248 -37.599  -1.068  1.00 90.84           C  
ATOM   3281  HB2 LYS A 203     -15.633 -38.427  -0.474  1.00 90.84           H  
ATOM   3282  HB3 LYS A 203     -16.082 -37.182  -1.633  1.00 90.84           H  
ATOM   3283  O   LYS A 203     -16.190 -34.681   0.157  1.00 90.84           O  
ATOM   3284  CG  LYS A 203     -14.212 -38.131  -2.073  1.00 90.84           C  
ATOM   3285  HG2 LYS A 203     -13.982 -37.351  -2.799  1.00 90.84           H  
ATOM   3286  HG3 LYS A 203     -13.291 -38.393  -1.552  1.00 90.84           H  
ATOM   3287  CD  LYS A 203     -14.748 -39.374  -2.804  1.00 90.84           C  
ATOM   3288  HD2 LYS A 203     -15.622 -39.107  -3.398  1.00 90.84           H  
ATOM   3289  HD3 LYS A 203     -15.042 -40.119  -2.064  1.00 90.84           H  
ATOM   3290  CE  LYS A 203     -13.666 -39.983  -3.707  1.00 90.84           C  
ATOM   3291  HE2 LYS A 203     -12.760 -40.102  -3.112  1.00 90.84           H  
ATOM   3292  HE3 LYS A 203     -13.447 -39.296  -4.524  1.00 90.84           H  
ATOM   3293  NZ  LYS A 203     -14.056 -41.310  -4.248  1.00 90.84           N  
ATOM   3294  HZ1 LYS A 203     -13.285 -41.693  -4.776  1.00 90.84           H  
ATOM   3295  HZ2 LYS A 203     -14.269 -41.952  -3.498  1.00 90.84           H  
ATOM   3296  HZ3 LYS A 203     -14.862 -41.255  -4.855  1.00 90.84           H  
ATOM   3297  N   ARG A 204     -16.425 -36.363   1.638  1.00 94.32           N  
ATOM   3298  H   ARG A 204     -16.100 -37.281   1.906  1.00 94.32           H  
ATOM   3299  CA  ARG A 204     -17.492 -35.733   2.433  1.00 94.32           C  
ATOM   3300  HA  ARG A 204     -18.291 -35.415   1.763  1.00 94.32           H  
ATOM   3301  C   ARG A 204     -16.996 -34.471   3.139  1.00 94.32           C  
ATOM   3302  CB  ARG A 204     -18.056 -36.757   3.431  1.00 94.32           C  
ATOM   3303  HB2 ARG A 204     -17.285 -37.007   4.160  1.00 94.32           H  
ATOM   3304  HB3 ARG A 204     -18.324 -37.668   2.897  1.00 94.32           H  
ATOM   3305  O   ARG A 204     -17.612 -33.421   2.977  1.00 94.32           O  
ATOM   3306  CG  ARG A 204     -19.304 -36.228   4.158  1.00 94.32           C  
ATOM   3307  HG2 ARG A 204     -19.094 -35.263   4.619  1.00 94.32           H  
ATOM   3308  HG3 ARG A 204     -20.105 -36.092   3.431  1.00 94.32           H  
ATOM   3309  CD  ARG A 204     -19.778 -37.207   5.243  1.00 94.32           C  
ATOM   3310  HD2 ARG A 204     -19.902 -38.197   4.802  1.00 94.32           H  
ATOM   3311  HD3 ARG A 204     -20.748 -36.875   5.612  1.00 94.32           H  
ATOM   3312  NE  ARG A 204     -18.832 -37.294   6.375  1.00 94.32           N  
ATOM   3313  HE  ARG A 204     -18.152 -38.040   6.387  1.00 94.32           H  
ATOM   3314  NH1 ARG A 204     -19.425 -35.351   7.495  1.00 94.32           N  
ATOM   3315 HH11 ARG A 204     -20.032 -35.017   6.760  1.00 94.32           H  
ATOM   3316 HH12 ARG A 204     -19.046 -34.551   7.981  1.00 94.32           H  
ATOM   3317  NH2 ARG A 204     -17.785 -36.557   8.255  1.00 94.32           N  
ATOM   3318 HH21 ARG A 204     -17.568 -35.789   8.874  1.00 94.32           H  
ATOM   3319 HH22 ARG A 204     -17.087 -37.281   8.157  1.00 94.32           H  
ATOM   3320  CZ  ARG A 204     -18.695 -36.413   7.352  1.00 94.32           C  
ATOM   3321  N   GLN A 205     -15.867 -34.557   3.845  1.00 95.39           N  
ATOM   3322  H   GLN A 205     -15.427 -35.461   3.943  1.00 95.39           H  
ATOM   3323  CA  GLN A 205     -15.257 -33.413   4.531  1.00 95.39           C  
ATOM   3324  HA  GLN A 205     -15.978 -33.019   5.248  1.00 95.39           H  
ATOM   3325  C   GLN A 205     -14.910 -32.288   3.550  1.00 95.39           C  
ATOM   3326  CB  GLN A 205     -14.006 -33.887   5.292  1.00 95.39           C  
ATOM   3327  HB2 GLN A 205     -14.289 -34.692   5.969  1.00 95.39           H  
ATOM   3328  HB3 GLN A 205     -13.281 -34.283   4.581  1.00 95.39           H  
ATOM   3329  O   GLN A 205     -15.190 -31.129   3.828  1.00 95.39           O  
ATOM   3330  CG  GLN A 205     -13.335 -32.769   6.109  1.00 95.39           C  
ATOM   3331  HG2 GLN A 205     -12.985 -31.981   5.440  1.00 95.39           H  
ATOM   3332  HG3 GLN A 205     -12.462 -33.179   6.617  1.00 95.39           H  
ATOM   3333  CD  GLN A 205     -14.268 -32.181   7.162  1.00 95.39           C  
ATOM   3334  NE2 GLN A 205     -14.597 -30.911   7.097  1.00 95.39           N  
ATOM   3335 HE21 GLN A 205     -14.261 -30.320   6.350  1.00 95.39           H  
ATOM   3336 HE22 GLN A 205     -15.352 -30.611   7.696  1.00 95.39           H  
ATOM   3337  OE1 GLN A 205     -14.720 -32.865   8.066  1.00 95.39           O  
ATOM   3338  N   PHE A 206     -14.382 -32.631   2.372  1.00 94.06           N  
ATOM   3339  H   PHE A 206     -14.114 -33.594   2.224  1.00 94.06           H  
ATOM   3340  CA  PHE A 206     -14.090 -31.666   1.316  1.00 94.06           C  
ATOM   3341  HA  PHE A 206     -13.377 -30.938   1.703  1.00 94.06           H  
ATOM   3342  C   PHE A 206     -15.346 -30.901   0.892  1.00 94.06           C  
ATOM   3343  CB  PHE A 206     -13.462 -32.407   0.131  1.00 94.06           C  
ATOM   3344  HB2 PHE A 206     -14.190 -33.106  -0.281  1.00 94.06           H  
ATOM   3345  HB3 PHE A 206     -12.632 -33.000   0.514  1.00 94.06           H  
ATOM   3346  O   PHE A 206     -15.327 -29.680   0.862  1.00 94.06           O  
ATOM   3347  CG  PHE A 206     -12.933 -31.524  -0.983  1.00 94.06           C  
ATOM   3348  CD1 PHE A 206     -13.486 -31.597  -2.277  1.00 94.06           C  
ATOM   3349  HD1 PHE A 206     -14.334 -32.240  -2.462  1.00 94.06           H  
ATOM   3350  CD2 PHE A 206     -11.868 -30.642  -0.732  1.00 94.06           C  
ATOM   3351  HD2 PHE A 206     -11.449 -30.574   0.261  1.00 94.06           H  
ATOM   3352  CE1 PHE A 206     -12.958 -30.811  -3.319  1.00 94.06           C  
ATOM   3353  HE1 PHE A 206     -13.404 -30.829  -4.303  1.00 94.06           H  
ATOM   3354  CE2 PHE A 206     -11.345 -29.854  -1.772  1.00 94.06           C  
ATOM   3355  HE2 PHE A 206     -10.536 -29.166  -1.578  1.00 94.06           H  
ATOM   3356  CZ  PHE A 206     -11.878 -29.949  -3.067  1.00 94.06           C  
ATOM   3357  HZ  PHE A 206     -11.473 -29.344  -3.865  1.00 94.06           H  
ATOM   3358  N   GLN A 207     -16.464 -31.585   0.633  1.00 94.81           N  
ATOM   3359  H   GLN A 207     -16.454 -32.590   0.737  1.00 94.81           H  
ATOM   3360  CA  GLN A 207     -17.724 -30.915   0.279  1.00 94.81           C  
ATOM   3361  HA  GLN A 207     -17.541 -30.242  -0.559  1.00 94.81           H  
ATOM   3362  C   GLN A 207     -18.272 -30.037   1.416  1.00 94.81           C  
ATOM   3363  CB  GLN A 207     -18.770 -31.961  -0.140  1.00 94.81           C  
ATOM   3364  HB2 GLN A 207     -19.732 -31.465  -0.270  1.00 94.81           H  
ATOM   3365  HB3 GLN A 207     -18.880 -32.701   0.653  1.00 94.81           H  
ATOM   3366  O   GLN A 207     -18.834 -28.972   1.159  1.00 94.81           O  
ATOM   3367  CG  GLN A 207     -18.410 -32.679  -1.451  1.00 94.81           C  
ATOM   3368  HG2 GLN A 207     -17.466 -33.210  -1.329  1.00 94.81           H  
ATOM   3369  HG3 GLN A 207     -19.182 -33.414  -1.677  1.00 94.81           H  
ATOM   3370  CD  GLN A 207     -18.288 -31.730  -2.635  1.00 94.81           C  
ATOM   3371  NE2 GLN A 207     -17.294 -31.896  -3.480  1.00 94.81           N  
ATOM   3372 HE21 GLN A 207     -16.594 -32.606  -3.318  1.00 94.81           H  
ATOM   3373 HE22 GLN A 207     -17.229 -31.195  -4.204  1.00 94.81           H  
ATOM   3374  OE1 GLN A 207     -19.082 -30.832  -2.835  1.00 94.81           O  
ATOM   3375  N   GLU A 208     -18.089 -30.450   2.672  1.00 96.12           N  
ATOM   3376  H   GLU A 208     -17.639 -31.340   2.832  1.00 96.12           H  
ATOM   3377  CA  GLU A 208     -18.455 -29.641   3.840  1.00 96.12           C  
ATOM   3378  HA  GLU A 208     -19.482 -29.296   3.722  1.00 96.12           H  
ATOM   3379  C   GLU A 208     -17.595 -28.380   3.955  1.00 96.12           C  
ATOM   3380  CB  GLU A 208     -18.376 -30.492   5.120  1.00 96.12           C  
ATOM   3381  HB2 GLU A 208     -18.435 -29.840   5.992  1.00 96.12           H  
ATOM   3382  HB3 GLU A 208     -17.435 -31.042   5.150  1.00 96.12           H  
ATOM   3383  O   GLU A 208     -18.134 -27.297   4.183  1.00 96.12           O  
ATOM   3384  CG  GLU A 208     -19.560 -31.464   5.152  1.00 96.12           C  
ATOM   3385  HG2 GLU A 208     -20.478 -30.878   5.201  1.00 96.12           H  
ATOM   3386  HG3 GLU A 208     -19.588 -32.028   4.220  1.00 96.12           H  
ATOM   3387  CD  GLU A 208     -19.560 -32.467   6.309  1.00 96.12           C  
ATOM   3388  OE1 GLU A 208     -20.501 -33.296   6.306  1.00 96.12           O  
ATOM   3389  OE2 GLU A 208     -18.665 -32.473   7.185  1.00 96.12           O  
ATOM   3390  N   ASP A 209     -16.289 -28.493   3.717  1.00 96.04           N  
ATOM   3391  H   ASP A 209     -15.909 -29.415   3.560  1.00 96.04           H  
ATOM   3392  CA  ASP A 209     -15.361 -27.362   3.722  1.00 96.04           C  
ATOM   3393  HA  ASP A 209     -15.454 -26.841   4.675  1.00 96.04           H  
ATOM   3394  C   ASP A 209     -15.703 -26.345   2.623  1.00 96.04           C  
ATOM   3395  CB  ASP A 209     -13.916 -27.880   3.583  1.00 96.04           C  
ATOM   3396  HB2 ASP A 209     -13.841 -28.542   2.721  1.00 96.04           H  
ATOM   3397  HB3 ASP A 209     -13.260 -27.028   3.405  1.00 96.04           H  
ATOM   3398  O   ASP A 209     -15.746 -25.142   2.886  1.00 96.04           O  
ATOM   3399  CG  ASP A 209     -13.419 -28.610   4.837  1.00 96.04           C  
ATOM   3400  OD1 ASP A 209     -13.876 -28.293   5.956  1.00 96.04           O  
ATOM   3401  OD2 ASP A 209     -12.530 -29.481   4.761  1.00 96.04           O  
ATOM   3402  N   ILE A 210     -16.035 -26.821   1.415  1.00 95.32           N  
ATOM   3403  H   ILE A 210     -15.951 -27.817   1.269  1.00 95.32           H  
ATOM   3404  CA  ILE A 210     -16.515 -25.977   0.307  1.00 95.32           C  
ATOM   3405  HA  ILE A 210     -15.756 -25.231   0.074  1.00 95.32           H  
ATOM   3406  C   ILE A 210     -17.774 -25.221   0.714  1.00 95.32           C  
ATOM   3407  CB  ILE A 210     -16.788 -26.820  -0.960  1.00 95.32           C  
ATOM   3408  HB  ILE A 210     -17.477 -27.628  -0.715  1.00 95.32           H  
ATOM   3409  O   ILE A 210     -17.871 -24.012   0.509  1.00 95.32           O  
ATOM   3410  CG1 ILE A 210     -15.463 -27.427  -1.441  1.00 95.32           C  
ATOM   3411 HG12 ILE A 210     -14.763 -26.610  -1.617  1.00 95.32           H  
ATOM   3412 HG13 ILE A 210     -14.983 -27.994  -0.643  1.00 95.32           H  
ATOM   3413  CG2 ILE A 210     -17.426 -25.956  -2.071  1.00 95.32           C  
ATOM   3414 HG21 ILE A 210     -17.599 -26.545  -2.972  1.00 95.32           H  
ATOM   3415 HG22 ILE A 210     -16.779 -25.112  -2.311  1.00 95.32           H  
ATOM   3416 HG23 ILE A 210     -18.398 -25.577  -1.756  1.00 95.32           H  
ATOM   3417  CD1 ILE A 210     -15.577 -28.358  -2.656  1.00 95.32           C  
ATOM   3418 HD11 ILE A 210     -14.593 -28.771  -2.874  1.00 95.32           H  
ATOM   3419 HD12 ILE A 210     -15.918 -27.818  -3.539  1.00 95.32           H  
ATOM   3420 HD13 ILE A 210     -16.266 -29.173  -2.435  1.00 95.32           H  
ATOM   3421  N   LYS A 211     -18.735 -25.924   1.319  1.00 95.92           N  
ATOM   3422  H   LYS A 211     -18.586 -26.913   1.461  1.00 95.92           H  
ATOM   3423  CA  LYS A 211     -19.985 -25.317   1.767  1.00 95.92           C  
ATOM   3424  HA  LYS A 211     -20.456 -24.827   0.915  1.00 95.92           H  
ATOM   3425  C   LYS A 211     -19.732 -24.220   2.803  1.00 95.92           C  
ATOM   3426  CB  LYS A 211     -20.914 -26.420   2.282  1.00 95.92           C  
ATOM   3427  HB2 LYS A 211     -20.476 -26.890   3.163  1.00 95.92           H  
ATOM   3428  HB3 LYS A 211     -21.041 -27.176   1.507  1.00 95.92           H  
ATOM   3429  O   LYS A 211     -20.285 -23.137   2.666  1.00 95.92           O  
ATOM   3430  CG  LYS A 211     -22.279 -25.833   2.642  1.00 95.92           C  
ATOM   3431  HG2 LYS A 211     -22.137 -25.052   3.389  1.00 95.92           H  
ATOM   3432  HG3 LYS A 211     -22.733 -25.395   1.753  1.00 95.92           H  
ATOM   3433  CD  LYS A 211     -23.209 -26.904   3.218  1.00 95.92           C  
ATOM   3434  HD2 LYS A 211     -23.369 -27.679   2.469  1.00 95.92           H  
ATOM   3435  HD3 LYS A 211     -22.751 -27.356   4.098  1.00 95.92           H  
ATOM   3436  CE  LYS A 211     -24.559 -26.280   3.593  1.00 95.92           C  
ATOM   3437  HE2 LYS A 211     -25.228 -27.069   3.935  1.00 95.92           H  
ATOM   3438  HE3 LYS A 211     -24.984 -25.825   2.699  1.00 95.92           H  
ATOM   3439  NZ  LYS A 211     -24.410 -25.244   4.646  1.00 95.92           N  
ATOM   3440  HZ1 LYS A 211     -23.848 -24.475   4.311  1.00 95.92           H  
ATOM   3441  HZ2 LYS A 211     -25.281 -24.790   4.884  1.00 95.92           H  
ATOM   3442  HZ3 LYS A 211     -23.924 -25.571   5.468  1.00 95.92           H  
ATOM   3443  N   VAL A 212     -18.880 -24.467   3.801  1.00 94.93           N  
ATOM   3444  H   VAL A 212     -18.446 -25.379   3.838  1.00 94.93           H  
ATOM   3445  CA  VAL A 212     -18.537 -23.469   4.831  1.00 94.93           C  
ATOM   3446  HA  VAL A 212     -19.455 -23.134   5.313  1.00 94.93           H  
ATOM   3447  C   VAL A 212     -17.889 -22.227   4.217  1.00 94.93           C  
ATOM   3448  CB  VAL A 212     -17.617 -24.088   5.904  1.00 94.93           C  
ATOM   3449  HB  VAL A 212     -16.785 -24.596   5.417  1.00 94.93           H  
ATOM   3450  O   VAL A 212     -18.218 -21.109   4.617  1.00 94.93           O  
ATOM   3451  CG1 VAL A 212     -17.043 -23.044   6.878  1.00 94.93           C  
ATOM   3452 HG11 VAL A 212     -16.497 -23.548   7.675  1.00 94.93           H  
ATOM   3453 HG12 VAL A 212     -17.850 -22.448   7.305  1.00 94.93           H  
ATOM   3454 HG13 VAL A 212     -16.345 -22.391   6.355  1.00 94.93           H  
ATOM   3455  CG2 VAL A 212     -18.391 -25.107   6.751  1.00 94.93           C  
ATOM   3456 HG21 VAL A 212     -17.707 -25.605   7.438  1.00 94.93           H  
ATOM   3457 HG22 VAL A 212     -19.178 -24.605   7.314  1.00 94.93           H  
ATOM   3458 HG23 VAL A 212     -18.843 -25.866   6.113  1.00 94.93           H  
ATOM   3459  N   MET A 213     -16.986 -22.406   3.248  1.00 94.97           N  
ATOM   3460  H   MET A 213     -16.742 -23.346   2.972  1.00 94.97           H  
ATOM   3461  CA  MET A 213     -16.359 -21.283   2.547  1.00 94.97           C  
ATOM   3462  HA  MET A 213     -15.935 -20.605   3.288  1.00 94.97           H  
ATOM   3463  C   MET A 213     -17.379 -20.473   1.742  1.00 94.97           C  
ATOM   3464  CB  MET A 213     -15.228 -21.773   1.637  1.00 94.97           C  
ATOM   3465  HB2 MET A 213     -15.590 -22.580   1.000  1.00 94.97           H  
ATOM   3466  HB3 MET A 213     -14.912 -20.949   0.997  1.00 94.97           H  
ATOM   3467  O   MET A 213     -17.429 -19.250   1.883  1.00 94.97           O  
ATOM   3468  CG  MET A 213     -14.008 -22.245   2.433  1.00 94.97           C  
ATOM   3469  HG2 MET A 213     -13.715 -21.454   3.124  1.00 94.97           H  
ATOM   3470  HG3 MET A 213     -14.269 -23.126   3.021  1.00 94.97           H  
ATOM   3471  SD  MET A 213     -12.570 -22.631   1.400  1.00 94.97           S  
ATOM   3472  CE  MET A 213     -13.171 -24.091   0.511  1.00 94.97           C  
ATOM   3473  HE1 MET A 213     -13.977 -23.806  -0.165  1.00 94.97           H  
ATOM   3474  HE2 MET A 213     -12.354 -24.522  -0.068  1.00 94.97           H  
ATOM   3475  HE3 MET A 213     -13.531 -24.832   1.225  1.00 94.97           H  
ATOM   3476  N   ASN A 214     -18.213 -21.150   0.950  1.00 95.63           N  
ATOM   3477  H   ASN A 214     -18.099 -22.150   0.871  1.00 95.63           H  
ATOM   3478  CA  ASN A 214     -19.230 -20.506   0.123  1.00 95.63           C  
ATOM   3479  HA  ASN A 214     -18.750 -19.758  -0.508  1.00 95.63           H  
ATOM   3480  C   ASN A 214     -20.262 -19.760   0.974  1.00 95.63           C  
ATOM   3481  CB  ASN A 214     -19.899 -21.558  -0.778  1.00 95.63           C  
ATOM   3482  HB2 ASN A 214     -20.230 -22.401  -0.172  1.00 95.63           H  
ATOM   3483  HB3 ASN A 214     -20.776 -21.109  -1.243  1.00 95.63           H  
ATOM   3484  O   ASN A 214     -20.525 -18.595   0.701  1.00 95.63           O  
ATOM   3485  CG  ASN A 214     -18.995 -22.060  -1.888  1.00 95.63           C  
ATOM   3486  ND2 ASN A 214     -19.442 -23.033  -2.646  1.00 95.63           N  
ATOM   3487 HD21 ASN A 214     -18.815 -23.333  -3.379  1.00 95.63           H  
ATOM   3488 HD22 ASN A 214     -20.355 -23.432  -2.481  1.00 95.63           H  
ATOM   3489  OD1 ASN A 214     -17.907 -21.573  -2.131  1.00 95.63           O  
ATOM   3490  N   ASP A 215     -20.770 -20.384   2.043  1.00 96.13           N  
ATOM   3491  H   ASP A 215     -20.525 -21.351   2.196  1.00 96.13           H  
ATOM   3492  CA  ASP A 215     -21.778 -19.787   2.928  1.00 96.13           C  
ATOM   3493  HA  ASP A 215     -22.674 -19.568   2.348  1.00 96.13           H  
ATOM   3494  C   ASP A 215     -21.284 -18.464   3.549  1.00 96.13           C  
ATOM   3495  CB  ASP A 215     -22.142 -20.772   4.062  1.00 96.13           C  
ATOM   3496  HB2 ASP A 215     -21.223 -21.118   4.535  1.00 96.13           H  
ATOM   3497  HB3 ASP A 215     -22.700 -20.219   4.817  1.00 96.13           H  
ATOM   3498  O   ASP A 215     -22.054 -17.509   3.667  1.00 96.13           O  
ATOM   3499  CG  ASP A 215     -22.998 -21.998   3.686  1.00 96.13           C  
ATOM   3500  OD1 ASP A 215     -23.582 -22.071   2.586  1.00 96.13           O  
ATOM   3501  OD2 ASP A 215     -23.157 -22.895   4.557  1.00 96.13           O  
ATOM   3502  N   LEU A 216     -20.004 -18.379   3.944  1.00 93.90           N  
ATOM   3503  H   LEU A 216     -19.404 -19.180   3.806  1.00 93.90           H  
ATOM   3504  CA  LEU A 216     -19.440 -17.135   4.480  1.00 93.90           C  
ATOM   3505  HA  LEU A 216     -20.119 -16.765   5.248  1.00 93.90           H  
ATOM   3506  C   LEU A 216     -19.345 -16.052   3.404  1.00 93.90           C  
ATOM   3507  CB  LEU A 216     -18.056 -17.387   5.108  1.00 93.90           C  
ATOM   3508  HB2 LEU A 216     -18.161 -18.103   5.923  1.00 93.90           H  
ATOM   3509  HB3 LEU A 216     -17.405 -17.828   4.352  1.00 93.90           H  
ATOM   3510  O   LEU A 216     -19.712 -14.906   3.651  1.00 93.90           O  
ATOM   3511  CG  LEU A 216     -17.395 -16.091   5.634  1.00 93.90           C  
ATOM   3512  HG  LEU A 216     -17.297 -15.361   4.830  1.00 93.90           H  
ATOM   3513  CD1 LEU A 216     -18.190 -15.464   6.780  1.00 93.90           C  
ATOM   3514 HD11 LEU A 216     -17.661 -14.580   7.137  1.00 93.90           H  
ATOM   3515 HD12 LEU A 216     -18.315 -16.177   7.595  1.00 93.90           H  
ATOM   3516 HD13 LEU A 216     -19.164 -15.135   6.417  1.00 93.90           H  
ATOM   3517  CD2 LEU A 216     -15.992 -16.378   6.151  1.00 93.90           C  
ATOM   3518 HD21 LEU A 216     -15.366 -16.688   5.315  1.00 93.90           H  
ATOM   3519 HD22 LEU A 216     -15.564 -15.470   6.575  1.00 93.90           H  
ATOM   3520 HD23 LEU A 216     -16.047 -17.158   6.910  1.00 93.90           H  
ATOM   3521  N   VAL A 217     -18.827 -16.401   2.229  1.00 95.30           N  
ATOM   3522  H   VAL A 217     -18.585 -17.369   2.071  1.00 95.30           H  
ATOM   3523  CA  VAL A 217     -18.610 -15.434   1.149  1.00 95.30           C  
ATOM   3524  HA  VAL A 217     -18.101 -14.561   1.557  1.00 95.30           H  
ATOM   3525  C   VAL A 217     -19.936 -14.928   0.585  1.00 95.30           C  
ATOM   3526  CB  VAL A 217     -17.709 -16.051   0.073  1.00 95.30           C  
ATOM   3527  HB  VAL A 217     -18.092 -17.027  -0.224  1.00 95.30           H  
ATOM   3528  O   VAL A 217     -20.092 -13.724   0.392  1.00 95.30           O  
ATOM   3529  CG1 VAL A 217     -17.621 -15.162  -1.161  1.00 95.30           C  
ATOM   3530 HG11 VAL A 217     -18.581 -15.138  -1.677  1.00 95.30           H  
ATOM   3531 HG12 VAL A 217     -16.868 -15.563  -1.839  1.00 95.30           H  
ATOM   3532 HG13 VAL A 217     -17.351 -14.152  -0.853  1.00 95.30           H  
ATOM   3533  CG2 VAL A 217     -16.291 -16.209   0.637  1.00 95.30           C  
ATOM   3534 HG21 VAL A 217     -15.917 -15.249   0.991  1.00 95.30           H  
ATOM   3535 HG22 VAL A 217     -16.292 -16.917   1.466  1.00 95.30           H  
ATOM   3536 HG23 VAL A 217     -15.621 -16.583  -0.138  1.00 95.30           H  
ATOM   3537  N   ASP A 218     -20.918 -15.810   0.412  1.00 96.43           N  
ATOM   3538  H   ASP A 218     -20.729 -16.790   0.569  1.00 96.43           H  
ATOM   3539  CA  ASP A 218     -22.274 -15.435   0.005  1.00 96.43           C  
ATOM   3540  HA  ASP A 218     -22.238 -14.926  -0.958  1.00 96.43           H  
ATOM   3541  C   ASP A 218     -22.912 -14.482   1.016  1.00 96.43           C  
ATOM   3542  CB  ASP A 218     -23.151 -16.687  -0.120  1.00 96.43           C  
ATOM   3543  HB2 ASP A 218     -24.188 -16.375  -0.245  1.00 96.43           H  
ATOM   3544  HB3 ASP A 218     -23.086 -17.270   0.799  1.00 96.43           H  
ATOM   3545  O   ASP A 218     -23.587 -13.528   0.630  1.00 96.43           O  
ATOM   3546  CG  ASP A 218     -22.789 -17.570  -1.311  1.00 96.43           C  
ATOM   3547  OD1 ASP A 218     -22.205 -17.079  -2.301  1.00 96.43           O  
ATOM   3548  OD2 ASP A 218     -23.140 -18.770  -1.293  1.00 96.43           O  
ATOM   3549  N   LYS A 219     -22.655 -14.699   2.312  1.00 94.63           N  
ATOM   3550  H   LYS A 219     -22.118 -15.517   2.562  1.00 94.63           H  
ATOM   3551  CA  LYS A 219     -23.089 -13.780   3.360  1.00 94.63           C  
ATOM   3552  HA  LYS A 219     -24.155 -13.595   3.226  1.00 94.63           H  
ATOM   3553  C   LYS A 219     -22.415 -12.410   3.233  1.00 94.63           C  
ATOM   3554  CB  LYS A 219     -22.881 -14.427   4.733  1.00 94.63           C  
ATOM   3555  HB2 LYS A 219     -21.821 -14.608   4.910  1.00 94.63           H  
ATOM   3556  HB3 LYS A 219     -23.415 -15.377   4.769  1.00 94.63           H  
ATOM   3557  O   LYS A 219     -23.122 -11.414   3.279  1.00 94.63           O  
ATOM   3558  CG  LYS A 219     -23.422 -13.500   5.819  1.00 94.63           C  
ATOM   3559  HG2 LYS A 219     -24.485 -13.326   5.653  1.00 94.63           H  
ATOM   3560  HG3 LYS A 219     -22.894 -12.547   5.765  1.00 94.63           H  
ATOM   3561  CD  LYS A 219     -23.207 -14.070   7.216  1.00 94.63           C  
ATOM   3562  HD2 LYS A 219     -23.778 -14.991   7.337  1.00 94.63           H  
ATOM   3563  HD3 LYS A 219     -22.144 -14.253   7.370  1.00 94.63           H  
ATOM   3564  CE  LYS A 219     -23.706 -12.984   8.168  1.00 94.63           C  
ATOM   3565  HE2 LYS A 219     -24.773 -12.835   8.007  1.00 94.63           H  
ATOM   3566  HE3 LYS A 219     -23.229 -12.044   7.890  1.00 94.63           H  
ATOM   3567  NZ  LYS A 219     -23.412 -13.313   9.578  1.00 94.63           N  
ATOM   3568  HZ1 LYS A 219     -23.874 -14.170   9.845  1.00 94.63           H  
ATOM   3569  HZ2 LYS A 219     -23.734 -12.546  10.151  1.00 94.63           H  
ATOM   3570  HZ3 LYS A 219     -22.412 -13.392   9.692  1.00 94.63           H  
ATOM   3571  N   ILE A 220     -21.098 -12.343   3.018  1.00 93.23           N  
ATOM   3572  H   ILE A 220     -20.582 -13.211   2.978  1.00 93.23           H  
ATOM   3573  CA  ILE A 220     -20.375 -11.070   2.816  1.00 93.23           C  
ATOM   3574  HA  ILE A 220     -20.525 -10.439   3.692  1.00 93.23           H  
ATOM   3575  C   ILE A 220     -20.953 -10.297   1.617  1.00 93.23           C  
ATOM   3576  CB  ILE A 220     -18.854 -11.329   2.656  1.00 93.23           C  
ATOM   3577  HB  ILE A 220     -18.713 -12.103   1.901  1.00 93.23           H  
ATOM   3578  O   ILE A 220     -21.204  -9.096   1.714  1.00 93.23           O  
ATOM   3579  CG1 ILE A 220     -18.243 -11.823   3.988  1.00 93.23           C  
ATOM   3580 HG12 ILE A 220     -18.862 -12.619   4.402  1.00 93.23           H  
ATOM   3581 HG13 ILE A 220     -18.245 -11.004   4.707  1.00 93.23           H  
ATOM   3582  CG2 ILE A 220     -18.109 -10.068   2.179  1.00 93.23           C  
ATOM   3583 HG21 ILE A 220     -17.039 -10.258   2.088  1.00 93.23           H  
ATOM   3584 HG22 ILE A 220     -18.267  -9.246   2.877  1.00 93.23           H  
ATOM   3585 HG23 ILE A 220     -18.464  -9.768   1.193  1.00 93.23           H  
ATOM   3586  CD1 ILE A 220     -16.814 -12.372   3.860  1.00 93.23           C  
ATOM   3587 HD11 ILE A 220     -16.779 -13.143   3.090  1.00 93.23           H  
ATOM   3588 HD12 ILE A 220     -16.514 -12.810   4.812  1.00 93.23           H  
ATOM   3589 HD13 ILE A 220     -16.113 -11.575   3.615  1.00 93.23           H  
ATOM   3590  N   ILE A 221     -21.216 -10.985   0.500  1.00 93.98           N  
ATOM   3591  H   ILE A 221     -20.975 -11.966   0.480  1.00 93.98           H  
ATOM   3592  CA  ILE A 221     -21.837 -10.387  -0.692  1.00 93.98           C  
ATOM   3593  HA  ILE A 221     -21.243  -9.526  -1.000  1.00 93.98           H  
ATOM   3594  C   ILE A 221     -23.246  -9.871  -0.367  1.00 93.98           C  
ATOM   3595  CB  ILE A 221     -21.865 -11.410  -1.855  1.00 93.98           C  
ATOM   3596  HB  ILE A 221     -22.337 -12.324  -1.493  1.00 93.98           H  
ATOM   3597  O   ILE A 221     -23.599  -8.752  -0.748  1.00 93.98           O  
ATOM   3598  CG1 ILE A 221     -20.435 -11.754  -2.333  1.00 93.98           C  
ATOM   3599 HG12 ILE A 221     -20.008 -10.896  -2.853  1.00 93.98           H  
ATOM   3600 HG13 ILE A 221     -19.799 -11.967  -1.474  1.00 93.98           H  
ATOM   3601  CG2 ILE A 221     -22.697 -10.881  -3.042  1.00 93.98           C  
ATOM   3602 HG21 ILE A 221     -22.691 -11.594  -3.866  1.00 93.98           H  
ATOM   3603 HG22 ILE A 221     -23.739 -10.745  -2.750  1.00 93.98           H  
ATOM   3604 HG23 ILE A 221     -22.286  -9.930  -3.381  1.00 93.98           H  
ATOM   3605  CD1 ILE A 221     -20.385 -12.978  -3.258  1.00 93.98           C  
ATOM   3606 HD11 ILE A 221     -20.883 -13.824  -2.785  1.00 93.98           H  
ATOM   3607 HD12 ILE A 221     -20.860 -12.763  -4.216  1.00 93.98           H  
ATOM   3608 HD13 ILE A 221     -19.347 -13.250  -3.451  1.00 93.98           H  
ATOM   3609  N   ALA A 222     -24.061 -10.675   0.321  1.00 93.99           N  
ATOM   3610  H   ALA A 222     -23.723 -11.586   0.599  1.00 93.99           H  
ATOM   3611  CA  ALA A 222     -25.428 -10.314   0.680  1.00 93.99           C  
ATOM   3612  HA  ALA A 222     -25.957 -10.020  -0.226  1.00 93.99           H  
ATOM   3613  C   ALA A 222     -25.478  -9.119   1.644  1.00 93.99           C  
ATOM   3614  CB  ALA A 222     -26.126 -11.544   1.270  1.00 93.99           C  
ATOM   3615  HB1 ALA A 222     -27.160 -11.295   1.510  1.00 93.99           H  
ATOM   3616  HB2 ALA A 222     -25.616 -11.859   2.180  1.00 93.99           H  
ATOM   3617  HB3 ALA A 222     -26.109 -12.361   0.548  1.00 93.99           H  
ATOM   3618  O   ALA A 222     -26.269  -8.203   1.418  1.00 93.99           O  
ATOM   3619  N   ASP A 223     -24.615  -9.103   2.662  1.00 91.30           N  
ATOM   3620  H   ASP A 223     -24.023  -9.909   2.801  1.00 91.30           H  
ATOM   3621  CA  ASP A 223     -24.520  -8.032   3.655  1.00 91.30           C  
ATOM   3622  HA  ASP A 223     -25.504  -7.876   4.097  1.00 91.30           H  
ATOM   3623  C   ASP A 223     -24.123  -6.706   2.972  1.00 91.30           C  
ATOM   3624  CB  ASP A 223     -23.557  -8.446   4.797  1.00 91.30           C  
ATOM   3625  HB2 ASP A 223     -23.365  -7.565   5.410  1.00 91.30           H  
ATOM   3626  HB3 ASP A 223     -22.606  -8.758   4.364  1.00 91.30           H  
ATOM   3627  O   ASP A 223     -24.825  -5.707   3.134  1.00 91.30           O  
ATOM   3628  CG  ASP A 223     -24.078  -9.563   5.738  1.00 91.30           C  
ATOM   3629  OD1 ASP A 223     -25.289  -9.890   5.705  1.00 91.30           O  
ATOM   3630  OD2 ASP A 223     -23.279 -10.108   6.547  1.00 91.30           O  
ATOM   3631  N   ARG A 224     -23.111  -6.707   2.084  1.00 89.57           N  
ATOM   3632  H   ARG A 224     -22.566  -7.552   1.994  1.00 89.57           H  
ATOM   3633  CA  ARG A 224     -22.709  -5.513   1.306  1.00 89.57           C  
ATOM   3634  HA  ARG A 224     -22.507  -4.708   2.012  1.00 89.57           H  
ATOM   3635  C   ARG A 224     -23.816  -4.999   0.380  1.00 89.57           C  
ATOM   3636  CB  ARG A 224     -21.422  -5.825   0.519  1.00 89.57           C  
ATOM   3637  HB2 ARG A 224     -20.636  -6.094   1.225  1.00 89.57           H  
ATOM   3638  HB3 ARG A 224     -21.602  -6.689  -0.121  1.00 89.57           H  
ATOM   3639  O   ARG A 224     -24.026  -3.793   0.256  1.00 89.57           O  
ATOM   3640  CG  ARG A 224     -20.920  -4.669  -0.369  1.00 89.57           C  
ATOM   3641  HG2 ARG A 224     -21.676  -4.438  -1.119  1.00 89.57           H  
ATOM   3642  HG3 ARG A 224     -20.033  -5.007  -0.905  1.00 89.57           H  
ATOM   3643  CD  ARG A 224     -20.580  -3.374   0.385  1.00 89.57           C  
ATOM   3644  HD2 ARG A 224     -20.380  -2.587  -0.342  1.00 89.57           H  
ATOM   3645  HD3 ARG A 224     -21.448  -3.060   0.965  1.00 89.57           H  
ATOM   3646  NE  ARG A 224     -19.414  -3.510   1.277  1.00 89.57           N  
ATOM   3647  HE  ARG A 224     -19.553  -3.267   2.247  1.00 89.57           H  
ATOM   3648  NH1 ARG A 224     -17.751  -3.575  -0.333  1.00 89.57           N  
ATOM   3649 HH11 ARG A 224     -18.340  -3.102  -1.003  1.00 89.57           H  
ATOM   3650 HH12 ARG A 224     -16.758  -3.536  -0.516  1.00 89.57           H  
ATOM   3651  NH2 ARG A 224     -17.236  -3.799   1.804  1.00 89.57           N  
ATOM   3652 HH21 ARG A 224     -17.503  -3.693   2.772  1.00 89.57           H  
ATOM   3653 HH22 ARG A 224     -16.278  -3.660   1.516  1.00 89.57           H  
ATOM   3654  CZ  ARG A 224     -18.152  -3.638   0.907  1.00 89.57           C  
ATOM   3655  N   LYS A 225     -24.548  -5.898  -0.285  1.00 90.77           N  
ATOM   3656  H   LYS A 225     -24.317  -6.873  -0.161  1.00 90.77           H  
ATOM   3657  CA  LYS A 225     -25.694  -5.508  -1.126  1.00 90.77           C  
ATOM   3658  HA  LYS A 225     -25.386  -4.713  -1.805  1.00 90.77           H  
ATOM   3659  C   LYS A 225     -26.844  -4.929  -0.306  1.00 90.77           C  
ATOM   3660  CB  LYS A 225     -26.192  -6.709  -1.932  1.00 90.77           C  
ATOM   3661  HB2 LYS A 225     -26.277  -7.579  -1.281  1.00 90.77           H  
ATOM   3662  HB3 LYS A 225     -27.182  -6.477  -2.323  1.00 90.77           H  
ATOM   3663  O   LYS A 225     -27.552  -4.057  -0.803  1.00 90.77           O  
ATOM   3664  CG  LYS A 225     -25.271  -7.025  -3.112  1.00 90.77           C  
ATOM   3665  HG2 LYS A 225     -24.273  -7.285  -2.760  1.00 90.77           H  
ATOM   3666  HG3 LYS A 225     -25.200  -6.148  -3.755  1.00 90.77           H  
ATOM   3667  CD  LYS A 225     -25.866  -8.189  -3.903  1.00 90.77           C  
ATOM   3668  HD2 LYS A 225     -26.877  -7.928  -4.216  1.00 90.77           H  
ATOM   3669  HD3 LYS A 225     -25.897  -9.082  -3.279  1.00 90.77           H  
ATOM   3670  CE  LYS A 225     -25.002  -8.451  -5.131  1.00 90.77           C  
ATOM   3671  HE2 LYS A 225     -24.055  -8.886  -4.810  1.00 90.77           H  
ATOM   3672  HE3 LYS A 225     -24.791  -7.504  -5.627  1.00 90.77           H  
ATOM   3673  NZ  LYS A 225     -25.681  -9.356  -6.071  1.00 90.77           N  
ATOM   3674  HZ1 LYS A 225     -25.846 -10.273  -5.680  1.00 90.77           H  
ATOM   3675  HZ2 LYS A 225     -25.062  -9.627  -6.822  1.00 90.77           H  
ATOM   3676  HZ3 LYS A 225     -26.538  -8.990  -6.460  1.00 90.77           H  
ATOM   3677  N   ALA A 226     -27.049  -5.430   0.912  1.00 89.49           N  
ATOM   3678  H   ALA A 226     -26.440  -6.164   1.243  1.00 89.49           H  
ATOM   3679  CA  ALA A 226     -28.100  -4.964   1.806  1.00 89.49           C  
ATOM   3680  HA  ALA A 226     -29.014  -4.825   1.229  1.00 89.49           H  
ATOM   3681  C   ALA A 226     -27.766  -3.610   2.449  1.00 89.49           C  
ATOM   3682  CB  ALA A 226     -28.358  -6.048   2.859  1.00 89.49           C  
ATOM   3683  HB1 ALA A 226     -28.630  -6.984   2.372  1.00 89.49           H  
ATOM   3684  HB2 ALA A 226     -27.461  -6.206   3.458  1.00 89.49           H  
ATOM   3685  HB3 ALA A 226     -29.170  -5.733   3.515  1.00 89.49           H  
ATOM   3686  O   ALA A 226     -28.676  -2.800   2.617  1.00 89.49           O  
ATOM   3687  N   SER A 227     -26.495  -3.358   2.779  1.00 86.33           N  
ATOM   3688  H   SER A 227     -25.806  -4.091   2.691  1.00 86.33           H  
ATOM   3689  CA  SER A 227     -26.045  -2.083   3.350  1.00 86.33           C  
ATOM   3690  HA  SER A 227     -26.743  -1.778   4.130  1.00 86.33           H  
ATOM   3691  C   SER A 227     -25.990  -0.947   2.329  1.00 86.33           C  
ATOM   3692  CB  SER A 227     -24.669  -2.250   4.000  1.00 86.33           C  
ATOM   3693  HB2 SER A 227     -24.431  -1.319   4.514  1.00 86.33           H  
ATOM   3694  HB3 SER A 227     -24.706  -3.065   4.723  1.00 86.33           H  
ATOM   3695  O   SER A 227     -26.167   0.213   2.683  1.00 86.33           O  
ATOM   3696  OG  SER A 227     -23.644  -2.506   3.059  1.00 86.33           O  
ATOM   3697  HG  SER A 227     -22.838  -2.650   3.560  1.00 86.33           H  
ATOM   3698  N   GLY A 228     -25.735  -1.259   1.053  1.00 77.50           N  
ATOM   3699  H   GLY A 228     -25.490  -2.217   0.849  1.00 77.50           H  
ATOM   3700  CA  GLY A 228     -25.530  -0.244   0.015  1.00 77.50           C  
ATOM   3701  HA2 GLY A 228     -26.354   0.469   0.044  1.00 77.50           H  
ATOM   3702  HA3 GLY A 228     -25.519  -0.735  -0.958  1.00 77.50           H  
ATOM   3703  C   GLY A 228     -24.219   0.539   0.168  1.00 77.50           C  
ATOM   3704  O   GLY A 228     -24.016   1.520  -0.552  1.00 77.50           O  
ATOM   3705  N   GLU A 229     -23.336   0.100   1.072  1.00 75.35           N  
ATOM   3706  H   GLU A 229     -23.580  -0.725   1.601  1.00 75.35           H  
ATOM   3707  CA  GLU A 229     -22.042   0.714   1.365  1.00 75.35           C  
ATOM   3708  HA  GLU A 229     -22.215   1.696   1.807  1.00 75.35           H  
ATOM   3709  C   GLU A 229     -21.216   0.881   0.076  1.00 75.35           C  
ATOM   3710  CB  GLU A 229     -21.314  -0.158   2.403  1.00 75.35           C  
ATOM   3711  HB2 GLU A 229     -21.961  -0.292   3.270  1.00 75.35           H  
ATOM   3712  HB3 GLU A 229     -21.145  -1.135   1.949  1.00 75.35           H  
ATOM   3713  O   GLU A 229     -20.928  -0.085  -0.634  1.00 75.35           O  
ATOM   3714  CG  GLU A 229     -19.971   0.411   2.892  1.00 75.35           C  
ATOM   3715  HG2 GLU A 229     -20.168   1.281   3.518  1.00 75.35           H  
ATOM   3716  HG3 GLU A 229     -19.393   0.745   2.030  1.00 75.35           H  
ATOM   3717  CD  GLU A 229     -19.123  -0.617   3.666  1.00 75.35           C  
ATOM   3718  OE1 GLU A 229     -18.026  -0.235   4.128  1.00 75.35           O  
ATOM   3719  OE2 GLU A 229     -19.477  -1.821   3.697  1.00 75.35           O  
ATOM   3720  N   GLN A 230     -20.840   2.125  -0.233  1.00 70.12           N  
ATOM   3721  H   GLN A 230     -21.119   2.873   0.386  1.00 70.12           H  
ATOM   3722  CA  GLN A 230     -19.968   2.470  -1.359  1.00 70.12           C  
ATOM   3723  HA  GLN A 230     -19.950   1.649  -2.076  1.00 70.12           H  
ATOM   3724  C   GLN A 230     -18.536   2.660  -0.846  1.00 70.12           C  
ATOM   3725  CB  GLN A 230     -20.485   3.726  -2.089  1.00 70.12           C  
ATOM   3726  HB2 GLN A 230     -19.791   3.970  -2.894  1.00 70.12           H  
ATOM   3727  HB3 GLN A 230     -20.492   4.562  -1.391  1.00 70.12           H  
ATOM   3728  O   GLN A 230     -18.106   3.781  -0.573  1.00 70.12           O  
ATOM   3729  CG  GLN A 230     -21.894   3.596  -2.684  1.00 70.12           C  
ATOM   3730  HG2 GLN A 230     -22.169   4.549  -3.136  1.00 70.12           H  
ATOM   3731  HG3 GLN A 230     -22.603   3.404  -1.878  1.00 70.12           H  
ATOM   3732  CD  GLN A 230     -22.021   2.517  -3.753  1.00 70.12           C  
ATOM   3733  NE2 GLN A 230     -23.030   1.680  -3.649  1.00 70.12           N  
ATOM   3734 HE21 GLN A 230     -23.541   1.669  -2.778  1.00 70.12           H  
ATOM   3735 HE22 GLN A 230     -23.091   0.927  -4.320  1.00 70.12           H  
ATOM   3736  OE1 GLN A 230     -21.254   2.421  -4.700  1.00 70.12           O  
ATOM   3737  N   SER A 231     -17.806   1.560  -0.677  1.00 70.61           N  
ATOM   3738  H   SER A 231     -18.231   0.662  -0.861  1.00 70.61           H  
ATOM   3739  CA  SER A 231     -16.372   1.567  -0.358  1.00 70.61           C  
ATOM   3740  HA  SER A 231     -16.120   2.496   0.153  1.00 70.61           H  
ATOM   3741  C   SER A 231     -15.519   1.479  -1.632  1.00 70.61           C  
ATOM   3742  CB  SER A 231     -16.049   0.414   0.596  1.00 70.61           C  
ATOM   3743  HB2 SER A 231     -16.641   0.504   1.507  1.00 70.61           H  
ATOM   3744  HB3 SER A 231     -14.990   0.433   0.852  1.00 70.61           H  
ATOM   3745  O   SER A 231     -15.980   0.990  -2.657  1.00 70.61           O  
ATOM   3746  OG  SER A 231     -16.358  -0.798  -0.053  1.00 70.61           O  
ATOM   3747  HG  SER A 231     -15.872  -1.509   0.373  1.00 70.61           H  
ATOM   3748  N   ASP A 232     -14.257   1.904  -1.589  1.00 71.88           N  
ATOM   3749  H   ASP A 232     -13.901   2.298  -0.729  1.00 71.88           H  
ATOM   3750  CA  ASP A 232     -13.309   1.752  -2.711  1.00 71.88           C  
ATOM   3751  HA  ASP A 232     -13.878   1.661  -3.637  1.00 71.88           H  
ATOM   3752  C   ASP A 232     -12.495   0.442  -2.578  1.00 71.88           C  
ATOM   3753  CB  ASP A 232     -12.462   3.036  -2.837  1.00 71.88           C  
ATOM   3754  HB2 ASP A 232     -13.114   3.894  -2.678  1.00 71.88           H  
ATOM   3755  HB3 ASP A 232     -11.710   3.050  -2.047  1.00 71.88           H  
ATOM   3756  O   ASP A 232     -11.266   0.447  -2.609  1.00 71.88           O  
ATOM   3757  CG  ASP A 232     -11.786   3.234  -4.206  1.00 71.88           C  
ATOM   3758  OD1 ASP A 232     -12.357   2.789  -5.229  1.00 71.88           O  
ATOM   3759  OD2 ASP A 232     -10.760   3.955  -4.242  1.00 71.88           O  
ATOM   3760  N   ASP A 233     -13.176  -0.686  -2.319  1.00 85.49           N  
ATOM   3761  H   ASP A 233     -14.183  -0.633  -2.358  1.00 85.49           H  
ATOM   3762  CA  ASP A 233     -12.575  -2.018  -2.117  1.00 85.49           C  
ATOM   3763  HA  ASP A 233     -11.492  -1.898  -2.096  1.00 85.49           H  
ATOM   3764  C   ASP A 233     -12.856  -3.002  -3.273  1.00 85.49           C  
ATOM   3765  CB  ASP A 233     -12.947  -2.593  -0.734  1.00 85.49           C  
ATOM   3766  HB2 ASP A 233     -12.345  -3.484  -0.558  1.00 85.49           H  
ATOM   3767  HB3 ASP A 233     -12.670  -1.863   0.027  1.00 85.49           H  
ATOM   3768  O   ASP A 233     -13.663  -2.738  -4.171  1.00 85.49           O  
ATOM   3769  CG  ASP A 233     -14.416  -2.983  -0.537  1.00 85.49           C  
ATOM   3770  OD1 ASP A 233     -15.118  -3.357  -1.499  1.00 85.49           O  
ATOM   3771  OD2 ASP A 233     -14.910  -2.915   0.612  1.00 85.49           O  
ATOM   3772  N   LEU A 234     -12.172  -4.158  -3.268  1.00 89.25           N  
ATOM   3773  H   LEU A 234     -11.580  -4.350  -2.473  1.00 89.25           H  
ATOM   3774  CA  LEU A 234     -12.303  -5.176  -4.323  1.00 89.25           C  
ATOM   3775  HA  LEU A 234     -12.011  -4.727  -5.273  1.00 89.25           H  
ATOM   3776  C   LEU A 234     -13.755  -5.640  -4.500  1.00 89.25           C  
ATOM   3777  CB  LEU A 234     -11.407  -6.404  -4.032  1.00 89.25           C  
ATOM   3778  HB2 LEU A 234     -11.665  -6.800  -3.050  1.00 89.25           H  
ATOM   3779  HB3 LEU A 234     -11.645  -7.181  -4.759  1.00 89.25           H  
ATOM   3780  O   LEU A 234     -14.191  -5.857  -5.633  1.00 89.25           O  
ATOM   3781  CG  LEU A 234      -9.891  -6.156  -4.085  1.00 89.25           C  
ATOM   3782  HG  LEU A 234      -9.637  -5.296  -3.466  1.00 89.25           H  
ATOM   3783  CD1 LEU A 234      -9.129  -7.382  -3.571  1.00 89.25           C  
ATOM   3784 HD11 LEU A 234      -9.421  -7.599  -2.544  1.00 89.25           H  
ATOM   3785 HD12 LEU A 234      -8.058  -7.178  -3.591  1.00 89.25           H  
ATOM   3786 HD13 LEU A 234      -9.346  -8.252  -4.192  1.00 89.25           H  
ATOM   3787  CD2 LEU A 234      -9.416  -5.916  -5.516  1.00 89.25           C  
ATOM   3788 HD21 LEU A 234      -9.474  -6.839  -6.093  1.00 89.25           H  
ATOM   3789 HD22 LEU A 234      -8.385  -5.562  -5.500  1.00 89.25           H  
ATOM   3790 HD23 LEU A 234     -10.041  -5.162  -5.994  1.00 89.25           H  
ATOM   3791  N   LEU A 235     -14.512  -5.786  -3.409  1.00 92.80           N  
ATOM   3792  H   LEU A 235     -14.121  -5.523  -2.516  1.00 92.80           H  
ATOM   3793  CA  LEU A 235     -15.910  -6.205  -3.466  1.00 92.80           C  
ATOM   3794  HA  LEU A 235     -15.956  -7.126  -4.047  1.00 92.80           H  
ATOM   3795  C   LEU A 235     -16.785  -5.177  -4.187  1.00 92.80           C  
ATOM   3796  CB  LEU A 235     -16.415  -6.493  -2.045  1.00 92.80           C  
ATOM   3797  HB2 LEU A 235     -16.322  -5.592  -1.439  1.00 92.80           H  
ATOM   3798  HB3 LEU A 235     -15.771  -7.251  -1.598  1.00 92.80           H  
ATOM   3799  O   LEU A 235     -17.559  -5.556  -5.066  1.00 92.80           O  
ATOM   3800  CG  LEU A 235     -17.869  -6.985  -1.967  1.00 92.80           C  
ATOM   3801  HG  LEU A 235     -18.543  -6.187  -2.278  1.00 92.80           H  
ATOM   3802  CD1 LEU A 235     -18.107  -8.215  -2.843  1.00 92.80           C  
ATOM   3803 HD11 LEU A 235     -17.336  -8.952  -2.618  1.00 92.80           H  
ATOM   3804 HD12 LEU A 235     -19.094  -8.631  -2.640  1.00 92.80           H  
ATOM   3805 HD13 LEU A 235     -18.058  -7.944  -3.898  1.00 92.80           H  
ATOM   3806  CD2 LEU A 235     -18.189  -7.371  -0.525  1.00 92.80           C  
ATOM   3807 HD21 LEU A 235     -17.515  -8.159  -0.190  1.00 92.80           H  
ATOM   3808 HD22 LEU A 235     -18.059  -6.505   0.125  1.00 92.80           H  
ATOM   3809 HD23 LEU A 235     -19.221  -7.714  -0.443  1.00 92.80           H  
ATOM   3810  N   THR A 236     -16.636  -3.888  -3.883  1.00 89.38           N  
ATOM   3811  H   THR A 236     -15.997  -3.629  -3.145  1.00 89.38           H  
ATOM   3812  CA  THR A 236     -17.404  -2.831  -4.555  1.00 89.38           C  
ATOM   3813  HA  THR A 236     -18.464  -3.070  -4.466  1.00 89.38           H  
ATOM   3814  C   THR A 236     -17.078  -2.764  -6.046  1.00 89.38           C  
ATOM   3815  CB  THR A 236     -17.184  -1.475  -3.878  1.00 89.38           C  
ATOM   3816  HB  THR A 236     -16.125  -1.218  -3.891  1.00 89.38           H  
ATOM   3817  O   THR A 236     -17.992  -2.653  -6.867  1.00 89.38           O  
ATOM   3818  CG2 THR A 236     -18.015  -0.382  -4.554  1.00 89.38           C  
ATOM   3819 HG21 THR A 236     -17.614  -0.159  -5.543  1.00 89.38           H  
ATOM   3820 HG22 THR A 236     -19.049  -0.721  -4.628  1.00 89.38           H  
ATOM   3821 HG23 THR A 236     -18.001   0.531  -3.960  1.00 89.38           H  
ATOM   3822  OG1 THR A 236     -17.648  -1.572  -2.550  1.00 89.38           O  
ATOM   3823  HG1 THR A 236     -17.048  -1.058  -2.005  1.00 89.38           H  
ATOM   3824  N   HIS A 237     -15.808  -2.922  -6.433  1.00 86.84           N  
ATOM   3825  H   HIS A 237     -15.087  -2.977  -5.728  1.00 86.84           H  
ATOM   3826  CA  HIS A 237     -15.438  -2.992  -7.849  1.00 86.84           C  
ATOM   3827  HA  HIS A 237     -15.831  -2.109  -8.352  1.00 86.84           H  
ATOM   3828  C   HIS A 237     -16.037  -4.211  -8.559  1.00 86.84           C  
ATOM   3829  CB  HIS A 237     -13.918  -2.989  -8.001  1.00 86.84           C  
ATOM   3830  HB2 HIS A 237     -13.496  -3.820  -7.436  1.00 86.84           H  
ATOM   3831  HB3 HIS A 237     -13.666  -3.138  -9.051  1.00 86.84           H  
ATOM   3832  O   HIS A 237     -16.480  -4.086  -9.697  1.00 86.84           O  
ATOM   3833  CG  HIS A 237     -13.279  -1.705  -7.550  1.00 86.84           C  
ATOM   3834  CD2 HIS A 237     -12.331  -1.591  -6.576  1.00 86.84           C  
ATOM   3835  HD2 HIS A 237     -11.942  -2.396  -5.970  1.00 86.84           H  
ATOM   3836  ND1 HIS A 237     -13.480  -0.444  -8.070  1.00 86.84           N  
ATOM   3837  HD1 HIS A 237     -14.176  -0.177  -8.751  1.00 86.84           H  
ATOM   3838  CE1 HIS A 237     -12.648   0.400  -7.430  1.00 86.84           C  
ATOM   3839  HE1 HIS A 237     -12.596   1.470  -7.564  1.00 86.84           H  
ATOM   3840  NE2 HIS A 237     -11.877  -0.279  -6.571  1.00 86.84           N  
ATOM   3841  N   MET A 238     -16.116  -5.370  -7.901  1.00 93.33           N  
ATOM   3842  H   MET A 238     -15.715  -5.428  -6.976  1.00 93.33           H  
ATOM   3843  CA  MET A 238     -16.757  -6.560  -8.472  1.00 93.33           C  
ATOM   3844  HA  MET A 238     -16.377  -6.717  -9.482  1.00 93.33           H  
ATOM   3845  C   MET A 238     -18.278  -6.427  -8.596  1.00 93.33           C  
ATOM   3846  CB  MET A 238     -16.412  -7.785  -7.624  1.00 93.33           C  
ATOM   3847  HB2 MET A 238     -17.059  -8.611  -7.919  1.00 93.33           H  
ATOM   3848  HB3 MET A 238     -16.579  -7.574  -6.568  1.00 93.33           H  
ATOM   3849  O   MET A 238     -18.848  -6.906  -9.574  1.00 93.33           O  
ATOM   3850  CG  MET A 238     -14.968  -8.209  -7.854  1.00 93.33           C  
ATOM   3851  HG2 MET A 238     -14.320  -7.409  -7.497  1.00 93.33           H  
ATOM   3852  HG3 MET A 238     -14.807  -8.323  -8.926  1.00 93.33           H  
ATOM   3853  SD  MET A 238     -14.490  -9.762  -7.059  1.00 93.33           S  
ATOM   3854  CE  MET A 238     -14.518  -9.294  -5.311  1.00 93.33           C  
ATOM   3855  HE1 MET A 238     -15.542  -9.084  -5.002  1.00 93.33           H  
ATOM   3856  HE2 MET A 238     -14.124 -10.116  -4.713  1.00 93.33           H  
ATOM   3857  HE3 MET A 238     -13.897  -8.411  -5.156  1.00 93.33           H  
ATOM   3858  N   LEU A 239     -18.929  -5.774  -7.628  1.00 92.93           N  
ATOM   3859  H   LEU A 239     -18.393  -5.453  -6.834  1.00 92.93           H  
ATOM   3860  CA  LEU A 239     -20.381  -5.580  -7.607  1.00 92.93           C  
ATOM   3861  HA  LEU A 239     -20.867  -6.512  -7.897  1.00 92.93           H  
ATOM   3862  C   LEU A 239     -20.855  -4.520  -8.612  1.00 92.93           C  
ATOM   3863  CB  LEU A 239     -20.809  -5.191  -6.179  1.00 92.93           C  
ATOM   3864  HB2 LEU A 239     -20.171  -4.376  -5.838  1.00 92.93           H  
ATOM   3865  HB3 LEU A 239     -21.830  -4.809  -6.210  1.00 92.93           H  
ATOM   3866  O   LEU A 239     -21.887  -4.708  -9.257  1.00 92.93           O  
ATOM   3867  CG  LEU A 239     -20.751  -6.338  -5.154  1.00 92.93           C  
ATOM   3868  HG  LEU A 239     -19.779  -6.829  -5.185  1.00 92.93           H  
ATOM   3869  CD1 LEU A 239     -20.996  -5.785  -3.750  1.00 92.93           C  
ATOM   3870 HD11 LEU A 239     -20.228  -5.046  -3.518  1.00 92.93           H  
ATOM   3871 HD12 LEU A 239     -21.973  -5.306  -3.691  1.00 92.93           H  
ATOM   3872 HD13 LEU A 239     -20.939  -6.589  -3.017  1.00 92.93           H  
ATOM   3873  CD2 LEU A 239     -21.834  -7.381  -5.418  1.00 92.93           C  
ATOM   3874 HD21 LEU A 239     -22.807  -6.891  -5.381  1.00 92.93           H  
ATOM   3875 HD22 LEU A 239     -21.695  -7.840  -6.397  1.00 92.93           H  
ATOM   3876 HD23 LEU A 239     -21.772  -8.159  -4.656  1.00 92.93           H  
ATOM   3877  N   ASN A 240     -20.115  -3.415  -8.743  1.00 89.82           N  
ATOM   3878  H   ASN A 240     -19.310  -3.319  -8.140  1.00 89.82           H  
ATOM   3879  CA  ASN A 240     -20.530  -2.250  -9.534  1.00 89.82           C  
ATOM   3880  HA  ASN A 240     -21.592  -2.330  -9.764  1.00 89.82           H  
ATOM   3881  C   ASN A 240     -19.798  -2.128 -10.880  1.00 89.82           C  
ATOM   3882  CB  ASN A 240     -20.319  -0.987  -8.680  1.00 89.82           C  
ATOM   3883  HB2 ASN A 240     -20.548  -0.106  -9.280  1.00 89.82           H  
ATOM   3884  HB3 ASN A 240     -19.274  -0.926  -8.377  1.00 89.82           H  
ATOM   3885  O   ASN A 240     -20.267  -1.424 -11.781  1.00 89.82           O  
ATOM   3886  CG  ASN A 240     -21.199  -0.932  -7.444  1.00 89.82           C  
ATOM   3887  ND2 ASN A 240     -20.815  -0.145  -6.469  1.00 89.82           N  
ATOM   3888 HD21 ASN A 240     -21.394  -0.080  -5.645  1.00 89.82           H  
ATOM   3889 HD22 ASN A 240     -19.948   0.373  -6.514  1.00 89.82           H  
ATOM   3890  OD1 ASN A 240     -22.253  -1.540  -7.356  1.00 89.82           O  
ATOM   3891  N   GLY A 241     -18.640  -2.774 -11.018  1.00 86.50           N  
ATOM   3892  H   GLY A 241     -18.314  -3.359 -10.263  1.00 86.50           H  
ATOM   3893  CA  GLY A 241     -17.802  -2.704 -12.206  1.00 86.50           C  
ATOM   3894  HA2 GLY A 241     -16.826  -3.139 -11.991  1.00 86.50           H  
ATOM   3895  HA3 GLY A 241     -17.653  -1.657 -12.468  1.00 86.50           H  
ATOM   3896  C   GLY A 241     -18.399  -3.439 -13.403  1.00 86.50           C  
ATOM   3897  O   GLY A 241     -19.117  -4.431 -13.285  1.00 86.50           O  
ATOM   3898  N   LYS A 242     -18.072  -2.938 -14.592  1.00 89.74           N  
ATOM   3899  H   LYS A 242     -17.426  -2.162 -14.614  1.00 89.74           H  
ATOM   3900  CA  LYS A 242     -18.387  -3.572 -15.873  1.00 89.74           C  
ATOM   3901  HA  LYS A 242     -18.762  -4.582 -15.709  1.00 89.74           H  
ATOM   3902  C   LYS A 242     -17.108  -3.688 -16.672  1.00 89.74           C  
ATOM   3903  CB  LYS A 242     -19.436  -2.762 -16.640  1.00 89.74           C  
ATOM   3904  HB2 LYS A 242     -19.550  -3.189 -17.636  1.00 89.74           H  
ATOM   3905  HB3 LYS A 242     -19.092  -1.732 -16.741  1.00 89.74           H  
ATOM   3906  O   LYS A 242     -16.278  -2.782 -16.627  1.00 89.74           O  
ATOM   3907  CG  LYS A 242     -20.790  -2.792 -15.927  1.00 89.74           C  
ATOM   3908  HG2 LYS A 242     -20.689  -2.401 -14.915  1.00 89.74           H  
ATOM   3909  HG3 LYS A 242     -21.144  -3.822 -15.877  1.00 89.74           H  
ATOM   3910  CD  LYS A 242     -21.805  -1.938 -16.685  1.00 89.74           C  
ATOM   3911  HD2 LYS A 242     -21.908  -2.313 -17.703  1.00 89.74           H  
ATOM   3912  HD3 LYS A 242     -21.456  -0.906 -16.711  1.00 89.74           H  
ATOM   3913  CE  LYS A 242     -23.142  -2.023 -15.953  1.00 89.74           C  
ATOM   3914  HE2 LYS A 242     -23.008  -1.639 -14.942  1.00 89.74           H  
ATOM   3915  HE3 LYS A 242     -23.423  -3.073 -15.875  1.00 89.74           H  
ATOM   3916  NZ  LYS A 242     -24.182  -1.258 -16.675  1.00 89.74           N  
ATOM   3917  HZ1 LYS A 242     -25.061  -1.328 -16.182  1.00 89.74           H  
ATOM   3918  HZ2 LYS A 242     -24.282  -1.631 -17.609  1.00 89.74           H  
ATOM   3919  HZ3 LYS A 242     -23.906  -0.288 -16.731  1.00 89.74           H  
ATOM   3920  N   ASP A 243     -16.969  -4.781 -17.409  1.00 87.87           N  
ATOM   3921  H   ASP A 243     -17.691  -5.487 -17.395  1.00 87.87           H  
ATOM   3922  CA  ASP A 243     -15.840  -4.951 -18.312  1.00 87.87           C  
ATOM   3923  HA  ASP A 243     -14.924  -4.908 -17.722  1.00 87.87           H  
ATOM   3924  C   ASP A 243     -15.853  -3.821 -19.364  1.00 87.87           C  
ATOM   3925  CB  ASP A 243     -15.917  -6.345 -18.940  1.00 87.87           C  
ATOM   3926  HB2 ASP A 243     -16.925  -6.498 -19.325  1.00 87.87           H  
ATOM   3927  HB3 ASP A 243     -15.734  -7.091 -18.167  1.00 87.87           H  
ATOM   3928  O   ASP A 243     -16.845  -3.691 -20.085  1.00 87.87           O  
ATOM   3929  CG  ASP A 243     -14.910  -6.543 -20.075  1.00 87.87           C  
ATOM   3930  OD1 ASP A 243     -13.818  -5.934 -20.042  1.00 87.87           O  
ATOM   3931  OD2 ASP A 243     -15.266  -7.282 -21.016  1.00 87.87           O  
ATOM   3932  N   PRO A 244     -14.804  -2.984 -19.468  1.00 75.31           N  
ATOM   3933  CA  PRO A 244     -14.757  -1.872 -20.415  1.00 75.31           C  
ATOM   3934  HA  PRO A 244     -15.593  -1.198 -20.229  1.00 75.31           H  
ATOM   3935  C   PRO A 244     -14.827  -2.317 -21.882  1.00 75.31           C  
ATOM   3936  CB  PRO A 244     -13.440  -1.144 -20.114  1.00 75.31           C  
ATOM   3937  HB2 PRO A 244     -12.979  -0.730 -21.011  1.00 75.31           H  
ATOM   3938  HB3 PRO A 244     -13.624  -0.352 -19.388  1.00 75.31           H  
ATOM   3939  O   PRO A 244     -15.216  -1.517 -22.731  1.00 75.31           O  
ATOM   3940  CG  PRO A 244     -12.565  -2.221 -19.476  1.00 75.31           C  
ATOM   3941  HG2 PRO A 244     -11.795  -1.795 -18.833  1.00 75.31           H  
ATOM   3942  HG3 PRO A 244     -12.122  -2.849 -20.249  1.00 75.31           H  
ATOM   3943  CD  PRO A 244     -13.585  -3.026 -18.682  1.00 75.31           C  
ATOM   3944  HD2 PRO A 244     -13.758  -2.557 -17.713  1.00 75.31           H  
ATOM   3945  HD3 PRO A 244     -13.231  -4.048 -18.550  1.00 75.31           H  
ATOM   3946  N   GLU A 245     -14.475  -3.571 -22.194  1.00 79.07           N  
ATOM   3947  H   GLU A 245     -14.156  -4.189 -21.461  1.00 79.07           H  
ATOM   3948  CA  GLU A 245     -14.564  -4.095 -23.560  1.00 79.07           C  
ATOM   3949  HA  GLU A 245     -14.282  -3.313 -24.265  1.00 79.07           H  
ATOM   3950  C   GLU A 245     -15.983  -4.545 -23.938  1.00 79.07           C  
ATOM   3951  CB  GLU A 245     -13.604  -5.274 -23.748  1.00 79.07           C  
ATOM   3952  HB2 GLU A 245     -13.834  -6.046 -23.013  1.00 79.07           H  
ATOM   3953  HB3 GLU A 245     -13.798  -5.682 -24.740  1.00 79.07           H  
ATOM   3954  O   GLU A 245     -16.448  -4.257 -25.042  1.00 79.07           O  
ATOM   3955  CG  GLU A 245     -12.110  -4.923 -23.656  1.00 79.07           C  
ATOM   3956  HG2 GLU A 245     -11.895  -4.106 -24.345  1.00 79.07           H  
ATOM   3957  HG3 GLU A 245     -11.876  -4.595 -22.643  1.00 79.07           H  
ATOM   3958  CD  GLU A 245     -11.237  -6.136 -24.022  1.00 79.07           C  
ATOM   3959  OE1 GLU A 245      -9.996  -6.107 -23.856  1.00 79.07           O  
ATOM   3960  OE2 GLU A 245     -11.765  -7.172 -24.496  1.00 79.07           O  
ATOM   3961  N   THR A 246     -16.677  -5.266 -23.049  1.00 87.37           N  
ATOM   3962  H   THR A 246     -16.213  -5.525 -22.191  1.00 87.37           H  
ATOM   3963  CA  THR A 246     -17.982  -5.889 -23.356  1.00 87.37           C  
ATOM   3964  HA  THR A 246     -18.151  -5.846 -24.432  1.00 87.37           H  
ATOM   3965  C   THR A 246     -19.185  -5.191 -22.718  1.00 87.37           C  
ATOM   3966  CB  THR A 246     -17.995  -7.375 -22.967  1.00 87.37           C  
ATOM   3967  HB  THR A 246     -18.967  -7.789 -23.232  1.00 87.37           H  
ATOM   3968  O   THR A 246     -20.316  -5.392 -23.159  1.00 87.37           O  
ATOM   3969  CG2 THR A 246     -16.921  -8.196 -23.686  1.00 87.37           C  
ATOM   3970 HG21 THR A 246     -16.995  -9.236 -23.370  1.00 87.37           H  
ATOM   3971 HG22 THR A 246     -17.077  -8.131 -24.763  1.00 87.37           H  
ATOM   3972 HG23 THR A 246     -15.925  -7.821 -23.449  1.00 87.37           H  
ATOM   3973  OG1 THR A 246     -17.819  -7.535 -21.583  1.00 87.37           O  
ATOM   3974  HG1 THR A 246     -16.875  -7.500 -21.413  1.00 87.37           H  
ATOM   3975  N   GLY A 247     -18.972  -4.374 -21.684  1.00 86.94           N  
ATOM   3976  H   GLY A 247     -18.018  -4.233 -21.385  1.00 86.94           H  
ATOM   3977  CA  GLY A 247     -20.017  -3.768 -20.855  1.00 86.94           C  
ATOM   3978  HA2 GLY A 247     -19.560  -2.984 -20.251  1.00 86.94           H  
ATOM   3979  HA3 GLY A 247     -20.769  -3.319 -21.504  1.00 86.94           H  
ATOM   3980  C   GLY A 247     -20.724  -4.745 -19.903  1.00 86.94           C  
ATOM   3981  O   GLY A 247     -21.676  -4.343 -19.227  1.00 86.94           O  
ATOM   3982  N   GLU A 248     -20.296  -6.011 -19.844  1.00 92.41           N  
ATOM   3983  H   GLU A 248     -19.492  -6.273 -20.396  1.00 92.41           H  
ATOM   3984  CA  GLU A 248     -20.883  -7.043 -18.982  1.00 92.41           C  
ATOM   3985  HA  GLU A 248     -21.965  -6.905 -18.987  1.00 92.41           H  
ATOM   3986  C   GLU A 248     -20.362  -6.940 -17.531  1.00 92.41           C  
ATOM   3987  CB  GLU A 248     -20.594  -8.456 -19.526  1.00 92.41           C  
ATOM   3988  HB2 GLU A 248     -20.954  -9.171 -18.785  1.00 92.41           H  
ATOM   3989  HB3 GLU A 248     -19.516  -8.584 -19.621  1.00 92.41           H  
ATOM   3990  O   GLU A 248     -19.161  -6.744 -17.329  1.00 92.41           O  
ATOM   3991  CG  GLU A 248     -21.263  -8.794 -20.872  1.00 92.41           C  
ATOM   3992  HG2 GLU A 248     -20.864  -8.134 -21.643  1.00 92.41           H  
ATOM   3993  HG3 GLU A 248     -22.331  -8.600 -20.782  1.00 92.41           H  
ATOM   3994  CD  GLU A 248     -21.057 -10.267 -21.305  1.00 92.41           C  
ATOM   3995  OE1 GLU A 248     -21.600 -10.649 -22.370  1.00 92.41           O  
ATOM   3996  OE2 GLU A 248     -20.402 -11.054 -20.565  1.00 92.41           O  
ATOM   3997  N   PRO A 249     -21.224  -7.104 -16.508  1.00 94.14           N  
ATOM   3998  CA  PRO A 249     -20.795  -7.260 -15.116  1.00 94.14           C  
ATOM   3999  HA  PRO A 249     -19.965  -6.591 -14.889  1.00 94.14           H  
ATOM   4000  C   PRO A 249     -20.359  -8.707 -14.802  1.00 94.14           C  
ATOM   4001  CB  PRO A 249     -22.018  -6.831 -14.299  1.00 94.14           C  
ATOM   4002  HB2 PRO A 249     -22.032  -7.267 -13.300  1.00 94.14           H  
ATOM   4003  HB3 PRO A 249     -22.048  -5.744 -14.233  1.00 94.14           H  
ATOM   4004  O   PRO A 249     -20.508  -9.620 -15.628  1.00 94.14           O  
ATOM   4005  CG  PRO A 249     -23.183  -7.331 -15.154  1.00 94.14           C  
ATOM   4006  HG2 PRO A 249     -24.095  -6.765 -14.964  1.00 94.14           H  
ATOM   4007  HG3 PRO A 249     -23.344  -8.392 -14.964  1.00 94.14           H  
ATOM   4008  CD  PRO A 249     -22.681  -7.136 -16.587  1.00 94.14           C  
ATOM   4009  HD2 PRO A 249     -23.021  -7.959 -17.216  1.00 94.14           H  
ATOM   4010  HD3 PRO A 249     -23.041  -6.184 -16.977  1.00 94.14           H  
ATOM   4011  N   LEU A 250     -19.851  -8.924 -13.585  1.00 94.15           N  
ATOM   4012  H   LEU A 250     -19.783  -8.141 -12.951  1.00 94.15           H  
ATOM   4013  CA  LEU A 250     -19.722 -10.259 -12.985  1.00 94.15           C  
ATOM   4014  HA  LEU A 250     -19.515 -10.989 -13.767  1.00 94.15           H  
ATOM   4015  C   LEU A 250     -21.043 -10.674 -12.323  1.00 94.15           C  
ATOM   4016  CB  LEU A 250     -18.567 -10.288 -11.966  1.00 94.15           C  
ATOM   4017  HB2 LEU A 250     -18.776  -9.552 -11.190  1.00 94.15           H  
ATOM   4018  HB3 LEU A 250     -18.548 -11.269 -11.492  1.00 94.15           H  
ATOM   4019  O   LEU A 250     -21.773  -9.833 -11.802  1.00 94.15           O  
ATOM   4020  CG  LEU A 250     -17.176 -10.004 -12.555  1.00 94.15           C  
ATOM   4021  HG  LEU A 250     -17.188  -9.012 -13.006  1.00 94.15           H  
ATOM   4022  CD1 LEU A 250     -16.131 -10.000 -11.441  1.00 94.15           C  
ATOM   4023 HD11 LEU A 250     -16.055 -10.993 -10.998  1.00 94.15           H  
ATOM   4024 HD12 LEU A 250     -15.160  -9.700 -11.836  1.00 94.15           H  
ATOM   4025 HD13 LEU A 250     -16.425  -9.288 -10.670  1.00 94.15           H  
ATOM   4026  CD2 LEU A 250     -16.771 -11.026 -13.623  1.00 94.15           C  
ATOM   4027 HD21 LEU A 250     -16.849 -12.035 -13.218  1.00 94.15           H  
ATOM   4028 HD22 LEU A 250     -15.742 -10.840 -13.931  1.00 94.15           H  
ATOM   4029 HD23 LEU A 250     -17.418 -10.928 -14.494  1.00 94.15           H  
ATOM   4030  N   ASP A 251     -21.350 -11.970 -12.346  1.00 94.69           N  
ATOM   4031  H   ASP A 251     -20.675 -12.627 -12.709  1.00 94.69           H  
ATOM   4032  CA  ASP A 251     -22.442 -12.537 -11.551  1.00 94.69           C  
ATOM   4033  HA  ASP A 251     -23.219 -11.780 -11.439  1.00 94.69           H  
ATOM   4034  C   ASP A 251     -21.971 -12.889 -10.132  1.00 94.69           C  
ATOM   4035  CB  ASP A 251     -23.088 -13.728 -12.283  1.00 94.69           C  
ATOM   4036  HB2 ASP A 251     -23.535 -13.359 -13.206  1.00 94.69           H  
ATOM   4037  HB3 ASP A 251     -23.894 -14.127 -11.667  1.00 94.69           H  
ATOM   4038  O   ASP A 251     -20.780 -13.067  -9.882  1.00 94.69           O  
ATOM   4039  CG  ASP A 251     -22.114 -14.865 -12.615  1.00 94.69           C  
ATOM   4040  OD1 ASP A 251     -21.369 -15.283 -11.706  1.00 94.69           O  
ATOM   4041  OD2 ASP A 251     -22.110 -15.298 -13.788  1.00 94.69           O  
ATOM   4042  N   ASP A 252     -22.910 -12.994  -9.189  1.00 94.22           N  
ATOM   4043  H   ASP A 252     -23.851 -12.706  -9.416  1.00 94.22           H  
ATOM   4044  CA  ASP A 252     -22.613 -13.251  -7.771  1.00 94.22           C  
ATOM   4045  HA  ASP A 252     -22.034 -12.419  -7.368  1.00 94.22           H  
ATOM   4046  C   ASP A 252     -21.806 -14.534  -7.552  1.00 94.22           C  
ATOM   4047  CB  ASP A 252     -23.929 -13.372  -6.984  1.00 94.22           C  
ATOM   4048  HB2 ASP A 252     -24.560 -14.130  -7.448  1.00 94.22           H  
ATOM   4049  HB3 ASP A 252     -23.698 -13.701  -5.971  1.00 94.22           H  
ATOM   4050  O   ASP A 252     -20.974 -14.607  -6.647  1.00 94.22           O  
ATOM   4051  CG  ASP A 252     -24.709 -12.066  -6.884  1.00 94.22           C  
ATOM   4052  OD1 ASP A 252     -24.346 -11.063  -7.538  1.00 94.22           O  
ATOM   4053  OD2 ASP A 252     -25.711 -12.010  -6.135  1.00 94.22           O  
ATOM   4054  N   GLU A 253     -22.028 -15.543  -8.397  1.00 95.61           N  
ATOM   4055  H   GLU A 253     -22.588 -15.360  -9.217  1.00 95.61           H  
ATOM   4056  CA  GLU A 253     -21.296 -16.799  -8.332  1.00 95.61           C  
ATOM   4057  HA  GLU A 253     -21.337 -17.158  -7.303  1.00 95.61           H  
ATOM   4058  C   GLU A 253     -19.813 -16.595  -8.664  1.00 95.61           C  
ATOM   4059  CB  GLU A 253     -21.988 -17.831  -9.237  1.00 95.61           C  
ATOM   4060  HB2 GLU A 253     -22.973 -18.048  -8.824  1.00 95.61           H  
ATOM   4061  HB3 GLU A 253     -22.111 -17.422 -10.240  1.00 95.61           H  
ATOM   4062  O   GLU A 253     -18.954 -17.046  -7.901  1.00 95.61           O  
ATOM   4063  CG  GLU A 253     -21.186 -19.133  -9.325  1.00 95.61           C  
ATOM   4064  HG2 GLU A 253     -20.255 -18.915  -9.849  1.00 95.61           H  
ATOM   4065  HG3 GLU A 253     -20.942 -19.465  -8.316  1.00 95.61           H  
ATOM   4066  CD  GLU A 253     -21.899 -20.266 -10.075  1.00 95.61           C  
ATOM   4067  OE1 GLU A 253     -21.454 -21.422  -9.886  1.00 95.61           O  
ATOM   4068  OE2 GLU A 253     -22.879 -20.007 -10.804  1.00 95.61           O  
ATOM   4069  N   ASN A 254     -19.498 -15.870  -9.740  1.00 95.33           N  
ATOM   4070  H   ASN A 254     -20.236 -15.534 -10.341  1.00 95.33           H  
ATOM   4071  CA  ASN A 254     -18.121 -15.539 -10.075  1.00 95.33           C  
ATOM   4072  HA  ASN A 254     -17.543 -16.460 -10.011  1.00 95.33           H  
ATOM   4073  C   ASN A 254     -17.507 -14.562  -9.064  1.00 95.33           C  
ATOM   4074  CB  ASN A 254     -18.025 -15.021 -11.517  1.00 95.33           C  
ATOM   4075  HB2 ASN A 254     -18.578 -15.686 -12.181  1.00 95.33           H  
ATOM   4076  HB3 ASN A 254     -18.461 -14.024 -11.583  1.00 95.33           H  
ATOM   4077  O   ASN A 254     -16.337 -14.719  -8.725  1.00 95.33           O  
ATOM   4078  CG  ASN A 254     -16.571 -14.974 -11.960  1.00 95.33           C  
ATOM   4079  ND2 ASN A 254     -16.010 -16.071 -12.410  1.00 95.33           N  
ATOM   4080 HD21 ASN A 254     -16.500 -16.952 -12.482  1.00 95.33           H  
ATOM   4081 HD22 ASN A 254     -15.021 -16.064 -12.615  1.00 95.33           H  
ATOM   4082  OD1 ASN A 254     -15.881 -13.968 -11.872  1.00 95.33           O  
ATOM   4083  N   ILE A 255     -18.275 -13.615  -8.513  1.00 96.10           N  
ATOM   4084  H   ILE A 255     -19.225 -13.521  -8.843  1.00 96.10           H  
ATOM   4085  CA  ILE A 255     -17.798 -12.735  -7.431  1.00 96.10           C  
ATOM   4086  HA  ILE A 255     -16.918 -12.200  -7.787  1.00 96.10           H  
ATOM   4087  C   ILE A 255     -17.345 -13.573  -6.228  1.00 96.10           C  
ATOM   4088  CB  ILE A 255     -18.866 -11.686  -7.041  1.00 96.10           C  
ATOM   4089  HB  ILE A 255     -19.797 -12.201  -6.804  1.00 96.10           H  
ATOM   4090  O   ILE A 255     -16.235 -13.373  -5.732  1.00 96.10           O  
ATOM   4091  CG1 ILE A 255     -19.110 -10.734  -8.233  1.00 96.10           C  
ATOM   4092 HG12 ILE A 255     -19.417 -11.307  -9.108  1.00 96.10           H  
ATOM   4093 HG13 ILE A 255     -18.173 -10.255  -8.516  1.00 96.10           H  
ATOM   4094  CG2 ILE A 255     -18.431 -10.889  -5.795  1.00 96.10           C  
ATOM   4095 HG21 ILE A 255     -19.195 -10.163  -5.517  1.00 96.10           H  
ATOM   4096 HG22 ILE A 255     -18.302 -11.553  -4.941  1.00 96.10           H  
ATOM   4097 HG23 ILE A 255     -17.493 -10.369  -5.990  1.00 96.10           H  
ATOM   4098  CD1 ILE A 255     -20.182  -9.666  -7.995  1.00 96.10           C  
ATOM   4099 HD11 ILE A 255     -21.090 -10.126  -7.604  1.00 96.10           H  
ATOM   4100 HD12 ILE A 255     -20.415  -9.175  -8.939  1.00 96.10           H  
ATOM   4101 HD13 ILE A 255     -19.813  -8.914  -7.298  1.00 96.10           H  
ATOM   4102  N   ARG A 256     -18.131 -14.574  -5.810  1.00 96.35           N  
ATOM   4103  H   ARG A 256     -19.041 -14.677  -6.237  1.00 96.35           H  
ATOM   4104  CA  ARG A 256     -17.725 -15.524  -4.761  1.00 96.35           C  
ATOM   4105  HA  ARG A 256     -17.530 -14.959  -3.850  1.00 96.35           H  
ATOM   4106  C   ARG A 256     -16.415 -16.232  -5.111  1.00 96.35           C  
ATOM   4107  CB  ARG A 256     -18.877 -16.506  -4.497  1.00 96.35           C  
ATOM   4108  HB2 ARG A 256     -19.314 -16.782  -5.457  1.00 96.35           H  
ATOM   4109  HB3 ARG A 256     -19.649 -15.996  -3.922  1.00 96.35           H  
ATOM   4110  O   ARG A 256     -15.516 -16.298  -4.273  1.00 96.35           O  
ATOM   4111  CG  ARG A 256     -18.455 -17.789  -3.752  1.00 96.35           C  
ATOM   4112  HG2 ARG A 256     -17.730 -18.341  -4.350  1.00 96.35           H  
ATOM   4113  HG3 ARG A 256     -17.995 -17.533  -2.798  1.00 96.35           H  
ATOM   4114  CD  ARG A 256     -19.638 -18.723  -3.496  1.00 96.35           C  
ATOM   4115  HD2 ARG A 256     -20.255 -18.284  -2.713  1.00 96.35           H  
ATOM   4116  HD3 ARG A 256     -19.255 -19.675  -3.128  1.00 96.35           H  
ATOM   4117  NE  ARG A 256     -20.424 -18.952  -4.724  1.00 96.35           N  
ATOM   4118  HE  ARG A 256     -19.958 -18.748  -5.597  1.00 96.35           H  
ATOM   4119  NH1 ARG A 256     -22.410 -19.574  -3.746  1.00 96.35           N  
ATOM   4120 HH11 ARG A 256     -23.411 -19.689  -3.814  1.00 96.35           H  
ATOM   4121 HH12 ARG A 256     -22.153 -19.134  -2.874  1.00 96.35           H  
ATOM   4122  NH2 ARG A 256     -22.273 -19.432  -5.945  1.00 96.35           N  
ATOM   4123 HH21 ARG A 256     -21.723 -19.337  -6.787  1.00 96.35           H  
ATOM   4124 HH22 ARG A 256     -23.245 -19.701  -5.995  1.00 96.35           H  
ATOM   4125  CZ  ARG A 256     -21.692 -19.305  -4.787  1.00 96.35           C  
ATOM   4126  N   TYR A 257     -16.279 -16.720  -6.343  1.00 96.24           N  
ATOM   4127  H   TYR A 257     -17.065 -16.651  -6.973  1.00 96.24           H  
ATOM   4128  CA  TYR A 257     -15.046 -17.353  -6.817  1.00 96.24           C  
ATOM   4129  HA  TYR A 257     -14.807 -18.195  -6.167  1.00 96.24           H  
ATOM   4130  C   TYR A 257     -13.830 -16.424  -6.731  1.00 96.24           C  
ATOM   4131  CB  TYR A 257     -15.260 -17.864  -8.251  1.00 96.24           C  
ATOM   4132  HB2 TYR A 257     -15.599 -17.036  -8.873  1.00 96.24           H  
ATOM   4133  HB3 TYR A 257     -14.298 -18.155  -8.672  1.00 96.24           H  
ATOM   4134  O   TYR A 257     -12.759 -16.859  -6.297  1.00 96.24           O  
ATOM   4135  CG  TYR A 257     -16.252 -19.010  -8.414  1.00 96.24           C  
ATOM   4136  CD1 TYR A 257     -16.505 -19.918  -7.364  1.00 96.24           C  
ATOM   4137  HD1 TYR A 257     -15.975 -19.860  -6.425  1.00 96.24           H  
ATOM   4138  CD2 TYR A 257     -16.944 -19.158  -9.634  1.00 96.24           C  
ATOM   4139  HD2 TYR A 257     -16.743 -18.490 -10.458  1.00 96.24           H  
ATOM   4140  CE1 TYR A 257     -17.470 -20.927  -7.514  1.00 96.24           C  
ATOM   4141  HE1 TYR A 257     -17.674 -21.615  -6.707  1.00 96.24           H  
ATOM   4142  CE2 TYR A 257     -17.933 -20.154  -9.778  1.00 96.24           C  
ATOM   4143  HE2 TYR A 257     -18.495 -20.236 -10.697  1.00 96.24           H  
ATOM   4144  OH  TYR A 257     -19.172 -21.987  -8.774  1.00 96.24           O  
ATOM   4145  HH  TYR A 257     -19.901 -21.782  -9.364  1.00 96.24           H  
ATOM   4146  CZ  TYR A 257     -18.210 -21.030  -8.706  1.00 96.24           C  
ATOM   4147  N   GLN A 258     -13.980 -15.141  -7.071  1.00 95.67           N  
ATOM   4148  H   GLN A 258     -14.876 -14.834  -7.422  1.00 95.67           H  
ATOM   4149  CA  GLN A 258     -12.897 -14.165  -6.933  1.00 95.67           C  
ATOM   4150  HA  GLN A 258     -11.996 -14.583  -7.381  1.00 95.67           H  
ATOM   4151  C   GLN A 258     -12.556 -13.872  -5.467  1.00 95.67           C  
ATOM   4152  CB  GLN A 258     -13.232 -12.851  -7.648  1.00 95.67           C  
ATOM   4153  HB2 GLN A 258     -12.398 -12.166  -7.496  1.00 95.67           H  
ATOM   4154  HB3 GLN A 258     -14.113 -12.430  -7.164  1.00 95.67           H  
ATOM   4155  O   GLN A 258     -11.375 -13.835  -5.127  1.00 95.67           O  
ATOM   4156  CG  GLN A 258     -13.516 -12.918  -9.156  1.00 95.67           C  
ATOM   4157  HG2 GLN A 258     -13.507 -11.903  -9.553  1.00 95.67           H  
ATOM   4158  HG3 GLN A 258     -14.526 -13.296  -9.312  1.00 95.67           H  
ATOM   4159  CD  GLN A 258     -12.548 -13.757  -9.977  1.00 95.67           C  
ATOM   4160  NE2 GLN A 258     -13.009 -14.270 -11.098  1.00 95.67           N  
ATOM   4161 HE21 GLN A 258     -12.410 -14.834 -11.684  1.00 95.67           H  
ATOM   4162 HE22 GLN A 258     -13.977 -14.105 -11.334  1.00 95.67           H  
ATOM   4163  OE1 GLN A 258     -11.384 -13.964  -9.656  1.00 95.67           O  
ATOM   4164  N   ILE A 259     -13.550 -13.723  -4.583  1.00 95.19           N  
ATOM   4165  H   ILE A 259     -14.502 -13.737  -4.922  1.00 95.19           H  
ATOM   4166  CA  ILE A 259     -13.313 -13.486  -3.147  1.00 95.19           C  
ATOM   4167  HA  ILE A 259     -12.720 -12.578  -3.037  1.00 95.19           H  
ATOM   4168  C   ILE A 259     -12.490 -14.632  -2.549  1.00 95.19           C  
ATOM   4169  CB  ILE A 259     -14.643 -13.283  -2.386  1.00 95.19           C  
ATOM   4170  HB  ILE A 259     -15.295 -14.124  -2.625  1.00 95.19           H  
ATOM   4171  O   ILE A 259     -11.449 -14.384  -1.941  1.00 95.19           O  
ATOM   4172  CG1 ILE A 259     -15.337 -11.980  -2.836  1.00 95.19           C  
ATOM   4173 HG12 ILE A 259     -14.785 -11.116  -2.468  1.00 95.19           H  
ATOM   4174 HG13 ILE A 259     -15.344 -11.923  -3.925  1.00 95.19           H  
ATOM   4175  CG2 ILE A 259     -14.416 -13.261  -0.860  1.00 95.19           C  
ATOM   4176 HG21 ILE A 259     -13.697 -12.485  -0.598  1.00 95.19           H  
ATOM   4177 HG22 ILE A 259     -15.347 -13.057  -0.331  1.00 95.19           H  
ATOM   4178 HG23 ILE A 259     -14.049 -14.225  -0.508  1.00 95.19           H  
ATOM   4179  CD1 ILE A 259     -16.785 -11.868  -2.364  1.00 95.19           C  
ATOM   4180 HD11 ILE A 259     -16.840 -11.690  -1.290  1.00 95.19           H  
ATOM   4181 HD12 ILE A 259     -17.271 -11.045  -2.888  1.00 95.19           H  
ATOM   4182 HD13 ILE A 259     -17.320 -12.781  -2.626  1.00 95.19           H  
ATOM   4183  N   ILE A 260     -12.891 -15.889  -2.778  1.00 94.53           N  
ATOM   4184  H   ILE A 260     -13.748 -16.039  -3.292  1.00 94.53           H  
ATOM   4185  CA  ILE A 260     -12.135 -17.048  -2.273  1.00 94.53           C  
ATOM   4186  HA  ILE A 260     -11.984 -16.906  -1.203  1.00 94.53           H  
ATOM   4187  C   ILE A 260     -10.740 -17.101  -2.917  1.00 94.53           C  
ATOM   4188  CB  ILE A 260     -12.910 -18.374  -2.465  1.00 94.53           C  
ATOM   4189  HB  ILE A 260     -13.035 -18.560  -3.532  1.00 94.53           H  
ATOM   4190  O   ILE A 260      -9.754 -17.357  -2.226  1.00 94.53           O  
ATOM   4191  CG1 ILE A 260     -14.301 -18.333  -1.793  1.00 94.53           C  
ATOM   4192 HG12 ILE A 260     -14.175 -18.306  -0.711  1.00 94.53           H  
ATOM   4193 HG13 ILE A 260     -14.824 -17.425  -2.094  1.00 94.53           H  
ATOM   4194  CG2 ILE A 260     -12.099 -19.523  -1.836  1.00 94.53           C  
ATOM   4195 HG21 ILE A 260     -11.135 -19.627  -2.334  1.00 94.53           H  
ATOM   4196 HG22 ILE A 260     -12.628 -20.472  -1.924  1.00 94.53           H  
ATOM   4197 HG23 ILE A 260     -11.921 -19.325  -0.779  1.00 94.53           H  
ATOM   4198  CD1 ILE A 260     -15.219 -19.507  -2.155  1.00 94.53           C  
ATOM   4199 HD11 ILE A 260     -15.321 -19.581  -3.238  1.00 94.53           H  
ATOM   4200 HD12 ILE A 260     -16.204 -19.334  -1.721  1.00 94.53           H  
ATOM   4201 HD13 ILE A 260     -14.832 -20.446  -1.759  1.00 94.53           H  
ATOM   4202  N   THR A 261     -10.626 -16.790  -4.215  1.00 93.78           N  
ATOM   4203  H   THR A 261     -11.468 -16.577  -4.729  1.00 93.78           H  
ATOM   4204  CA  THR A 261      -9.329 -16.706  -4.910  1.00 93.78           C  
ATOM   4205  HA  THR A 261      -8.857 -17.688  -4.883  1.00 93.78           H  
ATOM   4206  C   THR A 261      -8.378 -15.725  -4.219  1.00 93.78           C  
ATOM   4207  CB  THR A 261      -9.499 -16.298  -6.386  1.00 93.78           C  
ATOM   4208  HB  THR A 261     -10.033 -15.350  -6.457  1.00 93.78           H  
ATOM   4209  O   THR A 261      -7.222 -16.071  -3.975  1.00 93.78           O  
ATOM   4210  CG2 THR A 261      -8.168 -16.153  -7.122  1.00 93.78           C  
ATOM   4211 HG21 THR A 261      -8.357 -16.019  -8.187  1.00 93.78           H  
ATOM   4212 HG22 THR A 261      -7.560 -17.043  -6.958  1.00 93.78           H  
ATOM   4213 HG23 THR A 261      -7.635 -15.276  -6.756  1.00 93.78           H  
ATOM   4214  OG1 THR A 261     -10.217 -17.277  -7.098  1.00 93.78           O  
ATOM   4215  HG1 THR A 261     -11.129 -17.228  -6.802  1.00 93.78           H  
ATOM   4216  N   PHE A 262      -8.841 -14.521  -3.879  1.00 93.71           N  
ATOM   4217  H   PHE A 262      -9.797 -14.287  -4.105  1.00 93.71           H  
ATOM   4218  CA  PHE A 262      -8.024 -13.505  -3.211  1.00 93.71           C  
ATOM   4219  HA  PHE A 262      -7.068 -13.423  -3.728  1.00 93.71           H  
ATOM   4220  C   PHE A 262      -7.700 -13.859  -1.758  1.00 93.71           C  
ATOM   4221  CB  PHE A 262      -8.747 -12.160  -3.284  1.00 93.71           C  
ATOM   4222  HB2 PHE A 262      -9.786 -12.347  -3.016  1.00 93.71           H  
ATOM   4223  HB3 PHE A 262      -8.315 -11.475  -2.554  1.00 93.71           H  
ATOM   4224  O   PHE A 262      -6.573 -13.620  -1.329  1.00 93.71           O  
ATOM   4225  CG  PHE A 262      -8.703 -11.486  -4.638  1.00 93.71           C  
ATOM   4226  CD1 PHE A 262      -7.466 -11.220  -5.253  1.00 93.71           C  
ATOM   4227  HD1 PHE A 262      -6.544 -11.480  -4.753  1.00 93.71           H  
ATOM   4228  CD2 PHE A 262      -9.897 -11.099  -5.274  1.00 93.71           C  
ATOM   4229  HD2 PHE A 262     -10.851 -11.280  -4.800  1.00 93.71           H  
ATOM   4230  CE1 PHE A 262      -7.423 -10.606  -6.515  1.00 93.71           C  
ATOM   4231  HE1 PHE A 262      -6.472 -10.396  -6.983  1.00 93.71           H  
ATOM   4232  CE2 PHE A 262      -9.854 -10.469  -6.527  1.00 93.71           C  
ATOM   4233  HE2 PHE A 262     -10.777 -10.163  -6.998  1.00 93.71           H  
ATOM   4234  CZ  PHE A 262      -8.615 -10.225  -7.149  1.00 93.71           C  
ATOM   4235  HZ  PHE A 262      -8.567  -9.727  -8.106  1.00 93.71           H  
ATOM   4236  N   LEU A 263      -8.633 -14.478  -1.027  1.00 92.56           N  
ATOM   4237  H   LEU A 263      -9.551 -14.611  -1.425  1.00 92.56           H  
ATOM   4238  CA  LEU A 263      -8.384 -14.960   0.336  1.00 92.56           C  
ATOM   4239  HA  LEU A 263      -7.985 -14.138   0.931  1.00 92.56           H  
ATOM   4240  C   LEU A 263      -7.322 -16.064   0.382  1.00 92.56           C  
ATOM   4241  CB  LEU A 263      -9.697 -15.455   0.969  1.00 92.56           C  
ATOM   4242  HB2 LEU A 263      -9.460 -15.999   1.883  1.00 92.56           H  
ATOM   4243  HB3 LEU A 263     -10.172 -16.155   0.282  1.00 92.56           H  
ATOM   4244  O   LEU A 263      -6.560 -16.114   1.337  1.00 92.56           O  
ATOM   4245  CG  LEU A 263     -10.691 -14.334   1.320  1.00 92.56           C  
ATOM   4246  HG  LEU A 263     -10.858 -13.708   0.444  1.00 92.56           H  
ATOM   4247  CD1 LEU A 263     -12.034 -14.914   1.752  1.00 92.56           C  
ATOM   4248 HD11 LEU A 263     -12.419 -15.570   0.971  1.00 92.56           H  
ATOM   4249 HD12 LEU A 263     -11.922 -15.467   2.685  1.00 92.56           H  
ATOM   4250 HD13 LEU A 263     -12.747 -14.103   1.901  1.00 92.56           H  
ATOM   4251  CD2 LEU A 263     -10.185 -13.456   2.463  1.00 92.56           C  
ATOM   4252 HD21 LEU A 263     -10.955 -12.740   2.748  1.00 92.56           H  
ATOM   4253 HD22 LEU A 263      -9.918 -14.068   3.325  1.00 92.56           H  
ATOM   4254 HD23 LEU A 263      -9.310 -12.898   2.130  1.00 92.56           H  
ATOM   4255  N   ILE A 264      -7.227 -16.918  -0.642  1.00 90.03           N  
ATOM   4256  H   ILE A 264      -7.943 -16.887  -1.354  1.00 90.03           H  
ATOM   4257  CA  ILE A 264      -6.157 -17.924  -0.744  1.00 90.03           C  
ATOM   4258  HA  ILE A 264      -5.975 -18.350   0.242  1.00 90.03           H  
ATOM   4259  C   ILE A 264      -4.851 -17.264  -1.198  1.00 90.03           C  
ATOM   4260  CB  ILE A 264      -6.580 -19.071  -1.690  1.00 90.03           C  
ATOM   4261  HB  ILE A 264      -6.896 -18.636  -2.638  1.00 90.03           H  
ATOM   4262  O   ILE A 264      -3.819 -17.379  -0.535  1.00 90.03           O  
ATOM   4263  CG1 ILE A 264      -7.765 -19.847  -1.082  1.00 90.03           C  
ATOM   4264 HG12 ILE A 264      -7.405 -20.460  -0.255  1.00 90.03           H  
ATOM   4265 HG13 ILE A 264      -8.507 -19.151  -0.690  1.00 90.03           H  
ATOM   4266  CG2 ILE A 264      -5.411 -20.039  -1.964  1.00 90.03           C  
ATOM   4267 HG21 ILE A 264      -4.609 -19.531  -2.500  1.00 90.03           H  
ATOM   4268 HG22 ILE A 264      -5.740 -20.875  -2.581  1.00 90.03           H  
ATOM   4269 HG23 ILE A 264      -5.014 -20.421  -1.024  1.00 90.03           H  
ATOM   4270  CD1 ILE A 264      -8.482 -20.749  -2.083  1.00 90.03           C  
ATOM   4271 HD11 ILE A 264      -9.419 -21.069  -1.628  1.00 90.03           H  
ATOM   4272 HD12 ILE A 264      -8.703 -20.193  -2.994  1.00 90.03           H  
ATOM   4273 HD13 ILE A 264      -7.877 -21.624  -2.322  1.00 90.03           H  
ATOM   4274  N   ALA A 265      -4.891 -16.565  -2.337  1.00 91.19           N  
ATOM   4275  H   ALA A 265      -5.779 -16.464  -2.809  1.00 91.19           H  
ATOM   4276  CA  ALA A 265      -3.696 -16.065  -3.005  1.00 91.19           C  
ATOM   4277  HA  ALA A 265      -2.976 -16.881  -3.070  1.00 91.19           H  
ATOM   4278  C   ALA A 265      -3.014 -14.928  -2.233  1.00 91.19           C  
ATOM   4279  CB  ALA A 265      -4.066 -15.638  -4.431  1.00 91.19           C  
ATOM   4280  HB1 ALA A 265      -4.510 -16.478  -4.965  1.00 91.19           H  
ATOM   4281  HB2 ALA A 265      -4.779 -14.814  -4.399  1.00 91.19           H  
ATOM   4282  HB3 ALA A 265      -3.168 -15.313  -4.957  1.00 91.19           H  
ATOM   4283  O   ALA A 265      -1.791 -14.938  -2.122  1.00 91.19           O  
ATOM   4284  N   GLY A 266      -3.772 -13.967  -1.695  1.00 88.22           N  
ATOM   4285  H   GLY A 266      -4.777 -14.042  -1.756  1.00 88.22           H  
ATOM   4286  CA  GLY A 266      -3.224 -12.796  -0.996  1.00 88.22           C  
ATOM   4287  HA2 GLY A 266      -4.019 -12.062  -0.867  1.00 88.22           H  
ATOM   4288  HA3 GLY A 266      -2.432 -12.348  -1.597  1.00 88.22           H  
ATOM   4289  C   GLY A 266      -2.652 -13.112   0.388  1.00 88.22           C  
ATOM   4290  O   GLY A 266      -1.736 -12.440   0.847  1.00 88.22           O  
ATOM   4291  N   HIS A 267      -3.149 -14.171   1.020  1.00 90.90           N  
ATOM   4292  H   HIS A 267      -3.902 -14.675   0.574  1.00 90.90           H  
ATOM   4293  CA  HIS A 267      -2.765 -14.590   2.363  1.00 90.90           C  
ATOM   4294  HA  HIS A 267      -2.534 -13.718   2.974  1.00 90.90           H  
ATOM   4295  C   HIS A 267      -1.529 -15.507   2.370  1.00 90.90           C  
ATOM   4296  CB  HIS A 267      -3.991 -15.283   2.947  1.00 90.90           C  
ATOM   4297  HB2 HIS A 267      -4.375 -15.956   2.181  1.00 90.90           H  
ATOM   4298  HB3 HIS A 267      -4.756 -14.546   3.194  1.00 90.90           H  
ATOM   4299  O   HIS A 267      -0.490 -15.184   2.950  1.00 90.90           O  
ATOM   4300  CG  HIS A 267      -3.711 -16.139   4.132  1.00 90.90           C  
ATOM   4301  CD2 HIS A 267      -3.224 -15.737   5.332  1.00 90.90           C  
ATOM   4302  HD2 HIS A 267      -2.975 -14.722   5.605  1.00 90.90           H  
ATOM   4303  ND1 HIS A 267      -3.840 -17.504   4.171  1.00 90.90           N  
ATOM   4304  HD1 HIS A 267      -4.134 -18.093   3.405  1.00 90.90           H  
ATOM   4305  CE1 HIS A 267      -3.485 -17.913   5.392  1.00 90.90           C  
ATOM   4306  HE1 HIS A 267      -3.500 -18.940   5.725  1.00 90.90           H  
ATOM   4307  NE2 HIS A 267      -3.121 -16.866   6.137  1.00 90.90           N  
ATOM   4308  N   GLU A 268      -1.600 -16.671   1.711  1.00 90.66           N  
ATOM   4309  H   GLU A 268      -2.446 -16.913   1.217  1.00 90.66           H  
ATOM   4310  CA  GLU A 268      -0.529 -17.672   1.834  1.00 90.66           C  
ATOM   4311  HA  GLU A 268      -0.309 -17.835   2.889  1.00 90.66           H  
ATOM   4312  C   GLU A 268       0.779 -17.217   1.175  1.00 90.66           C  
ATOM   4313  CB  GLU A 268      -0.950 -19.018   1.240  1.00 90.66           C  
ATOM   4314  HB2 GLU A 268      -0.050 -19.633   1.235  1.00 90.66           H  
ATOM   4315  HB3 GLU A 268      -1.289 -18.890   0.212  1.00 90.66           H  
ATOM   4316  O   GLU A 268       1.870 -17.466   1.690  1.00 90.66           O  
ATOM   4317  CG  GLU A 268      -2.026 -19.740   2.063  1.00 90.66           C  
ATOM   4318  HG2 GLU A 268      -3.003 -19.320   1.825  1.00 90.66           H  
ATOM   4319  HG3 GLU A 268      -1.834 -19.559   3.120  1.00 90.66           H  
ATOM   4320  CD  GLU A 268      -2.033 -21.263   1.835  1.00 90.66           C  
ATOM   4321  OE1 GLU A 268      -2.767 -21.933   2.595  1.00 90.66           O  
ATOM   4322  OE2 GLU A 268      -1.285 -21.762   0.955  1.00 90.66           O  
ATOM   4323  N   THR A 269       0.690 -16.514   0.044  1.00 94.95           N  
ATOM   4324  H   THR A 269      -0.225 -16.280  -0.314  1.00 94.95           H  
ATOM   4325  CA  THR A 269       1.889 -16.124  -0.709  1.00 94.95           C  
ATOM   4326  HA  THR A 269       2.559 -16.983  -0.730  1.00 94.95           H  
ATOM   4327  C   THR A 269       2.664 -14.990  -0.039  1.00 94.95           C  
ATOM   4328  CB  THR A 269       1.582 -15.767  -2.167  1.00 94.95           C  
ATOM   4329  HB  THR A 269       2.529 -15.561  -2.665  1.00 94.95           H  
ATOM   4330  O   THR A 269       3.896 -15.024  -0.044  1.00 94.95           O  
ATOM   4331  CG2 THR A 269       0.895 -16.903  -2.927  1.00 94.95           C  
ATOM   4332 HG21 THR A 269      -0.077 -17.127  -2.488  1.00 94.95           H  
ATOM   4333 HG22 THR A 269       1.522 -17.794  -2.890  1.00 94.95           H  
ATOM   4334 HG23 THR A 269       0.760 -16.608  -3.967  1.00 94.95           H  
ATOM   4335  OG1 THR A 269       0.801 -14.606  -2.264  1.00 94.95           O  
ATOM   4336  HG1 THR A 269      -0.129 -14.819  -2.160  1.00 94.95           H  
ATOM   4337  N   THR A 270       1.981 -14.021   0.580  1.00 96.69           N  
ATOM   4338  H   THR A 270       0.977 -13.987   0.474  1.00 96.69           H  
ATOM   4339  CA  THR A 270       2.632 -12.924   1.312  1.00 96.69           C  
ATOM   4340  HA  THR A 270       3.484 -12.577   0.728  1.00 96.69           H  
ATOM   4341  C   THR A 270       3.155 -13.399   2.668  1.00 96.69           C  
ATOM   4342  CB  THR A 270       1.686 -11.725   1.492  1.00 96.69           C  
ATOM   4343  HB  THR A 270       0.885 -11.989   2.182  1.00 96.69           H  
ATOM   4344  O   THR A 270       4.261 -13.024   3.067  1.00 96.69           O  
ATOM   4345  CG2 THR A 270       2.435 -10.494   2.005  1.00 96.69           C  
ATOM   4346 HG21 THR A 270       1.754  -9.643   2.047  1.00 96.69           H  
ATOM   4347 HG22 THR A 270       3.254 -10.250   1.329  1.00 96.69           H  
ATOM   4348 HG23 THR A 270       2.823 -10.672   3.008  1.00 96.69           H  
ATOM   4349  OG1 THR A 270       1.110 -11.371   0.258  1.00 96.69           O  
ATOM   4350  HG1 THR A 270       0.259 -10.987   0.479  1.00 96.69           H  
ATOM   4351  N   SER A 271       2.425 -14.285   3.358  1.00 95.91           N  
ATOM   4352  H   SER A 271       1.515 -14.553   3.013  1.00 95.91           H  
ATOM   4353  CA  SER A 271       2.877 -14.835   4.644  1.00 95.91           C  
ATOM   4354  HA  SER A 271       3.116 -13.988   5.287  1.00 95.91           H  
ATOM   4355  C   SER A 271       4.143 -15.678   4.508  1.00 95.91           C  
ATOM   4356  CB  SER A 271       1.789 -15.659   5.335  1.00 95.91           C  
ATOM   4357  HB2 SER A 271       2.202 -16.112   6.236  1.00 95.91           H  
ATOM   4358  HB3 SER A 271       0.964 -15.005   5.619  1.00 95.91           H  
ATOM   4359  O   SER A 271       5.074 -15.524   5.306  1.00 95.91           O  
ATOM   4360  OG  SER A 271       1.292 -16.675   4.502  1.00 95.91           O  
ATOM   4361  HG  SER A 271       0.569 -16.280   4.009  1.00 95.91           H  
ATOM   4362  N   GLY A 272       4.224 -16.519   3.470  1.00 96.49           N  
ATOM   4363  H   GLY A 272       3.392 -16.678   2.920  1.00 96.49           H  
ATOM   4364  CA  GLY A 272       5.440 -17.263   3.144  1.00 96.49           C  
ATOM   4365  HA2 GLY A 272       5.250 -17.888   2.272  1.00 96.49           H  
ATOM   4366  HA3 GLY A 272       5.702 -17.915   3.978  1.00 96.49           H  
ATOM   4367  C   GLY A 272       6.628 -16.337   2.854  1.00 96.49           C  
ATOM   4368  O   GLY A 272       7.720 -16.574   3.370  1.00 96.49           O  
ATOM   4369  N   LEU A 273       6.412 -15.236   2.119  1.00 98.19           N  
ATOM   4370  H   LEU A 273       5.483 -15.080   1.755  1.00 98.19           H  
ATOM   4371  CA  LEU A 273       7.454 -14.260   1.785  1.00 98.19           C  
ATOM   4372  HA  LEU A 273       8.283 -14.785   1.310  1.00 98.19           H  
ATOM   4373  C   LEU A 273       8.007 -13.597   3.048  1.00 98.19           C  
ATOM   4374  CB  LEU A 273       6.887 -13.231   0.783  1.00 98.19           C  
ATOM   4375  HB2 LEU A 273       5.918 -12.879   1.138  1.00 98.19           H  
ATOM   4376  HB3 LEU A 273       6.724 -13.736  -0.169  1.00 98.19           H  
ATOM   4377  O   LEU A 273       9.218 -13.613   3.269  1.00 98.19           O  
ATOM   4378  CG  LEU A 273       7.777 -11.993   0.556  1.00 98.19           C  
ATOM   4379  HG  LEU A 273       7.821 -11.411   1.477  1.00 98.19           H  
ATOM   4380  CD1 LEU A 273       9.199 -12.381   0.155  1.00 98.19           C  
ATOM   4381 HD11 LEU A 273       9.691 -11.547  -0.347  1.00 98.19           H  
ATOM   4382 HD12 LEU A 273       9.786 -12.627   1.039  1.00 98.19           H  
ATOM   4383 HD13 LEU A 273       9.175 -13.256  -0.495  1.00 98.19           H  
ATOM   4384  CD2 LEU A 273       7.162 -11.102  -0.523  1.00 98.19           C  
ATOM   4385 HD21 LEU A 273       7.093 -11.646  -1.465  1.00 98.19           H  
ATOM   4386 HD22 LEU A 273       7.771 -10.209  -0.661  1.00 98.19           H  
ATOM   4387 HD23 LEU A 273       6.162 -10.794  -0.215  1.00 98.19           H  
ATOM   4388  N   LEU A 274       7.130 -13.063   3.900  1.00 98.32           N  
ATOM   4389  H   LEU A 274       6.150 -13.087   3.658  1.00 98.32           H  
ATOM   4390  CA  LEU A 274       7.527 -12.445   5.167  1.00 98.32           C  
ATOM   4391  HA  LEU A 274       8.213 -11.622   4.964  1.00 98.32           H  
ATOM   4392  C   LEU A 274       8.276 -13.429   6.078  1.00 98.32           C  
ATOM   4393  CB  LEU A 274       6.267 -11.907   5.863  1.00 98.32           C  
ATOM   4394  HB2 LEU A 274       5.485 -12.664   5.815  1.00 98.32           H  
ATOM   4395  HB3 LEU A 274       6.504 -11.744   6.915  1.00 98.32           H  
ATOM   4396  O   LEU A 274       9.284 -13.065   6.686  1.00 98.32           O  
ATOM   4397  CG  LEU A 274       5.740 -10.584   5.282  1.00 98.32           C  
ATOM   4398  HG  LEU A 274       5.696 -10.643   4.194  1.00 98.32           H  
ATOM   4399  CD1 LEU A 274       4.332 -10.310   5.808  1.00 98.32           C  
ATOM   4400 HD11 LEU A 274       3.958  -9.369   5.404  1.00 98.32           H  
ATOM   4401 HD12 LEU A 274       3.661 -11.109   5.492  1.00 98.32           H  
ATOM   4402 HD13 LEU A 274       4.340 -10.258   6.896  1.00 98.32           H  
ATOM   4403  CD2 LEU A 274       6.656  -9.425   5.689  1.00 98.32           C  
ATOM   4404 HD21 LEU A 274       7.612  -9.499   5.169  1.00 98.32           H  
ATOM   4405 HD22 LEU A 274       6.195  -8.472   5.430  1.00 98.32           H  
ATOM   4406 HD23 LEU A 274       6.821  -9.437   6.766  1.00 98.32           H  
ATOM   4407  N   SER A 275       7.830 -14.687   6.119  1.00 98.06           N  
ATOM   4408  H   SER A 275       6.993 -14.910   5.600  1.00 98.06           H  
ATOM   4409  CA  SER A 275       8.467 -15.743   6.913  1.00 98.06           C  
ATOM   4410  HA  SER A 275       8.556 -15.399   7.944  1.00 98.06           H  
ATOM   4411  C   SER A 275       9.875 -16.077   6.415  1.00 98.06           C  
ATOM   4412  CB  SER A 275       7.610 -17.010   6.910  1.00 98.06           C  
ATOM   4413  HB2 SER A 275       7.548 -17.416   5.901  1.00 98.06           H  
ATOM   4414  HB3 SER A 275       8.069 -17.750   7.565  1.00 98.06           H  
ATOM   4415  O   SER A 275      10.814 -16.105   7.211  1.00 98.06           O  
ATOM   4416  OG  SER A 275       6.313 -16.733   7.384  1.00 98.06           O  
ATOM   4417  HG  SER A 275       5.834 -16.273   6.690  1.00 98.06           H  
ATOM   4418  N   PHE A 276      10.052 -16.283   5.103  1.00 98.35           N  
ATOM   4419  H   PHE A 276       9.251 -16.247   4.488  1.00 98.35           H  
ATOM   4420  CA  PHE A 276      11.373 -16.518   4.512  1.00 98.35           C  
ATOM   4421  HA  PHE A 276      11.849 -17.347   5.036  1.00 98.35           H  
ATOM   4422  C   PHE A 276      12.291 -15.306   4.678  1.00 98.35           C  
ATOM   4423  CB  PHE A 276      11.255 -16.874   3.023  1.00 98.35           C  
ATOM   4424  HB2 PHE A 276      12.240 -16.772   2.566  1.00 98.35           H  
ATOM   4425  HB3 PHE A 276      10.599 -16.154   2.533  1.00 98.35           H  
ATOM   4426  O   PHE A 276      13.458 -15.472   5.030  1.00 98.35           O  
ATOM   4427  CG  PHE A 276      10.782 -18.285   2.732  1.00 98.35           C  
ATOM   4428  CD1 PHE A 276      11.499 -19.391   3.229  1.00 98.35           C  
ATOM   4429  HD1 PHE A 276      12.382 -19.243   3.833  1.00 98.35           H  
ATOM   4430  CD2 PHE A 276       9.662 -18.499   1.909  1.00 98.35           C  
ATOM   4431  HD2 PHE A 276       9.129 -17.659   1.487  1.00 98.35           H  
ATOM   4432  CE1 PHE A 276      11.075 -20.699   2.930  1.00 98.35           C  
ATOM   4433  HE1 PHE A 276      11.627 -21.552   3.297  1.00 98.35           H  
ATOM   4434  CE2 PHE A 276       9.238 -19.805   1.615  1.00 98.35           C  
ATOM   4435  HE2 PHE A 276       8.382 -19.956   0.974  1.00 98.35           H  
ATOM   4436  CZ  PHE A 276       9.940 -20.906   2.131  1.00 98.35           C  
ATOM   4437  HZ  PHE A 276       9.624 -21.910   1.890  1.00 98.35           H  
ATOM   4438  N   ALA A 277      11.779 -14.091   4.471  1.00 98.42           N  
ATOM   4439  H   ALA A 277      10.816 -14.008   4.177  1.00 98.42           H  
ATOM   4440  CA  ALA A 277      12.560 -12.872   4.631  1.00 98.42           C  
ATOM   4441  HA  ALA A 277      13.429 -12.926   3.974  1.00 98.42           H  
ATOM   4442  C   ALA A 277      13.082 -12.725   6.066  1.00 98.42           C  
ATOM   4443  CB  ALA A 277      11.707 -11.676   4.201  1.00 98.42           C  
ATOM   4444  HB1 ALA A 277      11.387 -11.813   3.168  1.00 98.42           H  
ATOM   4445  HB2 ALA A 277      12.299 -10.764   4.271  1.00 98.42           H  
ATOM   4446  HB3 ALA A 277      10.828 -11.588   4.840  1.00 98.42           H  
ATOM   4447  O   ALA A 277      14.273 -12.475   6.256  1.00 98.42           O  
ATOM   4448  N   LEU A 278      12.235 -12.952   7.079  1.00 97.91           N  
ATOM   4449  H   LEU A 278      11.265 -13.145   6.878  1.00 97.91           H  
ATOM   4450  CA  LEU A 278      12.679 -12.912   8.471  1.00 97.91           C  
ATOM   4451  HA  LEU A 278      13.189 -11.959   8.615  1.00 97.91           H  
ATOM   4452  C   LEU A 278      13.696 -14.019   8.778  1.00 97.91           C  
ATOM   4453  CB  LEU A 278      11.469 -12.965   9.419  1.00 97.91           C  
ATOM   4454  HB2 LEU A 278      10.973 -13.929   9.307  1.00 97.91           H  
ATOM   4455  HB3 LEU A 278      10.761 -12.188   9.133  1.00 97.91           H  
ATOM   4456  O   LEU A 278      14.714 -13.735   9.408  1.00 97.91           O  
ATOM   4457  CG  LEU A 278      11.866 -12.763  10.896  1.00 97.91           C  
ATOM   4458  HG  LEU A 278      12.588 -13.525  11.194  1.00 97.91           H  
ATOM   4459  CD1 LEU A 278      12.483 -11.386  11.152  1.00 97.91           C  
ATOM   4460 HD11 LEU A 278      11.827 -10.602  10.773  1.00 97.91           H  
ATOM   4461 HD12 LEU A 278      12.631 -11.242  12.222  1.00 97.91           H  
ATOM   4462 HD13 LEU A 278      13.459 -11.314  10.670  1.00 97.91           H  
ATOM   4463  CD2 LEU A 278      10.644 -12.919  11.792  1.00 97.91           C  
ATOM   4464 HD21 LEU A 278      10.890 -12.657  12.821  1.00 97.91           H  
ATOM   4465 HD22 LEU A 278      10.328 -13.962  11.764  1.00 97.91           H  
ATOM   4466 HD23 LEU A 278       9.820 -12.296  11.444  1.00 97.91           H  
ATOM   4467  N   TYR A 279      13.473 -15.245   8.293  1.00 97.83           N  
ATOM   4468  H   TYR A 279      12.612 -15.424   7.796  1.00 97.83           H  
ATOM   4469  CA  TYR A 279      14.441 -16.339   8.427  1.00 97.83           C  
ATOM   4470  HA  TYR A 279      14.582 -16.567   9.483  1.00 97.83           H  
ATOM   4471  C   TYR A 279      15.820 -15.937   7.885  1.00 97.83           C  
ATOM   4472  CB  TYR A 279      13.910 -17.604   7.729  1.00 97.83           C  
ATOM   4473  HB2 TYR A 279      13.093 -18.021   8.319  1.00 97.83           H  
ATOM   4474  HB3 TYR A 279      13.505 -17.344   6.752  1.00 97.83           H  
ATOM   4475  O   TYR A 279      16.826 -16.019   8.595  1.00 97.83           O  
ATOM   4476  CG  TYR A 279      14.981 -18.660   7.540  1.00 97.83           C  
ATOM   4477  CD1 TYR A 279      15.677 -18.747   6.317  1.00 97.83           C  
ATOM   4478  HD1 TYR A 279      15.397 -18.112   5.490  1.00 97.83           H  
ATOM   4479  CD2 TYR A 279      15.344 -19.487   8.619  1.00 97.83           C  
ATOM   4480  HD2 TYR A 279      14.801 -19.421   9.550  1.00 97.83           H  
ATOM   4481  CE1 TYR A 279      16.763 -19.632   6.186  1.00 97.83           C  
ATOM   4482  HE1 TYR A 279      17.302 -19.685   5.252  1.00 97.83           H  
ATOM   4483  CE2 TYR A 279      16.423 -20.383   8.487  1.00 97.83           C  
ATOM   4484  HE2 TYR A 279      16.706 -21.030   9.303  1.00 97.83           H  
ATOM   4485  OH  TYR A 279      18.196 -21.295   7.163  1.00 97.83           O  
ATOM   4486  HH  TYR A 279      18.571 -21.277   6.279  1.00 97.83           H  
ATOM   4487  CZ  TYR A 279      17.148 -20.436   7.280  1.00 97.83           C  
ATOM   4488  N   PHE A 280      15.872 -15.438   6.648  1.00 97.86           N  
ATOM   4489  H   PHE A 280      15.019 -15.375   6.112  1.00 97.86           H  
ATOM   4490  CA  PHE A 280      17.131 -15.066   6.014  1.00 97.86           C  
ATOM   4491  HA  PHE A 280      17.817 -15.910   6.094  1.00 97.86           H  
ATOM   4492  C   PHE A 280      17.819 -13.888   6.700  1.00 97.86           C  
ATOM   4493  CB  PHE A 280      16.895 -14.753   4.538  1.00 97.86           C  
ATOM   4494  HB2 PHE A 280      16.063 -14.057   4.437  1.00 97.86           H  
ATOM   4495  HB3 PHE A 280      17.791 -14.258   4.163  1.00 97.86           H  
ATOM   4496  O   PHE A 280      19.044 -13.897   6.827  1.00 97.86           O  
ATOM   4497  CG  PHE A 280      16.674 -15.970   3.669  1.00 97.86           C  
ATOM   4498  CD1 PHE A 280      17.656 -16.978   3.629  1.00 97.86           C  
ATOM   4499  HD1 PHE A 280      18.558 -16.884   4.216  1.00 97.86           H  
ATOM   4500  CD2 PHE A 280      15.528 -16.076   2.859  1.00 97.86           C  
ATOM   4501  HD2 PHE A 280      14.788 -15.290   2.864  1.00 97.86           H  
ATOM   4502  CE1 PHE A 280      17.486 -18.094   2.798  1.00 97.86           C  
ATOM   4503  HE1 PHE A 280      18.256 -18.850   2.742  1.00 97.86           H  
ATOM   4504  CE2 PHE A 280      15.356 -17.194   2.026  1.00 97.86           C  
ATOM   4505  HE2 PHE A 280      14.487 -17.264   1.388  1.00 97.86           H  
ATOM   4506  CZ  PHE A 280      16.342 -18.196   1.994  1.00 97.86           C  
ATOM   4507  HZ  PHE A 280      16.264 -19.028   1.309  1.00 97.86           H  
ATOM   4508  N   LEU A 281      17.061 -12.906   7.187  1.00 97.88           N  
ATOM   4509  H   LEU A 281      16.064 -12.940   7.027  1.00 97.88           H  
ATOM   4510  CA  LEU A 281      17.616 -11.794   7.951  1.00 97.88           C  
ATOM   4511  HA  LEU A 281      18.401 -11.318   7.362  1.00 97.88           H  
ATOM   4512  C   LEU A 281      18.274 -12.279   9.246  1.00 97.88           C  
ATOM   4513  CB  LEU A 281      16.504 -10.779   8.244  1.00 97.88           C  
ATOM   4514  HB2 LEU A 281      15.638 -11.313   8.636  1.00 97.88           H  
ATOM   4515  HB3 LEU A 281      16.855 -10.097   9.018  1.00 97.88           H  
ATOM   4516  O   LEU A 281      19.428 -11.943   9.506  1.00 97.88           O  
ATOM   4517  CG  LEU A 281      16.083  -9.940   7.029  1.00 97.88           C  
ATOM   4518  HG  LEU A 281      15.960 -10.571   6.149  1.00 97.88           H  
ATOM   4519  CD1 LEU A 281      14.762  -9.255   7.359  1.00 97.88           C  
ATOM   4520 HD11 LEU A 281      14.525  -8.495   6.614  1.00 97.88           H  
ATOM   4521 HD12 LEU A 281      13.973 -10.007   7.363  1.00 97.88           H  
ATOM   4522 HD13 LEU A 281      14.815  -8.790   8.343  1.00 97.88           H  
ATOM   4523  CD2 LEU A 281      17.112  -8.858   6.707  1.00 97.88           C  
ATOM   4524 HD21 LEU A 281      16.879  -8.414   5.739  1.00 97.88           H  
ATOM   4525 HD22 LEU A 281      17.068  -8.075   7.464  1.00 97.88           H  
ATOM   4526 HD23 LEU A 281      18.114  -9.284   6.665  1.00 97.88           H  
ATOM   4527  N   VAL A 282      17.594 -13.117  10.034  1.00 96.55           N  
ATOM   4528  H   VAL A 282      16.662 -13.396   9.761  1.00 96.55           H  
ATOM   4529  CA  VAL A 282      18.140 -13.600  11.313  1.00 96.55           C  
ATOM   4530  HA  VAL A 282      18.479 -12.735  11.883  1.00 96.55           H  
ATOM   4531  C   VAL A 282      19.379 -14.484  11.107  1.00 96.55           C  
ATOM   4532  CB  VAL A 282      17.051 -14.299  12.148  1.00 96.55           C  
ATOM   4533  HB  VAL A 282      16.650 -15.152  11.601  1.00 96.55           H  
ATOM   4534  O   VAL A 282      20.312 -14.428  11.908  1.00 96.55           O  
ATOM   4535  CG1 VAL A 282      17.614 -14.770  13.489  1.00 96.55           C  
ATOM   4536 HG11 VAL A 282      18.325 -15.582  13.332  1.00 96.55           H  
ATOM   4537 HG12 VAL A 282      18.117 -13.948  13.997  1.00 96.55           H  
ATOM   4538 HG13 VAL A 282      16.797 -15.122  14.119  1.00 96.55           H  
ATOM   4539  CG2 VAL A 282      15.913 -13.330  12.496  1.00 96.55           C  
ATOM   4540 HG21 VAL A 282      16.306 -12.506  13.092  1.00 96.55           H  
ATOM   4541 HG22 VAL A 282      15.139 -13.852  13.059  1.00 96.55           H  
ATOM   4542 HG23 VAL A 282      15.458 -12.917  11.596  1.00 96.55           H  
ATOM   4543  N   LYS A 283      19.457 -15.227   9.994  1.00 96.24           N  
ATOM   4544  H   LYS A 283      18.642 -15.273   9.399  1.00 96.24           H  
ATOM   4545  CA  LYS A 283      20.663 -15.982   9.609  1.00 96.24           C  
ATOM   4546  HA  LYS A 283      21.091 -16.428  10.507  1.00 96.24           H  
ATOM   4547  C   LYS A 283      21.800 -15.124   9.048  1.00 96.24           C  
ATOM   4548  CB  LYS A 283      20.288 -17.100   8.623  1.00 96.24           C  
ATOM   4549  HB2 LYS A 283      19.761 -16.669   7.772  1.00 96.24           H  
ATOM   4550  HB3 LYS A 283      21.202 -17.560   8.248  1.00 96.24           H  
ATOM   4551  O   LYS A 283      22.935 -15.594   9.004  1.00 96.24           O  
ATOM   4552  CG  LYS A 283      19.421 -18.210   9.236  1.00 96.24           C  
ATOM   4553  HG2 LYS A 283      19.280 -18.975   8.472  1.00 96.24           H  
ATOM   4554  HG3 LYS A 283      18.442 -17.813   9.505  1.00 96.24           H  
ATOM   4555  CD  LYS A 283      20.052 -18.855  10.478  1.00 96.24           C  
ATOM   4556  HD2 LYS A 283      21.089 -19.122  10.271  1.00 96.24           H  
ATOM   4557  HD3 LYS A 283      20.009 -18.161  11.318  1.00 96.24           H  
ATOM   4558  CE  LYS A 283      19.265 -20.112  10.836  1.00 96.24           C  
ATOM   4559  HE2 LYS A 283      18.216 -19.848  10.971  1.00 96.24           H  
ATOM   4560  HE3 LYS A 283      19.318 -20.815  10.005  1.00 96.24           H  
ATOM   4561  NZ  LYS A 283      19.754 -20.765  12.072  1.00 96.24           N  
ATOM   4562  HZ1 LYS A 283      19.477 -20.224  12.879  1.00 96.24           H  
ATOM   4563  HZ2 LYS A 283      20.747 -20.953  12.092  1.00 96.24           H  
ATOM   4564  HZ3 LYS A 283      19.245 -21.631  12.177  1.00 96.24           H  
ATOM   4565  N   ASN A 284      21.538 -13.873   8.668  1.00 97.13           N  
ATOM   4566  H   ASN A 284      20.587 -13.543   8.758  1.00 97.13           H  
ATOM   4567  CA  ASN A 284      22.527 -12.951   8.108  1.00 97.13           C  
ATOM   4568  HA  ASN A 284      23.520 -13.395   8.182  1.00 97.13           H  
ATOM   4569  C   ASN A 284      22.557 -11.628   8.899  1.00 97.13           C  
ATOM   4570  CB  ASN A 284      22.240 -12.751   6.610  1.00 97.13           C  
ATOM   4571  HB2 ASN A 284      22.925 -12.005   6.206  1.00 97.13           H  
ATOM   4572  HB3 ASN A 284      21.221 -12.390   6.469  1.00 97.13           H  
ATOM   4573  O   ASN A 284      22.072 -10.606   8.407  1.00 97.13           O  
ATOM   4574  CG  ASN A 284      22.448 -14.025   5.821  1.00 97.13           C  
ATOM   4575  ND2 ASN A 284      21.406 -14.779   5.571  1.00 97.13           N  
ATOM   4576 HD21 ASN A 284      21.566 -15.616   5.030  1.00 97.13           H  
ATOM   4577 HD22 ASN A 284      20.499 -14.497   5.917  1.00 97.13           H  
ATOM   4578  OD1 ASN A 284      23.558 -14.364   5.457  1.00 97.13           O  
ATOM   4579  N   PRO A 285      23.181 -11.592  10.098  1.00 95.43           N  
ATOM   4580  CA  PRO A 285      23.123 -10.435  10.999  1.00 95.43           C  
ATOM   4581  HA  PRO A 285      22.098 -10.331  11.353  1.00 95.43           H  
ATOM   4582  C   PRO A 285      23.571  -9.108  10.376  1.00 95.43           C  
ATOM   4583  CB  PRO A 285      24.021 -10.801  12.185  1.00 95.43           C  
ATOM   4584  HB2 PRO A 285      23.671 -10.342  13.109  1.00 95.43           H  
ATOM   4585  HB3 PRO A 285      25.053 -10.513  11.984  1.00 95.43           H  
ATOM   4586  O   PRO A 285      23.029  -8.056  10.699  1.00 95.43           O  
ATOM   4587  CG  PRO A 285      23.925 -12.322  12.239  1.00 95.43           C  
ATOM   4588  HG2 PRO A 285      24.793 -12.770  12.723  1.00 95.43           H  
ATOM   4589  HG3 PRO A 285      23.007 -12.613  12.751  1.00 95.43           H  
ATOM   4590  CD  PRO A 285      23.830 -12.714  10.768  1.00 95.43           C  
ATOM   4591  HD2 PRO A 285      24.828 -12.861  10.355  1.00 95.43           H  
ATOM   4592  HD3 PRO A 285      23.250 -13.633  10.688  1.00 95.43           H  
ATOM   4593  N   HIS A 286      24.537  -9.147   9.453  1.00 96.65           N  
ATOM   4594  H   HIS A 286      24.920 -10.046   9.200  1.00 96.65           H  
ATOM   4595  CA  HIS A 286      25.008  -7.955   8.746  1.00 96.65           C  
ATOM   4596  HA  HIS A 286      25.222  -7.182   9.484  1.00 96.65           H  
ATOM   4597  C   HIS A 286      23.950  -7.378   7.785  1.00 96.65           C  
ATOM   4598  CB  HIS A 286      26.318  -8.293   8.017  1.00 96.65           C  
ATOM   4599  HB2 HIS A 286      27.010  -8.765   8.715  1.00 96.65           H  
ATOM   4600  HB3 HIS A 286      26.773  -7.358   7.691  1.00 96.65           H  
ATOM   4601  O   HIS A 286      23.848  -6.160   7.649  1.00 96.65           O  
ATOM   4602  CG  HIS A 286      26.148  -9.183   6.808  1.00 96.65           C  
ATOM   4603  CD2 HIS A 286      26.092  -8.755   5.510  1.00 96.65           C  
ATOM   4604  HD2 HIS A 286      26.152  -7.731   5.172  1.00 96.65           H  
ATOM   4605  ND1 HIS A 286      26.020 -10.559   6.785  1.00 96.65           N  
ATOM   4606  HD1 HIS A 286      26.094 -11.198   7.563  1.00 96.65           H  
ATOM   4607  CE1 HIS A 286      25.894 -10.943   5.501  1.00 96.65           C  
ATOM   4608  HE1 HIS A 286      25.787 -11.961   5.156  1.00 96.65           H  
ATOM   4609  NE2 HIS A 286      25.951  -9.874   4.694  1.00 96.65           N  
ATOM   4610  N   VAL A 287      23.141  -8.233   7.147  1.00 98.01           N  
ATOM   4611  H   VAL A 287      23.232  -9.219   7.347  1.00 98.01           H  
ATOM   4612  CA  VAL A 287      22.004  -7.826   6.306  1.00 98.01           C  
ATOM   4613  HA  VAL A 287      22.312  -7.011   5.650  1.00 98.01           H  
ATOM   4614  C   VAL A 287      20.864  -7.317   7.182  1.00 98.01           C  
ATOM   4615  CB  VAL A 287      21.499  -8.988   5.429  1.00 98.01           C  
ATOM   4616  HB  VAL A 287      21.147  -9.802   6.064  1.00 98.01           H  
ATOM   4617  O   VAL A 287      20.306  -6.256   6.905  1.00 98.01           O  
ATOM   4618  CG1 VAL A 287      20.341  -8.538   4.545  1.00 98.01           C  
ATOM   4619 HG11 VAL A 287      20.046  -9.361   3.894  1.00 98.01           H  
ATOM   4620 HG12 VAL A 287      20.659  -7.695   3.931  1.00 98.01           H  
ATOM   4621 HG13 VAL A 287      19.479  -8.237   5.139  1.00 98.01           H  
ATOM   4622  CG2 VAL A 287      22.591  -9.530   4.506  1.00 98.01           C  
ATOM   4623 HG21 VAL A 287      23.387  -9.970   5.106  1.00 98.01           H  
ATOM   4624 HG22 VAL A 287      22.188 -10.311   3.861  1.00 98.01           H  
ATOM   4625 HG23 VAL A 287      22.997  -8.733   3.883  1.00 98.01           H  
ATOM   4626  N   LEU A 288      20.562  -8.031   8.273  1.00 97.91           N  
ATOM   4627  H   LEU A 288      21.040  -8.909   8.418  1.00 97.91           H  
ATOM   4628  CA  LEU A 288      19.567  -7.614   9.262  1.00 97.91           C  
ATOM   4629  HA  LEU A 288      18.596  -7.554   8.772  1.00 97.91           H  
ATOM   4630  C   LEU A 288      19.867  -6.220   9.810  1.00 97.91           C  
ATOM   4631  CB  LEU A 288      19.497  -8.667  10.381  1.00 97.91           C  
ATOM   4632  HB2 LEU A 288      20.505  -8.847  10.756  1.00 97.91           H  
ATOM   4633  HB3 LEU A 288      19.126  -9.592   9.940  1.00 97.91           H  
ATOM   4634  O   LEU A 288      18.971  -5.381   9.862  1.00 97.91           O  
ATOM   4635  CG  LEU A 288      18.599  -8.310  11.579  1.00 97.91           C  
ATOM   4636  HG  LEU A 288      18.950  -7.381  12.030  1.00 97.91           H  
ATOM   4637  CD1 LEU A 288      17.134  -8.146  11.191  1.00 97.91           C  
ATOM   4638 HD11 LEU A 288      16.585  -7.732  12.037  1.00 97.91           H  
ATOM   4639 HD12 LEU A 288      16.694  -9.111  10.936  1.00 97.91           H  
ATOM   4640 HD13 LEU A 288      17.046  -7.461  10.348  1.00 97.91           H  
ATOM   4641  CD2 LEU A 288      18.676  -9.409  12.637  1.00 97.91           C  
ATOM   4642 HD21 LEU A 288      19.704  -9.515  12.983  1.00 97.91           H  
ATOM   4643 HD22 LEU A 288      18.343 -10.358  12.218  1.00 97.91           H  
ATOM   4644 HD23 LEU A 288      18.046  -9.152  13.489  1.00 97.91           H  
ATOM   4645  N   GLN A 289      21.126  -5.953  10.159  1.00 97.09           N  
ATOM   4646  H   GLN A 289      21.802  -6.703  10.144  1.00 97.09           H  
ATOM   4647  CA  GLN A 289      21.551  -4.645  10.640  1.00 97.09           C  
ATOM   4648  HA  GLN A 289      20.952  -4.393  11.515  1.00 97.09           H  
ATOM   4649  C   GLN A 289      21.307  -3.549   9.594  1.00 97.09           C  
ATOM   4650  CB  GLN A 289      23.021  -4.717  11.073  1.00 97.09           C  
ATOM   4651  HB2 GLN A 289      23.129  -5.476  11.847  1.00 97.09           H  
ATOM   4652  HB3 GLN A 289      23.648  -4.985  10.222  1.00 97.09           H  
ATOM   4653  O   GLN A 289      20.670  -2.550   9.916  1.00 97.09           O  
ATOM   4654  CG  GLN A 289      23.468  -3.362  11.631  1.00 97.09           C  
ATOM   4655  HG2 GLN A 289      22.804  -3.066  12.443  1.00 97.09           H  
ATOM   4656  HG3 GLN A 289      23.398  -2.611  10.844  1.00 97.09           H  
ATOM   4657  CD  GLN A 289      24.897  -3.336  12.150  1.00 97.09           C  
ATOM   4658  NE2 GLN A 289      25.342  -2.178  12.575  1.00 97.09           N  
ATOM   4659 HE21 GLN A 289      24.811  -1.364  12.300  1.00 97.09           H  
ATOM   4660 HE22 GLN A 289      26.321  -2.119  12.818  1.00 97.09           H  
ATOM   4661  OE1 GLN A 289      25.632  -4.314  12.172  1.00 97.09           O  
ATOM   4662  N   LYS A 290      21.740  -3.743   8.340  1.00 97.64           N  
ATOM   4663  H   LYS A 290      22.243  -4.594   8.132  1.00 97.64           H  
ATOM   4664  CA  LYS A 290      21.509  -2.769   7.257  1.00 97.64           C  
ATOM   4665  HA  LYS A 290      21.973  -1.817   7.515  1.00 97.64           H  
ATOM   4666  C   LYS A 290      20.018  -2.488   7.035  1.00 97.64           C  
ATOM   4667  CB  LYS A 290      22.107  -3.296   5.949  1.00 97.64           C  
ATOM   4668  HB2 LYS A 290      21.705  -2.702   5.128  1.00 97.64           H  
ATOM   4669  HB3 LYS A 290      21.776  -4.325   5.806  1.00 97.64           H  
ATOM   4670  O   LYS A 290      19.621  -1.331   6.904  1.00 97.64           O  
ATOM   4671  CG  LYS A 290      23.639  -3.240   5.861  1.00 97.64           C  
ATOM   4672  HG2 LYS A 290      24.095  -3.772   6.696  1.00 97.64           H  
ATOM   4673  HG3 LYS A 290      23.971  -2.202   5.863  1.00 97.64           H  
ATOM   4674  CD  LYS A 290      24.016  -3.914   4.535  1.00 97.64           C  
ATOM   4675  HD2 LYS A 290      23.676  -4.948   4.577  1.00 97.64           H  
ATOM   4676  HD3 LYS A 290      23.485  -3.410   3.728  1.00 97.64           H  
ATOM   4677  CE  LYS A 290      25.507  -3.922   4.205  1.00 97.64           C  
ATOM   4678  HE2 LYS A 290      26.028  -4.501   4.968  1.00 97.64           H  
ATOM   4679  HE3 LYS A 290      25.879  -2.897   4.223  1.00 97.64           H  
ATOM   4680  NZ  LYS A 290      25.700  -4.527   2.857  1.00 97.64           N  
ATOM   4681  HZ1 LYS A 290      25.213  -4.012   2.137  1.00 97.64           H  
ATOM   4682  HZ2 LYS A 290      25.250  -5.427   2.771  1.00 97.64           H  
ATOM   4683  HZ3 LYS A 290      26.669  -4.628   2.591  1.00 97.64           H  
ATOM   4684  N   ALA A 291      19.190  -3.534   7.022  1.00 98.12           N  
ATOM   4685  H   ALA A 291      19.583  -4.459   7.120  1.00 98.12           H  
ATOM   4686  CA  ALA A 291      17.746  -3.403   6.849  1.00 98.12           C  
ATOM   4687  HA  ALA A 291      17.551  -2.797   5.964  1.00 98.12           H  
ATOM   4688  C   ALA A 291      17.089  -2.679   8.039  1.00 98.12           C  
ATOM   4689  CB  ALA A 291      17.163  -4.803   6.615  1.00 98.12           C  
ATOM   4690  HB1 ALA A 291      17.257  -5.405   7.518  1.00 98.12           H  
ATOM   4691  HB2 ALA A 291      16.111  -4.719   6.341  1.00 98.12           H  
ATOM   4692  HB3 ALA A 291      17.693  -5.298   5.802  1.00 98.12           H  
ATOM   4693  O   ALA A 291      16.230  -1.819   7.845  1.00 98.12           O  
ATOM   4694  N   ALA A 292      17.526  -2.966   9.269  1.00 96.97           N  
ATOM   4695  H   ALA A 292      18.214  -3.696   9.381  1.00 96.97           H  
ATOM   4696  CA  ALA A 292      17.056  -2.278  10.470  1.00 96.97           C  
ATOM   4697  HA  ALA A 292      15.966  -2.282  10.467  1.00 96.97           H  
ATOM   4698  C   ALA A 292      17.491  -0.802  10.518  1.00 96.97           C  
ATOM   4699  CB  ALA A 292      17.539  -3.058  11.698  1.00 96.97           C  
ATOM   4700  HB1 ALA A 292      17.158  -2.583  12.603  1.00 96.97           H  
ATOM   4701  HB2 ALA A 292      17.170  -4.083  11.654  1.00 96.97           H  
ATOM   4702  HB3 ALA A 292      18.628  -3.071  11.729  1.00 96.97           H  
ATOM   4703  O   ALA A 292      16.698   0.055  10.912  1.00 96.97           O  
ATOM   4704  N   GLU A 293      18.714  -0.485  10.085  1.00 97.06           N  
ATOM   4705  H   GLU A 293      19.340  -1.235   9.830  1.00 97.06           H  
ATOM   4706  CA  GLU A 293      19.212   0.890   9.955  1.00 97.06           C  
ATOM   4707  HA  GLU A 293      19.092   1.409  10.906  1.00 97.06           H  
ATOM   4708  C   GLU A 293      18.413   1.682   8.908  1.00 97.06           C  
ATOM   4709  CB  GLU A 293      20.708   0.876   9.590  1.00 97.06           C  
ATOM   4710  HB2 GLU A 293      20.868   0.170   8.775  1.00 97.06           H  
ATOM   4711  HB3 GLU A 293      20.993   1.869   9.242  1.00 97.06           H  
ATOM   4712  O   GLU A 293      18.046   2.833   9.155  1.00 97.06           O  
ATOM   4713  CG  GLU A 293      21.614   0.511  10.781  1.00 97.06           C  
ATOM   4714  HG2 GLU A 293      21.542   1.309  11.520  1.00 97.06           H  
ATOM   4715  HG3 GLU A 293      21.244  -0.399  11.254  1.00 97.06           H  
ATOM   4716  CD  GLU A 293      23.095   0.309  10.400  1.00 97.06           C  
ATOM   4717  OE1 GLU A 293      23.873  -0.090  11.304  1.00 97.06           O  
ATOM   4718  OE2 GLU A 293      23.462   0.563   9.230  1.00 97.06           O  
ATOM   4719  N   GLU A 294      18.075   1.070   7.765  1.00 97.82           N  
ATOM   4720  H   GLU A 294      18.432   0.142   7.590  1.00 97.82           H  
ATOM   4721  CA  GLU A 294      17.174   1.679   6.783  1.00 97.82           C  
ATOM   4722  HA  GLU A 294      17.576   2.655   6.514  1.00 97.82           H  
ATOM   4723  C   GLU A 294      15.781   1.922   7.371  1.00 97.82           C  
ATOM   4724  CB  GLU A 294      17.087   0.830   5.503  1.00 97.82           C  
ATOM   4725  HB2 GLU A 294      16.713  -0.166   5.741  1.00 97.82           H  
ATOM   4726  HB3 GLU A 294      18.081   0.740   5.064  1.00 97.82           H  
ATOM   4727  O   GLU A 294      15.275   3.044   7.279  1.00 97.82           O  
ATOM   4728  CG  GLU A 294      16.147   1.505   4.494  1.00 97.82           C  
ATOM   4729  HG2 GLU A 294      15.145   1.586   4.914  1.00 97.82           H  
ATOM   4730  HG3 GLU A 294      16.508   2.517   4.305  1.00 97.82           H  
ATOM   4731  CD  GLU A 294      16.040   0.740   3.181  1.00 97.82           C  
ATOM   4732  OE1 GLU A 294      16.516   1.276   2.156  1.00 97.82           O  
ATOM   4733  OE2 GLU A 294      15.435  -0.350   3.176  1.00 97.82           O  
ATOM   4734  N   ALA A 295      15.182   0.910   8.006  1.00 96.77           N  
ATOM   4735  H   ALA A 295      15.638   0.009   8.019  1.00 96.77           H  
ATOM   4736  CA  ALA A 295      13.863   1.026   8.615  1.00 96.77           C  
ATOM   4737  HA  ALA A 295      13.141   1.267   7.835  1.00 96.77           H  
ATOM   4738  C   ALA A 295      13.820   2.164   9.647  1.00 96.77           C  
ATOM   4739  CB  ALA A 295      13.473  -0.325   9.226  1.00 96.77           C  
ATOM   4740  HB1 ALA A 295      13.473  -1.094   8.453  1.00 96.77           H  
ATOM   4741  HB2 ALA A 295      14.177  -0.606  10.009  1.00 96.77           H  
ATOM   4742  HB3 ALA A 295      12.472  -0.255   9.653  1.00 96.77           H  
ATOM   4743  O   ALA A 295      12.928   3.008   9.591  1.00 96.77           O  
ATOM   4744  N   ALA A 296      14.821   2.257  10.528  1.00 94.27           N  
ATOM   4745  H   ALA A 296      15.531   1.539  10.522  1.00 94.27           H  
ATOM   4746  CA  ALA A 296      14.926   3.331  11.515  1.00 94.27           C  
ATOM   4747  HA  ALA A 296      14.005   3.361  12.096  1.00 94.27           H  
ATOM   4748  C   ALA A 296      15.111   4.720  10.875  1.00 94.27           C  
ATOM   4749  CB  ALA A 296      16.088   2.997  12.457  1.00 94.27           C  
ATOM   4750  HB1 ALA A 296      17.022   2.946  11.897  1.00 94.27           H  
ATOM   4751  HB2 ALA A 296      16.171   3.767  13.224  1.00 94.27           H  
ATOM   4752  HB3 ALA A 296      15.910   2.034  12.936  1.00 94.27           H  
ATOM   4753  O   ALA A 296      14.535   5.701  11.347  1.00 94.27           O  
ATOM   4754  N   ARG A 297      15.891   4.814   9.790  1.00 95.78           N  
ATOM   4755  H   ARG A 297      16.357   3.974   9.477  1.00 95.78           H  
ATOM   4756  CA  ARG A 297      16.154   6.071   9.071  1.00 95.78           C  
ATOM   4757  HA  ARG A 297      16.392   6.847   9.799  1.00 95.78           H  
ATOM   4758  C   ARG A 297      14.940   6.571   8.285  1.00 95.78           C  
ATOM   4759  CB  ARG A 297      17.364   5.841   8.153  1.00 95.78           C  
ATOM   4760  HB2 ARG A 297      17.117   5.039   7.457  1.00 95.78           H  
ATOM   4761  HB3 ARG A 297      18.209   5.516   8.760  1.00 95.78           H  
ATOM   4762  O   ARG A 297      14.760   7.780   8.155  1.00 95.78           O  
ATOM   4763  CG  ARG A 297      17.785   7.092   7.364  1.00 95.78           C  
ATOM   4764  HG2 ARG A 297      18.078   7.872   8.067  1.00 95.78           H  
ATOM   4765  HG3 ARG A 297      16.948   7.462   6.772  1.00 95.78           H  
ATOM   4766  CD  ARG A 297      18.962   6.804   6.418  1.00 95.78           C  
ATOM   4767  HD2 ARG A 297      19.816   6.493   7.020  1.00 95.78           H  
ATOM   4768  HD3 ARG A 297      19.240   7.723   5.903  1.00 95.78           H  
ATOM   4769  NE  ARG A 297      18.664   5.743   5.429  1.00 95.78           N  
ATOM   4770  HE  ARG A 297      19.103   4.849   5.594  1.00 95.78           H  
ATOM   4771  NH1 ARG A 297      17.210   6.900   4.077  1.00 95.78           N  
ATOM   4772 HH11 ARG A 297      17.306   7.702   4.684  1.00 95.78           H  
ATOM   4773 HH12 ARG A 297      16.570   6.887   3.296  1.00 95.78           H  
ATOM   4774  NH2 ARG A 297      17.665   4.769   3.623  1.00 95.78           N  
ATOM   4775 HH21 ARG A 297      18.103   3.882   3.830  1.00 95.78           H  
ATOM   4776 HH22 ARG A 297      16.975   4.759   2.886  1.00 95.78           H  
ATOM   4777  CZ  ARG A 297      17.855   5.809   4.385  1.00 95.78           C  
ATOM   4778  N   VAL A 298      14.155   5.667   7.700  1.00 94.48           N  
ATOM   4779  H   VAL A 298      14.408   4.696   7.809  1.00 94.48           H  
ATOM   4780  CA  VAL A 298      13.052   6.008   6.788  1.00 94.48           C  
ATOM   4781  HA  VAL A 298      13.254   6.974   6.324  1.00 94.48           H  
ATOM   4782  C   VAL A 298      11.724   6.155   7.534  1.00 94.48           C  
ATOM   4783  CB  VAL A 298      12.962   4.962   5.661  1.00 94.48           C  
ATOM   4784  HB  VAL A 298      12.870   3.973   6.110  1.00 94.48           H  
ATOM   4785  O   VAL A 298      10.995   7.128   7.314  1.00 94.48           O  
ATOM   4786  CG1 VAL A 298      11.758   5.201   4.752  1.00 94.48           C  
ATOM   4787 HG11 VAL A 298      11.785   6.211   4.342  1.00 94.48           H  
ATOM   4788 HG12 VAL A 298      10.828   5.057   5.301  1.00 94.48           H  
ATOM   4789 HG13 VAL A 298      11.775   4.472   3.943  1.00 94.48           H  
ATOM   4790  CG2 VAL A 298      14.209   4.997   4.765  1.00 94.48           C  
ATOM   4791 HG21 VAL A 298      15.103   4.799   5.357  1.00 94.48           H  
ATOM   4792 HG22 VAL A 298      14.131   4.217   4.007  1.00 94.48           H  
ATOM   4793 HG23 VAL A 298      14.293   5.969   4.279  1.00 94.48           H  
ATOM   4794  N   LEU A 299      11.411   5.228   8.442  1.00 93.63           N  
ATOM   4795  H   LEU A 299      12.082   4.498   8.638  1.00 93.63           H  
ATOM   4796  CA  LEU A 299      10.146   5.180   9.178  1.00 93.63           C  
ATOM   4797  HA  LEU A 299       9.351   5.558   8.534  1.00 93.63           H  
ATOM   4798  C   LEU A 299      10.184   6.092  10.413  1.00 93.63           C  
ATOM   4799  CB  LEU A 299       9.809   3.723   9.547  1.00 93.63           C  
ATOM   4800  HB2 LEU A 299       8.854   3.722  10.073  1.00 93.63           H  
ATOM   4801  HB3 LEU A 299      10.580   3.375  10.235  1.00 93.63           H  
ATOM   4802  O   LEU A 299      10.034   5.635  11.545  1.00 93.63           O  
ATOM   4803  CG  LEU A 299       9.736   2.701   8.405  1.00 93.63           C  
ATOM   4804  HG  LEU A 299      10.734   2.546   7.995  1.00 93.63           H  
ATOM   4805  CD1 LEU A 299       9.234   1.369   8.960  1.00 93.63           C  
ATOM   4806 HD11 LEU A 299       8.231   1.476   9.374  1.00 93.63           H  
ATOM   4807 HD12 LEU A 299       9.913   1.014   9.736  1.00 93.63           H  
ATOM   4808 HD13 LEU A 299       9.207   0.625   8.164  1.00 93.63           H  
ATOM   4809  CD2 LEU A 299       8.815   3.184   7.290  1.00 93.63           C  
ATOM   4810 HD21 LEU A 299       7.948   3.686   7.719  1.00 93.63           H  
ATOM   4811 HD22 LEU A 299       8.483   2.351   6.672  1.00 93.63           H  
ATOM   4812 HD23 LEU A 299       9.368   3.880   6.659  1.00 93.63           H  
ATOM   4813  N   VAL A 300      10.409   7.387  10.207  1.00 87.85           N  
ATOM   4814  H   VAL A 300      10.590   7.677   9.256  1.00 87.85           H  
ATOM   4815  CA  VAL A 300      10.548   8.371  11.297  1.00 87.85           C  
ATOM   4816  HA  VAL A 300      11.190   7.938  12.064  1.00 87.85           H  
ATOM   4817  C   VAL A 300       9.230   8.711  11.990  1.00 87.85           C  
ATOM   4818  CB  VAL A 300      11.225   9.664  10.808  1.00 87.85           C  
ATOM   4819  HB  VAL A 300      11.286  10.357  11.648  1.00 87.85           H  
ATOM   4820  O   VAL A 300       9.233   9.084  13.160  1.00 87.85           O  
ATOM   4821  CG1 VAL A 300      12.655   9.374  10.343  1.00 87.85           C  
ATOM   4822 HG11 VAL A 300      13.208   8.869  11.135  1.00 87.85           H  
ATOM   4823 HG12 VAL A 300      13.166  10.306  10.103  1.00 87.85           H  
ATOM   4824 HG13 VAL A 300      12.650   8.735   9.460  1.00 87.85           H  
ATOM   4825  CG2 VAL A 300      10.480  10.367   9.662  1.00 87.85           C  
ATOM   4826 HG21 VAL A 300       9.452  10.578   9.954  1.00 87.85           H  
ATOM   4827 HG22 VAL A 300      10.981  11.309   9.441  1.00 87.85           H  
ATOM   4828 HG23 VAL A 300      10.496   9.745   8.767  1.00 87.85           H  
ATOM   4829  N   ASP A 301       8.107   8.573  11.288  1.00 81.76           N  
ATOM   4830  H   ASP A 301       8.153   8.169  10.363  1.00 81.76           H  
ATOM   4831  CA  ASP A 301       6.794   8.880  11.847  1.00 81.76           C  
ATOM   4832  HA  ASP A 301       6.921   9.741  12.503  1.00 81.76           H  
ATOM   4833  C   ASP A 301       6.299   7.687  12.708  1.00 81.76           C  
ATOM   4834  CB  ASP A 301       5.838   9.335  10.724  1.00 81.76           C  
ATOM   4835  HB2 ASP A 301       5.703   8.512  10.023  1.00 81.76           H  
ATOM   4836  HB3 ASP A 301       4.868   9.575  11.160  1.00 81.76           H  
ATOM   4837  O   ASP A 301       6.703   6.539  12.470  1.00 81.76           O  
ATOM   4838  CG  ASP A 301       6.363  10.578   9.963  1.00 81.76           C  
ATOM   4839  OD1 ASP A 301       6.735  11.606  10.574  1.00 81.76           O  
ATOM   4840  OD2 ASP A 301       6.533  10.529   8.725  1.00 81.76           O  
ATOM   4841  N   PRO A 302       5.464   7.912  13.746  1.00 74.86           N  
ATOM   4842  CA  PRO A 302       4.970   6.838  14.620  1.00 74.86           C  
ATOM   4843  HA  PRO A 302       5.811   6.384  15.145  1.00 74.86           H  
ATOM   4844  C   PRO A 302       4.197   5.748  13.871  1.00 74.86           C  
ATOM   4845  CB  PRO A 302       4.059   7.538  15.628  1.00 74.86           C  
ATOM   4846  HB2 PRO A 302       3.042   7.572  15.239  1.00 74.86           H  
ATOM   4847  HB3 PRO A 302       4.100   7.059  16.607  1.00 74.86           H  
ATOM   4848  O   PRO A 302       4.173   4.595  14.294  1.00 74.86           O  
ATOM   4849  CG  PRO A 302       4.593   8.962  15.687  1.00 74.86           C  
ATOM   4850  HG2 PRO A 302       5.459   9.002  16.348  1.00 74.86           H  
ATOM   4851  HG3 PRO A 302       3.829   9.670  16.007  1.00 74.86           H  
ATOM   4852  CD  PRO A 302       5.031   9.209  14.248  1.00 74.86           C  
ATOM   4853  HD2 PRO A 302       5.836   9.945  14.241  1.00 74.86           H  
ATOM   4854  HD3 PRO A 302       4.188   9.566  13.657  1.00 74.86           H  
ATOM   4855  N   VAL A 303       3.596   6.131  12.746  1.00 82.16           N  
ATOM   4856  H   VAL A 303       3.698   7.096  12.465  1.00 82.16           H  
ATOM   4857  CA  VAL A 303       2.938   5.263  11.781  1.00 82.16           C  
ATOM   4858  HA  VAL A 303       3.105   4.221  12.052  1.00 82.16           H  
ATOM   4859  C   VAL A 303       3.538   5.565  10.401  1.00 82.16           C  
ATOM   4860  CB  VAL A 303       1.427   5.514  11.808  1.00 82.16           C  
ATOM   4861  HB  VAL A 303       1.219   6.575  11.671  1.00 82.16           H  
ATOM   4862  O   VAL A 303       3.560   6.738  10.018  1.00 82.16           O  
ATOM   4863  CG1 VAL A 303       0.775   4.736  10.683  1.00 82.16           C  
ATOM   4864 HG11 VAL A 303      -0.306   4.790  10.808  1.00 82.16           H  
ATOM   4865 HG12 VAL A 303       1.023   5.169   9.714  1.00 82.16           H  
ATOM   4866 HG13 VAL A 303       1.114   3.701  10.719  1.00 82.16           H  
ATOM   4867  CG2 VAL A 303       0.822   5.056  13.142  1.00 82.16           C  
ATOM   4868 HG21 VAL A 303       1.047   4.004  13.320  1.00 82.16           H  
ATOM   4869 HG22 VAL A 303      -0.261   5.184  13.130  1.00 82.16           H  
ATOM   4870 HG23 VAL A 303       1.220   5.652  13.963  1.00 82.16           H  
ATOM   4871  N   PRO A 304       4.051   4.563   9.663  1.00 90.42           N  
ATOM   4872  CA  PRO A 304       4.588   4.770   8.320  1.00 90.42           C  
ATOM   4873  HA  PRO A 304       5.456   5.426   8.383  1.00 90.42           H  
ATOM   4874  C   PRO A 304       3.551   5.360   7.364  1.00 90.42           C  
ATOM   4875  CB  PRO A 304       5.020   3.381   7.839  1.00 90.42           C  
ATOM   4876  HB2 PRO A 304       4.186   2.878   7.350  1.00 90.42           H  
ATOM   4877  HB3 PRO A 304       5.868   3.425   7.155  1.00 90.42           H  
ATOM   4878  O   PRO A 304       2.426   4.883   7.315  1.00 90.42           O  
ATOM   4879  CG  PRO A 304       5.335   2.647   9.138  1.00 90.42           C  
ATOM   4880  HG2 PRO A 304       6.317   2.944   9.507  1.00 90.42           H  
ATOM   4881  HG3 PRO A 304       5.273   1.565   9.017  1.00 90.42           H  
ATOM   4882  CD  PRO A 304       4.254   3.179  10.073  1.00 90.42           C  
ATOM   4883  HD2 PRO A 304       4.595   3.101  11.105  1.00 90.42           H  
ATOM   4884  HD3 PRO A 304       3.330   2.617   9.932  1.00 90.42           H  
ATOM   4885  N   SER A 305       3.949   6.351   6.570  1.00 91.40           N  
ATOM   4886  H   SER A 305       4.863   6.743   6.748  1.00 91.40           H  
ATOM   4887  CA  SER A 305       3.195   6.836   5.408  1.00 91.40           C  
ATOM   4888  HA  SER A 305       2.130   6.733   5.618  1.00 91.40           H  
ATOM   4889  C   SER A 305       3.507   6.024   4.147  1.00 91.40           C  
ATOM   4890  CB  SER A 305       3.488   8.321   5.157  1.00 91.40           C  
ATOM   4891  HB2 SER A 305       3.228   8.896   6.046  1.00 91.40           H  
ATOM   4892  HB3 SER A 305       2.879   8.675   4.326  1.00 91.40           H  
ATOM   4893  O   SER A 305       4.580   5.426   4.023  1.00 91.40           O  
ATOM   4894  OG  SER A 305       4.859   8.518   4.851  1.00 91.40           O  
ATOM   4895  HG  SER A 305       5.315   8.417   5.689  1.00 91.40           H  
ATOM   4896  N   TYR A 306       2.626   6.095   3.142  1.00 89.72           N  
ATOM   4897  H   TYR A 306       1.714   6.474   3.353  1.00 89.72           H  
ATOM   4898  CA  TYR A 306       2.796   5.397   1.861  1.00 89.72           C  
ATOM   4899  HA  TYR A 306       2.759   4.322   2.039  1.00 89.72           H  
ATOM   4900  C   TYR A 306       4.148   5.723   1.201  1.00 89.72           C  
ATOM   4901  CB  TYR A 306       1.630   5.788   0.941  1.00 89.72           C  
ATOM   4902  HB2 TYR A 306       0.692   5.556   1.444  1.00 89.72           H  
ATOM   4903  HB3 TYR A 306       1.648   6.865   0.770  1.00 89.72           H  
ATOM   4904  O   TYR A 306       4.854   4.843   0.708  1.00 89.72           O  
ATOM   4905  CG  TYR A 306       1.639   5.073  -0.394  1.00 89.72           C  
ATOM   4906  CD1 TYR A 306       2.109   5.714  -1.559  1.00 89.72           C  
ATOM   4907  HD1 TYR A 306       2.462   6.733  -1.508  1.00 89.72           H  
ATOM   4908  CD2 TYR A 306       1.169   3.752  -0.462  1.00 89.72           C  
ATOM   4909  HD2 TYR A 306       0.784   3.270   0.424  1.00 89.72           H  
ATOM   4910  CE1 TYR A 306       2.070   5.039  -2.795  1.00 89.72           C  
ATOM   4911  HE1 TYR A 306       2.383   5.544  -3.698  1.00 89.72           H  
ATOM   4912  CE2 TYR A 306       1.200   3.052  -1.679  1.00 89.72           C  
ATOM   4913  HE2 TYR A 306       0.880   2.022  -1.720  1.00 89.72           H  
ATOM   4914  OH  TYR A 306       1.584   3.043  -4.043  1.00 89.72           O  
ATOM   4915  HH  TYR A 306       1.573   3.634  -4.799  1.00 89.72           H  
ATOM   4916  CZ  TYR A 306       1.622   3.700  -2.855  1.00 89.72           C  
ATOM   4917  N   LYS A 307       4.559   6.998   1.274  1.00 88.99           N  
ATOM   4918  H   LYS A 307       3.944   7.648   1.744  1.00 88.99           H  
ATOM   4919  CA  LYS A 307       5.843   7.487   0.753  1.00 88.99           C  
ATOM   4920  HA  LYS A 307       5.950   7.127  -0.271  1.00 88.99           H  
ATOM   4921  C   LYS A 307       7.050   6.938   1.520  1.00 88.99           C  
ATOM   4922  CB  LYS A 307       5.824   9.028   0.741  1.00 88.99           C  
ATOM   4923  HB2 LYS A 307       4.954   9.353   0.171  1.00 88.99           H  
ATOM   4924  HB3 LYS A 307       5.728   9.403   1.759  1.00 88.99           H  
ATOM   4925  O   LYS A 307       8.104   6.753   0.918  1.00 88.99           O  
ATOM   4926  CG  LYS A 307       7.090   9.619   0.095  1.00 88.99           C  
ATOM   4927  HG2 LYS A 307       7.937   9.471   0.763  1.00 88.99           H  
ATOM   4928  HG3 LYS A 307       7.281   9.089  -0.838  1.00 88.99           H  
ATOM   4929  CD  LYS A 307       6.959  11.119  -0.217  1.00 88.99           C  
ATOM   4930  HD2 LYS A 307       6.865  11.692   0.705  1.00 88.99           H  
ATOM   4931  HD3 LYS A 307       6.058  11.263  -0.813  1.00 88.99           H  
ATOM   4932  CE  LYS A 307       8.185  11.590  -1.025  1.00 88.99           C  
ATOM   4933  HE2 LYS A 307       8.505  10.759  -1.652  1.00 88.99           H  
ATOM   4934  HE3 LYS A 307       9.002  11.838  -0.347  1.00 88.99           H  
ATOM   4935  NZ  LYS A 307       7.879  12.732  -1.931  1.00 88.99           N  
ATOM   4936  HZ1 LYS A 307       8.629  12.909  -2.584  1.00 88.99           H  
ATOM   4937  HZ2 LYS A 307       7.124  12.487  -2.555  1.00 88.99           H  
ATOM   4938  HZ3 LYS A 307       7.605  13.579  -1.453  1.00 88.99           H
[truncated: 932,157 more chars]
