# Supplementary material for: Prediction of Monomeric and Dimeric Structures of CYP102A1 Using AlphaFold2 and AlphaFold Multimer and Assessment of Point Mutation Effect on the Efficiency of Intra- and Interprotein Electron Transfer
Source: Molecules. 2022 Feb 18;27(4):1386. doi: 10.3390/molecules27041386 (PMC8874714; doi:10.3390/molecules27041386)
Supplement: Supplementary file 1 [file molecules-27-01386-s001.zip › CYP102A1_WT_homodimer.pdb]

MODEL     1                                                                     
ATOM      1  N   MET B   1      -1.928  -8.925  61.843  1.00 31.12           N  
ATOM      2  CA  MET B   1      -1.513  -7.640  61.288  1.00 31.12           C  
ATOM      3  C   MET B   1      -0.277  -7.111  62.008  1.00 31.12           C  
ATOM      4  CB  MET B   1      -2.649  -6.621  61.381  1.00 31.12           C  
ATOM      5  O   MET B   1      -0.370  -6.632  63.140  1.00 31.12           O  
ATOM      6  CG  MET B   1      -3.296  -6.300  60.044  1.00 31.12           C  
ATOM      7  SD  MET B   1      -4.580  -4.996  60.179  1.00 31.12           S  
ATOM      8  CE  MET B   1      -5.351  -5.135  58.542  1.00 31.12           C  
ATOM      9  N   THR B   2       0.454  -7.830  62.466  1.00 46.27           N  
ATOM     10  CA  THR B   2       1.659  -7.243  63.042  1.00 46.27           C  
ATOM     11  C   THR B   2       2.171  -6.098  62.173  1.00 46.27           C  
ATOM     12  CB  THR B   2       2.768  -8.297  63.212  1.00 46.27           C  
ATOM     13  O   THR B   2       2.396  -6.274  60.974  1.00 46.27           O  
ATOM     14  CG2 THR B   2       3.530  -8.088  64.517  1.00 46.27           C  
ATOM     15  OG1 THR B   2       2.180  -9.604  63.220  1.00 46.27           O  
ATOM     16  N   ILE B   3       2.009  -5.074  63.094  1.00 59.19           N  
ATOM     17  CA  ILE B   3       2.469  -3.854  62.440  1.00 59.19           C  
ATOM     18  C   ILE B   3       3.993  -3.864  62.344  1.00 59.19           C  
ATOM     19  CB  ILE B   3       1.989  -2.593  63.193  1.00 59.19           C  
ATOM     20  O   ILE B   3       4.681  -4.199  63.311  1.00 59.19           O  
ATOM     21  CG1 ILE B   3       0.457  -2.536  63.216  1.00 59.19           C  
ATOM     22  CG2 ILE B   3       2.574  -1.328  62.558  1.00 59.19           C  
ATOM     23  CD1 ILE B   3      -0.107  -1.198  63.673  1.00 59.19           C  
ATOM     24  N   LYS B   4       4.537  -3.885  61.104  1.00 67.55           N  
ATOM     25  CA  LYS B   4       5.974  -3.843  60.849  1.00 67.55           C  
ATOM     26  C   LYS B   4       6.421  -2.439  60.452  1.00 67.55           C  
ATOM     27  CB  LYS B   4       6.355  -4.843  59.756  1.00 67.55           C  
ATOM     28  O   LYS B   4       5.647  -1.677  59.870  1.00 67.55           O  
ATOM     29  CG  LYS B   4       6.184  -6.299  60.162  1.00 67.55           C  
ATOM     30  CD  LYS B   4       6.643  -7.245  59.060  1.00 67.55           C  
ATOM     31  CE  LYS B   4       6.431  -8.702  59.447  1.00 67.55           C  
ATOM     32  NZ  LYS B   4       6.900  -9.634  58.379  1.00 67.55           N  
ATOM     33  N   GLU B   5       7.633  -2.111  60.895  1.00 66.67           N  
ATOM     34  CA  GLU B   5       8.238  -0.871  60.418  1.00 66.67           C  
ATOM     35  C   GLU B   5       8.735  -1.016  58.983  1.00 66.67           C  
ATOM     36  CB  GLU B   5       9.390  -0.448  61.333  1.00 66.67           C  
ATOM     37  O   GLU B   5       9.357  -2.022  58.634  1.00 66.67           O  
ATOM     38  CG  GLU B   5       9.686   1.044  61.299  1.00 66.67           C  
ATOM     39  CD  GLU B   5      10.777   1.462  62.272  1.00 66.67           C  
ATOM     40  OE1 GLU B   5      11.172   2.650  62.268  1.00 66.67           O  
ATOM     41  OE2 GLU B   5      11.241   0.594  63.045  1.00 66.67           O  
ATOM     42  N   MET B   6       8.320  -0.039  58.142  1.00 67.05           N  
ATOM     43  CA  MET B   6       8.746  -0.073  56.746  1.00 67.05           C  
ATOM     44  C   MET B   6      10.255   0.116  56.633  1.00 67.05           C  
ATOM     45  CB  MET B   6       8.022   1.003  55.936  1.00 67.05           C  
ATOM     46  O   MET B   6      10.819   1.022  57.247  1.00 67.05           O  
ATOM     47  CG  MET B   6       6.598   0.630  55.556  1.00 67.05           C  
ATOM     48  SD  MET B   6       5.708   2.005  54.729  1.00 67.05           S  
ATOM     49  CE  MET B   6       3.994   1.570  55.140  1.00 67.05           C  
ATOM     50  N   PRO B   7      10.816  -0.810  55.879  1.00 73.69           N  
ATOM     51  CA  PRO B   7      12.257  -0.642  55.681  1.00 73.69           C  
ATOM     52  C   PRO B   7      12.609   0.678  54.998  1.00 73.69           C  
ATOM     53  CB  PRO B   7      12.633  -1.832  54.795  1.00 73.69           C  
ATOM     54  O   PRO B   7      11.786   1.239  54.269  1.00 73.69           O  
ATOM     55  CG  PRO B   7      11.459  -2.754  54.876  1.00 73.69           C  
ATOM     56  CD  PRO B   7      10.246  -1.950  55.247  1.00 73.69           C  
ATOM     57  N   GLN B   8      13.699   1.267  55.379  1.00 73.94           N  
ATOM     58  CA  GLN B   8      14.199   2.506  54.795  1.00 73.94           C  
ATOM     59  C   GLN B   8      15.707   2.439  54.569  1.00 73.94           C  
ATOM     60  CB  GLN B   8      13.855   3.699  55.688  1.00 73.94           C  
ATOM     61  O   GLN B   8      16.444   1.925  55.412  1.00 73.94           O  
ATOM     62  CG  GLN B   8      14.193   5.049  55.070  1.00 73.94           C  
ATOM     63  CD  GLN B   8      13.777   6.216  55.944  1.00 73.94           C  
ATOM     64  NE2 GLN B   8      13.750   7.412  55.365  1.00 73.94           N  
ATOM     65  OE1 GLN B   8      13.481   6.045  57.131  1.00 73.94           O  
ATOM     66  N   PRO B   9      16.120   2.772  53.306  1.00 74.58           N  
ATOM     67  CA  PRO B   9      17.570   2.810  53.104  1.00 74.58           C  
ATOM     68  C   PRO B   9      18.265   3.826  54.008  1.00 74.58           C  
ATOM     69  CB  PRO B   9      17.711   3.203  51.631  1.00 74.58           C  
ATOM     70  O   PRO B   9      17.600   4.633  54.662  1.00 74.58           O  
ATOM     71  CG  PRO B   9      16.393   3.808  51.270  1.00 74.58           C  
ATOM     72  CD  PRO B   9      15.361   3.322  52.246  1.00 74.58           C  
ATOM     73  N   LYS B  10      19.516   3.867  53.857  1.00 71.09           N  
ATOM     74  CA  LYS B  10      20.308   4.797  54.656  1.00 71.09           C  
ATOM     75  C   LYS B  10      20.034   6.242  54.251  1.00 71.09           C  
ATOM     76  CB  LYS B  10      21.800   4.488  54.518  1.00 71.09           C  
ATOM     77  O   LYS B  10      19.894   6.544  53.064  1.00 71.09           O  
ATOM     78  CG  LYS B  10      22.689   5.298  55.450  1.00 71.09           C  
ATOM     79  CD  LYS B  10      24.159   4.944  55.268  1.00 71.09           C  
ATOM     80  CE  LYS B  10      25.056   5.804  56.149  1.00 71.09           C  
ATOM     81  NZ  LYS B  10      26.500   5.478  55.954  1.00 71.09           N  
ATOM     82  N   THR B  11      19.757   7.106  55.411  1.00 69.06           N  
ATOM     83  CA  THR B  11      19.525   8.526  55.172  1.00 69.06           C  
ATOM     84  C   THR B  11      20.827   9.314  55.286  1.00 69.06           C  
ATOM     85  CB  THR B  11      18.489   9.097  56.158  1.00 69.06           C  
ATOM     86  O   THR B  11      21.758   8.888  55.973  1.00 69.06           O  
ATOM     87  CG2 THR B  11      17.143   8.394  56.010  1.00 69.06           C  
ATOM     88  OG1 THR B  11      18.964   8.918  57.498  1.00 69.06           O  
ATOM     89  N   PHE B  12      20.935  10.424  54.445  1.00 68.95           N  
ATOM     90  CA  PHE B  12      22.106  11.292  54.420  1.00 68.95           C  
ATOM     91  C   PHE B  12      21.748  12.699  54.886  1.00 68.95           C  
ATOM     92  CB  PHE B  12      22.710  11.342  53.013  1.00 68.95           C  
ATOM     93  O   PHE B  12      21.490  13.582  54.066  1.00 68.95           O  
ATOM     94  CG  PHE B  12      23.167  10.003  52.501  1.00 68.95           C  
ATOM     95  CD1 PHE B  12      24.477   9.580  52.694  1.00 68.95           C  
ATOM     96  CD2 PHE B  12      22.288   9.167  51.826  1.00 68.95           C  
ATOM     97  CE1 PHE B  12      24.903   8.341  52.221  1.00 68.95           C  
ATOM     98  CE2 PHE B  12      22.706   7.928  51.350  1.00 68.95           C  
ATOM     99  CZ  PHE B  12      24.015   7.517  51.548  1.00 68.95           C  
ATOM    100  N   GLY B  13      21.519  13.067  55.914  1.00 65.66           N  
ATOM    101  CA  GLY B  13      21.200  14.372  56.470  1.00 65.66           C  
ATOM    102  C   GLY B  13      19.919  14.961  55.911  1.00 65.66           C  
ATOM    103  O   GLY B  13      18.887  14.288  55.866  1.00 65.66           O  
ATOM    104  N   GLU B  14      19.987  16.255  55.486  1.00 63.52           N  
ATOM    105  CA  GLU B  14      18.834  16.992  54.977  1.00 63.52           C  
ATOM    106  C   GLU B  14      18.393  16.458  53.617  1.00 63.52           C  
ATOM    107  CB  GLU B  14      19.151  18.486  54.878  1.00 63.52           C  
ATOM    108  O   GLU B  14      17.245  16.649  53.211  1.00 63.52           O  
ATOM    109  CG  GLU B  14      19.252  19.185  56.226  1.00 63.52           C  
ATOM    110  CD  GLU B  14      19.339  20.699  56.112  1.00 63.52           C  
ATOM    111  OE1 GLU B  14      19.342  21.387  57.158  1.00 63.52           O  
ATOM    112  OE2 GLU B  14      19.405  21.201  54.968  1.00 63.52           O  
ATOM    113  N   LEU B  15      19.475  15.710  52.984  1.00 59.51           N  
ATOM    114  CA  LEU B  15      19.155  15.161  51.671  1.00 59.51           C  
ATOM    115  C   LEU B  15      18.416  13.833  51.802  1.00 59.51           C  
ATOM    116  CB  LEU B  15      20.429  14.969  50.845  1.00 59.51           C  
ATOM    117  O   LEU B  15      17.864  13.326  50.823  1.00 59.51           O  
ATOM    118  CG  LEU B  15      21.147  16.245  50.401  1.00 59.51           C  
ATOM    119  CD1 LEU B  15      22.494  15.903  49.771  1.00 59.51           C  
ATOM    120  CD2 LEU B  15      20.281  17.036  49.427  1.00 59.51           C  
ATOM    121  N   LYS B  16      18.173  13.382  52.925  1.00 66.36           N  
ATOM    122  CA  LYS B  16      17.491  12.127  53.229  1.00 66.36           C  
ATOM    123  C   LYS B  16      17.990  10.999  52.329  1.00 66.36           C  
ATOM    124  CB  LYS B  16      15.978  12.287  53.078  1.00 66.36           C  
ATOM    125  O   LYS B  16      19.195  10.762  52.233  1.00 66.36           O  
ATOM    126  CG  LYS B  16      15.377  13.362  53.972  1.00 66.36           C  
ATOM    127  CD  LYS B  16      15.442  12.968  55.442  1.00 66.36           C  
ATOM    128  CE  LYS B  16      14.689  13.957  56.321  1.00 66.36           C  
ATOM    129  NZ  LYS B  16      14.698  13.541  57.755  1.00 66.36           N  
ATOM    130  N   ASN B  17      17.274  10.306  51.480  1.00 69.08           N  
ATOM    131  CA  ASN B  17      17.693   9.163  50.676  1.00 69.08           C  
ATOM    132  C   ASN B  17      18.119   9.590  49.274  1.00 69.08           C  
ATOM    133  CB  ASN B  17      16.573   8.123  50.597  1.00 69.08           C  
ATOM    134  O   ASN B  17      18.549   8.759  48.472  1.00 69.08           O  
ATOM    135  CG  ASN B  17      16.168   7.596  51.960  1.00 69.08           C  
ATOM    136  ND2 ASN B  17      17.155   7.276  52.789  1.00 69.08           N  
ATOM    137  OD1 ASN B  17      14.979   7.477  52.264  1.00 69.08           O  
ATOM    138  N   LEU B  18      18.006  10.752  48.898  1.00 62.09           N  
ATOM    139  CA  LEU B  18      18.163  11.308  47.558  1.00 62.09           C  
ATOM    140  C   LEU B  18      19.517  10.931  46.968  1.00 62.09           C  
ATOM    141  CB  LEU B  18      18.012  12.831  47.589  1.00 62.09           C  
ATOM    142  O   LEU B  18      19.616  10.617  45.780  1.00 62.09           O  
ATOM    143  CG  LEU B  18      17.487  13.486  46.311  1.00 62.09           C  
ATOM    144  CD1 LEU B  18      15.964  13.418  46.267  1.00 62.09           C  
ATOM    145  CD2 LEU B  18      17.966  14.931  46.214  1.00 62.09           C  
ATOM    146  N   PRO B  19      20.522  10.913  47.761  1.00 64.98           N  
ATOM    147  CA  PRO B  19      21.848  10.604  47.220  1.00 64.98           C  
ATOM    148  C   PRO B  19      21.956   9.169  46.707  1.00 64.98           C  
ATOM    149  CB  PRO B  19      22.778  10.828  48.415  1.00 64.98           C  
ATOM    150  O   PRO B  19      22.897   8.839  45.980  1.00 64.98           O  
ATOM    151  CG  PRO B  19      22.071  11.834  49.265  1.00 64.98           C  
ATOM    152  CD  PRO B  19      20.596  11.563  49.199  1.00 64.98           C  
ATOM    153  N   LEU B  20      20.999   8.406  47.160  1.00 70.48           N  
ATOM    154  CA  LEU B  20      21.022   7.012  46.730  1.00 70.48           C  
ATOM    155  C   LEU B  20      20.541   6.879  45.289  1.00 70.48           C  
ATOM    156  CB  LEU B  20      20.153   6.152  47.652  1.00 70.48           C  
ATOM    157  O   LEU B  20      20.719   5.831  44.665  1.00 70.48           O  
ATOM    158  CG  LEU B  20      20.600   6.058  49.112  1.00 70.48           C  
ATOM    159  CD1 LEU B  20      19.594   5.249  49.923  1.00 70.48           C  
ATOM    160  CD2 LEU B  20      21.991   5.440  49.207  1.00 70.48           C  
ATOM    161  N   LEU B  21      19.916   8.011  44.731  1.00 59.59           N  
ATOM    162  CA  LEU B  21      19.399   7.966  43.368  1.00 59.59           C  
ATOM    163  C   LEU B  21      20.494   8.298  42.360  1.00 59.59           C  
ATOM    164  CB  LEU B  21      18.228   8.938  43.206  1.00 59.59           C  
ATOM    165  O   LEU B  21      21.411   9.064  42.664  1.00 59.59           O  
ATOM    166  CG  LEU B  21      16.909   8.526  43.862  1.00 59.59           C  
ATOM    167  CD1 LEU B  21      15.888   9.654  43.755  1.00 59.59           C  
ATOM    168  CD2 LEU B  21      16.371   7.249  43.227  1.00 59.59           C  
ATOM    169  N   ASN B  22      20.593   7.614  41.410  1.00 59.91           N  
ATOM    170  CA  ASN B  22      21.428   7.912  40.251  1.00 59.91           C  
ATOM    171  C   ASN B  22      20.737   8.879  39.295  1.00 59.91           C  
ATOM    172  CB  ASN B  22      21.809   6.623  39.519  1.00 59.91           C  
ATOM    173  O   ASN B  22      19.652   8.589  38.788  1.00 59.91           O  
ATOM    174  CG  ASN B  22      22.825   6.855  38.418  1.00 59.91           C  
ATOM    175  ND2 ASN B  22      23.791   5.951  38.302  1.00 59.91           N  
ATOM    176  OD1 ASN B  22      22.744   7.840  37.679  1.00 59.91           O  
ATOM    177  N   THR B  23      21.209   9.897  39.089  1.00 54.72           N  
ATOM    178  CA  THR B  23      20.593  10.957  38.297  1.00 54.72           C  
ATOM    179  C   THR B  23      20.309  10.476  36.877  1.00 54.72           C  
ATOM    180  CB  THR B  23      21.488  12.209  38.249  1.00 54.72           C  
ATOM    181  O   THR B  23      19.286  10.832  36.289  1.00 54.72           O  
ATOM    182  CG2 THR B  23      20.839  13.378  38.982  1.00 54.72           C  
ATOM    183  OG1 THR B  23      22.748  11.913  38.864  1.00 54.72           O  
ATOM    184  N   ASP B  24      21.155   9.633  36.508  1.00 58.39           N  
ATOM    185  CA  ASP B  24      21.002   9.181  35.128  1.00 58.39           C  
ATOM    186  C   ASP B  24      20.119   7.937  35.053  1.00 58.39           C  
ATOM    187  CB  ASP B  24      22.369   8.893  34.503  1.00 58.39           C  
ATOM    188  O   ASP B  24      19.444   7.709  34.047  1.00 58.39           O  
ATOM    189  CG  ASP B  24      23.203  10.146  34.300  1.00 58.39           C  
ATOM    190  OD1 ASP B  24      24.446  10.076  34.418  1.00 58.39           O  
ATOM    191  OD2 ASP B  24      22.613  11.212  34.023  1.00 58.39           O  
ATOM    192  N   LYS B  25      20.074   7.208  36.189  1.00 69.29           N  
ATOM    193  CA  LYS B  25      19.307   5.966  36.199  1.00 69.29           C  
ATOM    194  C   LYS B  25      18.503   5.828  37.489  1.00 69.29           C  
ATOM    195  CB  LYS B  25      20.233   4.761  36.028  1.00 69.29           C  
ATOM    196  O   LYS B  25      18.714   4.891  38.261  1.00 69.29           O  
ATOM    197  CG  LYS B  25      21.063   4.795  34.753  1.00 69.29           C  
ATOM    198  CD  LYS B  25      20.251   4.346  33.545  1.00 69.29           C  
ATOM    199  CE  LYS B  25      21.113   4.259  32.292  1.00 69.29           C  
ATOM    200  NZ  LYS B  25      20.312   3.859  31.097  1.00 69.29           N  
ATOM    201  N   PRO B  26      17.598   6.611  37.791  1.00 71.79           N  
ATOM    202  CA  PRO B  26      16.878   6.605  39.066  1.00 71.79           C  
ATOM    203  C   PRO B  26      16.002   5.367  39.244  1.00 71.79           C  
ATOM    204  CB  PRO B  26      16.023   7.873  38.993  1.00 71.79           C  
ATOM    205  O   PRO B  26      15.896   4.835  40.352  1.00 71.79           O  
ATOM    206  CG  PRO B  26      15.934   8.190  37.535  1.00 71.79           C  
ATOM    207  CD  PRO B  26      17.210   7.756  36.874  1.00 71.79           C  
ATOM    208  N   VAL B  27      15.411   4.895  38.162  1.00 70.49           N  
ATOM    209  CA  VAL B  27      14.531   3.735  38.257  1.00 70.49           C  
ATOM    210  C   VAL B  27      15.353   2.487  38.572  1.00 70.49           C  
ATOM    211  CB  VAL B  27      13.723   3.526  36.956  1.00 70.49           C  
ATOM    212  O   VAL B  27      14.978   1.690  39.435  1.00 70.49           O  
ATOM    213  CG1 VAL B  27      12.913   2.233  37.025  1.00 70.49           C  
ATOM    214  CG2 VAL B  27      12.808   4.722  36.700  1.00 70.49           C  
ATOM    215  N   GLN B  28      16.479   2.315  37.989  1.00 73.62           N  
ATOM    216  CA  GLN B  28      17.346   1.172  38.255  1.00 73.62           C  
ATOM    217  C   GLN B  28      17.920   1.235  39.667  1.00 73.62           C  
ATOM    218  CB  GLN B  28      18.479   1.106  37.230  1.00 73.62           C  
ATOM    219  O   GLN B  28      18.104   0.202  40.315  1.00 73.62           O  
ATOM    220  CG  GLN B  28      18.023   0.703  35.834  1.00 73.62           C  
ATOM    221  CD  GLN B  28      19.170   0.607  34.846  1.00 73.62           C  
ATOM    222  NE2 GLN B  28      19.102   1.398  33.781  1.00 73.62           N  
ATOM    223  OE1 GLN B  28      20.111  -0.170  35.040  1.00 73.62           O  
ATOM    224  N   ALA B  29      18.177   2.480  40.168  1.00 73.75           N  
ATOM    225  CA  ALA B  29      18.608   2.644  41.554  1.00 73.75           C  
ATOM    226  C   ALA B  29      17.515   2.206  42.524  1.00 73.75           C  
ATOM    227  CB  ALA B  29      19.001   4.095  41.820  1.00 73.75           C  
ATOM    228  O   ALA B  29      17.793   1.528  43.516  1.00 73.75           O  
ATOM    229  N   LEU B  30      16.287   2.553  42.150  1.00 73.99           N  
ATOM    230  CA  LEU B  30      15.164   2.155  42.992  1.00 73.99           C  
ATOM    231  C   LEU B  30      14.943   0.648  42.926  1.00 73.99           C  
ATOM    232  CB  LEU B  30      13.889   2.889  42.567  1.00 73.99           C  
ATOM    233  O   LEU B  30      14.573   0.026  43.925  1.00 73.99           O  
ATOM    234  CG  LEU B  30      13.835   4.387  42.872  1.00 73.99           C  
ATOM    235  CD1 LEU B  30      12.664   5.034  42.141  1.00 73.99           C  
ATOM    236  CD2 LEU B  30      13.731   4.624  44.374  1.00 73.99           C  
ATOM    237  N   MET B  31      15.184   0.115  41.809  1.00 75.40           N  
ATOM    238  CA  MET B  31      15.083  -1.334  41.658  1.00 75.40           C  
ATOM    239  C   MET B  31      16.122  -2.044  42.519  1.00 75.40           C  
ATOM    240  CB  MET B  31      15.255  -1.736  40.192  1.00 75.40           C  
ATOM    241  O   MET B  31      15.830  -3.075  43.129  1.00 75.40           O  
ATOM    242  CG  MET B  31      14.083  -1.344  39.308  1.00 75.40           C  
ATOM    243  SD  MET B  31      14.399  -1.681  37.532  1.00 75.40           S  
ATOM    244  CE  MET B  31      14.457  -3.495  37.556  1.00 75.40           C  
ATOM    245  N   LYS B  32      17.332  -1.583  42.538  1.00 75.73           N  
ATOM    246  CA  LYS B  32      18.388  -2.150  43.371  1.00 75.73           C  
ATOM    247  C   LYS B  32      18.030  -2.060  44.852  1.00 75.73           C  
ATOM    248  CB  LYS B  32      19.718  -1.441  43.110  1.00 75.73           C  
ATOM    249  O   LYS B  32      18.251  -3.008  45.608  1.00 75.73           O  
ATOM    250  CG  LYS B  32      20.926  -2.154  43.697  1.00 75.73           C  
ATOM    251  CD  LYS B  32      22.225  -1.449  43.329  1.00 75.73           C  
ATOM    252  CE  LYS B  32      23.425  -2.092  44.012  1.00 75.73           C  
ATOM    253  NZ  LYS B  32      24.696  -1.381  43.683  1.00 75.73           N  
ATOM    254  N   ILE B  33      17.412  -0.957  45.218  1.00 77.76           N  
ATOM    255  CA  ILE B  33      16.985  -0.779  46.601  1.00 77.76           C  
ATOM    256  C   ILE B  33      15.881  -1.781  46.933  1.00 77.76           C  
ATOM    257  CB  ILE B  33      16.494   0.663  46.860  1.00 77.76           C  
ATOM    258  O   ILE B  33      15.890  -2.391  48.005  1.00 77.76           O  
ATOM    259  CG1 ILE B  33      17.646   1.659  46.680  1.00 77.76           C  
ATOM    260  CG2 ILE B  33      15.882   0.782  48.259  1.00 77.76           C  
ATOM    261  CD1 ILE B  33      17.210   3.118  46.695  1.00 77.76           C  
ATOM    262  N   ALA B  34      15.044  -1.941  46.006  1.00 73.06           N  
ATOM    263  CA  ALA B  34      13.962  -2.901  46.212  1.00 73.06           C  
ATOM    264  C   ALA B  34      14.505  -4.320  46.347  1.00 73.06           C  
ATOM    265  CB  ALA B  34      12.959  -2.825  45.063  1.00 73.06           C  
ATOM    266  O   ALA B  34      14.001  -5.111  47.148  1.00 73.06           O  
ATOM    267  N   ASP B  35      15.518  -4.635  45.578  1.00 72.22           N  
ATOM    268  CA  ASP B  35      16.151  -5.947  45.670  1.00 72.22           C  
ATOM    269  C   ASP B  35      16.733  -6.179  47.063  1.00 72.22           C  
ATOM    270  CB  ASP B  35      17.248  -6.090  44.612  1.00 72.22           C  
ATOM    271  O   ASP B  35      16.657  -7.288  47.596  1.00 72.22           O  
ATOM    272  CG  ASP B  35      16.704  -6.449  43.240  1.00 72.22           C  
ATOM    273  OD1 ASP B  35      17.441  -6.319  42.239  1.00 72.22           O  
ATOM    274  OD2 ASP B  35      15.528  -6.863  43.159  1.00 72.22           O  
ATOM    275  N   GLU B  36      17.270  -5.078  47.682  1.00 78.79           N  
ATOM    276  CA  GLU B  36      17.942  -5.170  48.975  1.00 78.79           C  
ATOM    277  C   GLU B  36      16.938  -5.113  50.124  1.00 78.79           C  
ATOM    278  CB  GLU B  36      18.977  -4.053  49.125  1.00 78.79           C  
ATOM    279  O   GLU B  36      17.067  -5.848  51.105  1.00 78.79           O  
ATOM    280  CG  GLU B  36      20.168  -4.188  48.187  1.00 78.79           C  
ATOM    281  CD  GLU B  36      21.099  -2.986  48.222  1.00 78.79           C  
ATOM    282  OE1 GLU B  36      22.089  -2.963  47.457  1.00 78.79           O  
ATOM    283  OE2 GLU B  36      20.836  -2.061  49.022  1.00 78.79           O  
ATOM    284  N   LEU B  37      15.881  -4.365  49.939  1.00 73.49           N  
ATOM    285  CA  LEU B  37      15.030  -4.058  51.084  1.00 73.49           C  
ATOM    286  C   LEU B  37      13.735  -4.860  51.028  1.00 73.49           C  
ATOM    287  CB  LEU B  37      14.716  -2.560  51.132  1.00 73.49           C  
ATOM    288  O   LEU B  37      13.010  -4.947  52.022  1.00 73.49           O  
ATOM    289  CG  LEU B  37      15.888  -1.631  51.450  1.00 73.49           C  
ATOM    290  CD1 LEU B  37      15.428  -0.177  51.451  1.00 73.49           C  
ATOM    291  CD2 LEU B  37      16.515  -2.000  52.790  1.00 73.49           C  
ATOM    292  N   GLY B  38      13.308  -5.334  49.977  1.00 67.71           N  
ATOM    293  CA  GLY B  38      12.171  -6.239  49.926  1.00 67.71           C  
ATOM    294  C   GLY B  38      10.957  -5.634  49.247  1.00 67.71           C  
ATOM    295  O   GLY B  38      11.087  -4.716  48.434  1.00 67.71           O  
ATOM    296  N   GLU B  39       9.911  -6.228  49.629  1.00 69.28           N  
ATOM    297  CA  GLU B  39       8.664  -6.021  48.899  1.00 69.28           C  
ATOM    298  C   GLU B  39       8.156  -4.592  49.071  1.00 69.28           C  
ATOM    299  CB  GLU B  39       7.598  -7.018  49.360  1.00 69.28           C  
ATOM    300  O   GLU B  39       7.354  -4.112  48.267  1.00 69.28           O  
ATOM    301  CG  GLU B  39       7.278  -6.933  50.845  1.00 69.28           C  
ATOM    302  CD  GLU B  39       6.280  -7.983  51.305  1.00 69.28           C  
ATOM    303  OE1 GLU B  39       6.276  -8.332  52.507  1.00 69.28           O  
ATOM    304  OE2 GLU B  39       5.496  -8.462  50.455  1.00 69.28           O  
ATOM    305  N   ILE B  40       8.484  -3.858  50.078  1.00 74.05           N  
ATOM    306  CA  ILE B  40       8.094  -2.473  50.319  1.00 74.05           C  
ATOM    307  C   ILE B  40       9.221  -1.738  51.041  1.00 74.05           C  
ATOM    308  CB  ILE B  40       6.787  -2.388  51.140  1.00 74.05           C  
ATOM    309  O   ILE B  40       9.955  -2.336  51.830  1.00 74.05           O  
ATOM    310  CG1 ILE B  40       6.284  -0.941  51.195  1.00 74.05           C  
ATOM    311  CG2 ILE B  40       6.998  -2.949  52.550  1.00 74.05           C  
ATOM    312  CD1 ILE B  40       4.852  -0.803  51.692  1.00 74.05           C  
ATOM    313  N   PHE B  41       9.567  -0.457  50.676  1.00 79.79           N  
ATOM    314  CA  PHE B  41      10.515   0.371  51.413  1.00 79.79           C  
ATOM    315  C   PHE B  41      10.117   1.841  51.345  1.00 79.79           C  
ATOM    316  CB  PHE B  41      11.933   0.185  50.864  1.00 79.79           C  
ATOM    317  O   PHE B  41       9.437   2.263  50.407  1.00 79.79           O  
ATOM    318  CG  PHE B  41      12.095   0.632  49.437  1.00 79.79           C  
ATOM    319  CD1 PHE B  41      11.945  -0.269  48.390  1.00 79.79           C  
ATOM    320  CD2 PHE B  41      12.398   1.955  49.142  1.00 79.79           C  
ATOM    321  CE1 PHE B  41      12.094   0.142  47.067  1.00 79.79           C  
ATOM    322  CE2 PHE B  41      12.549   2.373  47.823  1.00 79.79           C  
ATOM    323  CZ  PHE B  41      12.398   1.466  46.787  1.00 79.79           C  
ATOM    324  N   LYS B  42      10.309   2.610  52.425  1.00 71.55           N  
ATOM    325  CA  LYS B  42      10.102   4.053  52.510  1.00 71.55           C  
ATOM    326  C   LYS B  42      11.313   4.814  51.978  1.00 71.55           C  
ATOM    327  CB  LYS B  42       9.814   4.469  53.954  1.00 71.55           C  
ATOM    328  O   LYS B  42      12.454   4.491  52.316  1.00 71.55           O  
ATOM    329  CG  LYS B  42       9.455   5.939  54.114  1.00 71.55           C  
ATOM    330  CD  LYS B  42       9.160   6.288  55.567  1.00 71.55           C  
ATOM    331  CE  LYS B  42       8.874   7.773  55.740  1.00 71.55           C  
ATOM    332  NZ  LYS B  42       8.642   8.130  57.171  1.00 71.55           N  
ATOM    333  N   PHE B  43      11.138   5.640  50.953  1.00 74.67           N  
ATOM    334  CA  PHE B  43      12.161   6.526  50.410  1.00 74.67           C  
ATOM    335  C   PHE B  43      11.838   7.982  50.724  1.00 74.67           C  
ATOM    336  CB  PHE B  43      12.293   6.332  48.896  1.00 74.67           C  
ATOM    337  O   PHE B  43      10.767   8.477  50.367  1.00 74.67           O  
ATOM    338  CG  PHE B  43      13.491   7.019  48.299  1.00 74.67           C  
ATOM    339  CD1 PHE B  43      13.412   8.340  47.873  1.00 74.67           C  
ATOM    340  CD2 PHE B  43      14.697   6.344  48.162  1.00 74.67           C  
ATOM    341  CE1 PHE B  43      14.520   8.978  47.320  1.00 74.67           C  
ATOM    342  CE2 PHE B  43      15.808   6.975  47.610  1.00 74.67           C  
ATOM    343  CZ  PHE B  43      15.717   8.292  47.188  1.00 74.67           C  
ATOM    344  N   GLU B  44      12.727   8.670  51.476  1.00 72.39           N  
ATOM    345  CA  GLU B  44      12.487  10.045  51.905  1.00 72.39           C  
ATOM    346  C   GLU B  44      13.426  11.016  51.195  1.00 72.39           C  
ATOM    347  CB  GLU B  44      12.648  10.171  53.422  1.00 72.39           C  
ATOM    348  O   GLU B  44      14.642  10.815  51.182  1.00 72.39           O  
ATOM    349  CG  GLU B  44      12.019  11.428  54.005  1.00 72.39           C  
ATOM    350  CD  GLU B  44      12.033  11.456  55.525  1.00 72.39           C  
ATOM    351  OE1 GLU B  44      11.573  12.459  56.117  1.00 72.39           O  
ATOM    352  OE2 GLU B  44      12.508  10.468  56.128  1.00 72.39           O  
ATOM    353  N   ALA B  45      12.901  11.889  50.353  1.00 65.33           N  
ATOM    354  CA  ALA B  45      13.573  13.081  49.842  1.00 65.33           C  
ATOM    355  C   ALA B  45      13.149  14.325  50.618  1.00 65.33           C  
ATOM    356  CB  ALA B  45      13.280  13.260  48.354  1.00 65.33           C  
ATOM    357  O   ALA B  45      12.143  14.306  51.330  1.00 65.33           O  
ATOM    358  N   PRO B  46      13.703  15.295  50.550  1.00 66.13           N  
ATOM    359  CA  PRO B  46      13.291  16.491  51.288  1.00 66.13           C  
ATOM    360  C   PRO B  46      11.852  16.904  50.986  1.00 66.13           C  
ATOM    361  CB  PRO B  46      14.277  17.559  50.809  1.00 66.13           C  
ATOM    362  O   PRO B  46      11.540  17.290  49.856  1.00 66.13           O  
ATOM    363  CG  PRO B  46      15.471  16.793  50.339  1.00 66.13           C  
ATOM    364  CD  PRO B  46      15.006  15.478  49.782  1.00 66.13           C  
ATOM    365  N   GLY B  47      11.200  16.778  51.854  1.00 56.88           N  
ATOM    366  CA  GLY B  47       9.815  17.213  51.766  1.00 56.88           C  
ATOM    367  C   GLY B  47       8.901  16.170  51.150  1.00 56.88           C  
ATOM    368  O   GLY B  47       7.710  16.420  50.954  1.00 56.88           O  
ATOM    369  N   ARG B  48       9.452  15.035  50.995  1.00 58.96           N  
ATOM    370  CA  ARG B  48       8.606  14.047  50.333  1.00 58.96           C  
ATOM    371  C   ARG B  48       8.955  12.634  50.787  1.00 58.96           C  
ATOM    372  CB  ARG B  48       8.740  14.158  48.813  1.00 58.96           C  
ATOM    373  O   ARG B  48      10.132  12.293  50.925  1.00 58.96           O  
ATOM    374  CG  ARG B  48       7.726  13.325  48.043  1.00 58.96           C  
ATOM    375  CD  ARG B  48       7.894  13.481  46.538  1.00 58.96           C  
ATOM    376  NE  ARG B  48       7.070  12.528  45.802  1.00 58.96           N  
ATOM    377  NH1 ARG B  48       7.841  13.156  43.717  1.00 58.96           N  
ATOM    378  NH2 ARG B  48       6.273  11.495  43.912  1.00 58.96           N  
ATOM    379  CZ  ARG B  48       7.063  12.395  44.479  1.00 58.96           C  
ATOM    380  N   VAL B  49       8.002  11.821  51.259  1.00 71.80           N  
ATOM    381  CA  VAL B  49       8.160  10.410  51.597  1.00 71.80           C  
ATOM    382  C   VAL B  49       7.365   9.551  50.617  1.00 71.80           C  
ATOM    383  CB  VAL B  49       7.711  10.121  53.047  1.00 71.80           C  
ATOM    384  O   VAL B  49       6.171   9.780  50.409  1.00 71.80           O  
ATOM    385  CG1 VAL B  49       7.891   8.641  53.382  1.00 71.80           C  
ATOM    386  CG2 VAL B  49       8.489  10.993  54.030  1.00 71.80           C  
ATOM    387  N   THR B  50       8.030   8.814  49.789  1.00 70.39           N  
ATOM    388  CA  THR B  50       7.396   7.861  48.886  1.00 70.39           C  
ATOM    389  C   THR B  50       7.642   6.428  49.351  1.00 70.39           C  
ATOM    390  CB  THR B  50       7.910   8.030  47.444  1.00 70.39           C  
ATOM    391  O   THR B  50       8.743   6.095  49.795  1.00 70.39           O  
ATOM    392  CG2 THR B  50       7.091   7.194  46.466  1.00 70.39           C  
ATOM    393  OG1 THR B  50       7.816   9.410  47.069  1.00 70.39           O  
ATOM    394  N   ARG B  51       6.576   5.602  49.501  1.00 77.22           N  
ATOM    395  CA  ARG B  51       6.670   4.176  49.795  1.00 77.22           C  
ATOM    396  C   ARG B  51       6.565   3.346  48.521  1.00 77.22           C  
ATOM    397  CB  ARG B  51       5.579   3.758  50.784  1.00 77.22           C  
ATOM    398  O   ARG B  51       5.581   3.449  47.785  1.00 77.22           O  
ATOM    399  CG  ARG B  51       5.690   4.430  52.144  1.00 77.22           C  
ATOM    400  CD  ARG B  51       4.343   4.498  52.851  1.00 77.22           C  
ATOM    401  NE  ARG B  51       4.446   5.173  54.141  1.00 77.22           N  
ATOM    402  NH1 ARG B  51       3.755   7.231  53.352  1.00 77.22           N  
ATOM    403  NH2 ARG B  51       4.291   6.968  55.565  1.00 77.22           N  
ATOM    404  CZ  ARG B  51       4.164   6.456  54.350  1.00 77.22           C  
ATOM    405  N   TYR B  52       7.739   2.619  48.158  1.00 75.59           N  
ATOM    406  CA  TYR B  52       7.805   1.845  46.924  1.00 75.59           C  
ATOM    407  C   TYR B  52       7.394   0.398  47.165  1.00 75.59           C  
ATOM    408  CB  TYR B  52       9.217   1.895  46.332  1.00 75.59           C  
ATOM    409  O   TYR B  52       7.812  -0.217  48.149  1.00 75.59           O  
ATOM    410  CG  TYR B  52       9.582   3.236  45.744  1.00 75.59           C  
ATOM    411  CD1 TYR B  52       9.298   3.536  44.413  1.00 75.59           C  
ATOM    412  CD2 TYR B  52      10.211   4.207  46.517  1.00 75.59           C  
ATOM    413  CE1 TYR B  52       9.634   4.770  43.866  1.00 75.59           C  
ATOM    414  CE2 TYR B  52      10.551   5.444  45.980  1.00 75.59           C  
ATOM    415  OH  TYR B  52      10.593   6.939  44.120  1.00 75.59           O  
ATOM    416  CZ  TYR B  52      10.259   5.716  44.656  1.00 75.59           C  
ATOM    417  N   LEU B  53       6.360  -0.128  46.273  1.00 75.48           N  
ATOM    418  CA  LEU B  53       5.878  -1.504  46.322  1.00 75.48           C  
ATOM    419  C   LEU B  53       6.402  -2.306  45.135  1.00 75.48           C  
ATOM    420  CB  LEU B  53       4.348  -1.536  46.339  1.00 75.48           C  
ATOM    421  O   LEU B  53       6.479  -1.790  44.017  1.00 75.48           O  
ATOM    422  CG  LEU B  53       3.664  -0.706  47.426  1.00 75.48           C  
ATOM    423  CD1 LEU B  53       2.154  -0.695  47.214  1.00 75.48           C  
ATOM    424  CD2 LEU B  53       4.011  -1.246  48.809  1.00 75.48           C  
ATOM    425  N   SER B  54       6.819  -3.533  45.354  1.00 73.70           N  
ATOM    426  CA  SER B  54       7.372  -4.299  44.242  1.00 73.70           C  
ATOM    427  C   SER B  54       6.805  -5.715  44.210  1.00 73.70           C  
ATOM    428  CB  SER B  54       8.897  -4.354  44.334  1.00 73.70           C  
ATOM    429  O   SER B  54       7.058  -6.469  43.268  1.00 73.70           O  
ATOM    430  OG  SER B  54       9.308  -4.814  45.610  1.00 73.70           O  
ATOM    431  N   SER B  55       5.984  -6.211  45.263  1.00 74.39           N  
ATOM    432  CA  SER B  55       5.468  -7.576  45.279  1.00 74.39           C  
ATOM    433  C   SER B  55       4.002  -7.618  44.862  1.00 74.39           C  
ATOM    434  CB  SER B  55       5.630  -8.195  46.668  1.00 74.39           C  
ATOM    435  O   SER B  55       3.232  -6.713  45.190  1.00 74.39           O  
ATOM    436  OG  SER B  55       4.835  -7.509  47.620  1.00 74.39           O  
ATOM    437  N   GLN B  56       3.624  -8.674  44.130  1.00 70.31           N  
ATOM    438  CA  GLN B  56       2.244  -8.859  43.695  1.00 70.31           C  
ATOM    439  C   GLN B  56       1.294  -8.916  44.888  1.00 70.31           C  
ATOM    440  CB  GLN B  56       2.110 -10.131  42.856  1.00 70.31           C  
ATOM    441  O   GLN B  56       0.183  -8.384  44.830  1.00 70.31           O  
ATOM    442  CG  GLN B  56       0.784 -10.244  42.117  1.00 70.31           C  
ATOM    443  CD  GLN B  56      -0.285 -10.947  42.933  1.00 70.31           C  
ATOM    444  NE2 GLN B  56      -1.539 -10.797  42.522  1.00 70.31           N  
ATOM    445  OE1 GLN B  56       0.015 -11.621  43.924  1.00 70.31           O  
ATOM    446  N   ARG B  57       1.678  -9.424  46.022  1.00 73.48           N  
ATOM    447  CA  ARG B  57       0.846  -9.573  47.212  1.00 73.48           C  
ATOM    448  C   ARG B  57       0.398  -8.214  47.740  1.00 73.48           C  
ATOM    449  CB  ARG B  57       1.600 -10.336  48.304  1.00 73.48           C  
ATOM    450  O   ARG B  57      -0.781  -8.018  48.041  1.00 73.48           O  
ATOM    451  CG  ARG B  57       0.793 -10.550  49.574  1.00 73.48           C  
ATOM    452  CD  ARG B  57       1.577 -11.338  50.614  1.00 73.48           C  
ATOM    453  NE  ARG B  57       2.676 -10.553  51.170  1.00 73.48           N  
ATOM    454  NH1 ARG B  57       1.416  -9.599  52.855  1.00 73.48           N  
ATOM    455  NH2 ARG B  57       3.638  -9.077  52.643  1.00 73.48           N  
ATOM    456  CZ  ARG B  57       2.574  -9.745  52.221  1.00 73.48           C  
ATOM    457  N   LEU B  58       1.267  -7.251  47.761  1.00 75.38           N  
ATOM    458  CA  LEU B  58       0.945  -5.930  48.289  1.00 75.38           C  
ATOM    459  C   LEU B  58       0.277  -5.067  47.224  1.00 75.38           C  
ATOM    460  CB  LEU B  58       2.208  -5.237  48.807  1.00 75.38           C  
ATOM    461  O   LEU B  58      -0.642  -4.302  47.525  1.00 75.38           O  
ATOM    462  CG  LEU B  58       2.857  -5.849  50.049  1.00 75.38           C  
ATOM    463  CD1 LEU B  58       4.065  -5.023  50.478  1.00 75.38           C  
ATOM    464  CD2 LEU B  58       1.845  -5.956  51.184  1.00 75.38           C  
ATOM    465  N   ILE B  59       0.714  -5.229  46.015  1.00 73.39           N  
ATOM    466  CA  ILE B  59       0.199  -4.404  44.927  1.00 73.39           C  
ATOM    467  C   ILE B  59      -1.244  -4.798  44.619  1.00 73.39           C  
ATOM    468  CB  ILE B  59       1.072  -4.533  43.659  1.00 73.39           C  
ATOM    469  O   ILE B  59      -2.074  -3.942  44.304  1.00 73.39           O  
ATOM    470  CG1 ILE B  59       2.411  -3.814  43.857  1.00 73.39           C  
ATOM    471  CG2 ILE B  59       0.332  -3.985  42.435  1.00 73.39           C  
ATOM    472  CD1 ILE B  59       3.449  -4.132  42.789  1.00 73.39           C  
ATOM    473  N   LYS B  60      -1.523  -6.036  44.669  1.00 71.49           N  
ATOM    474  CA  LYS B  60      -2.906  -6.478  44.516  1.00 71.49           C  
ATOM    475  C   LYS B  60      -3.834  -5.720  45.461  1.00 71.49           C  
ATOM    476  CB  LYS B  60      -3.020  -7.983  44.765  1.00 71.49           C  
ATOM    477  O   LYS B  60      -4.909  -5.272  45.057  1.00 71.49           O  
ATOM    478  CG  LYS B  60      -4.434  -8.528  44.627  1.00 71.49           C  
ATOM    479  CD  LYS B  60      -4.487 -10.023  44.914  1.00 71.49           C  
ATOM    480  CE  LYS B  60      -5.913 -10.554  44.856  1.00 71.49           C  
ATOM    481  NZ  LYS B  60      -5.976 -12.009  45.188  1.00 71.49           N  
ATOM    482  N   GLU B  61      -3.397  -5.523  46.743  1.00 74.03           N  
ATOM    483  CA  GLU B  61      -4.187  -4.789  47.727  1.00 74.03           C  
ATOM    484  C   GLU B  61      -4.156  -3.289  47.451  1.00 74.03           C  
ATOM    485  CB  GLU B  61      -3.681  -5.074  49.144  1.00 74.03           C  
ATOM    486  O   GLU B  61      -5.180  -2.611  47.558  1.00 74.03           O  
ATOM    487  CG  GLU B  61      -4.538  -4.455  50.238  1.00 74.03           C  
ATOM    488  CD  GLU B  61      -4.049  -4.782  51.640  1.00 74.03           C  
ATOM    489  OE1 GLU B  61      -4.401  -4.049  52.592  1.00 74.03           O  
ATOM    490  OE2 GLU B  61      -3.308  -5.779  51.787  1.00 74.03           O  
ATOM    491  N   ALA B  62      -3.030  -2.866  46.983  1.00 73.39           N  
ATOM    492  CA  ALA B  62      -2.851  -1.435  46.755  1.00 73.39           C  
ATOM    493  C   ALA B  62      -3.643  -0.971  45.536  1.00 73.39           C  
ATOM    494  CB  ALA B  62      -1.371  -1.104  46.582  1.00 73.39           C  
ATOM    495  O   ALA B  62      -3.887   0.226  45.365  1.00 73.39           O  
ATOM    496  N   CYS B  63      -4.002  -1.947  44.837  1.00 71.93           N  
ATOM    497  CA  CYS B  63      -4.724  -1.614  43.614  1.00 71.93           C  
ATOM    498  C   CYS B  63      -6.230  -1.646  43.844  1.00 71.93           C  
ATOM    499  CB  CYS B  63      -4.350  -2.581  42.491  1.00 71.93           C  
ATOM    500  O   CYS B  63      -7.009  -1.447  42.911  1.00 71.93           O  
ATOM    501  SG  CYS B  63      -2.719  -2.274  41.779  1.00 71.93           S  
ATOM    502  N   ASP B  64      -6.635  -1.822  45.084  1.00 69.31           N  
ATOM    503  CA  ASP B  64      -8.033  -1.664  45.472  1.00 69.31           C  
ATOM    504  C   ASP B  64      -8.428  -0.189  45.511  1.00 69.31           C  
ATOM    505  CB  ASP B  64      -8.289  -2.313  46.834  1.00 69.31           C  
ATOM    506  O   ASP B  64      -8.026   0.543  46.418  1.00 69.31           O  
ATOM    507  CG  ASP B  64      -9.750  -2.272  47.245  1.00 69.31           C  
ATOM    508  OD1 ASP B  64     -10.096  -2.801  48.323  1.00 69.31           O  
ATOM    509  OD2 ASP B  64     -10.564  -1.707  46.482  1.00 69.31           O  
ATOM    510  N   GLU B  65      -9.347   0.142  44.510  1.00 71.31           N  
ATOM    511  CA  GLU B  65      -9.645   1.555  44.296  1.00 71.31           C  
ATOM    512  C   GLU B  65     -10.572   2.094  45.382  1.00 71.31           C  
ATOM    513  CB  GLU B  65     -10.272   1.769  42.916  1.00 71.31           C  
ATOM    514  O   GLU B  65     -10.730   3.308  45.523  1.00 71.31           O  
ATOM    515  CG  GLU B  65      -9.310   1.530  41.760  1.00 71.31           C  
ATOM    516  CD  GLU B  65      -9.907   1.867  40.403  1.00 71.31           C  
ATOM    517  OE1 GLU B  65      -9.400   2.794  39.731  1.00 71.31           O  
ATOM    518  OE2 GLU B  65     -10.890   1.201  40.010  1.00 71.31           O  
ATOM    519  N   SER B  66     -11.093   1.217  46.178  1.00 70.40           N  
ATOM    520  CA  SER B  66     -11.869   1.681  47.323  1.00 70.40           C  
ATOM    521  C   SER B  66     -10.960   2.158  48.451  1.00 70.40           C  
ATOM    522  CB  SER B  66     -12.789   0.571  47.833  1.00 70.40           C  
ATOM    523  O   SER B  66     -11.381   2.941  49.305  1.00 70.40           O  
ATOM    524  OG  SER B  66     -12.034  -0.485  48.404  1.00 70.40           O  
ATOM    525  N   ARG B  67      -9.708   1.853  48.489  1.00 75.72           N  
ATOM    526  CA  ARG B  67      -8.782   2.173  49.571  1.00 75.72           C  
ATOM    527  C   ARG B  67      -7.663   3.086  49.083  1.00 75.72           C  
ATOM    528  CB  ARG B  67      -8.191   0.894  50.169  1.00 75.72           C  
ATOM    529  O   ARG B  67      -7.063   3.819  49.873  1.00 75.72           O  
ATOM    530  CG  ARG B  67      -9.194   0.058  50.949  1.00 75.72           C  
ATOM    531  CD  ARG B  67      -8.569  -1.228  51.471  1.00 75.72           C  
ATOM    532  NE  ARG B  67      -7.526  -0.960  52.457  1.00 75.72           N  
ATOM    533  NH1 ARG B  67      -6.737  -3.130  52.519  1.00 75.72           N  
ATOM    534  NH2 ARG B  67      -5.768  -1.516  53.827  1.00 75.72           N  
ATOM    535  CZ  ARG B  67      -6.680  -1.869  52.932  1.00 75.72           C  
ATOM    536  N   PHE B  68      -7.383   2.952  47.785  1.00 70.04           N  
ATOM    537  CA  PHE B  68      -6.282   3.709  47.202  1.00 70.04           C  
ATOM    538  C   PHE B  68      -6.704   4.351  45.886  1.00 70.04           C  
ATOM    539  CB  PHE B  68      -5.065   2.805  46.979  1.00 70.04           C  
ATOM    540  O   PHE B  68      -7.653   3.897  45.244  1.00 70.04           O  
ATOM    541  CG  PHE B  68      -4.567   2.138  48.233  1.00 70.04           C  
ATOM    542  CD1 PHE B  68      -3.628   2.765  49.043  1.00 70.04           C  
ATOM    543  CD2 PHE B  68      -5.037   0.884  48.600  1.00 70.04           C  
ATOM    544  CE1 PHE B  68      -3.165   2.150  50.204  1.00 70.04           C  
ATOM    545  CE2 PHE B  68      -4.579   0.264  49.759  1.00 70.04           C  
ATOM    546  CZ  PHE B  68      -3.642   0.898  50.559  1.00 70.04           C  
ATOM    547  N   ASP B  69      -6.245   5.519  45.532  1.00 71.17           N  
ATOM    548  CA  ASP B  69      -6.480   6.210  44.268  1.00 71.17           C  
ATOM    549  C   ASP B  69      -5.179   6.774  43.700  1.00 71.17           C  
ATOM    550  CB  ASP B  69      -7.503   7.333  44.452  1.00 71.17           C  
ATOM    551  O   ASP B  69      -4.157   6.803  44.388  1.00 71.17           O  
ATOM    552  CG  ASP B  69      -8.309   7.613  43.196  1.00 71.17           C  
ATOM    553  OD1 ASP B  69      -9.296   8.377  43.261  1.00 71.17           O  
ATOM    554  OD2 ASP B  69      -7.956   7.061  42.131  1.00 71.17           O  
ATOM    555  N   LYS B  70      -5.189   7.031  42.426  1.00 72.72           N  
ATOM    556  CA  LYS B  70      -4.012   7.596  41.772  1.00 72.72           C  
ATOM    557  C   LYS B  70      -3.577   8.893  42.448  1.00 72.72           C  
ATOM    558  CB  LYS B  70      -4.290   7.845  40.289  1.00 72.72           C  
ATOM    559  O   LYS B  70      -4.404   9.765  42.720  1.00 72.72           O  
ATOM    560  CG  LYS B  70      -3.094   8.383  39.518  1.00 72.72           C  
ATOM    561  CD  LYS B  70      -3.422   8.577  38.043  1.00 72.72           C  
ATOM    562  CE  LYS B  70      -2.243   9.166  37.280  1.00 72.72           C  
ATOM    563  NZ  LYS B  70      -2.571   9.392  35.840  1.00 72.72           N  
ATOM    564  N   ASN B  71      -2.343   8.874  42.773  1.00 69.67           N  
ATOM    565  CA  ASN B  71      -1.710  10.095  43.258  1.00 69.67           C  
ATOM    566  C   ASN B  71      -0.828  10.732  42.188  1.00 69.67           C  
ATOM    567  CB  ASN B  71      -0.892   9.812  44.520  1.00 69.67           C  
ATOM    568  O   ASN B  71      -0.303  10.038  41.316  1.00 69.67           O  
ATOM    569  CG  ASN B  71      -0.510  11.076  45.264  1.00 69.67           C  
ATOM    570  ND2 ASN B  71       0.695  11.094  45.821  1.00 69.67           N  
ATOM    571  OD1 ASN B  71      -1.292  12.027  45.339  1.00 69.67           O  
ATOM    572  N   LEU B  72      -0.855  12.089  42.010  1.00 68.17           N  
ATOM    573  CA  LEU B  72       0.117  12.772  41.163  1.00 68.17           C  
ATOM    574  C   LEU B  72       1.474  12.858  41.853  1.00 68.17           C  
ATOM    575  CB  LEU B  72      -0.377  14.176  40.806  1.00 68.17           C  
ATOM    576  O   LEU B  72       1.624  13.566  42.852  1.00 68.17           O  
ATOM    577  CG  LEU B  72      -1.620  14.252  39.918  1.00 68.17           C  
ATOM    578  CD1 LEU B  72      -1.946  15.705  39.586  1.00 68.17           C  
ATOM    579  CD2 LEU B  72      -1.417  13.440  38.643  1.00 68.17           C  
ATOM    580  N   SER B  73       2.414  11.933  41.351  1.00 66.13           N  
ATOM    581  CA  SER B  73       3.772  12.013  41.877  1.00 66.13           C  
ATOM    582  C   SER B  73       4.376  13.394  41.645  1.00 66.13           C  
ATOM    583  CB  SER B  73       4.660  10.945  41.236  1.00 66.13           C  
ATOM    584  O   SER B  73       3.840  14.189  40.870  1.00 66.13           O  
ATOM    585  OG  SER B  73       4.834  11.201  39.853  1.00 66.13           O  
ATOM    586  N   GLN B  74       5.392  13.719  42.370  1.00 67.65           N  
ATOM    587  CA  GLN B  74       6.067  14.997  42.168  1.00 67.65           C  
ATOM    588  C   GLN B  74       6.471  15.181  40.708  1.00 67.65           C  
ATOM    589  CB  GLN B  74       7.296  15.105  43.071  1.00 67.65           C  
ATOM    590  O   GLN B  74       6.377  16.284  40.166  1.00 67.65           O  
ATOM    591  CG  GLN B  74       7.873  16.511  43.159  1.00 67.65           C  
ATOM    592  CD  GLN B  74       6.894  17.512  43.743  1.00 67.65           C  
ATOM    593  NE2 GLN B  74       6.952  18.749  43.260  1.00 67.65           N  
ATOM    594  OE1 GLN B  74       6.093  17.177  44.621  1.00 67.65           O  
ATOM    595  N   ALA B  75       6.981  14.139  40.037  1.00 62.37           N  
ATOM    596  CA  ALA B  75       7.331  14.196  38.620  1.00 62.37           C  
ATOM    597  C   ALA B  75       6.124  14.585  37.772  1.00 62.37           C  
ATOM    598  CB  ALA B  75       7.893  12.854  38.156  1.00 62.37           C  
ATOM    599  O   ALA B  75       6.232  15.424  36.874  1.00 62.37           O  
ATOM    600  N   LEU B  76       5.005  14.066  38.168  1.00 62.83           N  
ATOM    601  CA  LEU B  76       3.794  14.337  37.401  1.00 62.83           C  
ATOM    602  C   LEU B  76       3.289  15.751  37.665  1.00 62.83           C  
ATOM    603  CB  LEU B  76       2.703  13.320  37.746  1.00 62.83           C  
ATOM    604  O   LEU B  76       2.667  16.365  36.795  1.00 62.83           O  
ATOM    605  CG  LEU B  76       2.846  11.933  37.118  1.00 62.83           C  
ATOM    606  CD1 LEU B  76       1.637  11.068  37.460  1.00 62.83           C  
ATOM    607  CD2 LEU B  76       3.019  12.045  35.607  1.00 62.83           C  
ATOM    608  N   LYS B  77       3.479  16.260  38.815  1.00 68.99           N  
ATOM    609  CA  LYS B  77       3.123  17.647  39.102  1.00 68.99           C  
ATOM    610  C   LYS B  77       3.930  18.612  38.239  1.00 68.99           C  
ATOM    611  CB  LYS B  77       3.341  17.961  40.583  1.00 68.99           C  
ATOM    612  O   LYS B  77       3.416  19.647  37.810  1.00 68.99           O  
ATOM    613  CG  LYS B  77       2.322  17.312  41.510  1.00 68.99           C  
ATOM    614  CD  LYS B  77       2.611  17.635  42.970  1.00 68.99           C  
ATOM    615  CE  LYS B  77       1.640  16.923  43.903  1.00 68.99           C  
ATOM    616  NZ  LYS B  77       1.980  17.155  45.339  1.00 68.99           N  
ATOM    617  N   PHE B  78       5.194  18.267  37.915  1.00 67.33           N  
ATOM    618  CA  PHE B  78       6.009  19.082  37.022  1.00 67.33           C  
ATOM    619  C   PHE B  78       5.496  18.992  35.589  1.00 67.33           C  
ATOM    620  CB  PHE B  78       7.476  18.646  37.083  1.00 67.33           C  
ATOM    621  O   PHE B  78       5.508  19.984  34.857  1.00 67.33           O  
ATOM    622  CG  PHE B  78       8.151  18.967  38.389  1.00 67.33           C  
ATOM    623  CD1 PHE B  78       8.016  20.223  38.967  1.00 67.33           C  
ATOM    624  CD2 PHE B  78       8.921  18.011  39.039  1.00 67.33           C  
ATOM    625  CE1 PHE B  78       8.639  20.523  40.176  1.00 67.33           C  
ATOM    626  CE2 PHE B  78       9.547  18.304  40.248  1.00 67.33           C  
ATOM    627  CZ  PHE B  78       9.405  19.560  40.814  1.00 67.33           C  
ATOM    628  N   VAL B  79       5.058  17.816  35.270  1.00 66.82           N  
ATOM    629  CA  VAL B  79       4.487  17.634  33.940  1.00 66.82           C  
ATOM    630  C   VAL B  79       3.177  18.411  33.829  1.00 66.82           C  
ATOM    631  CB  VAL B  79       4.249  16.140  33.623  1.00 66.82           C  
ATOM    632  O   VAL B  79       2.824  18.895  32.751  1.00 66.82           O  
ATOM    633  CG1 VAL B  79       3.575  15.977  32.262  1.00 66.82           C  
ATOM    634  CG2 VAL B  79       5.567  15.370  33.667  1.00 66.82           C  
ATOM    635  N   ARG B  80       2.520  18.476  34.942  1.00 69.80           N  
ATOM    636  CA  ARG B  80       1.249  19.191  35.000  1.00 69.80           C  
ATOM    637  C   ARG B  80       1.428  20.658  34.621  1.00 69.80           C  
ATOM    638  CB  ARG B  80       0.633  19.082  36.396  1.00 69.80           C  
ATOM    639  O   ARG B  80       0.491  21.299  34.142  1.00 69.80           O  
ATOM    640  CG  ARG B  80      -0.821  19.519  36.464  1.00 69.80           C  
ATOM    641  CD  ARG B  80      -1.435  19.227  37.826  1.00 69.80           C  
ATOM    642  NE  ARG B  80      -2.770  19.805  37.951  1.00 69.80           N  
ATOM    643  NH1 ARG B  80      -3.880  17.781  37.863  1.00 69.80           N  
ATOM    644  NH2 ARG B  80      -5.062  19.733  38.084  1.00 69.80           N  
ATOM    645  CZ  ARG B  80      -3.901  19.105  37.966  1.00 69.80           C  
ATOM    646  N   ASP B  81       2.569  21.227  34.660  1.00 68.72           N  
ATOM    647  CA  ASP B  81       2.843  22.611  34.286  1.00 68.72           C  
ATOM    648  C   ASP B  81       2.571  22.843  32.801  1.00 68.72           C  
ATOM    649  CB  ASP B  81       4.290  22.980  34.619  1.00 68.72           C  
ATOM    650  O   ASP B  81       2.202  23.948  32.398  1.00 68.72           O  
ATOM    651  CG  ASP B  81       4.522  23.186  36.105  1.00 68.72           C  
ATOM    652  OD1 ASP B  81       5.692  23.313  36.528  1.00 68.72           O  
ATOM    653  OD2 ASP B  81       3.527  23.218  36.861  1.00 68.72           O  
ATOM    654  N   PHE B  82       2.740  21.720  32.052  1.00 63.30           N  
ATOM    655  CA  PHE B  82       2.501  21.939  30.631  1.00 63.30           C  
ATOM    656  C   PHE B  82       1.374  21.044  30.127  1.00 63.30           C  
ATOM    657  CB  PHE B  82       3.777  21.680  29.823  1.00 63.30           C  
ATOM    658  O   PHE B  82       0.838  21.265  29.039  1.00 63.30           O  
ATOM    659  CG  PHE B  82       4.418  20.350  30.111  1.00 63.30           C  
ATOM    660  CD1 PHE B  82       5.356  20.221  31.128  1.00 63.30           C  
ATOM    661  CD2 PHE B  82       4.083  19.228  29.365  1.00 63.30           C  
ATOM    662  CE1 PHE B  82       5.951  18.990  31.397  1.00 63.30           C  
ATOM    663  CE2 PHE B  82       4.674  17.995  29.627  1.00 63.30           C  
ATOM    664  CZ  PHE B  82       5.608  17.879  30.644  1.00 63.30           C  
ATOM    665  N   ALA B  83       0.923  20.090  30.871  1.00 64.08           N  
ATOM    666  CA  ALA B  83      -0.174  19.214  30.467  1.00 64.08           C  
ATOM    667  C   ALA B  83      -1.440  19.518  31.263  1.00 64.08           C  
ATOM    668  CB  ALA B  83       0.222  17.750  30.642  1.00 64.08           C  
ATOM    669  O   ALA B  83      -2.485  18.903  31.038  1.00 64.08           O  
ATOM    670  N   GLY B  84      -1.416  20.432  32.117  1.00 68.84           N  
ATOM    671  CA  GLY B  84      -2.568  20.789  32.929  1.00 68.84           C  
ATOM    672  C   GLY B  84      -3.253  19.589  33.554  1.00 68.84           C  
ATOM    673  O   GLY B  84      -2.589  18.640  33.978  1.00 68.84           O  
ATOM    674  N   ASP B  85      -4.576  19.628  33.704  1.00 66.10           N  
ATOM    675  CA  ASP B  85      -5.323  18.507  34.267  1.00 66.10           C  
ATOM    676  C   ASP B  85      -5.743  17.524  33.177  1.00 66.10           C  
ATOM    677  CB  ASP B  85      -6.553  19.008  35.026  1.00 66.10           C  
ATOM    678  O   ASP B  85      -6.906  17.120  33.112  1.00 66.10           O  
ATOM    679  CG  ASP B  85      -7.463  19.876  34.174  1.00 66.10           C  
ATOM    680  OD1 ASP B  85      -8.604  20.162  34.596  1.00 66.10           O  
ATOM    681  OD2 ASP B  85      -7.035  20.274  33.069  1.00 66.10           O  
ATOM    682  N   GLY B  86      -4.588  17.279  32.194  1.00 66.35           N  
ATOM    683  CA  GLY B  86      -4.811  16.207  31.238  1.00 66.35           C  
ATOM    684  C   GLY B  86      -5.075  14.866  31.897  1.00 66.35           C  
ATOM    685  O   GLY B  86      -4.930  14.727  33.113  1.00 66.35           O  
ATOM    686  N   LEU B  87      -5.573  13.862  31.136  1.00 70.84           N  
ATOM    687  CA  LEU B  87      -5.974  12.559  31.657  1.00 70.84           C  
ATOM    688  C   LEU B  87      -4.896  11.985  32.570  1.00 70.84           C  
ATOM    689  CB  LEU B  87      -6.257  11.587  30.509  1.00 70.84           C  
ATOM    690  O   LEU B  87      -5.203  11.439  33.632  1.00 70.84           O  
ATOM    691  CG  LEU B  87      -7.645  11.676  29.873  1.00 70.84           C  
ATOM    692  CD1 LEU B  87      -7.685  10.877  28.574  1.00 70.84           C  
ATOM    693  CD2 LEU B  87      -8.712  11.181  30.844  1.00 70.84           C  
ATOM    694  N   PHE B  88      -3.567  12.198  32.118  1.00 66.42           N  
ATOM    695  CA  PHE B  88      -2.447  11.578  32.815  1.00 66.42           C  
ATOM    696  C   PHE B  88      -2.019  12.421  34.011  1.00 66.42           C  
ATOM    697  CB  PHE B  88      -1.263  11.379  31.863  1.00 66.42           C  
ATOM    698  O   PHE B  88      -1.504  11.891  34.998  1.00 66.42           O  
ATOM    699  CG  PHE B  88      -0.154  10.541  32.440  1.00 66.42           C  
ATOM    700  CD1 PHE B  88       1.139  11.041  32.528  1.00 66.42           C  
ATOM    701  CD2 PHE B  88      -0.405   9.253  32.895  1.00 66.42           C  
ATOM    702  CE1 PHE B  88       2.168  10.268  33.061  1.00 66.42           C  
ATOM    703  CE2 PHE B  88       0.617   8.475  33.429  1.00 66.42           C  
ATOM    704  CZ  PHE B  88       1.903   8.983  33.511  1.00 66.42           C  
ATOM    705  N   THR B  89      -2.278  13.746  33.973  1.00 72.74           N  
ATOM    706  CA  THR B  89      -1.765  14.658  34.989  1.00 72.74           C  
ATOM    707  C   THR B  89      -2.904  15.222  35.834  1.00 72.74           C  
ATOM    708  CB  THR B  89      -0.973  15.815  34.352  1.00 72.74           C  
ATOM    709  O   THR B  89      -2.767  16.288  36.437  1.00 72.74           O  
ATOM    710  CG2 THR B  89       0.334  15.318  33.745  1.00 72.74           C  
ATOM    711  OG1 THR B  89      -1.766  16.419  33.322  1.00 72.74           O  
ATOM    712  N   SER B  90      -4.119  14.572  35.977  1.00 72.69           N  
ATOM    713  CA  SER B  90      -5.249  15.002  36.794  1.00 72.69           C  
ATOM    714  C   SER B  90      -5.547  13.994  37.899  1.00 72.69           C  
ATOM    715  CB  SER B  90      -6.492  15.202  35.926  1.00 72.69           C  
ATOM    716  O   SER B  90      -5.279  12.800  37.746  1.00 72.69           O  
ATOM    717  OG  SER B  90      -6.852  13.995  35.276  1.00 72.69           O  
ATOM    718  N   TRP B  91      -5.874  14.435  39.252  1.00 70.38           N  
ATOM    719  CA  TRP B  91      -6.439  13.553  40.268  1.00 70.38           C  
ATOM    720  C   TRP B  91      -7.818  13.054  39.849  1.00 70.38           C  
ATOM    721  CB  TRP B  91      -6.531  14.273  41.616  1.00 70.38           C  
ATOM    722  O   TRP B  91      -8.508  13.705  39.060  1.00 70.38           O  
ATOM    723  CG  TRP B  91      -5.204  14.511  42.271  1.00 70.38           C  
ATOM    724  CD1 TRP B  91      -4.549  13.677  43.133  1.00 70.38           C  
ATOM    725  CD2 TRP B  91      -4.371  15.665  42.118  1.00 70.38           C  
ATOM    726  CE2 TRP B  91      -3.225  15.462  42.918  1.00 70.38           C  
ATOM    727  CE3 TRP B  91      -4.483  16.852  41.382  1.00 70.38           C  
ATOM    728  NE1 TRP B  91      -3.358  14.243  43.526  1.00 70.38           N  
ATOM    729  CH2 TRP B  91      -2.331  17.555  42.271  1.00 70.38           C  
ATOM    730  CZ2 TRP B  91      -2.196  16.403  43.002  1.00 70.38           C  
ATOM    731  CZ3 TRP B  91      -3.458  17.787  41.466  1.00 70.38           C  
ATOM    732  N   THR B  92      -8.130  12.000  40.352  1.00 71.08           N  
ATOM    733  CA  THR B  92      -9.381  11.349  39.980  1.00 71.08           C  
ATOM    734  C   THR B  92     -10.573  12.248  40.295  1.00 71.08           C  
ATOM    735  CB  THR B  92      -9.546  10.000  40.704  1.00 71.08           C  
ATOM    736  O   THR B  92     -11.572  12.239  39.572  1.00 71.08           O  
ATOM    737  CG2 THR B  92     -10.861   9.328  40.322  1.00 71.08           C  
ATOM    738  OG1 THR B  92      -8.460   9.136  40.347  1.00 71.08           O  
ATOM    739  N   HIS B  93     -10.498  12.940  41.343  1.00 71.28           N  
ATOM    740  CA  HIS B  93     -11.629  13.737  41.802  1.00 71.28           C  
ATOM    741  C   HIS B  93     -11.785  15.005  40.968  1.00 71.28           C  
ATOM    742  CB  HIS B  93     -11.466  14.098  43.280  1.00 71.28           C  
ATOM    743  O   HIS B  93     -12.797  15.702  41.074  1.00 71.28           O  
ATOM    744  CG  HIS B  93     -10.231  14.890  43.571  1.00 71.28           C  
ATOM    745  CD2 HIS B  93     -10.006  16.225  43.548  1.00 71.28           C  
ATOM    746  ND1 HIS B  93      -9.039  14.303  43.935  1.00 71.28           N  
ATOM    747  CE1 HIS B  93      -8.131  15.246  44.125  1.00 71.28           C  
ATOM    748  NE2 HIS B  93      -8.692  16.421  43.897  1.00 71.28           N  
ATOM    749  N   GLU B  94     -10.765  15.452  40.103  1.00 71.07           N  
ATOM    750  CA  GLU B  94     -10.868  16.631  39.248  1.00 71.07           C  
ATOM    751  C   GLU B  94     -11.905  16.426  38.147  1.00 71.07           C  
ATOM    752  CB  GLU B  94      -9.508  16.970  38.633  1.00 71.07           C  
ATOM    753  O   GLU B  94     -11.929  15.380  37.496  1.00 71.07           O  
ATOM    754  CG  GLU B  94      -8.488  17.481  39.639  1.00 71.07           C  
ATOM    755  CD  GLU B  94      -7.226  18.027  38.990  1.00 71.07           C  
ATOM    756  OE1 GLU B  94      -6.912  19.223  39.185  1.00 71.07           O  
ATOM    757  OE2 GLU B  94      -6.546  17.252  38.281  1.00 71.07           O  
ATOM    758  N   LYS B  95     -12.773  17.260  37.963  1.00 69.48           N  
ATOM    759  CA  LYS B  95     -13.924  17.182  37.068  1.00 69.48           C  
ATOM    760  C   LYS B  95     -13.487  16.904  35.633  1.00 69.48           C  
ATOM    761  CB  LYS B  95     -14.739  18.475  37.127  1.00 69.48           C  
ATOM    762  O   LYS B  95     -14.117  16.112  34.928  1.00 69.48           O  
ATOM    763  CG  LYS B  95     -15.500  18.668  38.430  1.00 69.48           C  
ATOM    764  CD  LYS B  95     -16.326  19.947  38.411  1.00 69.48           C  
ATOM    765  CE  LYS B  95     -17.027  20.182  39.742  1.00 69.48           C  
ATOM    766  NZ  LYS B  95     -17.816  21.450  39.737  1.00 69.48           N  
ATOM    767  N   ASN B  96     -12.466  17.556  35.210  1.00 66.64           N  
ATOM    768  CA  ASN B  96     -12.026  17.420  33.826  1.00 66.64           C  
ATOM    769  C   ASN B  96     -11.532  16.007  33.530  1.00 66.64           C  
ATOM    770  CB  ASN B  96     -10.934  18.443  33.506  1.00 66.64           C  
ATOM    771  O   ASN B  96     -11.561  15.562  32.381  1.00 66.64           O  
ATOM    772  CG  ASN B  96     -11.493  19.819  33.204  1.00 66.64           C  
ATOM    773  ND2 ASN B  96     -10.703  20.852  33.472  1.00 66.64           N  
ATOM    774  OD1 ASN B  96     -12.626  19.953  32.734  1.00 66.64           O  
ATOM    775  N   TRP B  97     -11.021  15.226  34.649  1.00 64.26           N  
ATOM    776  CA  TRP B  97     -10.539  13.870  34.407  1.00 64.26           C  
ATOM    777  C   TRP B  97     -11.669  12.969  33.918  1.00 64.26           C  
ATOM    778  CB  TRP B  97      -9.918  13.285  35.679  1.00 64.26           C  
ATOM    779  O   TRP B  97     -11.541  12.310  32.884  1.00 64.26           O  
ATOM    780  CG  TRP B  97      -9.453  11.867  35.534  1.00 64.26           C  
ATOM    781  CD1 TRP B  97      -8.260  11.440  35.020  1.00 64.26           C  
ATOM    782  CD2 TRP B  97     -10.176  10.689  35.903  1.00 64.26           C  
ATOM    783  CE2 TRP B  97      -9.360   9.581  35.585  1.00 64.26           C  
ATOM    784  CE3 TRP B  97     -11.436  10.462  36.473  1.00 64.26           C  
ATOM    785  NE1 TRP B  97      -8.198  10.066  35.048  1.00 64.26           N  
ATOM    786  CH2 TRP B  97     -11.002   8.071  36.377  1.00 64.26           C  
ATOM    787  CZ2 TRP B  97      -9.765   8.264  35.818  1.00 64.26           C  
ATOM    788  CZ3 TRP B  97     -11.837   9.151  36.704  1.00 64.26           C  
ATOM    789  N   LYS B  98     -12.749  12.825  34.696  1.00 67.49           N  
ATOM    790  CA  LYS B  98     -13.870  11.961  34.335  1.00 67.49           C  
ATOM    791  C   LYS B  98     -14.489  12.390  33.008  1.00 67.49           C  
ATOM    792  CB  LYS B  98     -14.932  11.972  35.436  1.00 67.49           C  
ATOM    793  O   LYS B  98     -14.827  11.547  32.174  1.00 67.49           O  
ATOM    794  CG  LYS B  98     -15.896  10.797  35.378  1.00 67.49           C  
ATOM    795  CD  LYS B  98     -16.669  10.642  36.681  1.00 67.49           C  
ATOM    796  CE  LYS B  98     -17.601   9.439  36.640  1.00 67.49           C  
ATOM    797  NZ  LYS B  98     -18.334   9.262  37.930  1.00 67.49           N  
ATOM    798  N   LYS B  99     -14.594  13.714  32.783  1.00 68.83           N  
ATOM    799  CA  LYS B  99     -15.156  14.243  31.543  1.00 68.83           C  
ATOM    800  C   LYS B  99     -14.310  13.838  30.339  1.00 68.83           C  
ATOM    801  CB  LYS B  99     -15.272  15.766  31.613  1.00 68.83           C  
ATOM    802  O   LYS B  99     -14.831  13.302  29.360  1.00 68.83           O  
ATOM    803  CG  LYS B  99     -16.046  16.382  30.457  1.00 68.83           C  
ATOM    804  CD  LYS B  99     -16.146  17.896  30.594  1.00 68.83           C  
ATOM    805  CE  LYS B  99     -16.679  18.300  31.962  1.00 68.83           C  
ATOM    806  NZ  LYS B  99     -16.732  19.784  32.120  1.00 68.83           N  
ATOM    807  N   ALA B 100     -12.999  14.095  30.424  1.00 67.32           N  
ATOM    808  CA  ALA B 100     -12.094  13.726  29.338  1.00 67.32           C  
ATOM    809  C   ALA B 100     -12.076  12.215  29.129  1.00 67.32           C  
ATOM    810  CB  ALA B 100     -10.684  14.238  29.623  1.00 67.32           C  
ATOM    811  O   ALA B 100     -12.100  11.739  27.991  1.00 67.32           O  
ATOM    812  N   HIS B 101     -11.990  11.404  30.291  1.00 62.51           N  
ATOM    813  CA  HIS B 101     -12.006   9.947  30.227  1.00 62.51           C  
ATOM    814  C   HIS B 101     -13.235   9.441  29.480  1.00 62.51           C  
ATOM    815  CB  HIS B 101     -11.963   9.349  31.634  1.00 62.51           C  
ATOM    816  O   HIS B 101     -13.119   8.608  28.579  1.00 62.51           O  
ATOM    817  CG  HIS B 101     -11.885   7.856  31.649  1.00 62.51           C  
ATOM    818  CD2 HIS B 101     -10.818   7.022  31.666  1.00 62.51           C  
ATOM    819  ND1 HIS B 101     -13.004   7.051  31.644  1.00 62.51           N  
ATOM    820  CE1 HIS B 101     -12.627   5.783  31.658  1.00 62.51           C  
ATOM    821  NE2 HIS B 101     -11.306   5.738  31.671  1.00 62.51           N  
ATOM    822  N   ASN B 102     -14.475   9.933  29.869  1.00 69.91           N  
ATOM    823  CA  ASN B 102     -15.720   9.485  29.254  1.00 69.91           C  
ATOM    824  C   ASN B 102     -15.784   9.861  27.777  1.00 69.91           C  
ATOM    825  CB  ASN B 102     -16.925  10.062  30.001  1.00 69.91           C  
ATOM    826  O   ASN B 102     -16.238   9.070  26.949  1.00 69.91           O  
ATOM    827  CG  ASN B 102     -17.127   9.426  31.363  1.00 69.91           C  
ATOM    828  ND2 ASN B 102     -17.942  10.059  32.198  1.00 69.91           N  
ATOM    829  OD1 ASN B 102     -16.553   8.375  31.662  1.00 69.91           O  
ATOM    830  N   ILE B 103     -15.183  11.037  27.420  1.00 67.33           N  
ATOM    831  CA  ILE B 103     -15.269  11.542  26.053  1.00 67.33           C  
ATOM    832  C   ILE B 103     -14.247  10.826  25.174  1.00 67.33           C  
ATOM    833  CB  ILE B 103     -15.046  13.070  26.000  1.00 67.33           C  
ATOM    834  O   ILE B 103     -14.533  10.497  24.020  1.00 67.33           O  
ATOM    835  CG1 ILE B 103     -16.242  13.806  26.614  1.00 67.33           C  
ATOM    836  CG2 ILE B 103     -14.800  13.529  24.560  1.00 67.33           C  
ATOM    837  CD1 ILE B 103     -16.027  15.304  26.781  1.00 67.33           C  
ATOM    838  N   LEU B 104     -13.090  10.420  25.655  1.00 65.42           N  
ATOM    839  CA  LEU B 104     -11.972   9.943  24.849  1.00 65.42           C  
ATOM    840  C   LEU B 104     -11.958   8.420  24.785  1.00 65.42           C  
ATOM    841  CB  LEU B 104     -10.645  10.454  25.417  1.00 65.42           C  
ATOM    842  O   LEU B 104     -11.355   7.837  23.880  1.00 65.42           O  
ATOM    843  CG  LEU B 104     -10.352  11.942  25.220  1.00 65.42           C  
ATOM    844  CD1 LEU B 104      -9.142  12.358  26.051  1.00 65.42           C  
ATOM    845  CD2 LEU B 104     -10.126  12.253  23.745  1.00 65.42           C  
ATOM    846  N   LEU B 105     -12.437   7.818  25.699  1.00 56.76           N  
ATOM    847  CA  LEU B 105     -12.418   6.363  25.797  1.00 56.76           C  
ATOM    848  C   LEU B 105     -12.835   5.724  24.477  1.00 56.76           C  
ATOM    849  CB  LEU B 105     -13.343   5.889  26.922  1.00 56.76           C  
ATOM    850  O   LEU B 105     -12.162   4.818  23.980  1.00 56.76           O  
ATOM    851  CG  LEU B 105     -13.147   4.449  27.399  1.00 56.76           C  
ATOM    852  CD1 LEU B 105     -11.845   4.323  28.184  1.00 56.76           C  
ATOM    853  CD2 LEU B 105     -14.333   4.000  28.245  1.00 56.76           C  
ATOM    854  N   PRO B 106     -13.957   6.131  23.861  1.00 60.98           N  
ATOM    855  CA  PRO B 106     -14.364   5.505  22.601  1.00 60.98           C  
ATOM    856  C   PRO B 106     -13.311   5.646  21.505  1.00 60.98           C  
ATOM    857  CB  PRO B 106     -15.643   6.259  22.230  1.00 60.98           C  
ATOM    858  O   PRO B 106     -13.241   4.812  20.599  1.00 60.98           O  
ATOM    859  CG  PRO B 106     -16.164   6.790  23.526  1.00 60.98           C  
ATOM    860  CD  PRO B 106     -14.997   7.067  24.431  1.00 60.98           C  
ATOM    861  N   SER B 107     -12.436   6.766  21.600  1.00 60.34           N  
ATOM    862  CA  SER B 107     -11.414   7.024  20.591  1.00 60.34           C  
ATOM    863  C   SER B 107     -10.248   6.050  20.725  1.00 60.34           C  
ATOM    864  CB  SER B 107     -10.903   8.461  20.700  1.00 60.34           C  
ATOM    865  O   SER B 107      -9.392   5.973  19.841  1.00 60.34           O  
ATOM    866  OG  SER B 107     -11.948   9.386  20.453  1.00 60.34           O  
ATOM    867  N   PHE B 108     -10.411   5.282  21.820  1.00 60.72           N  
ATOM    868  CA  PHE B 108      -9.342   4.315  22.040  1.00 60.72           C  
ATOM    869  C   PHE B 108      -9.899   2.899  22.116  1.00 60.72           C  
ATOM    870  CB  PHE B 108      -8.572   4.646  23.323  1.00 60.72           C  
ATOM    871  O   PHE B 108      -9.267   2.007  22.685  1.00 60.72           O  
ATOM    872  CG  PHE B 108      -7.733   5.891  23.223  1.00 60.72           C  
ATOM    873  CD1 PHE B 108      -6.505   5.868  22.573  1.00 60.72           C  
ATOM    874  CD2 PHE B 108      -8.172   7.086  23.778  1.00 60.72           C  
ATOM    875  CE1 PHE B 108      -5.725   7.019  22.479  1.00 60.72           C  
ATOM    876  CE2 PHE B 108      -7.399   8.240  23.688  1.00 60.72           C  
ATOM    877  CZ  PHE B 108      -6.176   8.204  23.039  1.00 60.72           C  
ATOM    878  N   SER B 109     -11.009   2.766  21.573  1.00 55.14           N  
ATOM    879  CA  SER B 109     -11.655   1.458  21.540  1.00 55.14           C  
ATOM    880  C   SER B 109     -11.131   0.611  20.385  1.00 55.14           C  
ATOM    881  CB  SER B 109     -13.172   1.612  21.423  1.00 55.14           C  
ATOM    882  O   SER B 109     -10.435   1.118  19.503  1.00 55.14           O  
ATOM    883  OG  SER B 109     -13.529   2.131  20.153  1.00 55.14           O  
ATOM    884  N   GLN B 110     -11.325  -0.592  20.615  1.00 55.39           N  
ATOM    885  CA  GLN B 110     -10.951  -1.496  19.533  1.00 55.39           C  
ATOM    886  C   GLN B 110     -11.552  -1.043  18.205  1.00 55.39           C  
ATOM    887  CB  GLN B 110     -11.394  -2.925  19.849  1.00 55.39           C  
ATOM    888  O   GLN B 110     -10.907  -1.142  17.159  1.00 55.39           O  
ATOM    889  CG  GLN B 110     -10.462  -3.661  20.803  1.00 55.39           C  
ATOM    890  CD  GLN B 110     -10.879  -5.101  21.037  1.00 55.39           C  
ATOM    891  NE2 GLN B 110     -10.304  -5.727  22.058  1.00 55.39           N  
ATOM    892  OE1 GLN B 110     -11.713  -5.646  20.306  1.00 55.39           O  
ATOM    893  N   GLN B 111     -12.779  -0.600  18.220  1.00 56.47           N  
ATOM    894  CA  GLN B 111     -13.436  -0.097  17.019  1.00 56.47           C  
ATOM    895  C   GLN B 111     -12.700   1.115  16.455  1.00 56.47           C  
ATOM    896  CB  GLN B 111     -14.893   0.265  17.314  1.00 56.47           C  
ATOM    897  O   GLN B 111     -12.563   1.254  15.238  1.00 56.47           O  
ATOM    898  CG  GLN B 111     -15.694   0.649  16.078  1.00 56.47           C  
ATOM    899  CD  GLN B 111     -15.937  -0.525  15.148  1.00 56.47           C  
ATOM    900  NE2 GLN B 111     -16.178  -0.232  13.874  1.00 56.47           N  
ATOM    901  OE1 GLN B 111     -15.908  -1.685  15.570  1.00 56.47           O  
ATOM    902  N   ALA B 112     -12.275   1.987  17.310  1.00 57.87           N  
ATOM    903  CA  ALA B 112     -11.524   3.153  16.853  1.00 57.87           C  
ATOM    904  C   ALA B 112     -10.223   2.736  16.174  1.00 57.87           C  
ATOM    905  CB  ALA B 112     -11.234   4.091  18.022  1.00 57.87           C  
ATOM    906  O   ALA B 112      -9.771   3.388  15.230  1.00 57.87           O  
ATOM    907  N   MET B 113      -9.688   1.582  16.769  1.00 61.58           N  
ATOM    908  CA  MET B 113      -8.443   1.085  16.191  1.00 61.58           C  
ATOM    909  C   MET B 113      -8.631   0.724  14.721  1.00 61.58           C  
ATOM    910  CB  MET B 113      -7.937  -0.132  16.968  1.00 61.58           C  
ATOM    911  O   MET B 113      -7.732   0.937  13.906  1.00 61.58           O  
ATOM    912  CG  MET B 113      -7.553   0.175  18.406  1.00 61.58           C  
ATOM    913  SD  MET B 113      -6.264   1.475  18.527  1.00 61.58           S  
ATOM    914  CE  MET B 113      -7.294   2.909  18.947  1.00 61.58           C  
ATOM    915  N   LYS B 114      -9.765   0.163  14.423  1.00 61.11           N  
ATOM    916  CA  LYS B 114     -10.057  -0.151  13.027  1.00 61.11           C  
ATOM    917  C   LYS B 114     -10.047   1.109  12.167  1.00 61.11           C  
ATOM    918  CB  LYS B 114     -11.409  -0.856  12.907  1.00 61.11           C  
ATOM    919  O   LYS B 114      -9.549   1.094  11.039  1.00 61.11           O  
ATOM    920  CG  LYS B 114     -11.405  -2.292  13.412  1.00 61.11           C  
ATOM    921  CD  LYS B 114     -12.767  -2.950  13.236  1.00 61.11           C  
ATOM    922  CE  LYS B 114     -12.803  -4.338  13.861  1.00 61.11           C  
ATOM    923  NZ  LYS B 114     -14.144  -4.979  13.710  1.00 61.11           N  
ATOM    924  N   GLY B 115     -10.615   2.180  12.795  1.00 58.49           N  
ATOM    925  CA  GLY B 115     -10.638   3.446  12.080  1.00 58.49           C  
ATOM    926  C   GLY B 115      -9.263   4.065  11.918  1.00 58.49           C  
ATOM    927  O   GLY B 115      -8.991   4.731  10.917  1.00 58.49           O  
ATOM    928  N   TYR B 116      -8.342   3.773  12.932  1.00 64.22           N  
ATOM    929  CA  TYR B 116      -7.002   4.349  12.918  1.00 64.22           C  
ATOM    930  C   TYR B 116      -6.053   3.503  12.078  1.00 64.22           C  
ATOM    931  CB  TYR B 116      -6.459   4.483  14.344  1.00 64.22           C  
ATOM    932  O   TYR B 116      -4.974   3.963  11.697  1.00 64.22           O  
ATOM    933  CG  TYR B 116      -7.257   5.425  15.212  1.00 64.22           C  
ATOM    934  CD1 TYR B 116      -7.851   6.565  14.674  1.00 64.22           C  
ATOM    935  CD2 TYR B 116      -7.420   5.178  16.571  1.00 64.22           C  
ATOM    936  CE1 TYR B 116      -8.586   7.437  15.471  1.00 64.22           C  
ATOM    937  CE2 TYR B 116      -8.152   6.043  17.377  1.00 64.22           C  
ATOM    938  OH  TYR B 116      -9.458   8.027  17.612  1.00 64.22           O  
ATOM    939  CZ  TYR B 116      -8.731   7.167  16.819  1.00 64.22           C  
ATOM    940  N   HIS B 117      -6.575   2.274  11.905  1.00 60.01           N  
ATOM    941  CA  HIS B 117      -5.687   1.279  11.315  1.00 60.01           C  
ATOM    942  C   HIS B 117      -5.047   1.803  10.034  1.00 60.01           C  
ATOM    943  CB  HIS B 117      -6.449  -0.017  11.029  1.00 60.01           C  
ATOM    944  O   HIS B 117      -3.827   1.731   9.870  1.00 60.01           O  
ATOM    945  CG  HIS B 117      -5.604  -1.086  10.412  1.00 60.01           C  
ATOM    946  CD2 HIS B 117      -5.581  -1.585   9.154  1.00 60.01           C  
ATOM    947  ND1 HIS B 117      -4.642  -1.774  11.119  1.00 60.01           N  
ATOM    948  CE1 HIS B 117      -4.062  -2.653  10.319  1.00 60.01           C  
ATOM    949  NE2 HIS B 117      -4.614  -2.559   9.121  1.00 60.01           N  
ATOM    950  N   ALA B 118      -5.790   2.333   9.114  1.00 64.20           N  
ATOM    951  CA  ALA B 118      -5.255   2.804   7.839  1.00 64.20           C  
ATOM    952  C   ALA B 118      -4.230   3.914   8.051  1.00 64.20           C  
ATOM    953  CB  ALA B 118      -6.384   3.292   6.935  1.00 64.20           C  
ATOM    954  O   ALA B 118      -3.221   3.980   7.345  1.00 64.20           O  
ATOM    955  N   MET B 119      -4.527   4.777   9.089  1.00 67.10           N  
ATOM    956  CA  MET B 119      -3.603   5.866   9.391  1.00 67.10           C  
ATOM    957  C   MET B 119      -2.304   5.330   9.983  1.00 67.10           C  
ATOM    958  CB  MET B 119      -4.245   6.864  10.358  1.00 67.10           C  
ATOM    959  O   MET B 119      -1.220   5.811   9.650  1.00 67.10           O  
ATOM    960  CG  MET B 119      -5.364   7.685   9.737  1.00 67.10           C  
ATOM    961  SD  MET B 119      -6.145   8.831  10.939  1.00 67.10           S  
ATOM    962  CE  MET B 119      -7.415   7.741  11.640  1.00 67.10           C  
ATOM    963  N   MET B 120      -2.490   4.319  10.906  1.00 69.30           N  
ATOM    964  CA  MET B 120      -1.303   3.688  11.476  1.00 69.30           C  
ATOM    965  C   MET B 120      -0.470   3.014  10.391  1.00 69.30           C  
ATOM    966  CB  MET B 120      -1.697   2.666  12.544  1.00 69.30           C  
ATOM    967  O   MET B 120       0.759   3.098  10.404  1.00 69.30           O  
ATOM    968  CG  MET B 120      -2.244   3.290  13.818  1.00 69.30           C  
ATOM    969  SD  MET B 120      -2.642   2.038  15.099  1.00 69.30           S  
ATOM    970  CE  MET B 120      -3.295   3.114  16.406  1.00 69.30           C  
ATOM    971  N   VAL B 121      -1.209   2.264   9.549  1.00 64.42           N  
ATOM    972  CA  VAL B 121      -0.532   1.609   8.435  1.00 64.42           C  
ATOM    973  C   VAL B 121       0.203   2.649   7.592  1.00 64.42           C  
ATOM    974  CB  VAL B 121      -1.523   0.814   7.556  1.00 64.42           C  
ATOM    975  O   VAL B 121       1.329   2.413   7.147  1.00 64.42           O  
ATOM    976  CG1 VAL B 121      -0.842   0.326   6.279  1.00 64.42           C  
ATOM    977  CG2 VAL B 121      -2.105  -0.362   8.338  1.00 64.42           C  
ATOM    978  N   ASP B 122      -0.405   3.879   7.369  1.00 66.86           N  
ATOM    979  CA  ASP B 122       0.213   4.959   6.605  1.00 66.86           C  
ATOM    980  C   ASP B 122       1.569   5.342   7.194  1.00 66.86           C  
ATOM    981  CB  ASP B 122      -0.707   6.181   6.563  1.00 66.86           C  
ATOM    982  O   ASP B 122       2.566   5.414   6.473  1.00 66.86           O  
ATOM    983  CG  ASP B 122      -0.176   7.292   5.675  1.00 66.86           C  
ATOM    984  OD1 ASP B 122      -0.715   8.419   5.719  1.00 66.86           O  
ATOM    985  OD2 ASP B 122       0.788   7.038   4.921  1.00 66.86           O  
ATOM    986  N   ILE B 123       1.652   5.440   8.410  1.00 72.32           N  
ATOM    987  CA  ILE B 123       2.879   5.855   9.080  1.00 72.32           C  
ATOM    988  C   ILE B 123       3.873   4.695   9.102  1.00 72.32           C  
ATOM    989  CB  ILE B 123       2.600   6.348  10.517  1.00 72.32           C  
ATOM    990  O   ILE B 123       5.068   4.889   8.869  1.00 72.32           O  
ATOM    991  CG1 ILE B 123       1.640   7.543  10.495  1.00 72.32           C  
ATOM    992  CG2 ILE B 123       3.907   6.709  11.228  1.00 72.32           C  
ATOM    993  CD1 ILE B 123       2.149   8.731   9.690  1.00 72.32           C  
ATOM    994  N   ALA B 124       3.279   3.518   9.387  1.00 68.86           N  
ATOM    995  CA  ALA B 124       4.133   2.333   9.395  1.00 68.86           C  
ATOM    996  C   ALA B 124       4.783   2.117   8.031  1.00 68.86           C  
ATOM    997  CB  ALA B 124       3.330   1.100   9.800  1.00 68.86           C  
ATOM    998  O   ALA B 124       5.961   1.762   7.947  1.00 68.86           O  
ATOM    999  N   VAL B 125       4.037   2.319   7.057  1.00 65.44           N  
ATOM   1000  CA  VAL B 125       4.552   2.188   5.698  1.00 65.44           C  
ATOM   1001  C   VAL B 125       5.665   3.207   5.466  1.00 65.44           C  
ATOM   1002  CB  VAL B 125       3.433   2.372   4.648  1.00 65.44           C  
ATOM   1003  O   VAL B 125       6.664   2.905   4.810  1.00 65.44           O  
ATOM   1004  CG1 VAL B 125       4.028   2.584   3.257  1.00 65.44           C  
ATOM   1005  CG2 VAL B 125       2.494   1.167   4.653  1.00 65.44           C  
ATOM   1006  N   GLN B 126       5.525   4.457   6.056  1.00 67.75           N  
ATOM   1007  CA  GLN B 126       6.564   5.473   5.923  1.00 67.75           C  
ATOM   1008  C   GLN B 126       7.863   5.021   6.585  1.00 67.75           C  
ATOM   1009  CB  GLN B 126       6.100   6.799   6.529  1.00 67.75           C  
ATOM   1010  O   GLN B 126       8.952   5.280   6.069  1.00 67.75           O  
ATOM   1011  CG  GLN B 126       5.018   7.500   5.718  1.00 67.75           C  
ATOM   1012  CD  GLN B 126       4.596   8.825   6.324  1.00 67.75           C  
ATOM   1013  NE2 GLN B 126       3.290   9.062   6.382  1.00 67.75           N  
ATOM   1014  OE1 GLN B 126       5.438   9.629   6.738  1.00 67.75           O  
ATOM   1015  N   LEU B 127       7.667   4.250   7.660  1.00 68.76           N  
ATOM   1016  CA  LEU B 127       8.843   3.695   8.321  1.00 68.76           C  
ATOM   1017  C   LEU B 127       9.511   2.640   7.446  1.00 68.76           C  
ATOM   1018  CB  LEU B 127       8.460   3.086   9.673  1.00 68.76           C  
ATOM   1019  O   LEU B 127      10.724   2.687   7.227  1.00 68.76           O  
ATOM   1020  CG  LEU B 127       9.590   2.420  10.460  1.00 68.76           C  
ATOM   1021  CD1 LEU B 127      10.525   3.476  11.041  1.00 68.76           C  
ATOM   1022  CD2 LEU B 127       9.023   1.535  11.564  1.00 68.76           C  
ATOM   1023  N   VAL B 128       8.701   1.800   7.026  1.00 65.90           N  
ATOM   1024  CA  VAL B 128       9.217   0.716   6.197  1.00 65.90           C  
ATOM   1025  C   VAL B 128       9.872   1.291   4.943  1.00 65.90           C  
ATOM   1026  CB  VAL B 128       8.102  -0.280   5.807  1.00 65.90           C  
ATOM   1027  O   VAL B 128      10.960   0.862   4.552  1.00 65.90           O  
ATOM   1028  CG1 VAL B 128       8.605  -1.271   4.759  1.00 65.90           C  
ATOM   1029  CG2 VAL B 128       7.590  -1.018   7.043  1.00 65.90           C  
ATOM   1030  N   GLN B 129       9.238   2.234   4.326  1.00 61.66           N  
ATOM   1031  CA  GLN B 129       9.783   2.863   3.127  1.00 61.66           C  
ATOM   1032  C   GLN B 129      11.106   3.563   3.427  1.00 61.66           C  
ATOM   1033  CB  GLN B 129       8.782   3.859   2.541  1.00 61.66           C  
ATOM   1034  O   GLN B 129      12.055   3.468   2.646  1.00 61.66           O  
ATOM   1035  CG  GLN B 129       7.604   3.204   1.834  1.00 61.66           C  
ATOM   1036  CD  GLN B 129       6.603   4.213   1.303  1.00 61.66           C  
ATOM   1037  NE2 GLN B 129       5.855   3.822   0.276  1.00 61.66           N  
ATOM   1038  OE1 GLN B 129       6.502   5.334   1.812  1.00 61.66           O  
ATOM   1039  N   LYS B 130      11.112   4.215   4.649  1.00 64.61           N  
ATOM   1040  CA  LYS B 130      12.357   4.864   5.049  1.00 64.61           C  
ATOM   1041  C   LYS B 130      13.484   3.846   5.202  1.00 64.61           C  
ATOM   1042  CB  LYS B 130      12.165   5.633   6.357  1.00 64.61           C  
ATOM   1043  O   LYS B 130      14.587   4.053   4.692  1.00 64.61           O  
ATOM   1044  CG  LYS B 130      13.424   6.324   6.860  1.00 64.61           C  
ATOM   1045  CD  LYS B 130      13.185   7.022   8.192  1.00 64.61           C  
ATOM   1046  CE  LYS B 130      14.475   7.596   8.764  1.00 64.61           C  
ATOM   1047  NZ  LYS B 130      14.279   8.131  10.144  1.00 64.61           N  
ATOM   1048  N   TRP B 131      13.094   2.753   5.934  1.00 65.69           N  
ATOM   1049  CA  TRP B 131      14.128   1.754   6.183  1.00 65.69           C  
ATOM   1050  C   TRP B 131      14.509   1.031   4.895  1.00 65.69           C  
ATOM   1051  CB  TRP B 131      13.657   0.742   7.231  1.00 65.69           C  
ATOM   1052  O   TRP B 131      15.657   0.612   4.728  1.00 65.69           O  
ATOM   1053  CG  TRP B 131      13.693   1.259   8.637  1.00 65.69           C  
ATOM   1054  CD1 TRP B 131      13.993   2.531   9.040  1.00 65.69           C  
ATOM   1055  CD2 TRP B 131      13.425   0.514   9.829  1.00 65.69           C  
ATOM   1056  CE2 TRP B 131      13.580   1.398  10.919  1.00 65.69           C  
ATOM   1057  CE3 TRP B 131      13.068  -0.818  10.081  1.00 65.69           C  
ATOM   1058  NE1 TRP B 131      13.926   2.621  10.411  1.00 65.69           N  
ATOM   1059  CH2 TRP B 131      13.040  -0.314  12.461  1.00 65.69           C  
ATOM   1060  CZ2 TRP B 131      13.390   0.993  12.242  1.00 65.69           C  
ATOM   1061  CZ3 TRP B 131      12.879  -1.219  11.398  1.00 65.69           C  
ATOM   1062  N   GLU B 132      13.533   0.883   4.032  1.00 60.58           N  
ATOM   1063  CA  GLU B 132      13.796   0.257   2.740  1.00 60.58           C  
ATOM   1064  C   GLU B 132      14.745   1.107   1.898  1.00 60.58           C  
ATOM   1065  CB  GLU B 132      12.488   0.021   1.980  1.00 60.58           C  
ATOM   1066  O   GLU B 132      15.436   0.588   1.019  1.00 60.58           O  
ATOM   1067  CG  GLU B 132      11.703  -1.187   2.470  1.00 60.58           C  
ATOM   1068  CD  GLU B 132      11.548  -2.270   1.413  1.00 60.58           C  
ATOM   1069  OE1 GLU B 132      10.927  -3.317   1.704  1.00 60.58           O  
ATOM   1070  OE2 GLU B 132      12.052  -2.070   0.286  1.00 60.58           O  
ATOM   1071  N   ARG B 133      14.802   2.325   2.245  1.00 56.17           N  
ATOM   1072  CA  ARG B 133      15.563   3.272   1.437  1.00 56.17           C  
ATOM   1073  C   ARG B 133      16.950   3.504   2.026  1.00 56.17           C  
ATOM   1074  CB  ARG B 133      14.815   4.601   1.319  1.00 56.17           C  
ATOM   1075  O   ARG B 133      17.740   4.279   1.482  1.00 56.17           O  
ATOM   1076  CG  ARG B 133      13.579   4.537   0.436  1.00 56.17           C  
ATOM   1077  CD  ARG B 133      12.769   5.824   0.504  1.00 56.17           C  
ATOM   1078  NE  ARG B 133      11.572   5.752  -0.328  1.00 56.17           N  
ATOM   1079  NH1 ARG B 133      10.519   7.550   0.669  1.00 56.17           N  
ATOM   1080  NH2 ARG B 133       9.492   6.418  -1.039  1.00 56.17           N  
ATOM   1081  CZ  ARG B 133      10.530   6.574  -0.231  1.00 56.17           C  
ATOM   1082  N   LEU B 134      17.109   2.787   3.361  1.00 53.26           N  
ATOM   1083  CA  LEU B 134      18.413   2.961   3.991  1.00 53.26           C  
ATOM   1084  C   LEU B 134      19.508   2.290   3.169  1.00 53.26           C  
ATOM   1085  CB  LEU B 134      18.403   2.389   5.411  1.00 53.26           C  
ATOM   1086  O   LEU B 134      19.284   1.234   2.572  1.00 53.26           O  
ATOM   1087  CG  LEU B 134      17.607   3.176   6.454  1.00 53.26           C  
ATOM   1088  CD1 LEU B 134      17.466   2.364   7.737  1.00 53.26           C  
ATOM   1089  CD2 LEU B 134      18.275   4.518   6.735  1.00 53.26           C  
ATOM   1090  N   ASN B 135      20.628   2.987   2.848  1.00 51.84           N  
ATOM   1091  CA  ASN B 135      21.781   2.321   2.251  1.00 51.84           C  
ATOM   1092  C   ASN B 135      22.270   1.164   3.117  1.00 51.84           C  
ATOM   1093  CB  ASN B 135      22.914   3.322   2.012  1.00 51.84           C  
ATOM   1094  O   ASN B 135      21.986   1.116   4.315  1.00 51.84           O  
ATOM   1095  CG  ASN B 135      22.580   4.335   0.935  1.00 51.84           C  
ATOM   1096  ND2 ASN B 135      22.840   5.606   1.216  1.00 51.84           N  
ATOM   1097  OD1 ASN B 135      22.092   3.978  -0.141  1.00 51.84           O  
ATOM   1098  N   ALA B 136      22.665   0.311   2.648  1.00 46.52           N  
ATOM   1099  CA  ALA B 136      23.096  -0.924   3.298  1.00 46.52           C  
ATOM   1100  C   ALA B 136      23.949  -0.627   4.528  1.00 46.52           C  
ATOM   1101  CB  ALA B 136      23.870  -1.799   2.316  1.00 46.52           C  
ATOM   1102  O   ALA B 136      23.865  -1.335   5.535  1.00 46.52           O  
ATOM   1103  N   ASP B 137      24.695   0.397   4.508  1.00 51.38           N  
ATOM   1104  CA  ASP B 137      25.648   0.677   5.577  1.00 51.38           C  
ATOM   1105  C   ASP B 137      25.029   1.577   6.644  1.00 51.38           C  
ATOM   1106  CB  ASP B 137      26.913   1.326   5.012  1.00 51.38           C  
ATOM   1107  O   ASP B 137      25.654   1.854   7.670  1.00 51.38           O  
ATOM   1108  CG  ASP B 137      26.802   1.653   3.533  1.00 51.38           C  
ATOM   1109  OD1 ASP B 137      27.386   2.664   3.087  1.00 51.38           O  
ATOM   1110  OD2 ASP B 137      26.121   0.896   2.809  1.00 51.38           O  
ATOM   1111  N   GLU B 138      23.930   1.995   6.227  1.00 54.56           N  
ATOM   1112  CA  GLU B 138      23.280   2.875   7.194  1.00 54.56           C  
ATOM   1113  C   GLU B 138      22.545   2.072   8.263  1.00 54.56           C  
ATOM   1114  CB  GLU B 138      22.309   3.825   6.489  1.00 54.56           C  
ATOM   1115  O   GLU B 138      22.002   1.002   7.980  1.00 54.56           O  
ATOM   1116  CG  GLU B 138      22.994   4.932   5.702  1.00 54.56           C  
ATOM   1117  CD  GLU B 138      22.018   5.900   5.052  1.00 54.56           C  
ATOM   1118  OE1 GLU B 138      22.274   7.125   5.071  1.00 54.56           O  
ATOM   1119  OE2 GLU B 138      20.987   5.429   4.522  1.00 54.56           O  
ATOM   1120  N   HIS B 139      22.910   2.336   9.629  1.00 60.19           N  
ATOM   1121  CA  HIS B 139      22.201   1.688  10.727  1.00 60.19           C  
ATOM   1122  C   HIS B 139      20.957   2.478  11.122  1.00 60.19           C  
ATOM   1123  CB  HIS B 139      23.123   1.521  11.936  1.00 60.19           C  
ATOM   1124  O   HIS B 139      20.813   3.644  10.749  1.00 60.19           O  
ATOM   1125  CG  HIS B 139      23.627   2.816  12.490  1.00 60.19           C  
ATOM   1126  CD2 HIS B 139      23.058   3.700  13.342  1.00 60.19           C  
ATOM   1127  ND1 HIS B 139      24.864   3.332  12.167  1.00 60.19           N  
ATOM   1128  CE1 HIS B 139      25.034   4.480  12.800  1.00 60.19           C  
ATOM   1129  NE2 HIS B 139      23.953   4.727  13.520  1.00 60.19           N  
ATOM   1130  N   ILE B 140      20.094   1.779  11.498  1.00 65.04           N  
ATOM   1131  CA  ILE B 140      18.857   2.386  11.976  1.00 65.04           C  
ATOM   1132  C   ILE B 140      19.003   2.764  13.449  1.00 65.04           C  
ATOM   1133  CB  ILE B 140      17.651   1.439  11.784  1.00 65.04           C  
ATOM   1134  O   ILE B 140      19.378   1.930  14.276  1.00 65.04           O  
ATOM   1135  CG1 ILE B 140      17.438   1.142  10.295  1.00 65.04           C  
ATOM   1136  CG2 ILE B 140      16.388   2.038  12.409  1.00 65.04           C  
ATOM   1137  CD1 ILE B 140      16.509  -0.033  10.025  1.00 65.04           C  
ATOM   1138  N   GLU B 141      18.938   4.184  13.810  1.00 68.66           N  
ATOM   1139  CA  GLU B 141      18.766   4.593  15.201  1.00 68.66           C  
ATOM   1140  C   GLU B 141      17.349   4.309  15.689  1.00 68.66           C  
ATOM   1141  CB  GLU B 141      19.092   6.080  15.368  1.00 68.66           C  
ATOM   1142  O   GLU B 141      16.437   5.108  15.465  1.00 68.66           O  
ATOM   1143  CG  GLU B 141      20.541   6.430  15.062  1.00 68.66           C  
ATOM   1144  CD  GLU B 141      20.984   7.746  15.681  1.00 68.66           C  
ATOM   1145  OE1 GLU B 141      22.091   8.229  15.353  1.00 68.66           O  
ATOM   1146  OE2 GLU B 141      20.217   8.298  16.502  1.00 68.66           O  
ATOM   1147  N   VAL B 142      17.212   3.118  16.154  1.00 71.64           N  
ATOM   1148  CA  VAL B 142      15.913   2.500  16.392  1.00 71.64           C  
ATOM   1149  C   VAL B 142      15.058   3.413  17.269  1.00 71.64           C  
ATOM   1150  CB  VAL B 142      16.058   1.110  17.053  1.00 71.64           C  
ATOM   1151  O   VAL B 142      13.933   3.760  16.902  1.00 71.64           O  
ATOM   1152  CG1 VAL B 142      14.688   0.540  17.418  1.00 71.64           C  
ATOM   1153  CG2 VAL B 142      16.807   0.155  16.125  1.00 71.64           C  
ATOM   1154  N   PRO B 143      15.541   3.922  18.510  1.00 70.47           N  
ATOM   1155  CA  PRO B 143      14.685   4.764  19.348  1.00 70.47           C  
ATOM   1156  C   PRO B 143      14.249   6.047  18.644  1.00 70.47           C  
ATOM   1157  CB  PRO B 143      15.573   5.079  20.555  1.00 70.47           C  
ATOM   1158  O   PRO B 143      13.104   6.480  18.795  1.00 70.47           O  
ATOM   1159  CG  PRO B 143      16.514   3.922  20.649  1.00 70.47           C  
ATOM   1160  CD  PRO B 143      16.845   3.462  19.258  1.00 70.47           C  
ATOM   1161  N   GLU B 144      15.168   6.657  17.818  1.00 67.55           N  
ATOM   1162  CA  GLU B 144      14.847   7.875  17.080  1.00 67.55           C  
ATOM   1163  C   GLU B 144      13.771   7.617  16.030  1.00 67.55           C  
ATOM   1164  CB  GLU B 144      16.102   8.449  16.417  1.00 67.55           C  
ATOM   1165  O   GLU B 144      12.803   8.374  15.926  1.00 67.55           O  
ATOM   1166  CG  GLU B 144      15.935   9.875  15.914  1.00 67.55           C  
ATOM   1167  CD  GLU B 144      17.243  10.515  15.477  1.00 67.55           C  
ATOM   1168  OE1 GLU B 144      17.216  11.643  14.936  1.00 67.55           O  
ATOM   1169  OE2 GLU B 144      18.304   9.882  15.678  1.00 67.55           O  
ATOM   1170  N   ASP B 145      13.979   6.531  15.347  1.00 73.06           N  
ATOM   1171  CA  ASP B 145      13.009   6.236  14.297  1.00 73.06           C  
ATOM   1172  C   ASP B 145      11.672   5.800  14.891  1.00 73.06           C  
ATOM   1173  CB  ASP B 145      13.546   5.152  13.359  1.00 73.06           C  
ATOM   1174  O   ASP B 145      10.612   6.131  14.356  1.00 73.06           O  
ATOM   1175  CG  ASP B 145      14.456   5.703  12.276  1.00 73.06           C  
ATOM   1176  OD1 ASP B 145      14.957   4.918  11.442  1.00 73.06           O  
ATOM   1177  OD2 ASP B 145      14.677   6.933  12.257  1.00 73.06           O  
ATOM   1178  N   MET B 146      11.625   5.045  16.034  1.00 73.28           N  
ATOM   1179  CA  MET B 146      10.385   4.648  16.694  1.00 73.28           C  
ATOM   1180  C   MET B 146       9.653   5.862  17.254  1.00 73.28           C  
ATOM   1181  CB  MET B 146      10.669   3.646  17.814  1.00 73.28           C  
ATOM   1182  O   MET B 146       8.422   5.910  17.242  1.00 73.28           O  
ATOM   1183  CG  MET B 146      11.242   2.325  17.325  1.00 73.28           C  
ATOM   1184  SD  MET B 146      10.148   1.490  16.112  1.00 73.28           S  
ATOM   1185  CE  MET B 146      11.259   1.412  14.679  1.00 73.28           C  
ATOM   1186  N   THR B 147      10.473   6.822  17.738  1.00 69.45           N  
ATOM   1187  CA  THR B 147       9.878   8.060  18.230  1.00 69.45           C  
ATOM   1188  C   THR B 147       9.209   8.827  17.094  1.00 69.45           C  
ATOM   1189  CB  THR B 147      10.933   8.955  18.907  1.00 69.45           C  
ATOM   1190  O   THR B 147       8.087   9.316  17.245  1.00 69.45           O  
ATOM   1191  CG2 THR B 147      10.322  10.276  19.363  1.00 69.45           C  
ATOM   1192  OG1 THR B 147      11.472   8.272  20.045  1.00 69.45           O  
ATOM   1193  N   ARG B 148       9.940   8.924  15.919  1.00 72.78           N  
ATOM   1194  CA  ARG B 148       9.360   9.588  14.757  1.00 72.78           C  
ATOM   1195  C   ARG B 148       8.091   8.878  14.297  1.00 72.78           C  
ATOM   1196  CB  ARG B 148      10.372   9.648  13.611  1.00 72.78           C  
ATOM   1197  O   ARG B 148       7.085   9.525  13.999  1.00 72.78           O  
ATOM   1198  CG  ARG B 148      11.532  10.597  13.862  1.00 72.78           C  
ATOM   1199  CD  ARG B 148      12.534  10.580  12.716  1.00 72.78           C  
ATOM   1200  NE  ARG B 148      13.666  11.464  12.976  1.00 72.78           N  
ATOM   1201  NH1 ARG B 148      14.944  10.687  11.215  1.00 72.78           N  
ATOM   1202  NH2 ARG B 148      15.753  12.340  12.583  1.00 72.78           N  
ATOM   1203  CZ  ARG B 148      14.785  11.495  12.257  1.00 72.78           C  
ATOM   1204  N   LEU B 149       8.127   7.565  14.390  1.00 72.84           N  
ATOM   1205  CA  LEU B 149       6.999   6.747  13.958  1.00 72.84           C  
ATOM   1206  C   LEU B 149       5.790   6.965  14.862  1.00 72.84           C  
ATOM   1207  CB  LEU B 149       7.383   5.265  13.949  1.00 72.84           C  
ATOM   1208  O   LEU B 149       4.697   7.270  14.381  1.00 72.84           O  
ATOM   1209  CG  LEU B 149       6.262   4.276  13.625  1.00 72.84           C  
ATOM   1210  CD1 LEU B 149       6.044   4.197  12.118  1.00 72.84           C  
ATOM   1211  CD2 LEU B 149       6.582   2.899  14.197  1.00 72.84           C  
ATOM   1212  N   THR B 150       6.045   6.816  16.061  1.00 72.94           N  
ATOM   1213  CA  THR B 150       4.928   6.834  16.998  1.00 72.94           C  
ATOM   1214  C   THR B 150       4.352   8.241  17.128  1.00 72.94           C  
ATOM   1215  CB  THR B 150       5.354   6.321  18.386  1.00 72.94           C  
ATOM   1216  O   THR B 150       3.142   8.410  17.291  1.00 72.94           O  
ATOM   1217  CG2 THR B 150       5.704   4.837  18.340  1.00 72.94           C  
ATOM   1218  OG1 THR B 150       6.500   7.057  18.830  1.00 72.94           O  
ATOM   1219  N   LEU B 151       5.212   9.338  16.982  1.00 66.43           N  
ATOM   1220  CA  LEU B 151       4.734  10.716  17.004  1.00 66.43           C  
ATOM   1221  C   LEU B 151       3.841  11.001  15.801  1.00 66.43           C  
ATOM   1222  CB  LEU B 151       5.913  11.693  17.021  1.00 66.43           C  
ATOM   1223  O   LEU B 151       2.773  11.602  15.943  1.00 66.43           O  
ATOM   1224  CG  LEU B 151       5.568  13.168  17.228  1.00 66.43           C  
ATOM   1225  CD1 LEU B 151       5.005  13.389  18.628  1.00 66.43           C  
ATOM   1226  CD2 LEU B 151       6.796  14.042  16.997  1.00 66.43           C  
ATOM   1227  N   ASP B 152       4.368  10.571  14.698  1.00 71.91           N  
ATOM   1228  CA  ASP B 152       3.583  10.801  13.489  1.00 71.91           C  
ATOM   1229  C   ASP B 152       2.281  10.004  13.520  1.00 71.91           C  
ATOM   1230  CB  ASP B 152       4.395  10.435  12.245  1.00 71.91           C  
ATOM   1231  O   ASP B 152       1.253  10.465  13.020  1.00 71.91           O  
ATOM   1232  CG  ASP B 152       5.330  11.545  11.799  1.00 71.91           C  
ATOM   1233  OD1 ASP B 152       5.909  11.449  10.696  1.00 71.91           O  
ATOM   1234  OD2 ASP B 152       5.492  12.523  12.560  1.00 71.91           O  
ATOM   1235  N   THR B 153       2.300   8.734  14.221  1.00 72.39           N  
ATOM   1236  CA  THR B 153       1.107   7.901  14.317  1.00 72.39           C  
ATOM   1237  C   THR B 153       0.044   8.576  15.179  1.00 72.39           C  
ATOM   1238  CB  THR B 153       1.439   6.514  14.898  1.00 72.39           C  
ATOM   1239  O   THR B 153      -1.105   8.720  14.758  1.00 72.39           O  
ATOM   1240  CG2 THR B 153       0.187   5.650  15.007  1.00 72.39           C  
ATOM   1241  OG1 THR B 153       2.385   5.859  14.045  1.00 72.39           O  
ATOM   1242  N   ILE B 154       0.428   9.062  16.312  1.00 65.20           N  
ATOM   1243  CA  ILE B 154      -0.545   9.690  17.200  1.00 65.20           C  
ATOM   1244  C   ILE B 154      -0.997  11.023  16.609  1.00 65.20           C  
ATOM   1245  CB  ILE B 154       0.036   9.901  18.616  1.00 65.20           C  
ATOM   1246  O   ILE B 154      -2.169  11.393  16.719  1.00 65.20           O  
ATOM   1247  CG1 ILE B 154      -1.068  10.338  19.586  1.00 65.20           C  
ATOM   1248  CG2 ILE B 154       1.175  10.923  18.586  1.00 65.20           C  
ATOM   1249  CD1 ILE B 154      -2.155   9.293  19.799  1.00 65.20           C  
ATOM   1250  N   GLY B 155       0.075  11.777  15.860  1.00 65.08           N  
ATOM   1251  CA  GLY B 155      -0.306  13.005  15.179  1.00 65.08           C  
ATOM   1252  C   GLY B 155      -1.396  12.800  14.144  1.00 65.08           C  
ATOM   1253  O   GLY B 155      -2.380  13.541  14.116  1.00 65.08           O  
ATOM   1254  N   LEU B 156      -1.236  11.762  13.446  1.00 66.44           N  
ATOM   1255  CA  LEU B 156      -2.182  11.471  12.373  1.00 66.44           C  
ATOM   1256  C   LEU B 156      -3.477  10.893  12.933  1.00 66.44           C  
ATOM   1257  CB  LEU B 156      -1.567  10.496  11.366  1.00 66.44           C  
ATOM   1258  O   LEU B 156      -4.567  11.371  12.608  1.00 66.44           O  
ATOM   1259  CG  LEU B 156      -2.422  10.153  10.145  1.00 66.44           C  
ATOM   1260  CD1 LEU B 156      -2.802  11.423   9.392  1.00 66.44           C  
ATOM   1261  CD2 LEU B 156      -1.683   9.183   9.230  1.00 66.44           C  
ATOM   1262  N   CYS B 157      -3.472   9.939  13.843  1.00 69.24           N  
ATOM   1263  CA  CYS B 157      -4.648   9.264  14.379  1.00 69.24           C  
ATOM   1264  C   CYS B 157      -5.380  10.153  15.377  1.00 69.24           C  
ATOM   1265  CB  CYS B 157      -4.252   7.948  15.049  1.00 69.24           C  
ATOM   1266  O   CYS B 157      -6.610  10.139  15.442  1.00 69.24           O  
ATOM   1267  SG  CYS B 157      -3.635   6.701  13.898  1.00 69.24           S  
ATOM   1268  N   GLY B 158      -4.560  10.864  16.101  1.00 61.33           N  
ATOM   1269  CA  GLY B 158      -5.142  11.632  17.190  1.00 61.33           C  
ATOM   1270  C   GLY B 158      -5.706  12.968  16.743  1.00 61.33           C  
ATOM   1271  O   GLY B 158      -6.793  13.363  17.168  1.00 61.33           O  
ATOM   1272  N   PHE B 159      -5.028  13.486  15.778  1.00 59.32           N  
ATOM   1273  CA  PHE B 159      -5.412  14.867  15.513  1.00 59.32           C  
ATOM   1274  C   PHE B 159      -5.409  15.152  14.015  1.00 59.32           C  
ATOM   1275  CB  PHE B 159      -4.469  15.836  16.233  1.00 59.32           C  
ATOM   1276  O   PHE B 159      -5.618  16.291  13.595  1.00 59.32           O  
ATOM   1277  CG  PHE B 159      -4.154  15.436  17.649  1.00 59.32           C  
ATOM   1278  CD1 PHE B 159      -5.128  15.501  18.638  1.00 59.32           C  
ATOM   1279  CD2 PHE B 159      -2.882  14.995  17.991  1.00 59.32           C  
ATOM   1280  CE1 PHE B 159      -4.838  15.132  19.949  1.00 59.32           C  
ATOM   1281  CE2 PHE B 159      -2.585  14.624  19.300  1.00 59.32           C  
ATOM   1282  CZ  PHE B 159      -3.564  14.694  20.277  1.00 59.32           C  
ATOM   1283  N   ASN B 160      -5.459  14.218  13.292  1.00 60.62           N  
ATOM   1284  CA  ASN B 160      -5.313  14.403  11.852  1.00 60.62           C  
ATOM   1285  C   ASN B 160      -4.232  15.429  11.525  1.00 60.62           C  
ATOM   1286  CB  ASN B 160      -6.646  14.817  11.226  1.00 60.62           C  
ATOM   1287  O   ASN B 160      -4.411  16.262  10.634  1.00 60.62           O  
ATOM   1288  CG  ASN B 160      -6.715  14.514   9.742  1.00 60.62           C  
ATOM   1289  ND2 ASN B 160      -7.479  15.314   9.008  1.00 60.62           N  
ATOM   1290  OD1 ASN B 160      -6.087  13.568   9.260  1.00 60.62           O  
ATOM   1291  N   TYR B 161      -3.068  15.528  12.391  1.00 58.73           N  
ATOM   1292  CA  TYR B 161      -1.893  16.365  12.173  1.00 58.73           C  
ATOM   1293  C   TYR B 161      -0.673  15.516  11.839  1.00 58.73           C  
ATOM   1294  CB  TYR B 161      -1.609  17.224  13.409  1.00 58.73           C  
ATOM   1295  O   TYR B 161      -0.377  14.542  12.535  1.00 58.73           O  
ATOM   1296  CG  TYR B 161      -0.528  18.256  13.196  1.00 58.73           C  
ATOM   1297  CD1 TYR B 161       0.762  18.053  13.680  1.00 58.73           C  
ATOM   1298  CD2 TYR B 161      -0.795  19.437  12.511  1.00 58.73           C  
ATOM   1299  CE1 TYR B 161       1.761  19.002  13.487  1.00 58.73           C  
ATOM   1300  CE2 TYR B 161       0.195  20.393  12.312  1.00 58.73           C  
ATOM   1301  OH  TYR B 161       2.453  21.109  12.609  1.00 58.73           O  
ATOM   1302  CZ  TYR B 161       1.468  20.166  12.803  1.00 58.73           C  
ATOM   1303  N   ARG B 162      -0.111  15.690  10.755  1.00 59.39           N  
ATOM   1304  CA  ARG B 162       1.090  14.966  10.350  1.00 59.39           C  
ATOM   1305  C   ARG B 162       2.349  15.735  10.739  1.00 59.39           C  
ATOM   1306  CB  ARG B 162       1.079  14.707   8.842  1.00 59.39           C  
ATOM   1307  O   ARG B 162       2.632  16.796  10.180  1.00 59.39           O  
ATOM   1308  CG  ARG B 162      -0.001  13.737   8.392  1.00 59.39           C  
ATOM   1309  CD  ARG B 162       0.107  13.422   6.906  1.00 59.39           C  
ATOM   1310  NE  ARG B 162      -0.933  12.492   6.475  1.00 59.39           N  
ATOM   1311  NH1 ARG B 162       0.430  10.627   6.514  1.00 59.39           N  
ATOM   1312  NH2 ARG B 162      -1.771  10.432   5.904  1.00 59.39           N  
ATOM   1313  CZ  ARG B 162      -0.756  11.186   6.299  1.00 59.39           C  
ATOM   1314  N   PHE B 163       3.087  15.180  11.780  1.00 59.04           N  
ATOM   1315  CA  PHE B 163       4.342  15.791  12.199  1.00 59.04           C  
ATOM   1316  C   PHE B 163       5.415  15.610  11.132  1.00 59.04           C  
ATOM   1317  CB  PHE B 163       4.816  15.191  13.527  1.00 59.04           C  
ATOM   1318  O   PHE B 163       6.340  16.419  11.031  1.00 59.04           O  
ATOM   1319  CG  PHE B 163       4.067  15.705  14.727  1.00 59.04           C  
ATOM   1320  CD1 PHE B 163       4.396  16.929  15.297  1.00 59.04           C  
ATOM   1321  CD2 PHE B 163       3.034  14.964  15.285  1.00 59.04           C  
ATOM   1322  CE1 PHE B 163       3.704  17.407  16.407  1.00 59.04           C  
ATOM   1323  CE2 PHE B 163       2.338  15.435  16.395  1.00 59.04           C  
ATOM   1324  CZ  PHE B 163       2.676  16.657  16.955  1.00 59.04           C  
ATOM   1325  N   ASN B 164       5.307  14.750  10.116  1.00 61.05           N  
ATOM   1326  CA  ASN B 164       6.248  14.415   9.052  1.00 61.05           C  
ATOM   1327  C   ASN B 164       7.665  14.243   9.591  1.00 61.05           C  
ATOM   1328  CB  ASN B 164       6.222  15.483   7.957  1.00 61.05           C  
ATOM   1329  O   ASN B 164       8.626  14.719   8.985  1.00 61.05           O  
ATOM   1330  CG  ASN B 164       4.958  15.432   7.122  1.00 61.05           C  
ATOM   1331  ND2 ASN B 164       4.501  16.593   6.666  1.00 61.05           N  
ATOM   1332  OD1 ASN B 164       4.396  14.359   6.888  1.00 61.05           O  
ATOM   1333  N   SER B 165       7.518  13.513  10.829  1.00 59.66           N  
ATOM   1334  CA  SER B 165       8.771  13.362  11.561  1.00 59.66           C  
ATOM   1335  C   SER B 165       9.826  12.658  10.713  1.00 59.66           C  
ATOM   1336  CB  SER B 165       8.545  12.582  12.857  1.00 59.66           C  
ATOM   1337  O   SER B 165      11.023  12.908  10.868  1.00 59.66           O  
ATOM   1338  OG  SER B 165       7.675  13.290  13.724  1.00 59.66           O  
ATOM   1339  N   PHE B 166       9.396  11.899   9.867  1.00 57.96           N  
ATOM   1340  CA  PHE B 166      10.342  11.140   9.059  1.00 57.96           C  
ATOM   1341  C   PHE B 166      11.002  12.034   8.016  1.00 57.96           C  
ATOM   1342  CB  PHE B 166       9.642   9.962   8.374  1.00 57.96           C  
ATOM   1343  O   PHE B 166      12.046  11.684   7.461  1.00 57.96           O  
ATOM   1344  CG  PHE B 166       9.288   8.839   9.310  1.00 57.96           C  
ATOM   1345  CD1 PHE B 166      10.280   8.141   9.988  1.00 57.96           C  
ATOM   1346  CD2 PHE B 166       7.961   8.480   9.513  1.00 57.96           C  
ATOM   1347  CE1 PHE B 166       9.955   7.101  10.856  1.00 57.96           C  
ATOM   1348  CE2 PHE B 166       7.629   7.442  10.378  1.00 57.96           C  
ATOM   1349  CZ  PHE B 166       8.627   6.753  11.048  1.00 57.96           C  
ATOM   1350  N   TYR B 167      10.504  13.085   7.898  1.00 56.75           N  
ATOM   1351  CA  TYR B 167      10.998  13.967   6.847  1.00 56.75           C  
ATOM   1352  C   TYR B 167      11.776  15.137   7.438  1.00 56.75           C  
ATOM   1353  CB  TYR B 167       9.838  14.490   5.994  1.00 56.75           C  
ATOM   1354  O   TYR B 167      12.082  16.105   6.737  1.00 56.75           O  
ATOM   1355  CG  TYR B 167       9.073  13.403   5.279  1.00 56.75           C  
ATOM   1356  CD1 TYR B 167       9.558  12.844   4.099  1.00 56.75           C  
ATOM   1357  CD2 TYR B 167       7.864  12.933   5.780  1.00 56.75           C  
ATOM   1358  CE1 TYR B 167       8.856  11.844   3.434  1.00 56.75           C  
ATOM   1359  CE2 TYR B 167       7.153  11.933   5.125  1.00 56.75           C  
ATOM   1360  OH  TYR B 167       6.958  10.405   3.301  1.00 56.75           O  
ATOM   1361  CZ  TYR B 167       7.657  11.395   3.955  1.00 56.75           C  
ATOM   1362  N   ARG B 168      11.974  14.933   8.770  1.00 53.40           N  
ATOM   1363  CA  ARG B 168      12.740  15.973   9.450  1.00 53.40           C  
ATOM   1364  C   ARG B 168      14.065  15.425   9.970  1.00 53.40           C  
ATOM   1365  CB  ARG B 168      11.931  16.569  10.605  1.00 53.40           C  
ATOM   1366  O   ARG B 168      14.141  14.272  10.399  1.00 53.40           O  
ATOM   1367  CG  ARG B 168      10.670  17.295  10.163  1.00 53.40           C  
ATOM   1368  CD  ARG B 168       9.898  17.857  11.348  1.00 53.40           C  
ATOM   1369  NE  ARG B 168       8.780  18.691  10.917  1.00 53.40           N  
ATOM   1370  NH1 ARG B 168       8.404  19.623  12.997  1.00 53.40           N  
ATOM   1371  NH2 ARG B 168       7.096  20.224  11.213  1.00 53.40           N  
ATOM   1372  CZ  ARG B 168       8.096  19.511  11.710  1.00 53.40           C  
ATOM   1373  N   ASP B 169      15.165  16.299   9.617  1.00 50.75           N  
ATOM   1374  CA  ASP B 169      16.466  15.914  10.155  1.00 50.75           C  
ATOM   1375  C   ASP B 169      16.524  16.136  11.664  1.00 50.75           C  
ATOM   1376  CB  ASP B 169      17.585  16.697   9.464  1.00 50.75           C  
ATOM   1377  O   ASP B 169      17.179  15.379  12.384  1.00 50.75           O  
ATOM   1378  CG  ASP B 169      17.848  16.227   8.044  1.00 50.75           C  
ATOM   1379  OD1 ASP B 169      18.371  17.016   7.228  1.00 50.75           O  
ATOM   1380  OD2 ASP B 169      17.526  15.059   7.738  1.00 50.75           O  
ATOM   1381  N   GLN B 170      15.856  17.047  11.976  1.00 52.85           N  
ATOM   1382  CA  GLN B 170      15.769  17.357  13.399  1.00 52.85           C  
ATOM   1383  C   GLN B 170      14.348  17.158  13.920  1.00 52.85           C  
ATOM   1384  CB  GLN B 170      16.230  18.790  13.666  1.00 52.85           C  
ATOM   1385  O   GLN B 170      13.379  17.339  13.179  1.00 52.85           O  
ATOM   1386  CG  GLN B 170      17.676  19.055  13.269  1.00 52.85           C  
ATOM   1387  CD  GLN B 170      18.670  18.524  14.285  1.00 52.85           C  
ATOM   1388  NE2 GLN B 170      19.894  18.264  13.838  1.00 52.85           N  
ATOM   1389  OE1 GLN B 170      18.341  18.349  15.463  1.00 52.85           O  
ATOM   1390  N   PRO B 171      14.274  16.613  14.968  1.00 52.15           N  
ATOM   1391  CA  PRO B 171      12.932  16.418  15.522  1.00 52.15           C  
ATOM   1392  C   PRO B 171      12.075  17.680  15.450  1.00 52.15           C  
ATOM   1393  CB  PRO B 171      13.205  16.025  16.976  1.00 52.15           C  
ATOM   1394  O   PRO B 171      12.605  18.793  15.480  1.00 52.15           O  
ATOM   1395  CG  PRO B 171      14.665  15.711  17.020  1.00 52.15           C  
ATOM   1396  CD  PRO B 171      15.329  16.364  15.842  1.00 52.15           C  
ATOM   1397  N   HIS B 172      10.923  17.561  15.112  1.00 55.32           N  
ATOM   1398  CA  HIS B 172       9.993  18.681  15.196  1.00 55.32           C  
ATOM   1399  C   HIS B 172      10.144  19.424  16.520  1.00 55.32           C  
ATOM   1400  CB  HIS B 172       8.552  18.196  15.029  1.00 55.32           C  
ATOM   1401  O   HIS B 172      10.331  18.802  17.568  1.00 55.32           O  
ATOM   1402  CG  HIS B 172       7.577  19.294  14.747  1.00 55.32           C  
ATOM   1403  CD2 HIS B 172       6.988  19.685  13.592  1.00 55.32           C  
ATOM   1404  ND1 HIS B 172       7.107  20.141  15.727  1.00 55.32           N  
ATOM   1405  CE1 HIS B 172       6.266  21.007  15.186  1.00 55.32           C  
ATOM   1406  NE2 HIS B 172       6.177  20.752  13.892  1.00 55.32           N  
ATOM   1407  N   PRO B 173      10.274  20.768  16.411  1.00 59.49           N  
ATOM   1408  CA  PRO B 173      10.433  21.565  17.630  1.00 59.49           C  
ATOM   1409  C   PRO B 173       9.509  21.110  18.758  1.00 59.49           C  
ATOM   1410  CB  PRO B 173      10.081  22.983  17.174  1.00 59.49           C  
ATOM   1411  O   PRO B 173       9.862  21.223  19.934  1.00 59.49           O  
ATOM   1412  CG  PRO B 173      10.395  23.002  15.712  1.00 59.49           C  
ATOM   1413  CD  PRO B 173      10.138  21.633  15.151  1.00 59.49           C  
ATOM   1414  N   PHE B 174       8.297  20.639  18.403  1.00 57.16           N  
ATOM   1415  CA  PHE B 174       7.392  20.130  19.427  1.00 57.16           C  
ATOM   1416  C   PHE B 174       8.023  18.962  20.174  1.00 57.16           C  
ATOM   1417  CB  PHE B 174       6.062  19.697  18.803  1.00 57.16           C  
ATOM   1418  O   PHE B 174       7.969  18.903  21.405  1.00 57.16           O  
ATOM   1419  CG  PHE B 174       5.029  19.270  19.811  1.00 57.16           C  
ATOM   1420  CD1 PHE B 174       4.929  17.941  20.204  1.00 57.16           C  
ATOM   1421  CD2 PHE B 174       4.158  20.199  20.366  1.00 57.16           C  
ATOM   1422  CE1 PHE B 174       3.974  17.543  21.137  1.00 57.16           C  
ATOM   1423  CE2 PHE B 174       3.202  19.808  21.299  1.00 57.16           C  
ATOM   1424  CZ  PHE B 174       3.111  18.480  21.682  1.00 57.16           C  
ATOM   1425  N   ILE B 175       8.554  18.057  19.410  1.00 54.65           N  
ATOM   1426  CA  ILE B 175       9.164  16.868  19.995  1.00 54.65           C  
ATOM   1427  C   ILE B 175      10.348  17.272  20.870  1.00 54.65           C  
ATOM   1428  CB  ILE B 175       9.619  15.871  18.905  1.00 54.65           C  
ATOM   1429  O   ILE B 175      10.496  16.780  21.991  1.00 54.65           O  
ATOM   1430  CG1 ILE B 175       8.408  15.326  18.140  1.00 54.65           C  
ATOM   1431  CG2 ILE B 175      10.435  14.732  19.522  1.00 54.65           C  
ATOM   1432  CD1 ILE B 175       8.735  14.171  17.204  1.00 54.65           C  
ATOM   1433  N   THR B 176      11.165  18.080  20.249  1.00 59.48           N  
ATOM   1434  CA  THR B 176      12.313  18.564  21.007  1.00 59.48           C  
ATOM   1435  C   THR B 176      11.863  19.229  22.305  1.00 59.48           C  
ATOM   1436  CB  THR B 176      13.149  19.558  20.180  1.00 59.48           C  
ATOM   1437  O   THR B 176      12.421  18.963  23.371  1.00 59.48           O  
ATOM   1438  CG2 THR B 176      14.389  20.005  20.948  1.00 59.48           C  
ATOM   1439  OG1 THR B 176      13.558  18.929  18.959  1.00 59.48           O  
ATOM   1440  N   SER B 177      10.843  20.042  22.207  1.00 64.75           N  
ATOM   1441  CA  SER B 177      10.336  20.750  23.379  1.00 64.75           C  
ATOM   1442  C   SER B 177       9.693  19.787  24.371  1.00 64.75           C  
ATOM   1443  CB  SER B 177       9.324  21.819  22.964  1.00 64.75           C  
ATOM   1444  O   SER B 177       9.873  19.923  25.583  1.00 64.75           O  
ATOM   1445  OG  SER B 177       9.956  22.850  22.225  1.00 64.75           O  
ATOM   1446  N   MET B 178       8.898  18.703  23.796  1.00 56.20           N  
ATOM   1447  CA  MET B 178       8.239  17.721  24.651  1.00 56.20           C  
ATOM   1448  C   MET B 178       9.265  16.874  25.398  1.00 56.20           C  
ATOM   1449  CB  MET B 178       7.319  16.820  23.826  1.00 56.20           C  
ATOM   1450  O   MET B 178       9.154  16.683  26.610  1.00 56.20           O  
ATOM   1451  CG  MET B 178       6.503  15.846  24.661  1.00 56.20           C  
ATOM   1452  SD  MET B 178       5.371  14.823  23.643  1.00 56.20           S  
ATOM   1453  CE  MET B 178       6.576  13.788  22.765  1.00 56.20           C  
ATOM   1454  N   VAL B 179      10.268  16.440  24.666  1.00 59.40           N  
ATOM   1455  CA  VAL B 179      11.303  15.597  25.255  1.00 59.40           C  
ATOM   1456  C   VAL B 179      12.097  16.396  26.286  1.00 59.40           C  
ATOM   1457  CB  VAL B 179      12.252  15.027  24.177  1.00 59.40           C  
ATOM   1458  O   VAL B 179      12.372  15.904  27.383  1.00 59.40           O  
ATOM   1459  CG1 VAL B 179      13.442  14.319  24.824  1.00 59.40           C  
ATOM   1460  CG2 VAL B 179      11.498  14.073  23.252  1.00 59.40           C  
ATOM   1461  N   ARG B 180      12.555  17.643  25.967  1.00 64.48           N  
ATOM   1462  CA  ARG B 180      13.311  18.495  26.879  1.00 64.48           C  
ATOM   1463  C   ARG B 180      12.497  18.821  28.126  1.00 64.48           C  
ATOM   1464  CB  ARG B 180      13.738  19.786  26.179  1.00 64.48           C  
ATOM   1465  O   ARG B 180      13.027  18.819  29.239  1.00 64.48           O  
ATOM   1466  CG  ARG B 180      14.837  20.547  26.906  1.00 64.48           C  
ATOM   1467  CD  ARG B 180      15.388  21.686  26.060  1.00 64.48           C  
ATOM   1468  NE  ARG B 180      14.319  22.523  25.521  1.00 64.48           N  
ATOM   1469  NH1 ARG B 180      15.684  23.688  24.066  1.00 64.48           N  
ATOM   1470  NH2 ARG B 180      13.443  24.158  24.167  1.00 64.48           N  
ATOM   1471  CZ  ARG B 180      14.485  23.454  24.586  1.00 64.48           C  
ATOM   1472  N   ALA B 181      11.134  19.041  27.926  1.00 65.96           N  
ATOM   1473  CA  ALA B 181      10.261  19.345  29.057  1.00 65.96           C  
ATOM   1474  C   ALA B 181      10.125  18.141  29.985  1.00 65.96           C  
ATOM   1475  CB  ALA B 181       8.886  19.790  28.563  1.00 65.96           C  
ATOM   1476  O   ALA B 181      10.120  18.290  31.209  1.00 65.96           O  
ATOM   1477  N   LEU B 182       9.985  16.950  29.322  1.00 62.68           N  
ATOM   1478  CA  LEU B 182       9.901  15.735  30.125  1.00 62.68           C  
ATOM   1479  C   LEU B 182      11.213  15.479  30.860  1.00 62.68           C  
ATOM   1480  CB  LEU B 182       9.553  14.533  29.245  1.00 62.68           C  
ATOM   1481  O   LEU B 182      11.208  15.073  32.025  1.00 62.68           O  
ATOM   1482  CG  LEU B 182       8.111  14.459  28.738  1.00 62.68           C  
ATOM   1483  CD1 LEU B 182       7.974  13.361  27.689  1.00 62.68           C  
ATOM   1484  CD2 LEU B 182       7.148  14.222  29.896  1.00 62.68           C  
ATOM   1485  N   ASP B 183      12.341  15.722  30.271  1.00 63.91           N  
ATOM   1486  CA  ASP B 183      13.659  15.596  30.886  1.00 63.91           C  
ATOM   1487  C   ASP B 183      13.819  16.574  32.047  1.00 63.91           C  
ATOM   1488  CB  ASP B 183      14.760  15.826  29.848  1.00 63.91           C  
ATOM   1489  O   ASP B 183      14.335  16.211  33.106  1.00 63.91           O  
ATOM   1490  CG  ASP B 183      15.104  14.574  29.061  1.00 63.91           C  
ATOM   1491  OD1 ASP B 183      15.846  14.668  28.060  1.00 63.91           O  
ATOM   1492  OD2 ASP B 183      14.625  13.484  29.443  1.00 63.91           O  
ATOM   1493  N   GLU B 184      13.351  17.753  31.816  1.00 68.12           N  
ATOM   1494  CA  GLU B 184      13.431  18.761  32.869  1.00 68.12           C  
ATOM   1495  C   GLU B 184      12.534  18.399  34.049  1.00 68.12           C  
ATOM   1496  CB  GLU B 184      13.053  20.140  32.324  1.00 68.12           C  
ATOM   1497  O   GLU B 184      12.896  18.629  35.205  1.00 68.12           O  
ATOM   1498  CG  GLU B 184      13.080  21.244  33.371  1.00 68.12           C  
ATOM   1499  CD  GLU B 184      14.451  21.442  33.999  1.00 68.12           C  
ATOM   1500  OE1 GLU B 184      14.545  22.110  35.053  1.00 68.12           O  
ATOM   1501  OE2 GLU B 184      15.439  20.924  33.431  1.00 68.12           O  
ATOM   1502  N   ALA B 185      11.389  17.860  33.724  1.00 63.51           N  
ATOM   1503  CA  ALA B 185      10.509  17.393  34.793  1.00 63.51           C  
ATOM   1504  C   ALA B 185      11.207  16.350  35.661  1.00 63.51           C  
ATOM   1505  CB  ALA B 185       9.220  16.820  34.210  1.00 63.51           C  
ATOM   1506  O   ALA B 185      11.091  16.377  36.889  1.00 63.51           O  
ATOM   1507  N   MET B 186      11.892  15.473  34.973  1.00 59.74           N  
ATOM   1508  CA  MET B 186      12.656  14.457  35.691  1.00 59.74           C  
ATOM   1509  C   MET B 186      13.821  15.085  36.449  1.00 59.74           C  
ATOM   1510  CB  MET B 186      13.175  13.391  34.725  1.00 59.74           C  
ATOM   1511  O   MET B 186      14.097  14.714  37.591  1.00 59.74           O  
ATOM   1512  CG  MET B 186      12.159  12.306  34.406  1.00 59.74           C  
ATOM   1513  SD  MET B 186      11.627  11.380  35.899  1.00 59.74           S  
ATOM   1514  CE  MET B 186      13.189  10.571  36.346  1.00 59.74           C  
ATOM   1515  N   ASN B 187      14.637  15.962  35.869  1.00 64.40           N  
ATOM   1516  CA  ASN B 187      15.774  16.620  36.504  1.00 64.40           C  
ATOM   1517  C   ASN B 187      15.343  17.432  37.723  1.00 64.40           C  
ATOM   1518  CB  ASN B 187      16.505  17.516  35.501  1.00 64.40           C  
ATOM   1519  O   ASN B 187      16.045  17.460  38.735  1.00 64.40           O  
ATOM   1520  CG  ASN B 187      17.299  16.723  34.482  1.00 64.40           C  
ATOM   1521  ND2 ASN B 187      17.581  17.340  33.341  1.00 64.40           N  
ATOM   1522  OD1 ASN B 187      17.656  15.566  34.718  1.00 64.40           O  
ATOM   1523  N   LYS B 188      14.101  18.052  37.612  1.00 66.53           N  
ATOM   1524  CA  LYS B 188      13.563  18.817  38.734  1.00 66.53           C  
ATOM   1525  C   LYS B 188      13.339  17.924  39.951  1.00 66.53           C  
ATOM   1526  CB  LYS B 188      12.254  19.502  38.339  1.00 66.53           C  
ATOM   1527  O   LYS B 188      13.486  18.370  41.090  1.00 66.53           O  
ATOM   1528  CG  LYS B 188      12.441  20.753  37.493  1.00 66.53           C  
ATOM   1529  CD  LYS B 188      11.110  21.429  37.192  1.00 66.53           C  
ATOM   1530  CE  LYS B 188      11.303  22.738  36.439  1.00 66.53           C  
ATOM   1531  NZ  LYS B 188      10.007  23.445  36.214  1.00 66.53           N  
ATOM   1532  N   LEU B 189      13.036  16.669  39.562  1.00 58.78           N  
ATOM   1533  CA  LEU B 189      12.797  15.723  40.646  1.00 58.78           C  
ATOM   1534  C   LEU B 189      14.081  15.451  41.423  1.00 58.78           C  
ATOM   1535  CB  LEU B 189      12.232  14.410  40.097  1.00 58.78           C  
ATOM   1536  O   LEU B 189      14.035  15.135  42.614  1.00 58.78           O  
ATOM   1537  CG  LEU B 189      10.708  14.279  40.089  1.00 58.78           C  
ATOM   1538  CD1 LEU B 189      10.244  13.563  38.825  1.00 58.78           C  
ATOM   1539  CD2 LEU B 189      10.229  13.541  41.335  1.00 58.78           C  
ATOM   1540  N   GLN B 190      15.134  15.654  40.841  1.00 60.07           N  
ATOM   1541  CA  GLN B 190      16.414  15.274  41.429  1.00 60.07           C  
ATOM   1542  C   GLN B 190      17.115  16.480  42.047  1.00 60.07           C  
ATOM   1543  CB  GLN B 190      17.316  14.624  40.379  1.00 60.07           C  
ATOM   1544  O   GLN B 190      18.172  16.341  42.665  1.00 60.07           O  
ATOM   1545  CG  GLN B 190      16.757  13.330  39.803  1.00 60.07           C  
ATOM   1546  CD  GLN B 190      17.660  12.718  38.748  1.00 60.07           C  
ATOM   1547  NE2 GLN B 190      17.119  11.784  37.974  1.00 60.07           N  
ATOM   1548  OE1 GLN B 190      18.834  13.083  38.630  1.00 60.07           O  
ATOM   1549  N   ARG B 191      16.568  17.614  41.913  1.00 57.57           N  
ATOM   1550  CA  ARG B 191      17.181  18.823  42.452  1.00 57.57           C  
ATOM   1551  C   ARG B 191      16.731  19.073  43.887  1.00 57.57           C  
ATOM   1552  CB  ARG B 191      16.843  20.033  41.578  1.00 57.57           C  
ATOM   1553  O   ARG B 191      15.569  18.843  44.228  1.00 57.57           O  
ATOM   1554  CG  ARG B 191      17.454  19.979  40.187  1.00 57.57           C  
ATOM   1555  CD  ARG B 191      16.922  21.091  39.294  1.00 57.57           C  
ATOM   1556  NE  ARG B 191      17.317  20.900  37.902  1.00 57.57           N  
ATOM   1557  NH1 ARG B 191      15.785  22.400  37.044  1.00 57.57           N  
ATOM   1558  NH2 ARG B 191      17.204  21.276  35.639  1.00 57.57           N  
ATOM   1559  CZ  ARG B 191      16.768  21.526  36.865  1.00 57.57           C  
ATOM   1560  N   ALA B 192      17.535  19.398  44.499  1.00 53.19           N  
ATOM   1561  CA  ALA B 192      17.241  19.739  45.889  1.00 53.19           C  
ATOM   1562  C   ALA B 192      16.289  20.928  45.972  1.00 53.19           C  
ATOM   1563  CB  ALA B 192      18.532  20.040  46.647  1.00 53.19           C  
ATOM   1564  O   ALA B 192      15.377  20.944  46.802  1.00 53.19           O  
ATOM   1565  N   ASN B 193      16.416  21.806  45.216  1.00 52.55           N  
ATOM   1566  CA  ASN B 193      15.542  22.966  45.078  1.00 52.55           C  
ATOM   1567  C   ASN B 193      15.298  23.312  43.612  1.00 52.55           C  
ATOM   1568  CB  ASN B 193      16.127  24.170  45.818  1.00 52.55           C  
ATOM   1569  O   ASN B 193      16.128  23.965  42.977  1.00 52.55           O  
ATOM   1570  CG  ASN B 193      15.156  25.332  45.903  1.00 52.55           C  
ATOM   1571  ND2 ASN B 193      15.585  26.418  46.533  1.00 52.55           N  
ATOM   1572  OD1 ASN B 193      14.029  25.252  45.406  1.00 52.55           O  
ATOM   1573  N   PRO B 194      14.200  23.021  43.280  1.00 49.17           N  
ATOM   1574  CA  PRO B 194      13.885  23.276  41.873  1.00 49.17           C  
ATOM   1575  C   PRO B 194      13.729  24.763  41.563  1.00 49.17           C  
ATOM   1576  CB  PRO B 194      12.561  22.534  41.667  1.00 49.17           C  
ATOM   1577  O   PRO B 194      13.844  25.172  40.405  1.00 49.17           O  
ATOM   1578  CG  PRO B 194      12.422  21.662  42.873  1.00 49.17           C  
ATOM   1579  CD  PRO B 194      13.400  22.125  43.913  1.00 49.17           C  
ATOM   1580  N   ASP B 195      13.639  25.361  42.459  1.00 53.86           N  
ATOM   1581  CA  ASP B 195      13.438  26.792  42.254  1.00 53.86           C  
ATOM   1582  C   ASP B 195      14.748  27.560  42.418  1.00 53.86           C  
ATOM   1583  CB  ASP B 195      12.387  27.331  43.226  1.00 53.86           C  
ATOM   1584  O   ASP B 195      14.756  28.793  42.412  1.00 53.86           O  
ATOM   1585  CG  ASP B 195      10.986  26.831  42.922  1.00 53.86           C  
ATOM   1586  OD1 ASP B 195      10.227  26.530  43.868  1.00 53.86           O  
ATOM   1587  OD2 ASP B 195      10.639  26.733  41.725  1.00 53.86           O  
ATOM   1588  N   ASP B 196      15.870  26.862  42.488  1.00 56.45           N  
ATOM   1589  CA  ASP B 196      17.184  27.489  42.593  1.00 56.45           C  
ATOM   1590  C   ASP B 196      17.485  28.341  41.362  1.00 56.45           C  
ATOM   1591  CB  ASP B 196      18.271  26.429  42.778  1.00 56.45           C  
ATOM   1592  O   ASP B 196      17.258  27.908  40.230  1.00 56.45           O  
ATOM   1593  CG  ASP B 196      19.605  27.017  43.203  1.00 56.45           C  
ATOM   1594  OD1 ASP B 196      20.399  26.313  43.865  1.00 56.45           O  
ATOM   1595  OD2 ASP B 196      19.865  28.195  42.877  1.00 56.45           O  
ATOM   1596  N   PRO B 197      17.900  29.715  41.524  1.00 56.50           N  
ATOM   1597  CA  PRO B 197      18.202  30.623  40.416  1.00 56.50           C  
ATOM   1598  C   PRO B 197      19.232  30.048  39.446  1.00 56.50           C  
ATOM   1599  CB  PRO B 197      18.750  31.867  41.119  1.00 56.50           C  
ATOM   1600  O   PRO B 197      19.296  30.467  38.288  1.00 56.50           O  
ATOM   1601  CG  PRO B 197      18.287  31.741  42.534  1.00 56.50           C  
ATOM   1602  CD  PRO B 197      18.025  30.291  42.823  1.00 56.50           C  
ATOM   1603  N   ALA B 198      19.879  28.924  39.850  1.00 53.62           N  
ATOM   1604  CA  ALA B 198      20.870  28.279  38.992  1.00 53.62           C  
ATOM   1605  C   ALA B 198      20.204  27.608  37.794  1.00 53.62           C  
ATOM   1606  CB  ALA B 198      21.678  27.257  39.789  1.00 53.62           C  
ATOM   1607  O   ALA B 198      20.857  27.340  36.783  1.00 53.62           O  
ATOM   1608  N   TYR B 199      19.110  27.448  38.145  1.00 53.31           N  
ATOM   1609  CA  TYR B 199      18.403  26.749  37.077  1.00 53.31           C  
ATOM   1610  C   TYR B 199      17.506  27.705  36.300  1.00 53.31           C  
ATOM   1611  CB  TYR B 199      17.570  25.598  37.648  1.00 53.31           C  
ATOM   1612  O   TYR B 199      16.540  27.279  35.662  1.00 53.31           O  
ATOM   1613  CG  TYR B 199      18.393  24.531  38.328  1.00 53.31           C  
ATOM   1614  CD1 TYR B 199      19.123  23.607  37.583  1.00 53.31           C  
ATOM   1615  CD2 TYR B 199      18.443  24.444  39.715  1.00 53.31           C  
ATOM   1616  CE1 TYR B 199      19.881  22.621  38.205  1.00 53.31           C  
ATOM   1617  CE2 TYR B 199      19.198  23.462  40.347  1.00 53.31           C  
ATOM   1618  OH  TYR B 199      20.663  21.583  40.206  1.00 53.31           O  
ATOM   1619  CZ  TYR B 199      19.913  22.557  39.585  1.00 53.31           C  
ATOM   1620  N   ASP B 200      17.568  28.911  36.338  1.00 58.89           N  
ATOM   1621  CA  ASP B 200      16.752  29.924  35.676  1.00 58.89           C  
ATOM   1622  C   ASP B 200      16.762  29.733  34.161  1.00 58.89           C  
ATOM   1623  CB  ASP B 200      17.246  31.328  36.033  1.00 58.89           C  
ATOM   1624  O   ASP B 200      15.749  29.956  33.495  1.00 58.89           O  
ATOM   1625  CG  ASP B 200      16.765  31.797  37.395  1.00 58.89           C  
ATOM   1626  OD1 ASP B 200      17.227  32.855  37.873  1.00 58.89           O  
ATOM   1627  OD2 ASP B 200      15.919  31.100  37.996  1.00 58.89           O  
ATOM   1628  N   GLU B 201      17.929  29.366  33.745  1.00 60.37           N  
ATOM   1629  CA  GLU B 201      17.994  29.099  32.311  1.00 60.37           C  
ATOM   1630  C   GLU B 201      17.119  27.908  31.931  1.00 60.37           C  
ATOM   1631  CB  GLU B 201      19.441  28.849  31.877  1.00 60.37           C  
ATOM   1632  O   GLU B 201      16.446  27.931  30.898  1.00 60.37           O  
ATOM   1633  CG  GLU B 201      19.631  28.805  30.368  1.00 60.37           C  
ATOM   1634  CD  GLU B 201      19.273  30.113  29.680  1.00 60.37           C  
ATOM   1635  OE1 GLU B 201      19.016  30.104  28.454  1.00 60.37           O  
ATOM   1636  OE2 GLU B 201      19.251  31.155  30.371  1.00 60.37           O  
ATOM   1637  N   ASN B 202      17.244  26.960  32.888  1.00 60.79           N  
ATOM   1638  CA  ASN B 202      16.396  25.791  32.677  1.00 60.79           C  
ATOM   1639  C   ASN B 202      14.916  26.145  32.784  1.00 60.79           C  
ATOM   1640  CB  ASN B 202      16.751  24.684  33.672  1.00 60.79           C  
ATOM   1641  O   ASN B 202      14.094  25.634  32.021  1.00 60.79           O  
ATOM   1642  CG  ASN B 202      18.159  24.156  33.481  1.00 60.79           C  
ATOM   1643  ND2 ASN B 202      18.412  22.951  33.978  1.00 60.79           N  
ATOM   1644  OD1 ASN B 202      19.011  24.825  32.892  1.00 60.79           O  
ATOM   1645  N   LYS B 203      14.527  26.990  33.694  1.00 62.30           N  
ATOM   1646  CA  LYS B 203      13.149  27.437  33.876  1.00 62.30           C  
ATOM   1647  C   LYS B 203      12.662  28.226  32.664  1.00 62.30           C  
ATOM   1648  CB  LYS B 203      13.022  28.288  35.140  1.00 62.30           C  
ATOM   1649  O   LYS B 203      11.525  28.054  32.220  1.00 62.30           O  
ATOM   1650  CG  LYS B 203      13.099  27.490  36.434  1.00 62.30           C  
ATOM   1651  CD  LYS B 203      12.974  28.392  37.655  1.00 62.30           C  
ATOM   1652  CE  LYS B 203      13.324  27.650  38.938  1.00 62.30           C  
ATOM   1653  NZ  LYS B 203      13.272  28.548  40.130  1.00 62.30           N  
ATOM   1654  N   ARG B 204      13.584  29.042  32.097  1.00 62.23           N  
ATOM   1655  CA  ARG B 204      13.238  29.816  30.909  1.00 62.23           C  
ATOM   1656  C   ARG B 204      13.023  28.905  29.705  1.00 62.23           C  
ATOM   1657  CB  ARG B 204      14.328  30.844  30.600  1.00 62.23           C  
ATOM   1658  O   ARG B 204      12.048  29.062  28.967  1.00 62.23           O  
ATOM   1659  CG  ARG B 204      13.876  31.963  29.674  1.00 62.23           C  
ATOM   1660  CD  ARG B 204      15.017  32.912  29.338  1.00 62.23           C  
ATOM   1661  NE  ARG B 204      15.858  32.386  28.266  1.00 62.23           N  
ATOM   1662  NH1 ARG B 204      16.135  34.419  27.205  1.00 62.23           N  
ATOM   1663  NH2 ARG B 204      17.122  32.533  26.354  1.00 62.23           N  
ATOM   1664  CZ  ARG B 204      16.370  33.114  27.278  1.00 62.23           C  
ATOM   1665  N   GLN B 205      13.941  28.004  29.615  1.00 64.60           N  
ATOM   1666  CA  GLN B 205      13.810  27.056  28.513  1.00 64.60           C  
ATOM   1667  C   GLN B 205      12.547  26.213  28.659  1.00 64.60           C  
ATOM   1668  CB  GLN B 205      15.040  26.150  28.435  1.00 64.60           C  
ATOM   1669  O   GLN B 205      11.865  25.930  27.671  1.00 64.60           O  
ATOM   1670  CG  GLN B 205      15.062  25.246  27.209  1.00 64.60           C  
ATOM   1671  CD  GLN B 205      15.126  26.024  25.908  1.00 64.60           C  
ATOM   1672  NE2 GLN B 205      14.149  25.803  25.036  1.00 64.60           N  
ATOM   1673  OE1 GLN B 205      16.047  26.818  25.689  1.00 64.60           O  
ATOM   1674  N   PHE B 206      12.247  25.809  29.975  1.00 63.59           N  
ATOM   1675  CA  PHE B 206      11.043  25.041  30.270  1.00 63.59           C  
ATOM   1676  C   PHE B 206       9.794  25.816  29.868  1.00 63.59           C  
ATOM   1677  CB  PHE B 206      10.982  24.685  31.759  1.00 63.59           C  
ATOM   1678  O   PHE B 206       8.895  25.267  29.229  1.00 63.59           O  
ATOM   1679  CG  PHE B 206       9.897  23.701  32.104  1.00 63.59           C  
ATOM   1680  CD1 PHE B 206       8.761  24.111  32.790  1.00 63.59           C  
ATOM   1681  CD2 PHE B 206      10.014  22.365  31.742  1.00 63.59           C  
ATOM   1682  CE1 PHE B 206       7.755  23.203  33.111  1.00 63.59           C  
ATOM   1683  CE2 PHE B 206       9.013  21.452  32.060  1.00 63.59           C  
ATOM   1684  CZ  PHE B 206       7.884  21.872  32.745  1.00 63.59           C  
ATOM   1685  N   GLN B 207       9.694  27.057  30.207  1.00 65.77           N  
ATOM   1686  CA  GLN B 207       8.546  27.889  29.860  1.00 65.77           C  
ATOM   1687  C   GLN B 207       8.454  28.098  28.352  1.00 65.77           C  
ATOM   1688  CB  GLN B 207       8.627  29.239  30.574  1.00 65.77           C  
ATOM   1689  O   GLN B 207       7.357  28.119  27.789  1.00 65.77           O  
ATOM   1690  CG  GLN B 207       8.389  29.157  32.076  1.00 65.77           C  
ATOM   1691  CD  GLN B 207       7.034  28.569  32.424  1.00 65.77           C  
ATOM   1692  NE2 GLN B 207       6.979  27.810  33.513  1.00 65.77           N  
ATOM   1693  OE1 GLN B 207       6.045  28.796  31.720  1.00 65.77           O  
ATOM   1694  N   GLU B 208       9.658  28.154  27.646  1.00 67.48           N  
ATOM   1695  CA  GLU B 208       9.668  28.272  26.191  1.00 67.48           C  
ATOM   1696  C   GLU B 208       9.170  26.990  25.530  1.00 67.48           C  
ATOM   1697  CB  GLU B 208      11.074  28.610  25.689  1.00 67.48           C  
ATOM   1698  O   GLU B 208       8.440  27.040  24.538  1.00 67.48           O  
ATOM   1699  CG  GLU B 208      11.414  30.092  25.765  1.00 67.48           C  
ATOM   1700  CD  GLU B 208      12.860  30.394  25.408  1.00 67.48           C  
ATOM   1701  OE1 GLU B 208      13.296  31.556  25.574  1.00 67.48           O  
ATOM   1702  OE2 GLU B 208      13.563  29.462  24.957  1.00 67.48           O  
ATOM   1703  N   ASP B 209       9.668  26.030  26.136  1.00 67.25           N  
ATOM   1704  CA  ASP B 209       9.221  24.741  25.618  1.00 67.25           C  
ATOM   1705  C   ASP B 209       7.708  24.589  25.758  1.00 67.25           C  
ATOM   1706  CB  ASP B 209       9.933  23.596  26.341  1.00 67.25           C  
ATOM   1707  O   ASP B 209       7.040  24.104  24.841  1.00 67.25           O  
ATOM   1708  CG  ASP B 209      11.396  23.470  25.954  1.00 67.25           C  
ATOM   1709  OD1 ASP B 209      12.198  22.951  26.761  1.00 67.25           O  
ATOM   1710  OD2 ASP B 209      11.751  23.896  24.834  1.00 67.25           O  
ATOM   1711  N   ILE B 210       7.115  24.925  26.944  1.00 67.05           N  
ATOM   1712  CA  ILE B 210       5.677  24.885  27.190  1.00 67.05           C  
ATOM   1713  C   ILE B 210       4.957  25.782  26.186  1.00 67.05           C  
ATOM   1714  CB  ILE B 210       5.338  25.316  28.634  1.00 67.05           C  
ATOM   1715  O   ILE B 210       3.924  25.399  25.631  1.00 67.05           O  
ATOM   1716  CG1 ILE B 210       5.842  24.271  29.636  1.00 67.05           C  
ATOM   1717  CG2 ILE B 210       3.831  25.542  28.790  1.00 67.05           C  
ATOM   1718  CD1 ILE B 210       5.662  24.673  31.093  1.00 67.05           C  
ATOM   1719  N   LYS B 211       5.525  26.942  25.899  1.00 68.42           N  
ATOM   1720  CA  LYS B 211       4.920  27.878  24.956  1.00 68.42           C  
ATOM   1721  C   LYS B 211       4.886  27.293  23.546  1.00 68.42           C  
ATOM   1722  CB  LYS B 211       5.681  29.205  24.954  1.00 68.42           C  
ATOM   1723  O   LYS B 211       3.868  27.381  22.857  1.00 68.42           O  
ATOM   1724  CG  LYS B 211       5.016  30.298  24.131  1.00 68.42           C  
ATOM   1725  CD  LYS B 211       5.769  31.617  24.241  1.00 68.42           C  
ATOM   1726  CE  LYS B 211       5.107  32.712  23.415  1.00 68.42           C  
ATOM   1727  NZ  LYS B 211       5.724  32.835  22.061  1.00 68.42           N  
ATOM   1728  N   VAL B 212       6.025  26.638  23.146  1.00 64.80           N  
ATOM   1729  CA  VAL B 212       6.110  26.033  21.820  1.00 64.80           C  
ATOM   1730  C   VAL B 212       5.058  24.935  21.685  1.00 64.80           C  
ATOM   1731  CB  VAL B 212       7.518  25.459  21.548  1.00 64.80           C  
ATOM   1732  O   VAL B 212       4.351  24.865  20.676  1.00 64.80           O  
ATOM   1733  CG1 VAL B 212       7.524  24.626  20.267  1.00 64.80           C  
ATOM   1734  CG2 VAL B 212       8.546  26.586  21.460  1.00 64.80           C  
ATOM   1735  N   MET B 213       4.930  24.192  22.824  1.00 66.06           N  
ATOM   1736  CA  MET B 213       3.950  23.110  22.795  1.00 66.06           C  
ATOM   1737  C   MET B 213       2.530  23.663  22.759  1.00 66.06           C  
ATOM   1738  CB  MET B 213       4.124  22.194  24.007  1.00 66.06           C  
ATOM   1739  O   MET B 213       1.710  23.229  21.948  1.00 66.06           O  
ATOM   1740  CG  MET B 213       5.352  21.301  23.930  1.00 66.06           C  
ATOM   1741  SD  MET B 213       5.406  20.061  25.281  1.00 66.06           S  
ATOM   1742  CE  MET B 213       5.861  21.128  26.677  1.00 66.06           C  
ATOM   1743  N   ASN B 214       2.254  24.610  23.568  1.00 67.29           N  
ATOM   1744  CA  ASN B 214       0.926  25.212  23.631  1.00 67.29           C  
ATOM   1745  C   ASN B 214       0.559  25.898  22.318  1.00 67.29           C  
ATOM   1746  CB  ASN B 214       0.842  26.206  24.791  1.00 67.29           C  
ATOM   1747  O   ASN B 214      -0.561  25.747  21.826  1.00 67.29           O  
ATOM   1748  CG  ASN B 214       0.720  25.522  26.139  1.00 67.29           C  
ATOM   1749  ND2 ASN B 214       0.762  26.307  27.209  1.00 67.29           N  
ATOM   1750  OD1 ASN B 214       0.591  24.297  26.217  1.00 67.29           O  
ATOM   1751  N   ASP B 215       1.532  26.618  21.664  1.00 69.90           N  
ATOM   1752  CA  ASP B 215       1.268  27.355  20.431  1.00 69.90           C  
ATOM   1753  C   ASP B 215       0.898  26.407  19.293  1.00 69.90           C  
ATOM   1754  CB  ASP B 215       2.484  28.198  20.039  1.00 69.90           C  
ATOM   1755  O   ASP B 215      -0.048  26.665  18.546  1.00 69.90           O  
ATOM   1756  CG  ASP B 215       2.645  29.441  20.897  1.00 69.90           C  
ATOM   1757  OD1 ASP B 215       3.694  30.113  20.805  1.00 69.90           O  
ATOM   1758  OD2 ASP B 215       1.715  29.749  21.673  1.00 69.90           O  
ATOM   1759  N   LEU B 216       1.693  25.274  19.339  1.00 62.87           N  
ATOM   1760  CA  LEU B 216       1.406  24.323  18.270  1.00 62.87           C  
ATOM   1761  C   LEU B 216       0.038  23.678  18.471  1.00 62.87           C  
ATOM   1762  CB  LEU B 216       2.488  23.243  18.209  1.00 62.87           C  
ATOM   1763  O   LEU B 216      -0.766  23.615  17.538  1.00 62.87           O  
ATOM   1764  CG  LEU B 216       2.288  22.141  17.167  1.00 62.87           C  
ATOM   1765  CD1 LEU B 216       2.282  22.735  15.762  1.00 62.87           C  
ATOM   1766  CD2 LEU B 216       3.372  21.077  17.298  1.00 62.87           C  
ATOM   1767  N   VAL B 217      -0.295  23.319  19.724  1.00 65.67           N  
ATOM   1768  CA  VAL B 217      -1.542  22.611  19.998  1.00 65.67           C  
ATOM   1769  C   VAL B 217      -2.722  23.570  19.855  1.00 65.67           C  
ATOM   1770  CB  VAL B 217      -1.538  21.978  21.407  1.00 65.67           C  
ATOM   1771  O   VAL B 217      -3.773  23.196  19.329  1.00 65.67           O  
ATOM   1772  CG1 VAL B 217      -2.884  21.323  21.709  1.00 65.67           C  
ATOM   1773  CG2 VAL B 217      -0.405  20.960  21.530  1.00 65.67           C  
ATOM   1774  N   ASP B 218      -2.609  24.805  20.219  1.00 70.62           N  
ATOM   1775  CA  ASP B 218      -3.659  25.803  20.037  1.00 70.62           C  
ATOM   1776  C   ASP B 218      -3.923  26.059  18.554  1.00 70.62           C  
ATOM   1777  CB  ASP B 218      -3.283  27.111  20.737  1.00 70.62           C  
ATOM   1778  O   ASP B 218      -5.070  26.253  18.147  1.00 70.62           O  
ATOM   1779  CG  ASP B 218      -3.418  27.035  22.247  1.00 70.62           C  
ATOM   1780  OD1 ASP B 218      -2.836  27.884  22.956  1.00 70.62           O  
ATOM   1781  OD2 ASP B 218      -4.110  26.115  22.734  1.00 70.62           O  
ATOM   1782  N   LYS B 219      -2.732  26.047  17.784  1.00 66.97           N  
ATOM   1783  CA  LYS B 219      -2.876  26.227  16.342  1.00 66.97           C  
ATOM   1784  C   LYS B 219      -3.606  25.044  15.711  1.00 66.97           C  
ATOM   1785  CB  LYS B 219      -1.508  26.410  15.684  1.00 66.97           C  
ATOM   1786  O   LYS B 219      -4.469  25.228  14.851  1.00 66.97           O  
ATOM   1787  CG  LYS B 219      -1.574  26.734  14.199  1.00 66.97           C  
ATOM   1788  CD  LYS B 219      -0.185  26.945  13.611  1.00 66.97           C  
ATOM   1789  CE  LYS B 219      -0.238  27.125  12.100  1.00 66.97           C  
ATOM   1790  NZ  LYS B 219       1.108  27.435  11.531  1.00 66.97           N  
ATOM   1791  N   ILE B 220      -3.312  23.857  16.278  1.00 63.11           N  
ATOM   1792  CA  ILE B 220      -3.954  22.651  15.768  1.00 63.11           C  
ATOM   1793  C   ILE B 220      -5.450  22.696  16.071  1.00 63.11           C  
ATOM   1794  CB  ILE B 220      -3.324  21.376  16.373  1.00 63.11           C  
ATOM   1795  O   ILE B 220      -6.274  22.390  15.205  1.00 63.11           O  
ATOM   1796  CG1 ILE B 220      -1.902  21.177  15.836  1.00 63.11           C  
ATOM   1797  CG2 ILE B 220      -4.196  20.152  16.082  1.00 63.11           C  
ATOM   1798  CD1 ILE B 220      -1.141  20.041  16.505  1.00 63.11           C  
ATOM   1799  N   ILE B 221      -5.809  23.074  17.243  1.00 68.77           N  
ATOM   1800  CA  ILE B 221      -7.203  23.167  17.660  1.00 68.77           C  
ATOM   1801  C   ILE B 221      -7.913  24.249  16.850  1.00 68.77           C  
ATOM   1802  CB  ILE B 221      -7.322  23.464  19.172  1.00 68.77           C  
ATOM   1803  O   ILE B 221      -8.999  24.020  16.313  1.00 68.77           O  
ATOM   1804  CG1 ILE B 221      -6.764  22.295  19.992  1.00 68.77           C  
ATOM   1805  CG2 ILE B 221      -8.777  23.755  19.553  1.00 68.77           C  
ATOM   1806  CD1 ILE B 221      -6.646  22.585  21.482  1.00 68.77           C  
ATOM   1807  N   ALA B 222      -7.256  25.415  16.641  1.00 70.69           N  
ATOM   1808  CA  ALA B 222      -7.836  26.529  15.895  1.00 70.69           C  
ATOM   1809  C   ALA B 222      -8.025  26.166  14.425  1.00 70.69           C  
ATOM   1810  CB  ALA B 222      -6.957  27.770  16.025  1.00 70.69           C  
ATOM   1811  O   ALA B 222      -9.068  26.459  13.836  1.00 70.69           O  
ATOM   1812  N   ASP B 223      -7.040  25.518  13.829  1.00 63.10           N  
ATOM   1813  CA  ASP B 223      -7.117  25.114  12.428  1.00 63.10           C  
ATOM   1814  C   ASP B 223      -8.239  24.101  12.209  1.00 63.10           C  
ATOM   1815  CB  ASP B 223      -5.782  24.529  11.964  1.00 63.10           C  
ATOM   1816  O   ASP B 223      -8.942  24.154  11.198  1.00 63.10           O  
ATOM   1817  CG  ASP B 223      -4.709  25.585  11.765  1.00 63.10           C  
ATOM   1818  OD1 ASP B 223      -3.530  25.226  11.558  1.00 63.10           O  
ATOM   1819  OD2 ASP B 223      -5.045  26.788  11.819  1.00 63.10           O  
ATOM   1820  N   ARG B 224      -8.382  23.203  13.278  1.00 60.39           N  
ATOM   1821  CA  ARG B 224      -9.445  22.208  13.173  1.00 60.39           C  
ATOM   1822  C   ARG B 224     -10.819  22.863  13.268  1.00 60.39           C  
ATOM   1823  CB  ARG B 224      -9.295  21.144  14.262  1.00 60.39           C  
ATOM   1824  O   ARG B 224     -11.729  22.522  12.509  1.00 60.39           O  
ATOM   1825  CG  ARG B 224     -10.357  20.056  14.211  1.00 60.39           C  
ATOM   1826  CD  ARG B 224     -10.245  19.218  12.945  1.00 60.39           C  
ATOM   1827  NE  ARG B 224      -9.002  18.453  12.913  1.00 60.39           N  
ATOM   1828  NH1 ARG B 224      -9.804  16.703  14.190  1.00 60.39           N  
ATOM   1829  NH2 ARG B 224      -7.648  16.666  13.412  1.00 60.39           N  
ATOM   1830  CZ  ARG B 224      -8.821  17.276  13.505  1.00 60.39           C  
ATOM   1831  N   LYS B 225     -10.992  23.647  14.124  1.00 67.56           N  
ATOM   1832  CA  LYS B 225     -12.262  24.353  14.266  1.00 67.56           C  
ATOM   1833  C   LYS B 225     -12.571  25.184  13.024  1.00 67.56           C  
ATOM   1834  CB  LYS B 225     -12.241  25.251  15.504  1.00 67.56           C  
ATOM   1835  O   LYS B 225     -13.718  25.237  12.575  1.00 67.56           O  
ATOM   1836  CG  LYS B 225     -12.345  24.493  16.820  1.00 67.56           C  
ATOM   1837  CD  LYS B 225     -12.357  25.441  18.012  1.00 67.56           C  
ATOM   1838  CE  LYS B 225     -12.528  24.688  19.324  1.00 67.56           C  
ATOM   1839  NZ  LYS B 225     -12.555  25.615  20.495  1.00 67.56           N  
ATOM   1840  N   ALA B 226     -11.478  25.743  12.484  1.00 63.42           N  
ATOM   1841  CA  ALA B 226     -11.642  26.574  11.294  1.00 63.42           C  
ATOM   1842  C   ALA B 226     -11.984  25.724  10.074  1.00 63.42           C  
ATOM   1843  CB  ALA B 226     -10.375  27.386  11.034  1.00 63.42           C  
ATOM   1844  O   ALA B 226     -12.815  26.115   9.250  1.00 63.42           O  
ATOM   1845  N   SER B 227     -11.359  24.572  10.013  1.00 51.54           N  
ATOM   1846  CA  SER B 227     -11.561  23.699   8.861  1.00 51.54           C  
ATOM   1847  C   SER B 227     -12.899  22.973   8.945  1.00 51.54           C  
ATOM   1848  CB  SER B 227     -10.425  22.681   8.755  1.00 51.54           C  
ATOM   1849  O   SER B 227     -13.474  22.600   7.920  1.00 51.54           O  
ATOM   1850  OG  SER B 227     -10.546  21.686   9.757  1.00 51.54           O  
ATOM   1851  N   GLY B 228     -13.362  22.862  10.001  1.00 50.24           N  
ATOM   1852  CA  GLY B 228     -14.606  22.141  10.213  1.00 50.24           C  
ATOM   1853  C   GLY B 228     -14.500  20.661   9.897  1.00 50.24           C  
ATOM   1854  O   GLY B 228     -15.515  19.975   9.763  1.00 50.24           O  
ATOM   1855  N   GLU B 229     -13.263  20.226   9.597  1.00 47.58           N  
ATOM   1856  CA  GLU B 229     -13.053  18.811   9.304  1.00 47.58           C  
ATOM   1857  C   GLU B 229     -13.557  17.931  10.445  1.00 47.58           C  
ATOM   1858  CB  GLU B 229     -11.572  18.530   9.038  1.00 47.58           C  
ATOM   1859  O   GLU B 229     -13.331  18.236  11.618  1.00 47.58           O  
ATOM   1860  CG  GLU B 229     -11.320  17.240   8.270  1.00 47.58           C  
ATOM   1861  CD  GLU B 229      -9.843  16.915   8.114  1.00 47.58           C  
ATOM   1862  OE1 GLU B 229      -9.511  15.775   7.717  1.00 47.58           O  
ATOM   1863  OE2 GLU B 229      -9.010  17.807   8.392  1.00 47.58           O  
ATOM   1864  N   GLN B 230     -14.469  16.907  10.150  1.00 51.86           N  
ATOM   1865  CA  GLN B 230     -15.071  16.005  11.125  1.00 51.86           C  
ATOM   1866  C   GLN B 230     -14.475  14.604  11.020  1.00 51.86           C  
ATOM   1867  CB  GLN B 230     -16.588  15.945  10.938  1.00 51.86           C  
ATOM   1868  O   GLN B 230     -15.206  13.621  10.880  1.00 51.86           O  
ATOM   1869  CG  GLN B 230     -17.308  17.223  11.347  1.00 51.86           C  
ATOM   1870  CD  GLN B 230     -18.008  17.099  12.687  1.00 51.86           C  
ATOM   1871  NE2 GLN B 230     -18.162  18.221  13.382  1.00 51.86           N  
ATOM   1872  OE1 GLN B 230     -18.408  16.004  13.095  1.00 51.86           O  
ATOM   1873  N   SER B 231     -13.146  14.578  10.896  1.00 46.50           N  
ATOM   1874  CA  SER B 231     -12.524  13.258  10.900  1.00 46.50           C  
ATOM   1875  C   SER B 231     -12.778  12.531  12.216  1.00 46.50           C  
ATOM   1876  CB  SER B 231     -11.019  13.374  10.654  1.00 46.50           C  
ATOM   1877  O   SER B 231     -12.996  13.166  13.250  1.00 46.50           O  
ATOM   1878  OG  SER B 231     -10.656  14.716  10.378  1.00 46.50           O  
ATOM   1879  N   ASP B 232     -13.178  11.268  12.211  1.00 54.14           N  
ATOM   1880  CA  ASP B 232     -13.357  10.446  13.404  1.00 54.14           C  
ATOM   1881  C   ASP B 232     -12.029  10.226  14.124  1.00 54.14           C  
ATOM   1882  CB  ASP B 232     -13.987   9.100  13.039  1.00 54.14           C  
ATOM   1883  O   ASP B 232     -11.495   9.115  14.126  1.00 54.14           O  
ATOM   1884  CG  ASP B 232     -14.589   8.384  14.234  1.00 54.14           C  
ATOM   1885  OD1 ASP B 232     -14.890   7.175  14.133  1.00 54.14           O  
ATOM   1886  OD2 ASP B 232     -14.767   9.034  15.287  1.00 54.14           O  
ATOM   1887  N   ASP B 233     -11.393  11.381  14.546  1.00 58.19           N  
ATOM   1888  CA  ASP B 233     -10.134  11.285  15.277  1.00 58.19           C  
ATOM   1889  C   ASP B 233     -10.280  11.831  16.696  1.00 58.19           C  
ATOM   1890  CB  ASP B 233      -9.024  12.035  14.537  1.00 58.19           C  
ATOM   1891  O   ASP B 233     -11.353  12.303  17.078  1.00 58.19           O  
ATOM   1892  CG  ASP B 233      -9.345  13.502  14.316  1.00 58.19           C  
ATOM   1893  OD1 ASP B 233      -8.719  14.139  13.442  1.00 58.19           O  
ATOM   1894  OD2 ASP B 233     -10.231  14.028  15.025  1.00 58.19           O  
ATOM   1895  N   LEU B 234      -9.424  11.733  17.491  1.00 62.91           N  
ATOM   1896  CA  LEU B 234      -9.423  12.142  18.892  1.00 62.91           C  
ATOM   1897  C   LEU B 234      -9.830  13.605  19.031  1.00 62.91           C  
ATOM   1898  CB  LEU B 234      -8.041  11.923  19.513  1.00 62.91           C  
ATOM   1899  O   LEU B 234     -10.635  13.949  19.900  1.00 62.91           O  
ATOM   1900  CG  LEU B 234      -7.696  10.487  19.911  1.00 62.91           C  
ATOM   1901  CD1 LEU B 234      -6.186  10.322  20.045  1.00 62.91           C  
ATOM   1902  CD2 LEU B 234      -8.398  10.110  21.212  1.00 62.91           C  
ATOM   1903  N   LEU B 235      -9.153  14.413  18.144  1.00 63.39           N  
ATOM   1904  CA  LEU B 235      -9.444  15.840  18.239  1.00 63.39           C  
ATOM   1905  C   LEU B 235     -10.921  16.112  17.978  1.00 63.39           C  
ATOM   1906  CB  LEU B 235      -8.585  16.629  17.247  1.00 63.39           C  
ATOM   1907  O   LEU B 235     -11.541  16.918  18.676  1.00 63.39           O  
ATOM   1908  CG  LEU B 235      -8.768  18.148  17.251  1.00 63.39           C  
ATOM   1909  CD1 LEU B 235      -8.586  18.700  18.660  1.00 63.39           C  
ATOM   1910  CD2 LEU B 235      -7.791  18.807  16.282  1.00 63.39           C  
ATOM   1911  N   THR B 236     -11.483  15.484  16.984  1.00 62.64           N  
ATOM   1912  CA  THR B 236     -12.904  15.655  16.701  1.00 62.64           C  
ATOM   1913  C   THR B 236     -13.749  15.223  17.896  1.00 62.64           C  
ATOM   1914  CB  THR B 236     -13.326  14.855  15.455  1.00 62.64           C  
ATOM   1915  O   THR B 236     -14.707  15.907  18.265  1.00 62.64           O  
ATOM   1916  CG2 THR B 236     -14.831  14.944  15.228  1.00 62.64           C  
ATOM   1917  OG1 THR B 236     -12.649  15.379  14.306  1.00 62.64           O  
ATOM   1918  N   HIS B 237     -13.434  14.214  18.634  1.00 63.78           N  
ATOM   1919  CA  HIS B 237     -14.167  13.720  19.795  1.00 63.78           C  
ATOM   1920  C   HIS B 237     -14.036  14.677  20.976  1.00 63.78           C  
ATOM   1921  CB  HIS B 237     -13.671  12.328  20.189  1.00 63.78           C  
ATOM   1922  O   HIS B 237     -14.992  14.871  21.731  1.00 63.78           O  
ATOM   1923  CG  HIS B 237     -14.088  11.251  19.239  1.00 63.78           C  
ATOM   1924  CD2 HIS B 237     -14.921  11.280  18.173  1.00 63.78           C  
ATOM   1925  ND1 HIS B 237     -13.632   9.954  19.338  1.00 63.78           N  
ATOM   1926  CE1 HIS B 237     -14.169   9.230  18.370  1.00 63.78           C  
ATOM   1927  NE2 HIS B 237     -14.955  10.011  17.649  1.00 63.78           N  
ATOM   1928  N   MET B 238     -12.785  15.227  20.986  1.00 69.50           N  
ATOM   1929  CA  MET B 238     -12.572  16.177  22.075  1.00 69.50           C  
ATOM   1930  C   MET B 238     -13.307  17.486  21.808  1.00 69.50           C  
ATOM   1931  CB  MET B 238     -11.078  16.446  22.270  1.00 69.50           C  
ATOM   1932  O   MET B 238     -13.864  18.089  22.727  1.00 69.50           O  
ATOM   1933  CG  MET B 238     -10.331  15.302  22.936  1.00 69.50           C  
ATOM   1934  SD  MET B 238      -8.599  15.742  23.352  1.00 69.50           S  
ATOM   1935  CE  MET B 238      -7.815  15.526  21.730  1.00 69.50           C  
ATOM   1936  N   LEU B 239     -13.381  17.871  20.481  1.00 70.94           N  
ATOM   1937  CA  LEU B 239     -14.004  19.138  20.113  1.00 70.94           C  
ATOM   1938  C   LEU B 239     -15.524  19.031  20.165  1.00 70.94           C  
ATOM   1939  CB  LEU B 239     -13.559  19.568  18.713  1.00 70.94           C  
ATOM   1940  O   LEU B 239     -16.204  19.976  20.573  1.00 70.94           O  
ATOM   1941  CG  LEU B 239     -12.121  20.071  18.583  1.00 70.94           C  
ATOM   1942  CD1 LEU B 239     -11.747  20.235  17.114  1.00 70.94           C  
ATOM   1943  CD2 LEU B 239     -11.944  21.386  19.335  1.00 70.94           C  
ATOM   1944  N   ASN B 240     -16.019  17.874  19.799  1.00 63.25           N  
ATOM   1945  CA  ASN B 240     -17.463  17.768  19.621  1.00 63.25           C  
ATOM   1946  C   ASN B 240     -18.099  16.902  20.705  1.00 63.25           C  
ATOM   1947  CB  ASN B 240     -17.794  17.211  18.235  1.00 63.25           C  
ATOM   1948  O   ASN B 240     -19.318  16.915  20.881  1.00 63.25           O  
ATOM   1949  CG  ASN B 240     -17.330  18.121  17.115  1.00 63.25           C  
ATOM   1950  ND2 ASN B 240     -16.960  17.529  15.985  1.00 63.25           N  
ATOM   1951  OD1 ASN B 240     -17.304  19.345  17.263  1.00 63.25           O  
ATOM   1952  N   GLY B 241     -17.252  16.148  21.396  1.00 60.61           N  
ATOM   1953  CA  GLY B 241     -17.782  15.210  22.373  1.00 60.61           C  
ATOM   1954  C   GLY B 241     -18.287  15.885  23.635  1.00 60.61           C  
ATOM   1955  O   GLY B 241     -17.830  16.975  23.987  1.00 60.61           O  
ATOM   1956  N   LYS B 242     -19.418  15.439  24.214  1.00 64.00           N  
ATOM   1957  CA  LYS B 242     -19.966  15.855  25.502  1.00 64.00           C  
ATOM   1958  C   LYS B 242     -19.964  14.700  26.499  1.00 64.00           C  
ATOM   1959  CB  LYS B 242     -21.385  16.398  25.332  1.00 64.00           C  
ATOM   1960  O   LYS B 242     -20.174  13.546  26.120  1.00 64.00           O  
ATOM   1961  CG  LYS B 242     -21.467  17.666  24.494  1.00 64.00           C  
ATOM   1962  CD  LYS B 242     -22.900  18.168  24.378  1.00 64.00           C  
ATOM   1963  CE  LYS B 242     -22.990  19.406  23.496  1.00 64.00           C  
ATOM   1964  NZ  LYS B 242     -24.390  19.919  23.403  1.00 64.00           N  
ATOM   1965  N   ASP B 243     -19.496  14.951  27.574  1.00 63.86           N  
ATOM   1966  CA  ASP B 243     -19.546  13.940  28.626  1.00 63.86           C  
ATOM   1967  C   ASP B 243     -20.960  13.387  28.790  1.00 63.86           C  
ATOM   1968  CB  ASP B 243     -19.052  14.522  29.953  1.00 63.86           C  
ATOM   1969  O   ASP B 243     -21.900  14.140  29.052  1.00 63.86           O  
ATOM   1970  CG  ASP B 243     -18.990  13.490  31.066  1.00 63.86           C  
ATOM   1971  OD1 ASP B 243     -18.913  13.877  32.252  1.00 63.86           O  
ATOM   1972  OD2 ASP B 243     -19.015  12.280  30.753  1.00 63.86           O  
ATOM   1973  N   PRO B 244     -20.933  12.084  28.486  1.00 61.62           N  
ATOM   1974  CA  PRO B 244     -22.267  11.486  28.575  1.00 61.62           C  
ATOM   1975  C   PRO B 244     -22.913  11.687  29.944  1.00 61.62           C  
ATOM   1976  CB  PRO B 244     -22.007  10.001  28.307  1.00 61.62           C  
ATOM   1977  O   PRO B 244     -24.142  11.701  30.055  1.00 61.62           O  
ATOM   1978  CG  PRO B 244     -20.538   9.826  28.522  1.00 61.62           C  
ATOM   1979  CD  PRO B 244     -19.863  11.149  28.305  1.00 61.62           C  
ATOM   1980  N   GLU B 245     -22.267  11.855  30.978  1.00 63.03           N  
ATOM   1981  CA  GLU B 245     -22.797  11.987  32.332  1.00 63.03           C  
ATOM   1982  C   GLU B 245     -23.164  13.435  32.643  1.00 63.03           C  
ATOM   1983  CB  GLU B 245     -21.787  11.468  33.358  1.00 63.03           C  
ATOM   1984  O   GLU B 245     -24.235  13.706  33.190  1.00 63.03           O  
ATOM   1985  CG  GLU B 245     -21.615   9.956  33.342  1.00 63.03           C  
ATOM   1986  CD  GLU B 245     -20.675   9.447  34.423  1.00 63.03           C  
ATOM   1987  OE1 GLU B 245     -20.448   8.218  34.501  1.00 63.03           O  
ATOM   1988  OE2 GLU B 245     -20.163  10.284  35.200  1.00 63.03           O  
ATOM   1989  N   THR B 246     -22.260  14.307  32.249  1.00 65.97           N  
ATOM   1990  CA  THR B 246     -22.496  15.699  32.616  1.00 65.97           C  
ATOM   1991  C   THR B 246     -23.005  16.495  31.418  1.00 65.97           C  
ATOM   1992  CB  THR B 246     -21.217  16.357  33.167  1.00 65.97           C  
ATOM   1993  O   THR B 246     -23.558  17.585  31.579  1.00 65.97           O  
ATOM   1994  CG2 THR B 246     -20.664  15.575  34.354  1.00 65.97           C  
ATOM   1995  OG1 THR B 246     -20.226  16.400  32.134  1.00 65.97           O  
ATOM   1996  N   GLY B 247     -22.895  16.097  30.265  1.00 58.22           N  
ATOM   1997  CA  GLY B 247     -23.262  16.812  29.053  1.00 58.22           C  
ATOM   1998  C   GLY B 247     -22.333  17.970  28.738  1.00 58.22           C  
ATOM   1999  O   GLY B 247     -22.604  18.761  27.832  1.00 58.22           O  
ATOM   2000  N   GLU B 248     -21.319  18.131  29.492  1.00 67.98           N  
ATOM   2001  CA  GLU B 248     -20.387  19.238  29.301  1.00 67.98           C  
ATOM   2002  C   GLU B 248     -19.273  18.859  28.328  1.00 67.98           C  
ATOM   2003  CB  GLU B 248     -19.789  19.675  30.640  1.00 67.98           C  
ATOM   2004  O   GLU B 248     -18.768  17.735  28.362  1.00 67.98           O  
ATOM   2005  CG  GLU B 248     -20.802  20.293  31.593  1.00 67.98           C  
ATOM   2006  CD  GLU B 248     -20.159  20.993  32.780  1.00 67.98           C  
ATOM   2007  OE1 GLU B 248     -20.859  21.750  33.491  1.00 67.98           O  
ATOM   2008  OE2 GLU B 248     -18.946  20.784  33.001  1.00 67.98           O  
ATOM   2009  N   PRO B 249     -18.950  19.907  27.177  1.00 65.25           N  
ATOM   2010  CA  PRO B 249     -17.791  19.680  26.311  1.00 65.25           C  
ATOM   2011  C   PRO B 249     -16.469  20.026  26.993  1.00 65.25           C  
ATOM   2012  CB  PRO B 249     -18.051  20.608  25.122  1.00 65.25           C  
ATOM   2013  O   PRO B 249     -16.464  20.650  28.057  1.00 65.25           O  
ATOM   2014  CG  PRO B 249     -18.800  21.766  25.698  1.00 65.25           C  
ATOM   2015  CD  PRO B 249     -19.668  21.265  26.817  1.00 65.25           C  
ATOM   2016  N   LEU B 250     -15.424  19.403  26.600  1.00 66.49           N  
ATOM   2017  CA  LEU B 250     -14.109  19.868  27.028  1.00 66.49           C  
ATOM   2018  C   LEU B 250     -13.844  21.284  26.529  1.00 66.49           C  
ATOM   2019  CB  LEU B 250     -13.016  18.923  26.522  1.00 66.49           C  
ATOM   2020  O   LEU B 250     -14.183  21.620  25.392  1.00 66.49           O  
ATOM   2021  CG  LEU B 250     -12.983  17.527  27.146  1.00 66.49           C  
ATOM   2022  CD1 LEU B 250     -12.007  16.632  26.391  1.00 66.49           C  
ATOM   2023  CD2 LEU B 250     -12.609  17.610  28.622  1.00 66.49           C  
ATOM   2024  N   ASP B 251     -13.134  22.114  27.458  1.00 69.70           N  
ATOM   2025  CA  ASP B 251     -12.748  23.435  26.972  1.00 69.70           C  
ATOM   2026  C   ASP B 251     -11.442  23.370  26.183  1.00 69.70           C  
ATOM   2027  CB  ASP B 251     -12.609  24.417  28.138  1.00 69.70           C  
ATOM   2028  O   ASP B 251     -10.697  22.393  26.285  1.00 69.70           O  
ATOM   2029  CG  ASP B 251     -11.541  24.005  29.135  1.00 69.70           C  
ATOM   2030  OD1 ASP B 251     -11.623  24.405  30.317  1.00 69.70           O  
ATOM   2031  OD2 ASP B 251     -10.606  23.278  28.736  1.00 69.70           O  
ATOM   2032  N   ASP B 252     -11.292  24.326  25.376  1.00 70.23           N  
ATOM   2033  CA  ASP B 252     -10.139  24.347  24.482  1.00 70.23           C  
ATOM   2034  C   ASP B 252      -8.837  24.163  25.259  1.00 70.23           C  
ATOM   2035  CB  ASP B 252     -10.098  25.654  23.689  1.00 70.23           C  
ATOM   2036  O   ASP B 252      -7.910  23.506  24.782  1.00 70.23           O  
ATOM   2037  CG  ASP B 252     -11.116  25.697  22.562  1.00 70.23           C  
ATOM   2038  OD1 ASP B 252     -11.182  26.713  21.838  1.00 70.23           O  
ATOM   2039  OD2 ASP B 252     -11.861  24.706  22.400  1.00 70.23           O  
ATOM   2040  N   GLU B 253      -8.770  24.703  26.394  1.00 68.91           N  
ATOM   2041  CA  GLU B 253      -7.567  24.572  27.211  1.00 68.91           C  
ATOM   2042  C   GLU B 253      -7.337  23.122  27.626  1.00 68.91           C  
ATOM   2043  CB  GLU B 253      -7.659  25.466  28.450  1.00 68.91           C  
ATOM   2044  O   GLU B 253      -6.206  22.632  27.588  1.00 68.91           O  
ATOM   2045  CG  GLU B 253      -6.351  25.591  29.217  1.00 68.91           C  
ATOM   2046  CD  GLU B 253      -6.423  26.579  30.370  1.00 68.91           C  
ATOM   2047  OE1 GLU B 253      -5.427  27.296  30.619  1.00 68.91           O  
ATOM   2048  OE2 GLU B 253      -7.484  26.635  31.032  1.00 68.91           O  
ATOM   2049  N   ASN B 254      -8.516  22.412  28.093  1.00 69.10           N  
ATOM   2050  CA  ASN B 254      -8.385  21.007  28.466  1.00 69.10           C  
ATOM   2051  C   ASN B 254      -8.079  20.132  27.254  1.00 69.10           C  
ATOM   2052  CB  ASN B 254      -9.654  20.518  29.167  1.00 69.10           C  
ATOM   2053  O   ASN B 254      -7.352  19.143  27.365  1.00 69.10           O  
ATOM   2054  CG  ASN B 254      -9.462  19.180  29.855  1.00 69.10           C  
ATOM   2055  ND2 ASN B 254      -8.834  19.200  31.025  1.00 69.10           N  
ATOM   2056  OD1 ASN B 254      -9.874  18.138  29.340  1.00 69.10           O  
ATOM   2057  N   ILE B 255      -8.606  20.528  26.067  1.00 69.58           N  
ATOM   2058  CA  ILE B 255      -8.288  19.807  24.839  1.00 69.58           C  
ATOM   2059  C   ILE B 255      -6.792  19.915  24.550  1.00 69.58           C  
ATOM   2060  CB  ILE B 255      -9.105  20.342  23.642  1.00 69.58           C  
ATOM   2061  O   ILE B 255      -6.155  18.931  24.167  1.00 69.58           O  
ATOM   2062  CG1 ILE B 255     -10.594  20.034  23.832  1.00 69.58           C  
ATOM   2063  CG2 ILE B 255      -8.587  19.752  22.327  1.00 69.58           C  
ATOM   2064  CD1 ILE B 255     -11.496  20.662  22.778  1.00 69.58           C  
ATOM   2065  N   ARG B 256      -6.185  21.198  24.779  1.00 70.16           N  
ATOM   2066  CA  ARG B 256      -4.744  21.377  24.632  1.00 70.16           C  
ATOM   2067  C   ARG B 256      -3.978  20.432  25.551  1.00 70.16           C  
ATOM   2068  CB  ARG B 256      -4.349  22.826  24.923  1.00 70.16           C  
ATOM   2069  O   ARG B 256      -3.040  19.759  25.117  1.00 70.16           O  
ATOM   2070  CG  ARG B 256      -2.875  23.121  24.696  1.00 70.16           C  
ATOM   2071  CD  ARG B 256      -2.483  24.488  25.240  1.00 70.16           C  
ATOM   2072  NE  ARG B 256      -3.462  25.511  24.884  1.00 70.16           N  
ATOM   2073  NH1 ARG B 256      -2.773  27.022  26.490  1.00 70.16           N  
ATOM   2074  NH2 ARG B 256      -4.505  27.548  25.083  1.00 70.16           N  
ATOM   2075  CZ  ARG B 256      -3.578  26.691  25.487  1.00 70.16           C  
ATOM   2076  N   TYR B 257      -4.441  20.328  26.890  1.00 72.19           N  
ATOM   2077  CA  TYR B 257      -3.782  19.461  27.860  1.00 72.19           C  
ATOM   2078  C   TYR B 257      -3.860  18.001  27.430  1.00 72.19           C  
ATOM   2079  CB  TYR B 257      -4.411  19.631  29.247  1.00 72.19           C  
ATOM   2080  O   TYR B 257      -2.890  17.253  27.570  1.00 72.19           O  
ATOM   2081  CG  TYR B 257      -4.227  21.010  29.832  1.00 72.19           C  
ATOM   2082  CD1 TYR B 257      -3.097  21.769  29.535  1.00 72.19           C  
ATOM   2083  CD2 TYR B 257      -5.181  21.556  30.683  1.00 72.19           C  
ATOM   2084  CE1 TYR B 257      -2.922  23.039  30.074  1.00 72.19           C  
ATOM   2085  CE2 TYR B 257      -5.017  22.826  31.228  1.00 72.19           C  
ATOM   2086  OH  TYR B 257      -3.718  24.816  31.453  1.00 72.19           O  
ATOM   2087  CZ  TYR B 257      -3.886  23.558  30.917  1.00 72.19           C  
ATOM   2088  N   GLN B 258      -5.094  17.584  26.817  1.00 72.95           N  
ATOM   2089  CA  GLN B 258      -5.270  16.200  26.391  1.00 72.95           C  
ATOM   2090  C   GLN B 258      -4.394  15.881  25.182  1.00 72.95           C  
ATOM   2091  CB  GLN B 258      -6.738  15.921  26.064  1.00 72.95           C  
ATOM   2092  O   GLN B 258      -3.811  14.798  25.101  1.00 72.95           O  
ATOM   2093  CG  GLN B 258      -7.684  16.160  27.232  1.00 72.95           C  
ATOM   2094  CD  GLN B 258      -7.286  15.390  28.478  1.00 72.95           C  
ATOM   2095  NE2 GLN B 258      -7.725  15.870  29.637  1.00 72.95           N  
ATOM   2096  OE1 GLN B 258      -6.590  14.373  28.399  1.00 72.95           O  
ATOM   2097  N   ILE B 259      -4.218  16.895  24.212  1.00 71.05           N  
ATOM   2098  CA  ILE B 259      -3.393  16.678  23.029  1.00 71.05           C  
ATOM   2099  C   ILE B 259      -1.933  16.508  23.441  1.00 71.05           C  
ATOM   2100  CB  ILE B 259      -3.534  17.840  22.020  1.00 71.05           C  
ATOM   2101  O   ILE B 259      -1.244  15.610  22.953  1.00 71.05           O  
ATOM   2102  CG1 ILE B 259      -4.923  17.821  21.373  1.00 71.05           C  
ATOM   2103  CG2 ILE B 259      -2.434  17.768  20.957  1.00 71.05           C  
ATOM   2104  CD1 ILE B 259      -5.173  18.972  20.409  1.00 71.05           C  
ATOM   2105  N   ILE B 260      -1.431  17.347  24.360  1.00 70.50           N  
ATOM   2106  CA  ILE B 260      -0.058  17.245  24.841  1.00 70.50           C  
ATOM   2107  C   ILE B 260       0.144  15.903  25.543  1.00 70.50           C  
ATOM   2108  CB  ILE B 260       0.295  18.407  25.796  1.00 70.50           C  
ATOM   2109  O   ILE B 260       1.167  15.242  25.350  1.00 70.50           O  
ATOM   2110  CG1 ILE B 260       0.367  19.729  25.023  1.00 70.50           C  
ATOM   2111  CG2 ILE B 260       1.613  18.127  26.525  1.00 70.50           C  
ATOM   2112  CD1 ILE B 260       0.553  20.954  25.908  1.00 70.50           C  
ATOM   2113  N   THR B 261      -0.972  15.387  26.312  1.00 68.57           N  
ATOM   2114  CA  THR B 261      -0.919  14.108  27.012  1.00 68.57           C  
ATOM   2115  C   THR B 261      -0.801  12.954  26.021  1.00 68.57           C  
ATOM   2116  CB  THR B 261      -2.162  13.904  27.896  1.00 68.57           C  
ATOM   2117  O   THR B 261       0.039  12.068  26.189  1.00 68.57           O  
ATOM   2118  CG2 THR B 261      -2.141  12.534  28.566  1.00 68.57           C  
ATOM   2119  OG1 THR B 261      -2.194  14.918  28.908  1.00 68.57           O  
ATOM   2120  N   PHE B 262      -1.491  13.064  24.943  1.00 65.90           N  
ATOM   2121  CA  PHE B 262      -1.493  11.981  23.966  1.00 65.90           C  
ATOM   2122  C   PHE B 262      -0.199  11.974  23.162  1.00 65.90           C  
ATOM   2123  CB  PHE B 262      -2.696  12.107  23.025  1.00 65.90           C  
ATOM   2124  O   PHE B 262       0.324  10.909  22.827  1.00 65.90           O  
ATOM   2125  CG  PHE B 262      -4.013  11.780  23.676  1.00 65.90           C  
ATOM   2126  CD1 PHE B 262      -4.214  10.551  24.291  1.00 65.90           C  
ATOM   2127  CD2 PHE B 262      -5.050  12.704  23.673  1.00 65.90           C  
ATOM   2128  CE1 PHE B 262      -5.432  10.246  24.894  1.00 65.90           C  
ATOM   2129  CE2 PHE B 262      -6.270  12.407  24.274  1.00 65.90           C  
ATOM   2130  CZ  PHE B 262      -6.459  11.177  24.883  1.00 65.90           C  
ATOM   2131  N   LEU B 263       0.370  13.156  22.883  1.00 64.69           N  
ATOM   2132  CA  LEU B 263       1.625  13.227  22.142  1.00 64.69           C  
ATOM   2133  C   LEU B 263       2.778  12.675  22.973  1.00 64.69           C  
ATOM   2134  CB  LEU B 263       1.923  14.670  21.729  1.00 64.69           C  
ATOM   2135  O   LEU B 263       3.645  11.972  22.449  1.00 64.69           O  
ATOM   2136  CG  LEU B 263       1.086  15.233  20.579  1.00 64.69           C  
ATOM   2137  CD1 LEU B 263       1.305  16.737  20.450  1.00 64.69           C  
ATOM   2138  CD2 LEU B 263       1.427  14.524  19.272  1.00 64.69           C  
ATOM   2139  N   ILE B 264       2.736  12.820  24.284  1.00 62.17           N  
ATOM   2140  CA  ILE B 264       3.765  12.298  25.177  1.00 62.17           C  
ATOM   2141  C   ILE B 264       3.618  10.784  25.305  1.00 62.17           C  
ATOM   2142  CB  ILE B 264       3.696  12.963  26.570  1.00 62.17           C  
ATOM   2143  O   ILE B 264       4.591  10.043  25.142  1.00 62.17           O  
ATOM   2144  CG1 ILE B 264       4.037  14.454  26.467  1.00 62.17           C  
ATOM   2145  CG2 ILE B 264       4.630  12.253  27.554  1.00 62.17           C  
ATOM   2146  CD1 ILE B 264       3.780  15.237  27.748  1.00 62.17           C  
ATOM   2147  N   ALA B 265       2.313  10.360  25.528  1.00 56.05           N  
ATOM   2148  CA  ALA B 265       2.023   8.948  25.760  1.00 56.05           C  
ATOM   2149  C   ALA B 265       2.294   8.119  24.508  1.00 56.05           C  
ATOM   2150  CB  ALA B 265       0.576   8.768  26.211  1.00 56.05           C  
ATOM   2151  O   ALA B 265       2.772   6.986  24.597  1.00 56.05           O  
ATOM   2152  N   GLY B 266       2.077   8.804  23.417  1.00 52.58           N  
ATOM   2153  CA  GLY B 266       2.179   8.075  22.163  1.00 52.58           C  
ATOM   2154  C   GLY B 266       3.584   8.070  21.588  1.00 52.58           C  
ATOM   2155  O   GLY B 266       3.934   7.189  20.801  1.00 52.58           O  
ATOM   2156  N   HIS B 267       4.316   8.850  21.941  1.00 50.44           N  
ATOM   2157  CA  HIS B 267       5.635   9.010  21.338  1.00 50.44           C  
ATOM   2158  C   HIS B 267       6.698   8.256  22.130  1.00 50.44           C  
ATOM   2159  CB  HIS B 267       6.004  10.491  21.242  1.00 50.44           C  
ATOM   2160  O   HIS B 267       7.529   7.553  21.550  1.00 50.44           O  
ATOM   2161  CG  HIS B 267       7.400  10.731  20.761  1.00 50.44           C  
ATOM   2162  CD2 HIS B 267       7.884  10.970  19.519  1.00 50.44           C  
ATOM   2163  ND1 HIS B 267       8.487  10.739  21.607  1.00 50.44           N  
ATOM   2164  CE1 HIS B 267       9.583  10.974  20.904  1.00 50.44           C  
ATOM   2165  NE2 HIS B 267       9.244  11.117  19.635  1.00 50.44           N  
ATOM   2166  N   GLU B 268       6.696   8.373  23.426  1.00 64.43           N  
ATOM   2167  CA  GLU B 268       7.815   7.896  24.234  1.00 64.43           C  
ATOM   2168  C   GLU B 268       7.608   6.446  24.663  1.00 64.43           C  
ATOM   2169  CB  GLU B 268       8.007   8.787  25.464  1.00 64.43           C  
ATOM   2170  O   GLU B 268       8.524   5.628  24.565  1.00 64.43           O  
ATOM   2171  CG  GLU B 268       8.866  10.016  25.205  1.00 64.43           C  
ATOM   2172  CD  GLU B 268      10.273   9.677  24.739  1.00 64.43           C  
ATOM   2173  OE1 GLU B 268      10.779  10.340  23.805  1.00 64.43           O  
ATOM   2174  OE2 GLU B 268      10.874   8.741  25.311  1.00 64.43           O  
ATOM   2175  N   THR B 269       6.382   6.128  24.909  1.00 66.80           N  
ATOM   2176  CA  THR B 269       6.142   4.818  25.503  1.00 66.80           C  
ATOM   2177  C   THR B 269       6.086   3.738  24.426  1.00 66.80           C  
ATOM   2178  CB  THR B 269       4.835   4.804  26.316  1.00 66.80           C  
ATOM   2179  O   THR B 269       6.740   2.700  24.545  1.00 66.80           O  
ATOM   2180  CG2 THR B 269       4.967   5.641  27.584  1.00 66.80           C  
ATOM   2181  OG1 THR B 269       3.774   5.337  25.513  1.00 66.80           O  
ATOM   2182  N   THR B 270       5.356   3.977  23.342  1.00 67.57           N  
ATOM   2183  CA  THR B 270       5.299   2.978  22.281  1.00 67.57           C  
ATOM   2184  C   THR B 270       6.643   2.872  21.565  1.00 67.57           C  
ATOM   2185  CB  THR B 270       4.196   3.311  21.259  1.00 67.57           C  
ATOM   2186  O   THR B 270       7.045   1.784  21.147  1.00 67.57           O  
ATOM   2187  CG2 THR B 270       4.107   2.240  20.177  1.00 67.57           C  
ATOM   2188  OG1 THR B 270       2.935   3.396  21.936  1.00 67.57           O  
ATOM   2189  N   SER B 271       7.320   4.132  21.374  1.00 71.09           N  
ATOM   2190  CA  SER B 271       8.647   4.079  20.770  1.00 71.09           C  
ATOM   2191  C   SER B 271       9.608   3.254  21.619  1.00 71.09           C  
ATOM   2192  CB  SER B 271       9.206   5.489  20.578  1.00 71.09           C  
ATOM   2193  O   SER B 271      10.428   2.503  21.087  1.00 71.09           O  
ATOM   2194  OG  SER B 271       9.452   6.108  21.829  1.00 71.09           O  
ATOM   2195  N   GLY B 272       9.438   3.417  23.022  1.00 71.89           N  
ATOM   2196  CA  GLY B 272      10.226   2.587  23.919  1.00 71.89           C  
ATOM   2197  C   GLY B 272       9.901   1.110  23.804  1.00 71.89           C  
ATOM   2198  O   GLY B 272      10.804   0.271  23.764  1.00 71.89           O  
ATOM   2199  N   LEU B 273       8.565   0.806  23.721  1.00 74.77           N  
ATOM   2200  CA  LEU B 273       8.124  -0.578  23.582  1.00 74.77           C  
ATOM   2201  C   LEU B 273       8.694  -1.205  22.314  1.00 74.77           C  
ATOM   2202  CB  LEU B 273       6.595  -0.653  23.559  1.00 74.77           C  
ATOM   2203  O   LEU B 273       9.255  -2.302  22.357  1.00 74.77           O  
ATOM   2204  CG  LEU B 273       5.988  -2.022  23.247  1.00 74.77           C  
ATOM   2205  CD1 LEU B 273       6.499  -3.066  24.234  1.00 74.77           C  
ATOM   2206  CD2 LEU B 273       4.465  -1.951  23.275  1.00 74.77           C  
ATOM   2207  N   LEU B 274       8.635  -0.496  21.229  1.00 77.01           N  
ATOM   2208  CA  LEU B 274       9.113  -1.020  19.954  1.00 77.01           C  
ATOM   2209  C   LEU B 274      10.629  -1.180  19.966  1.00 77.01           C  
ATOM   2210  CB  LEU B 274       8.693  -0.099  18.805  1.00 77.01           C  
ATOM   2211  O   LEU B 274      11.158  -2.162  19.440  1.00 77.01           O  
ATOM   2212  CG  LEU B 274       7.230  -0.183  18.369  1.00 77.01           C  
ATOM   2213  CD1 LEU B 274       6.878   0.995  17.466  1.00 77.01           C  
ATOM   2214  CD2 LEU B 274       6.958  -1.506  17.661  1.00 77.01           C  
ATOM   2215  N   SER B 275      11.357  -0.187  20.574  1.00 76.13           N  
ATOM   2216  CA  SER B 275      12.810  -0.262  20.684  1.00 76.13           C  
ATOM   2217  C   SER B 275      13.239  -1.448  21.541  1.00 76.13           C  
ATOM   2218  CB  SER B 275      13.371   1.033  21.273  1.00 76.13           C  
ATOM   2219  O   SER B 275      14.134  -2.205  21.159  1.00 76.13           O  
ATOM   2220  OG  SER B 275      13.098   2.132  20.422  1.00 76.13           O  
ATOM   2221  N   PHE B 276      12.546  -1.766  22.747  1.00 74.38           N  
ATOM   2222  CA  PHE B 276      12.849  -2.906  23.603  1.00 74.38           C  
ATOM   2223  C   PHE B 276      12.544  -4.217  22.888  1.00 74.38           C  
ATOM   2224  CB  PHE B 276      12.055  -2.825  24.911  1.00 74.38           C  
ATOM   2225  O   PHE B 276      13.337  -5.159  22.942  1.00 74.38           O  
ATOM   2226  CG  PHE B 276      12.630  -1.859  25.911  1.00 74.38           C  
ATOM   2227  CD1 PHE B 276      13.946  -1.981  26.340  1.00 74.38           C  
ATOM   2228  CD2 PHE B 276      11.853  -0.827  26.423  1.00 74.38           C  
ATOM   2229  CE1 PHE B 276      14.481  -1.088  27.266  1.00 74.38           C  
ATOM   2230  CE2 PHE B 276      12.381   0.069  27.349  1.00 74.38           C  
ATOM   2231  CZ  PHE B 276      13.694  -0.064  27.769  1.00 74.38           C  
ATOM   2232  N   ALA B 277      11.343  -4.115  22.201  1.00 74.37           N  
ATOM   2233  CA  ALA B 277      10.943  -5.332  21.500  1.00 74.37           C  
ATOM   2234  C   ALA B 277      11.971  -5.718  20.441  1.00 74.37           C  
ATOM   2235  CB  ALA B 277       9.568  -5.151  20.861  1.00 74.37           C  
ATOM   2236  O   ALA B 277      12.392  -6.875  20.367  1.00 74.37           O  
ATOM   2237  N   LEU B 278      12.469  -4.700  19.664  1.00 75.24           N  
ATOM   2238  CA  LEU B 278      13.450  -4.997  18.625  1.00 75.24           C  
ATOM   2239  C   LEU B 278      14.785  -5.406  19.239  1.00 75.24           C  
ATOM   2240  CB  LEU B 278      13.645  -3.786  17.710  1.00 75.24           C  
ATOM   2241  O   LEU B 278      15.450  -6.316  18.740  1.00 75.24           O  
ATOM   2242  CG  LEU B 278      14.565  -3.988  16.505  1.00 75.24           C  
ATOM   2243  CD1 LEU B 278      14.078  -5.158  15.656  1.00 75.24           C  
ATOM   2244  CD2 LEU B 278      14.643  -2.713  15.671  1.00 75.24           C  
ATOM   2245  N   TYR B 279      15.148  -4.788  20.332  1.00 76.40           N  
ATOM   2246  CA  TYR B 279      16.375  -5.170  21.022  1.00 76.40           C  
ATOM   2247  C   TYR B 279      16.327  -6.632  21.451  1.00 76.40           C  
ATOM   2248  CB  TYR B 279      16.607  -4.275  22.244  1.00 76.40           C  
ATOM   2249  O   TYR B 279      17.250  -7.399  21.169  1.00 76.40           O  
ATOM   2250  CG  TYR B 279      17.700  -4.769  23.159  1.00 76.40           C  
ATOM   2251  CD1 TYR B 279      17.396  -5.393  24.367  1.00 76.40           C  
ATOM   2252  CD2 TYR B 279      19.040  -4.612  22.819  1.00 76.40           C  
ATOM   2253  CE1 TYR B 279      18.400  -5.847  25.215  1.00 76.40           C  
ATOM   2254  CE2 TYR B 279      20.052  -5.063  23.660  1.00 76.40           C  
ATOM   2255  OH  TYR B 279      20.722  -6.127  25.689  1.00 76.40           O  
ATOM   2256  CZ  TYR B 279      19.723  -5.679  24.853  1.00 76.40           C  
ATOM   2257  N   PHE B 280      15.287  -7.093  22.157  1.00 74.14           N  
ATOM   2258  CA  PHE B 280      15.177  -8.459  22.654  1.00 74.14           C  
ATOM   2259  C   PHE B 280      15.095  -9.450  21.498  1.00 74.14           C  
ATOM   2260  CB  PHE B 280      13.951  -8.607  23.560  1.00 74.14           C  
ATOM   2261  O   PHE B 280      15.637 -10.554  21.581  1.00 74.14           O  
ATOM   2262  CG  PHE B 280      14.135  -8.016  24.932  1.00 74.14           C  
ATOM   2263  CD1 PHE B 280      15.115  -8.503  25.787  1.00 74.14           C  
ATOM   2264  CD2 PHE B 280      13.326  -6.974  25.366  1.00 74.14           C  
ATOM   2265  CE1 PHE B 280      15.288  -7.958  27.058  1.00 74.14           C  
ATOM   2266  CE2 PHE B 280      13.493  -6.424  26.634  1.00 74.14           C  
ATOM   2267  CZ  PHE B 280      14.474  -6.919  27.478  1.00 74.14           C  
ATOM   2268  N   LEU B 281      14.458  -8.962  20.465  1.00 76.40           N  
ATOM   2269  CA  LEU B 281      14.361  -9.834  19.299  1.00 76.40           C  
ATOM   2270  C   LEU B 281      15.733 -10.057  18.671  1.00 76.40           C  
ATOM   2271  CB  LEU B 281      13.403  -9.239  18.263  1.00 76.40           C  
ATOM   2272  O   LEU B 281      16.110 -11.194  18.381  1.00 76.40           O  
ATOM   2273  CG  LEU B 281      11.910  -9.378  18.562  1.00 76.40           C  
ATOM   2274  CD1 LEU B 281      11.092  -8.556  17.572  1.00 76.40           C  
ATOM   2275  CD2 LEU B 281      11.491 -10.844  18.523  1.00 76.40           C  
ATOM   2276  N   VAL B 282      16.568  -8.989  18.519  1.00 75.60           N  
ATOM   2277  CA  VAL B 282      17.868  -9.124  17.869  1.00 75.60           C  
ATOM   2278  C   VAL B 282      18.820  -9.900  18.777  1.00 75.60           C  
ATOM   2279  CB  VAL B 282      18.472  -7.747  17.515  1.00 75.60           C  
ATOM   2280  O   VAL B 282      19.753 -10.550  18.298  1.00 75.60           O  
ATOM   2281  CG1 VAL B 282      17.633  -7.048  16.447  1.00 75.60           C  
ATOM   2282  CG2 VAL B 282      18.584  -6.877  18.765  1.00 75.60           C  
ATOM   2283  N   LYS B 283      18.598  -9.968  20.120  1.00 77.57           N  
ATOM   2284  CA  LYS B 283      19.433 -10.692  21.074  1.00 77.57           C  
ATOM   2285  C   LYS B 283      18.983 -12.144  21.208  1.00 77.57           C  
ATOM   2286  CB  LYS B 283      19.403 -10.006  22.441  1.00 77.57           C  
ATOM   2287  O   LYS B 283      19.710 -12.977  21.755  1.00 77.57           O  
ATOM   2288  CG  LYS B 283      20.111  -8.660  22.474  1.00 77.57           C  
ATOM   2289  CD  LYS B 283      21.597  -8.801  22.170  1.00 77.57           C  
ATOM   2290  CE  LYS B 283      22.315  -7.461  22.249  1.00 77.57           C  
ATOM   2291  NZ  LYS B 283      23.742  -7.571  21.824  1.00 77.57           N  
ATOM   2292  N   ASN B 284      17.823 -12.464  20.763  1.00 73.37           N  
ATOM   2293  CA  ASN B 284      17.270 -13.814  20.785  1.00 73.37           C  
ATOM   2294  C   ASN B 284      16.836 -14.265  19.393  1.00 73.37           C  
ATOM   2295  CB  ASN B 284      16.093 -13.896  21.761  1.00 73.37           C  
ATOM   2296  O   ASN B 284      15.645 -14.257  19.077  1.00 73.37           O  
ATOM   2297  CG  ASN B 284      16.502 -13.617  23.193  1.00 73.37           C  
ATOM   2298  ND2 ASN B 284      16.374 -12.364  23.613  1.00 73.37           N  
ATOM   2299  OD1 ASN B 284      16.930 -14.520  23.917  1.00 73.37           O  
ATOM   2300  N   PRO B 285      17.768 -14.569  18.569  1.00 70.68           N  
ATOM   2301  CA  PRO B 285      17.550 -14.855  17.149  1.00 70.68           C  
ATOM   2302  C   PRO B 285      16.464 -15.903  16.918  1.00 70.68           C  
ATOM   2303  CB  PRO B 285      18.914 -15.369  16.681  1.00 70.68           C  
ATOM   2304  O   PRO B 285      15.748 -15.844  15.915  1.00 70.68           O  
ATOM   2305  CG  PRO B 285      19.889 -14.825  17.673  1.00 70.68           C  
ATOM   2306  CD  PRO B 285      19.185 -14.650  18.988  1.00 70.68           C  
ATOM   2307  N   HIS B 286      16.289 -17.018  17.842  1.00 72.81           N  
ATOM   2308  CA  HIS B 286      15.256 -18.031  17.655  1.00 72.81           C  
ATOM   2309  C   HIS B 286      13.862 -17.430  17.801  1.00 72.81           C  
ATOM   2310  CB  HIS B 286      15.441 -19.175  18.653  1.00 72.81           C  
ATOM   2311  O   HIS B 286      12.945 -17.792  17.060  1.00 72.81           O  
ATOM   2312  CG  HIS B 286      15.253 -18.764  20.079  1.00 72.81           C  
ATOM   2313  CD2 HIS B 286      14.205 -18.926  20.920  1.00 72.81           C  
ATOM   2314  ND1 HIS B 286      16.222 -18.095  20.794  1.00 72.81           N  
ATOM   2315  CE1 HIS B 286      15.777 -17.863  22.018  1.00 72.81           C  
ATOM   2316  NE2 HIS B 286      14.555 -18.358  22.120  1.00 72.81           N  
ATOM   2317  N   VAL B 287      13.732 -16.407  18.784  1.00 72.60           N  
ATOM   2318  CA  VAL B 287      12.466 -15.702  18.954  1.00 72.60           C  
ATOM   2319  C   VAL B 287      12.230 -14.769  17.769  1.00 72.60           C  
ATOM   2320  CB  VAL B 287      12.435 -14.902  20.276  1.00 72.60           C  
ATOM   2321  O   VAL B 287      11.105 -14.651  17.277  1.00 72.60           O  
ATOM   2322  CG1 VAL B 287      11.121 -14.135  20.413  1.00 72.60           C  
ATOM   2323  CG2 VAL B 287      12.639 -15.835  21.468  1.00 72.60           C  
ATOM   2324  N   LEU B 288      13.264 -14.077  17.237  1.00 72.68           N  
ATOM   2325  CA  LEU B 288      13.196 -13.213  16.063  1.00 72.68           C  
ATOM   2326  C   LEU B 288      12.709 -13.990  14.845  1.00 72.68           C  
ATOM   2327  CB  LEU B 288      14.566 -12.594  15.773  1.00 72.68           C  
ATOM   2328  O   LEU B 288      11.826 -13.526  14.120  1.00 72.68           O  
ATOM   2329  CG  LEU B 288      14.662 -11.717  14.524  1.00 72.68           C  
ATOM   2330  CD1 LEU B 288      13.678 -10.555  14.614  1.00 72.68           C  
ATOM   2331  CD2 LEU B 288      16.087 -11.204  14.339  1.00 72.68           C  
ATOM   2332  N   GLN B 289      13.243 -15.167  14.625  1.00 71.72           N  
ATOM   2333  CA  GLN B 289      12.867 -15.999  13.487  1.00 71.72           C  
ATOM   2334  C   GLN B 289      11.399 -16.409  13.565  1.00 71.72           C  
ATOM   2335  CB  GLN B 289      13.756 -17.242  13.414  1.00 71.72           C  
ATOM   2336  O   GLN B 289      10.678 -16.348  12.567  1.00 71.72           O  
ATOM   2337  CG  GLN B 289      13.614 -18.024  12.115  1.00 71.72           C  
ATOM   2338  CD  GLN B 289      14.606 -19.166  12.006  1.00 71.72           C  
ATOM   2339  NE2 GLN B 289      14.652 -19.803  10.841  1.00 71.72           N  
ATOM   2340  OE1 GLN B 289      15.327 -19.473  12.961  1.00 71.72           O  
ATOM   2341  N   LYS B 290      10.919 -16.813  14.768  1.00 73.96           N  
ATOM   2342  CA  LYS B 290       9.523 -17.195  14.959  1.00 73.96           C  
ATOM   2343  C   LYS B 290       8.590 -16.017  14.695  1.00 73.96           C  
ATOM   2344  CB  LYS B 290       9.302 -17.732  16.374  1.00 73.96           C  
ATOM   2345  O   LYS B 290       7.563 -16.169  14.029  1.00 73.96           O  
ATOM   2346  CG  LYS B 290       9.776 -19.164  16.573  1.00 73.96           C  
ATOM   2347  CD  LYS B 290       9.471 -19.663  17.980  1.00 73.96           C  
ATOM   2348  CE  LYS B 290      10.099 -21.025  18.240  1.00 73.96           C  
ATOM   2349  NZ  LYS B 290       9.795 -21.523  19.615  1.00 73.96           N  
ATOM   2350  N   ALA B 291       8.945 -14.887  15.221  1.00 73.15           N  
ATOM   2351  CA  ALA B 291       8.136 -13.687  15.023  1.00 73.15           C  
ATOM   2352  C   ALA B 291       8.130 -13.265  13.556  1.00 73.15           C  
ATOM   2353  CB  ALA B 291       8.649 -12.548  15.899  1.00 73.15           C  
ATOM   2354  O   ALA B 291       7.091 -12.872  13.021  1.00 73.15           O  
ATOM   2355  N   ALA B 292       9.302 -13.315  12.918  1.00 73.53           N  
ATOM   2356  CA  ALA B 292       9.409 -12.976  11.502  1.00 73.53           C  
ATOM   2357  C   ALA B 292       8.604 -13.948  10.643  1.00 73.53           C  
ATOM   2358  CB  ALA B 292      10.872 -12.972  11.065  1.00 73.53           C  
ATOM   2359  O   ALA B 292       7.952 -13.540   9.679  1.00 73.53           O  
ATOM   2360  N   GLU B 293       8.647 -15.220  11.009  1.00 71.77           N  
ATOM   2361  CA  GLU B 293       7.872 -16.222  10.284  1.00 71.77           C  
ATOM   2362  C   GLU B 293       6.374 -15.967  10.422  1.00 71.77           C  
ATOM   2363  CB  GLU B 293       8.214 -17.629  10.781  1.00 71.77           C  
ATOM   2364  O   GLU B 293       5.624 -16.101   9.453  1.00 71.77           O  
ATOM   2365  CG  GLU B 293       9.570 -18.135  10.311  1.00 71.77           C  
ATOM   2366  CD  GLU B 293       9.968 -19.460  10.942  1.00 71.77           C  
ATOM   2367  OE1 GLU B 293      11.081 -19.957  10.657  1.00 71.77           O  
ATOM   2368  OE2 GLU B 293       9.160 -20.005  11.726  1.00 71.77           O  
ATOM   2369  N   GLU B 294       5.994 -15.637  11.688  1.00 73.70           N  
ATOM   2370  CA  GLU B 294       4.585 -15.296  11.867  1.00 73.70           C  
ATOM   2371  C   GLU B 294       4.199 -14.084  11.024  1.00 73.70           C  
ATOM   2372  CB  GLU B 294       4.280 -15.029  13.343  1.00 73.70           C  
ATOM   2373  O   GLU B 294       3.153 -14.083  10.372  1.00 73.70           O  
ATOM   2374  CG  GLU B 294       2.821 -14.699  13.620  1.00 73.70           C  
ATOM   2375  CD  GLU B 294       2.542 -14.387  15.081  1.00 73.70           C  
ATOM   2376  OE1 GLU B 294       1.791 -15.148  15.733  1.00 73.70           O  
ATOM   2377  OE2 GLU B 294       3.079 -13.372  15.579  1.00 73.70           O  
ATOM   2378  N   ALA B 295       4.984 -13.095  11.044  1.00 70.28           N  
ATOM   2379  CA  ALA B 295       4.713 -11.887  10.269  1.00 70.28           C  
ATOM   2380  C   ALA B 295       4.589 -12.205   8.782  1.00 70.28           C  
ATOM   2381  CB  ALA B 295       5.811 -10.850  10.499  1.00 70.28           C  
ATOM   2382  O   ALA B 295       3.670 -11.726   8.113  1.00 70.28           O  
ATOM   2383  N   ALA B 296       5.535 -12.947   8.296  1.00 69.30           N  
ATOM   2384  CA  ALA B 296       5.510 -13.339   6.889  1.00 69.30           C  
ATOM   2385  C   ALA B 296       4.252 -14.140   6.566  1.00 69.30           C  
ATOM   2386  CB  ALA B 296       6.756 -14.149   6.540  1.00 69.30           C  
ATOM   2387  O   ALA B 296       3.654 -13.966   5.502  1.00 69.30           O  
ATOM   2388  N   ARG B 297       3.797 -15.026   7.554  1.00 70.30           N  
ATOM   2389  CA  ARG B 297       2.641 -15.898   7.367  1.00 70.30           C  
ATOM   2390  C   ARG B 297       1.340 -15.107   7.442  1.00 70.30           C  
ATOM   2391  CB  ARG B 297       2.636 -17.016   8.412  1.00 70.30           C  
ATOM   2392  O   ARG B 297       0.407 -15.363   6.679  1.00 70.30           O  
ATOM   2393  CG  ARG B 297       1.585 -18.086   8.165  1.00 70.30           C  
ATOM   2394  CD  ARG B 297       1.657 -19.198   9.202  1.00 70.30           C  
ATOM   2395  NE  ARG B 297       1.596 -18.671  10.563  1.00 70.30           N  
ATOM   2396  NH1 ARG B 297       3.546 -19.690  11.267  1.00 70.30           N  
ATOM   2397  NH2 ARG B 297       2.341 -18.386  12.716  1.00 70.30           N  
ATOM   2398  CZ  ARG B 297       2.494 -18.917  11.512  1.00 70.30           C  
ATOM   2399  N   VAL B 298       1.272 -14.183   8.322  1.00 70.66           N  
ATOM   2400  CA  VAL B 298       0.022 -13.506   8.648  1.00 70.66           C  
ATOM   2401  C   VAL B 298      -0.141 -12.269   7.768  1.00 70.66           C  
ATOM   2402  CB  VAL B 298      -0.036 -13.109  10.141  1.00 70.66           C  
ATOM   2403  O   VAL B 298      -1.238 -11.988   7.278  1.00 70.66           O  
ATOM   2404  CG1 VAL B 298      -1.237 -12.205  10.413  1.00 70.66           C  
ATOM   2405  CG2 VAL B 298      -0.091 -14.356  11.022  1.00 70.66           C  
ATOM   2406  N   LEU B 299       0.821 -11.491   7.500  1.00 67.63           N  
ATOM   2407  CA  LEU B 299       0.744 -10.233   6.766  1.00 67.63           C  
ATOM   2408  C   LEU B 299       0.956 -10.460   5.273  1.00 67.63           C  
ATOM   2409  CB  LEU B 299       1.780  -9.238   7.295  1.00 67.63           C  
ATOM   2410  O   LEU B 299       1.999 -10.092   4.727  1.00 67.63           O  
ATOM   2411  CG  LEU B 299       1.699  -8.902   8.785  1.00 67.63           C  
ATOM   2412  CD1 LEU B 299       2.787  -7.904   9.164  1.00 67.63           C  
ATOM   2413  CD2 LEU B 299       0.319  -8.356   9.135  1.00 67.63           C  
ATOM   2414  N   VAL B 300       0.037 -10.967   4.825  1.00 65.01           N  
ATOM   2415  CA  VAL B 300       0.165 -11.438   3.450  1.00 65.01           C  
ATOM   2416  C   VAL B 300      -0.243 -10.328   2.484  1.00 65.01           C  
ATOM   2417  CB  VAL B 300      -0.687 -12.702   3.201  1.00 65.01           C  
ATOM   2418  O   VAL B 300       0.133 -10.350   1.309  1.00 65.01           O  
ATOM   2419  CG1 VAL B 300      -0.108 -13.900   3.951  1.00 65.01           C  
ATOM   2420  CG2 VAL B 300      -2.137 -12.457   3.617  1.00 65.01           C  
ATOM   2421  N   ASP B 301      -0.905  -9.438   2.862  1.00 58.36           N  
ATOM   2422  CA  ASP B 301      -1.337  -8.335   2.008  1.00 58.36           C  
ATOM   2423  C   ASP B 301      -0.239  -7.282   1.874  1.00 58.36           C  
ATOM   2424  CB  ASP B 301      -2.613  -7.698   2.559  1.00 58.36           C  
ATOM   2425  O   ASP B 301       0.648  -7.191   2.724  1.00 58.36           O  
ATOM   2426  CG  ASP B 301      -3.805  -8.639   2.535  1.00 58.36           C  
ATOM   2427  OD1 ASP B 301      -4.656  -8.570   3.448  1.00 58.36           O  
ATOM   2428  OD2 ASP B 301      -3.892  -9.460   1.596  1.00 58.36           O  
ATOM   2429  N   PRO B 302      -0.245  -6.572   0.697  1.00 57.39           N  
ATOM   2430  CA  PRO B 302       0.765  -5.529   0.506  1.00 57.39           C  
ATOM   2431  C   PRO B 302       0.837  -4.556   1.680  1.00 57.39           C  
ATOM   2432  CB  PRO B 302       0.301  -4.817  -0.767  1.00 57.39           C  
ATOM   2433  O   PRO B 302       1.918  -4.061   2.011  1.00 57.39           O  
ATOM   2434  CG  PRO B 302      -0.500  -5.839  -1.507  1.00 57.39           C  
ATOM   2435  CD  PRO B 302      -1.149  -6.752  -0.506  1.00 57.39           C  
ATOM   2436  N   VAL B 303      -0.294  -4.259   2.272  1.00 57.71           N  
ATOM   2437  CA  VAL B 303      -0.404  -3.522   3.526  1.00 57.71           C  
ATOM   2438  C   VAL B 303      -1.248  -4.317   4.520  1.00 57.71           C  
ATOM   2439  CB  VAL B 303      -1.017  -2.120   3.309  1.00 57.71           C  
ATOM   2440  O   VAL B 303      -2.275  -4.892   4.152  1.00 57.71           O  
ATOM   2441  CG1 VAL B 303      -0.392  -1.105   4.263  1.00 57.71           C  
ATOM   2442  CG2 VAL B 303      -0.834  -1.678   1.858  1.00 57.71           C  
ATOM   2443  N   PRO B 304      -0.848  -4.519   5.818  1.00 65.92           N  
ATOM   2444  CA  PRO B 304      -1.562  -5.347   6.793  1.00 65.92           C  
ATOM   2445  C   PRO B 304      -2.987  -4.860   7.050  1.00 65.92           C  
ATOM   2446  CB  PRO B 304      -0.706  -5.222   8.056  1.00 65.92           C  
ATOM   2447  O   PRO B 304      -3.220  -3.654   7.161  1.00 65.92           O  
ATOM   2448  CG  PRO B 304       0.653  -4.846   7.561  1.00 65.92           C  
ATOM   2449  CD  PRO B 304       0.495  -4.004   6.327  1.00 65.92           C  
ATOM   2450  N   SER B 305      -3.883  -5.786   6.826  1.00 67.73           N  
ATOM   2451  CA  SER B 305      -5.234  -5.456   7.269  1.00 67.73           C  
ATOM   2452  C   SER B 305      -5.335  -5.467   8.790  1.00 67.73           C  
ATOM   2453  CB  SER B 305      -6.248  -6.435   6.675  1.00 67.73           C  
ATOM   2454  O   SER B 305      -4.475  -6.031   9.471  1.00 67.73           O  
ATOM   2455  OG  SER B 305      -6.092  -7.725   7.241  1.00 67.73           O  
ATOM   2456  N   TYR B 306      -6.402  -4.735   9.321  1.00 67.07           N  
ATOM   2457  CA  TYR B 306      -6.662  -4.750  10.756  1.00 67.07           C  
ATOM   2458  C   TYR B 306      -6.739  -6.178  11.282  1.00 67.07           C  
ATOM   2459  CB  TYR B 306      -7.963  -4.006  11.074  1.00 67.07           C  
ATOM   2460  O   TYR B 306      -6.151  -6.498  12.317  1.00 67.07           O  
ATOM   2461  CG  TYR B 306      -8.314  -3.997  12.542  1.00 67.07           C  
ATOM   2462  CD1 TYR B 306      -9.219  -4.916  13.067  1.00 67.07           C  
ATOM   2463  CD2 TYR B 306      -7.742  -3.069  13.406  1.00 67.07           C  
ATOM   2464  CE1 TYR B 306      -9.546  -4.910  14.419  1.00 67.07           C  
ATOM   2465  CE2 TYR B 306      -8.062  -3.054  14.759  1.00 67.07           C  
ATOM   2466  OH  TYR B 306      -9.285  -3.967  16.595  1.00 67.07           O  
ATOM   2467  CZ  TYR B 306      -8.964  -3.977  15.256  1.00 67.07           C  
ATOM   2468  N   LYS B 307      -7.400  -7.090  10.687  1.00 63.75           N  
ATOM   2469  CA  LYS B 307      -7.569  -8.487  11.079  1.00 63.75           C  
ATOM   2470  C   LYS B 307      -6.227  -9.211  11.127  1.00 63.75           C  
ATOM   2471  CB  LYS B 307      -8.517  -9.203  10.116  1.00 63.75           C  
ATOM   2472  O   LYS B 307      -5.975 -10.002  12.038  1.00 63.75           O  
ATOM   2473  CG  LYS B 307      -8.953 -10.582  10.588  1.00 63.75           C  
ATOM   2474  CD  LYS B 307      -9.911 -11.235   9.600  1.00 63.75           C  
ATOM   2475  CE  LYS B 307     -10.220 -12.675   9.986  1.00 63.75           C  
ATOM   2476  NZ  LYS B 307     -11.144 -13.325   9.010  1.00 63.75           N  
ATOM   2477  N   GLN B 308      -5.355  -8.924  10.169  1.00 69.25           N  
ATOM   2478  CA  GLN B 308      -4.050  -9.577  10.122  1.00 69.25           C  
ATOM   2479  C   GLN B 308      -3.189  -9.171  11.315  1.00 69.25           C  
ATOM   2480  CB  GLN B 308      -3.329  -9.243   8.816  1.00 69.25           C  
ATOM   2481  O   GLN B 308      -2.488 -10.004  11.893  1.00 69.25           O  
ATOM   2482  CG  GLN B 308      -3.923  -9.929   7.593  1.00 69.25           C  
ATOM   2483  CD  GLN B 308      -3.273  -9.484   6.296  1.00 69.25           C  
ATOM   2484  NE2 GLN B 308      -3.029 -10.433   5.399  1.00 69.25           N  
ATOM   2485  OE1 GLN B 308      -2.992  -8.297   6.102  1.00 69.25           O  
ATOM   2486  N   VAL B 309      -3.393  -7.938  11.611  1.00 72.56           N  
ATOM   2487  CA  VAL B 309      -2.611  -7.459  12.746  1.00 72.56           C  
ATOM   2488  C   VAL B 309      -3.061  -8.171  14.020  1.00 72.56           C  
ATOM   2489  CB  VAL B 309      -2.737  -5.929  12.917  1.00 72.56           C  
ATOM   2490  O   VAL B 309      -2.236  -8.523  14.866  1.00 72.56           O  
ATOM   2491  CG1 VAL B 309      -2.007  -5.464  14.176  1.00 72.56           C  
ATOM   2492  CG2 VAL B 309      -2.195  -5.208  11.684  1.00 72.56           C  
ATOM   2493  N   LYS B 310      -4.320  -8.414  14.249  1.00 68.96           N  
ATOM   2494  CA  LYS B 310      -4.860  -9.099  15.419  1.00 68.96           C  
ATOM   2495  C   LYS B 310      -4.418 -10.560  15.453  1.00 68.96           C  
ATOM   2496  CB  LYS B 310      -6.387  -9.014  15.435  1.00 68.96           C  
ATOM   2497  O   LYS B 310      -4.452 -11.200  16.506  1.00 68.96           O  
ATOM   2498  CG  LYS B 310      -6.925  -7.616  15.703  1.00 68.96           C  
ATOM   2499  CD  LYS B 310      -6.603  -7.155  17.119  1.00 68.96           C  
ATOM   2500  CE  LYS B 310      -7.433  -5.942  17.515  1.00 68.96           C  
ATOM   2501  NZ  LYS B 310      -7.058  -5.432  18.868  1.00 68.96           N  
ATOM   2502  N   GLN B 311      -3.933 -11.087  14.290  1.00 71.96           N  
ATOM   2503  CA  GLN B 311      -3.537 -12.488  14.194  1.00 71.96           C  
ATOM   2504  C   GLN B 311      -2.058 -12.666  14.527  1.00 71.96           C  
ATOM   2505  CB  GLN B 311      -3.829 -13.034  12.796  1.00 71.96           C  
ATOM   2506  O   GLN B 311      -1.553 -13.790  14.551  1.00 71.96           O  
ATOM   2507  CG  GLN B 311      -5.314 -13.171  12.487  1.00 71.96           C  
ATOM   2508  CD  GLN B 311      -5.579 -13.587  11.052  1.00 71.96           C  
ATOM   2509  NE2 GLN B 311      -6.804 -14.023  10.778  1.00 71.96           N  
ATOM   2510  OE1 GLN B 311      -4.691 -13.516  10.197  1.00 71.96           O  
ATOM   2511  N   LEU B 312      -1.356 -11.551  14.653  1.00 73.66           N  
ATOM   2512  CA  LEU B 312       0.048 -11.632  15.042  1.00 73.66           C  
ATOM   2513  C   LEU B 312       0.183 -11.933  16.531  1.00 73.66           C  
ATOM   2514  CB  LEU B 312       0.774 -10.328  14.705  1.00 73.66           C  
ATOM   2515  O   LEU B 312       0.632 -11.082  17.302  1.00 73.66           O  
ATOM   2516  CG  LEU B 312       0.967 -10.023  13.219  1.00 73.66           C  
ATOM   2517  CD1 LEU B 312       1.497  -8.606  13.032  1.00 73.66           C  
ATOM   2518  CD2 LEU B 312       1.909 -11.040  12.582  1.00 73.66           C  
ATOM   2519  N   LYS B 313      -0.212 -13.111  16.904  1.00 74.95           N  
ATOM   2520  CA  LYS B 313      -0.312 -13.511  18.305  1.00 74.95           C  
ATOM   2521  C   LYS B 313       1.065 -13.569  18.959  1.00 74.95           C  
ATOM   2522  CB  LYS B 313      -1.009 -14.866  18.428  1.00 74.95           C  
ATOM   2523  O   LYS B 313       1.249 -13.079  20.075  1.00 74.95           O  
ATOM   2524  CG  LYS B 313      -2.472 -14.851  18.010  1.00 74.95           C  
ATOM   2525  CD  LYS B 313      -3.178 -16.144  18.395  1.00 74.95           C  
ATOM   2526  CE  LYS B 313      -4.627 -16.153  17.928  1.00 74.95           C  
ATOM   2527  NZ  LYS B 313      -5.325 -17.416  18.310  1.00 74.95           N  
ATOM   2528  N   TYR B 314       2.074 -14.075  18.184  1.00 75.35           N  
ATOM   2529  CA  TYR B 314       3.409 -14.211  18.756  1.00 75.35           C  
ATOM   2530  C   TYR B 314       4.084 -12.852  18.894  1.00 75.35           C  
ATOM   2531  CB  TYR B 314       4.272 -15.137  17.893  1.00 75.35           C  
ATOM   2532  O   TYR B 314       4.770 -12.591  19.885  1.00 75.35           O  
ATOM   2533  CG  TYR B 314       5.555 -15.568  18.562  1.00 75.35           C  
ATOM   2534  CD1 TYR B 314       6.791 -15.152  18.074  1.00 75.35           C  
ATOM   2535  CD2 TYR B 314       5.533 -16.393  19.681  1.00 75.35           C  
ATOM   2536  CE1 TYR B 314       7.976 -15.548  18.685  1.00 75.35           C  
ATOM   2537  CE2 TYR B 314       6.712 -16.796  20.301  1.00 75.35           C  
ATOM   2538  OH  TYR B 314       9.096 -16.763  20.406  1.00 75.35           O  
ATOM   2539  CZ  TYR B 314       7.926 -16.368  19.796  1.00 75.35           C  
ATOM   2540  N   VAL B 315       3.876 -12.009  17.785  1.00 76.21           N  
ATOM   2541  CA  VAL B 315       4.386 -10.645  17.876  1.00 76.21           C  
ATOM   2542  C   VAL B 315       3.801  -9.955  19.107  1.00 76.21           C  
ATOM   2543  CB  VAL B 315       4.061  -9.830  16.604  1.00 76.21           C  
ATOM   2544  O   VAL B 315       4.507  -9.235  19.817  1.00 76.21           O  
ATOM   2545  CG1 VAL B 315       4.352  -8.347  16.824  1.00 76.21           C  
ATOM   2546  CG2 VAL B 315       4.855 -10.363  15.413  1.00 76.21           C  
ATOM   2547  N   GLY B 316       2.405 -10.194  19.341  1.00 72.86           N  
ATOM   2548  CA  GLY B 316       1.786  -9.678  20.552  1.00 72.86           C  
ATOM   2549  C   GLY B 316       2.449 -10.179  21.821  1.00 72.86           C  
ATOM   2550  O   GLY B 316       2.636  -9.418  22.773  1.00 72.86           O  
ATOM   2551  N   MET B 317       2.859 -11.464  21.953  1.00 74.62           N  
ATOM   2552  CA  MET B 317       3.548 -12.054  23.096  1.00 74.62           C  
ATOM   2553  C   MET B 317       4.932 -11.438  23.275  1.00 74.62           C  
ATOM   2554  CB  MET B 317       3.668 -13.570  22.929  1.00 74.62           C  
ATOM   2555  O   MET B 317       5.368 -11.199  24.402  1.00 74.62           O  
ATOM   2556  CG  MET B 317       2.335 -14.299  22.974  1.00 74.62           C  
ATOM   2557  SD  MET B 317       2.479 -16.059  22.476  1.00 74.62           S  
ATOM   2558  CE  MET B 317       3.359 -16.728  23.915  1.00 74.62           C  
ATOM   2559  N   VAL B 318       5.655 -11.085  22.078  1.00 77.47           N  
ATOM   2560  CA  VAL B 318       6.963 -10.438  22.108  1.00 77.47           C  
ATOM   2561  C   VAL B 318       6.841  -9.053  22.739  1.00 77.47           C  
ATOM   2562  CB  VAL B 318       7.574 -10.327  20.693  1.00 77.47           C  
ATOM   2563  O   VAL B 318       7.628  -8.692  23.616  1.00 77.47           O  
ATOM   2564  CG1 VAL B 318       8.770  -9.377  20.695  1.00 77.47           C  
ATOM   2565  CG2 VAL B 318       7.984 -11.706  20.180  1.00 77.47           C  
ATOM   2566  N   LEU B 319       5.792  -8.359  22.335  1.00 76.17           N  
ATOM   2567  CA  LEU B 319       5.574  -7.020  22.872  1.00 76.17           C  
ATOM   2568  C   LEU B 319       5.258  -7.077  24.363  1.00 76.17           C  
ATOM   2569  CB  LEU B 319       4.436  -6.321  22.123  1.00 76.17           C  
ATOM   2570  O   LEU B 319       5.813  -6.306  25.149  1.00 76.17           O  
ATOM   2571  CG  LEU B 319       4.706  -5.961  20.662  1.00 76.17           C  
ATOM   2572  CD1 LEU B 319       3.419  -5.508  19.981  1.00 76.17           C  
ATOM   2573  CD2 LEU B 319       5.777  -4.880  20.566  1.00 76.17           C  
ATOM   2574  N   ASN B 320       4.396  -8.016  24.807  1.00 75.16           N  
ATOM   2575  CA  ASN B 320       4.047  -8.164  26.216  1.00 75.16           C  
ATOM   2576  C   ASN B 320       5.255  -8.572  27.053  1.00 75.16           C  
ATOM   2577  CB  ASN B 320       2.916  -9.181  26.384  1.00 75.16           C  
ATOM   2578  O   ASN B 320       5.439  -8.078  28.167  1.00 75.16           O  
ATOM   2579  CG  ASN B 320       1.561  -8.617  26.005  1.00 75.16           C  
ATOM   2580  ND2 ASN B 320       0.667  -9.482  25.541  1.00 75.16           N  
ATOM   2581  OD1 ASN B 320       1.320  -7.413  26.127  1.00 75.16           O  
ATOM   2582  N   GLU B 321       6.104  -9.436  26.516  1.00 79.57           N  
ATOM   2583  CA  GLU B 321       7.298  -9.865  27.238  1.00 79.57           C  
ATOM   2584  C   GLU B 321       8.318  -8.735  27.341  1.00 79.57           C  
ATOM   2585  CB  GLU B 321       7.929 -11.083  26.557  1.00 79.57           C  
ATOM   2586  O   GLU B 321       8.988  -8.587  28.365  1.00 79.57           O  
ATOM   2587  CG  GLU B 321       9.162 -11.617  27.272  1.00 79.57           C  
ATOM   2588  CD  GLU B 321       8.858 -12.183  28.650  1.00 79.57           C  
ATOM   2589  OE1 GLU B 321       9.746 -12.829  29.251  1.00 79.57           O  
ATOM   2590  OE2 GLU B 321       7.721 -11.980  29.133  1.00 79.57           O  
ATOM   2591  N   ALA B 322       8.404  -7.908  26.247  1.00 75.92           N  
ATOM   2592  CA  ALA B 322       9.254  -6.722  26.314  1.00 75.92           C  
ATOM   2593  C   ALA B 322       8.759  -5.751  27.381  1.00 75.92           C  
ATOM   2594  CB  ALA B 322       9.310  -6.030  24.954  1.00 75.92           C  
ATOM   2595  O   ALA B 322       9.556  -5.192  28.139  1.00 75.92           O  
ATOM   2596  N   LEU B 323       7.468  -5.636  27.513  1.00 75.17           N  
ATOM   2597  CA  LEU B 323       6.863  -4.776  28.524  1.00 75.17           C  
ATOM   2598  C   LEU B 323       7.057  -5.358  29.920  1.00 75.17           C  
ATOM   2599  CB  LEU B 323       5.370  -4.585  28.241  1.00 75.17           C  
ATOM   2600  O   LEU B 323       7.190  -4.614  30.894  1.00 75.17           O  
ATOM   2601  CG  LEU B 323       5.009  -3.553  27.173  1.00 75.17           C  
ATOM   2602  CD1 LEU B 323       3.529  -3.653  26.817  1.00 75.17           C  
ATOM   2603  CD2 LEU B 323       5.355  -2.146  27.649  1.00 75.17           C  
ATOM   2604  N   ARG B 324       7.029  -6.711  30.046  1.00 77.21           N  
ATOM   2605  CA  ARG B 324       7.271  -7.349  31.337  1.00 77.21           C  
ATOM   2606  C   ARG B 324       8.670  -7.030  31.852  1.00 77.21           C  
ATOM   2607  CB  ARG B 324       7.084  -8.864  31.231  1.00 77.21           C  
ATOM   2608  O   ARG B 324       8.842  -6.682  33.023  1.00 77.21           O  
ATOM   2609  CG  ARG B 324       7.087  -9.580  32.572  1.00 77.21           C  
ATOM   2610  CD  ARG B 324       7.217 -11.088  32.406  1.00 77.21           C  
ATOM   2611  NE  ARG B 324       8.549 -11.467  31.946  1.00 77.21           N  
ATOM   2612  NH1 ARG B 324       9.504 -11.462  34.050  1.00 77.21           N  
ATOM   2613  NH2 ARG B 324      10.772 -11.982  32.212  1.00 77.21           N  
ATOM   2614  CZ  ARG B 324       9.605 -11.636  32.737  1.00 77.21           C  
ATOM   2615  N   LEU B 325       9.723  -7.054  30.917  1.00 77.03           N  
ATOM   2616  CA  LEU B 325      11.108  -6.867  31.335  1.00 77.03           C  
ATOM   2617  C   LEU B 325      11.414  -5.390  31.561  1.00 77.03           C  
ATOM   2618  CB  LEU B 325      12.066  -7.444  30.290  1.00 77.03           C  
ATOM   2619  O   LEU B 325      11.969  -5.018  32.598  1.00 77.03           O  
ATOM   2620  CG  LEU B 325      12.158  -8.969  30.223  1.00 77.03           C  
ATOM   2621  CD1 LEU B 325      12.979  -9.398  29.012  1.00 77.03           C  
ATOM   2622  CD2 LEU B 325      12.762  -9.525  31.508  1.00 77.03           C  
ATOM   2623  N   TRP B 326      10.957  -4.638  30.612  1.00 73.59           N  
ATOM   2624  CA  TRP B 326      11.150  -3.200  30.772  1.00 73.59           C  
ATOM   2625  C   TRP B 326       9.891  -2.434  30.380  1.00 73.59           C  
ATOM   2626  CB  TRP B 326      12.337  -2.720  29.932  1.00 73.59           C  
ATOM   2627  O   TRP B 326       9.735  -2.034  29.224  1.00 73.59           O  
ATOM   2628  CG  TRP B 326      13.670  -3.184  30.440  1.00 73.59           C  
ATOM   2629  CD1 TRP B 326      14.444  -4.187  29.925  1.00 73.59           C  
ATOM   2630  CD2 TRP B 326      14.382  -2.665  31.567  1.00 73.59           C  
ATOM   2631  CE2 TRP B 326      15.583  -3.401  31.677  1.00 73.59           C  
ATOM   2632  CE3 TRP B 326      14.122  -1.648  32.495  1.00 73.59           C  
ATOM   2633  NE1 TRP B 326      15.596  -4.322  30.665  1.00 73.59           N  
ATOM   2634  CH2 TRP B 326      16.243  -2.150  33.575  1.00 73.59           C  
ATOM   2635  CZ2 TRP B 326      16.523  -3.150  32.680  1.00 73.59           C  
ATOM   2636  CZ3 TRP B 326      15.058  -1.400  33.492  1.00 73.59           C  
ATOM   2637  N   PRO B 327       8.856  -2.340  31.440  1.00 72.59           N  
ATOM   2638  CA  PRO B 327       7.682  -1.503  31.183  1.00 72.59           C  
ATOM   2639  C   PRO B 327       8.047  -0.049  30.890  1.00 72.59           C  
ATOM   2640  CB  PRO B 327       6.878  -1.614  32.481  1.00 72.59           C  
ATOM   2641  O   PRO B 327       8.860   0.543  31.604  1.00 72.59           O  
ATOM   2642  CG  PRO B 327       7.895  -1.905  33.536  1.00 72.59           C  
ATOM   2643  CD  PRO B 327       8.988  -2.737  32.929  1.00 72.59           C  
ATOM   2644  N   THR B 328       7.621   0.457  29.666  1.00 73.41           N  
ATOM   2645  CA  THR B 328       8.049   1.786  29.242  1.00 73.41           C  
ATOM   2646  C   THR B 328       7.629   2.840  30.263  1.00 73.41           C  
ATOM   2647  CB  THR B 328       7.471   2.145  27.861  1.00 73.41           C  
ATOM   2648  O   THR B 328       8.282   3.877  30.397  1.00 73.41           O  
ATOM   2649  CG2 THR B 328       8.116   1.310  26.761  1.00 73.41           C  
ATOM   2650  OG1 THR B 328       6.058   1.904  27.863  1.00 73.41           O  
ATOM   2651  N   ALA B 329       6.565   2.765  30.981  1.00 66.23           N  
ATOM   2652  CA  ALA B 329       6.248   3.488  32.210  1.00 66.23           C  
ATOM   2653  C   ALA B 329       6.700   2.706  33.439  1.00 66.23           C  
ATOM   2654  CB  ALA B 329       4.751   3.776  32.287  1.00 66.23           C  
ATOM   2655  O   ALA B 329       6.134   1.658  33.759  1.00 66.23           O  
ATOM   2656  N   PRO B 330       7.729   3.267  34.103  1.00 70.03           N  
ATOM   2657  CA  PRO B 330       8.407   2.456  35.118  1.00 70.03           C  
ATOM   2658  C   PRO B 330       7.624   2.373  36.426  1.00 70.03           C  
ATOM   2659  CB  PRO B 330       9.737   3.186  35.322  1.00 70.03           C  
ATOM   2660  O   PRO B 330       7.895   1.503  37.258  1.00 70.03           O  
ATOM   2661  CG  PRO B 330       9.454   4.606  34.950  1.00 70.03           C  
ATOM   2662  CD  PRO B 330       8.430   4.617  33.852  1.00 70.03           C  
ATOM   2663  N   ALA B 331       6.668   3.312  36.792  1.00 68.90           N  
ATOM   2664  CA  ALA B 331       5.975   3.327  38.078  1.00 68.90           C  
ATOM   2665  C   ALA B 331       4.660   4.095  37.983  1.00 68.90           C  
ATOM   2666  CB  ALA B 331       6.867   3.936  39.156  1.00 68.90           C  
ATOM   2667  O   ALA B 331       4.466   4.897  37.067  1.00 68.90           O  
ATOM   2668  N   PHE B 332       3.628   3.776  38.778  1.00 70.89           N  
ATOM   2669  CA  PHE B 332       2.460   4.612  39.030  1.00 70.89           C  
ATOM   2670  C   PHE B 332       2.219   4.768  40.526  1.00 70.89           C  
ATOM   2671  CB  PHE B 332       1.218   4.019  38.356  1.00 70.89           C  
ATOM   2672  O   PHE B 332       2.537   3.870  41.309  1.00 70.89           O  
ATOM   2673  CG  PHE B 332       0.859   2.644  38.849  1.00 70.89           C  
ATOM   2674  CD1 PHE B 332       1.345   1.511  38.207  1.00 70.89           C  
ATOM   2675  CD2 PHE B 332       0.034   2.483  39.954  1.00 70.89           C  
ATOM   2676  CE1 PHE B 332       1.014   0.237  38.661  1.00 70.89           C  
ATOM   2677  CE2 PHE B 332      -0.302   1.212  40.414  1.00 70.89           C  
ATOM   2678  CZ  PHE B 332       0.189   0.090  39.765  1.00 70.89           C  
ATOM   2679  N   SER B 333       1.928   6.108  40.845  1.00 74.95           N  
ATOM   2680  CA  SER B 333       1.805   6.497  42.246  1.00 74.95           C  
ATOM   2681  C   SER B 333       0.357   6.415  42.718  1.00 74.95           C  
ATOM   2682  CB  SER B 333       2.340   7.913  42.459  1.00 74.95           C  
ATOM   2683  O   SER B 333      -0.564   6.750  41.971  1.00 74.95           O  
ATOM   2684  OG  SER B 333       2.376   8.236  43.838  1.00 74.95           O  
ATOM   2685  N   LEU B 334       0.103   5.782  43.916  1.00 73.15           N  
ATOM   2686  CA  LEU B 334      -1.185   5.703  44.596  1.00 73.15           C  
ATOM   2687  C   LEU B 334      -1.131   6.411  45.946  1.00 73.15           C  
ATOM   2688  CB  LEU B 334      -1.601   4.242  44.788  1.00 73.15           C  
ATOM   2689  O   LEU B 334      -0.047   6.687  46.464  1.00 73.15           O  
ATOM   2690  CG  LEU B 334      -1.665   3.383  43.524  1.00 73.15           C  
ATOM   2691  CD1 LEU B 334      -1.723   1.904  43.891  1.00 73.15           C  
ATOM   2692  CD2 LEU B 334      -2.867   3.775  42.671  1.00 73.15           C  
ATOM   2693  N   TYR B 335      -2.190   7.017  46.464  1.00 79.66           N  
ATOM   2694  CA  TYR B 335      -2.259   7.496  47.840  1.00 79.66           C  
ATOM   2695  C   TYR B 335      -3.374   6.795  48.607  1.00 79.66           C  
ATOM   2696  CB  TYR B 335      -2.478   9.012  47.872  1.00 79.66           C  
ATOM   2697  O   TYR B 335      -4.350   6.333  48.011  1.00 79.66           O  
ATOM   2698  CG  TYR B 335      -3.834   9.440  47.367  1.00 79.66           C  
ATOM   2699  CD1 TYR B 335      -4.031   9.758  46.025  1.00 79.66           C  
ATOM   2700  CD2 TYR B 335      -4.921   9.529  48.231  1.00 79.66           C  
ATOM   2701  CE1 TYR B 335      -5.279  10.155  45.556  1.00 79.66           C  
ATOM   2702  CE2 TYR B 335      -6.173   9.925  47.772  1.00 79.66           C  
ATOM   2703  OH  TYR B 335      -7.580  10.627  45.976  1.00 79.66           O  
ATOM   2704  CZ  TYR B 335      -6.342  10.235  46.435  1.00 79.66           C  
ATOM   2705  N   ALA B 336      -3.240   6.553  49.940  1.00 76.55           N  
ATOM   2706  CA  ALA B 336      -4.265   5.962  50.796  1.00 76.55           C  
ATOM   2707  C   ALA B 336      -5.412   6.940  51.036  1.00 76.55           C  
ATOM   2708  CB  ALA B 336      -3.658   5.522  52.127  1.00 76.55           C  
ATOM   2709  O   ALA B 336      -5.188   8.074  51.465  1.00 76.55           O  
ATOM   2710  N   LYS B 337      -6.642   6.469  50.733  1.00 76.30           N  
ATOM   2711  CA  LYS B 337      -7.813   7.326  50.890  1.00 76.30           C  
ATOM   2712  C   LYS B 337      -8.169   7.506  52.363  1.00 76.30           C  
ATOM   2713  CB  LYS B 337      -9.007   6.749  50.129  1.00 76.30           C  
ATOM   2714  O   LYS B 337      -8.797   8.498  52.739  1.00 76.30           O  
ATOM   2715  CG  LYS B 337      -8.868   6.817  48.615  1.00 76.30           C  
ATOM   2716  CD  LYS B 337     -10.084   6.223  47.915  1.00 76.30           C  
ATOM   2717  CE  LYS B 337      -9.976   6.350  46.402  1.00 76.30           C  
ATOM   2718  NZ  LYS B 337     -11.164   5.767  45.710  1.00 76.30           N  
ATOM   2719  N   GLU B 338      -7.713   6.693  53.293  1.00 75.89           N  
ATOM   2720  CA  GLU B 338      -7.920   6.698  54.738  1.00 75.89           C  
ATOM   2721  C   GLU B 338      -6.787   5.977  55.461  1.00 75.89           C  
ATOM   2722  CB  GLU B 338      -9.264   6.054  55.091  1.00 75.89           C  
ATOM   2723  O   GLU B 338      -5.991   5.274  54.834  1.00 75.89           O  
ATOM   2724  CG  GLU B 338     -10.459   6.723  54.428  1.00 75.89           C  
ATOM   2725  CD  GLU B 338     -11.781   6.046  54.753  1.00 75.89           C  
ATOM   2726  OE1 GLU B 338     -12.846   6.571  54.354  1.00 75.89           O  
ATOM   2727  OE2 GLU B 338     -11.753   4.983  55.413  1.00 75.89           O  
ATOM   2728  N   ASP B 339      -6.829   6.253  56.649  1.00 75.29           N  
ATOM   2729  CA  ASP B 339      -5.882   5.448  57.414  1.00 75.29           C  
ATOM   2730  C   ASP B 339      -6.128   3.957  57.197  1.00 75.29           C  
ATOM   2731  CB  ASP B 339      -5.972   5.785  58.904  1.00 75.29           C  
ATOM   2732  O   ASP B 339      -7.266   3.491  57.284  1.00 75.29           O  
ATOM   2733  CG  ASP B 339      -5.560   7.213  59.215  1.00 75.29           C  
ATOM   2734  OD1 ASP B 339      -5.770   7.673  60.358  1.00 75.29           O  
ATOM   2735  OD2 ASP B 339      -5.024   7.886  58.308  1.00 75.29           O  
ATOM   2736  N   THR B 340      -5.052   3.358  56.640  1.00 69.96           N  
ATOM   2737  CA  THR B 340      -5.185   1.932  56.365  1.00 69.96           C  
ATOM   2738  C   THR B 340      -3.877   1.201  56.657  1.00 69.96           C  
ATOM   2739  CB  THR B 340      -5.601   1.681  54.904  1.00 69.96           C  
ATOM   2740  O   THR B 340      -2.883   1.824  57.037  1.00 69.96           O  
ATOM   2741  CG2 THR B 340      -4.457   1.995  53.945  1.00 69.96           C  
ATOM   2742  OG1 THR B 340      -5.975   0.306  54.750  1.00 69.96           O  
ATOM   2743  N   VAL B 341      -3.926  -0.199  56.817  1.00 72.65           N  
ATOM   2744  CA  VAL B 341      -2.753  -1.050  56.987  1.00 72.65           C  
ATOM   2745  C   VAL B 341      -2.575  -1.937  55.757  1.00 72.65           C  
ATOM   2746  CB  VAL B 341      -2.862  -1.920  58.259  1.00 72.65           C  
ATOM   2747  O   VAL B 341      -3.453  -2.740  55.430  1.00 72.65           O  
ATOM   2748  CG1 VAL B 341      -1.604  -2.765  58.445  1.00 72.65           C  
ATOM   2749  CG2 VAL B 341      -3.106  -1.042  59.486  1.00 72.65           C  
ATOM   2750  N   LEU B 342      -1.433  -1.783  54.964  1.00 71.46           N  
ATOM   2751  CA  LEU B 342      -1.135  -2.544  53.755  1.00 71.46           C  
ATOM   2752  C   LEU B 342      -0.521  -3.896  54.103  1.00 71.46           C  
ATOM   2753  CB  LEU B 342      -0.186  -1.758  52.847  1.00 71.46           C  
ATOM   2754  O   LEU B 342       0.431  -3.969  54.882  1.00 71.46           O  
ATOM   2755  CG  LEU B 342       0.029  -2.322  51.441  1.00 71.46           C  
ATOM   2756  CD1 LEU B 342      -1.243  -2.178  50.612  1.00 71.46           C  
ATOM   2757  CD2 LEU B 342       1.201  -1.625  50.759  1.00 71.46           C  
ATOM   2758  N   GLY B 343      -1.111  -4.870  53.596  1.00 69.87           N  
ATOM   2759  CA  GLY B 343      -0.642  -6.223  53.852  1.00 69.87           C  
ATOM   2760  C   GLY B 343      -0.860  -6.669  55.285  1.00 69.87           C  
ATOM   2761  O   GLY B 343      -0.332  -7.701  55.706  1.00 69.87           O  
ATOM   2762  N   GLY B 344      -1.742  -5.954  55.933  1.00 70.60           N  
ATOM   2763  CA  GLY B 344      -1.942  -6.265  57.340  1.00 70.60           C  
ATOM   2764  C   GLY B 344      -0.704  -6.028  58.185  1.00 70.60           C  
ATOM   2765  O   GLY B 344      -0.675  -6.382  59.365  1.00 70.60           O  
ATOM   2766  N   GLU B 345       0.178  -5.442  57.657  1.00 74.11           N  
ATOM   2767  CA  GLU B 345       1.469  -5.337  58.332  1.00 74.11           C  
ATOM   2768  C   GLU B 345       1.958  -3.892  58.364  1.00 74.11           C  
ATOM   2769  CB  GLU B 345       2.508  -6.229  57.647  1.00 74.11           C  
ATOM   2770  O   GLU B 345       2.616  -3.476  59.320  1.00 74.11           O  
ATOM   2771  CG  GLU B 345       2.119  -7.700  57.600  1.00 74.11           C  
ATOM   2772  CD  GLU B 345       2.965  -8.513  56.632  1.00 74.11           C  
ATOM   2773  OE1 GLU B 345       2.977  -9.760  56.737  1.00 74.11           O  
ATOM   2774  OE2 GLU B 345       3.620  -7.897  55.762  1.00 74.11           O  
ATOM   2775  N   TYR B 346       1.701  -3.062  57.365  1.00 73.27           N  
ATOM   2776  CA  TYR B 346       2.313  -1.749  57.192  1.00 73.27           C  
ATOM   2777  C   TYR B 346       1.270  -0.643  57.300  1.00 73.27           C  
ATOM   2778  CB  TYR B 346       3.028  -1.663  55.840  1.00 73.27           C  
ATOM   2779  O   TYR B 346       0.464  -0.450  56.387  1.00 73.27           O  
ATOM   2780  CG  TYR B 346       4.082  -2.724  55.642  1.00 73.27           C  
ATOM   2781  CD1 TYR B 346       5.329  -2.618  56.254  1.00 73.27           C  
ATOM   2782  CD2 TYR B 346       3.835  -3.835  54.843  1.00 73.27           C  
ATOM   2783  CE1 TYR B 346       6.305  -3.592  56.073  1.00 73.27           C  
ATOM   2784  CE2 TYR B 346       4.803  -4.816  54.655  1.00 73.27           C  
ATOM   2785  OH  TYR B 346       6.995  -5.654  55.090  1.00 73.27           O  
ATOM   2786  CZ  TYR B 346       6.033  -4.686  55.273  1.00 73.27           C  
ATOM   2787  N   PRO B 347       1.235   0.141  58.468  1.00 68.91           N  
ATOM   2788  CA  PRO B 347       0.270   1.231  58.631  1.00 68.91           C  
ATOM   2789  C   PRO B 347       0.518   2.388  57.667  1.00 68.91           C  
ATOM   2790  CB  PRO B 347       0.480   1.673  60.081  1.00 68.91           C  
ATOM   2791  O   PRO B 347       1.667   2.781  57.450  1.00 68.91           O  
ATOM   2792  CG  PRO B 347       1.852   1.194  60.432  1.00 68.91           C  
ATOM   2793  CD  PRO B 347       2.183   0.017  59.560  1.00 68.91           C  
ATOM   2794  N   LEU B 348      -0.466   2.898  56.988  1.00 74.14           N  
ATOM   2795  CA  LEU B 348      -0.456   4.061  56.107  1.00 74.14           C  
ATOM   2796  C   LEU B 348      -1.432   5.124  56.600  1.00 74.14           C  
ATOM   2797  CB  LEU B 348      -0.807   3.653  54.675  1.00 74.14           C  
ATOM   2798  O   LEU B 348      -2.568   4.810  56.962  1.00 74.14           O  
ATOM   2799  CG  LEU B 348       0.181   2.719  53.973  1.00 74.14           C  
ATOM   2800  CD1 LEU B 348      -0.430   2.167  52.690  1.00 74.14           C  
ATOM   2801  CD2 LEU B 348       1.488   3.448  53.679  1.00 74.14           C  
ATOM   2802  N   GLU B 349      -0.969   6.413  56.685  1.00 74.28           N  
ATOM   2803  CA  GLU B 349      -1.877   7.515  56.989  1.00 74.28           C  
ATOM   2804  C   GLU B 349      -2.589   8.007  55.732  1.00 74.28           C  
ATOM   2805  CB  GLU B 349      -1.121   8.669  57.652  1.00 74.28           C  
ATOM   2806  O   GLU B 349      -2.118   7.777  54.616  1.00 74.28           O  
ATOM   2807  CG  GLU B 349      -0.512   8.312  59.000  1.00 74.28           C  
ATOM   2808  CD  GLU B 349       0.215   9.475  59.657  1.00 74.28           C  
ATOM   2809  OE1 GLU B 349       0.672   9.329  60.813  1.00 74.28           O  
ATOM   2810  OE2 GLU B 349       0.327  10.540  59.010  1.00 74.28           O  
ATOM   2811  N   LYS B 350      -3.805   8.440  56.016  1.00 71.53           N  
ATOM   2812  CA  LYS B 350      -4.514   9.063  54.902  1.00 71.53           C  
ATOM   2813  C   LYS B 350      -3.602  10.014  54.132  1.00 71.53           C  
ATOM   2814  CB  LYS B 350      -5.749   9.813  55.404  1.00 71.53           C  
ATOM   2815  O   LYS B 350      -2.900  10.831  54.732  1.00 71.53           O  
ATOM   2816  CG  LYS B 350      -6.559  10.481  54.303  1.00 71.53           C  
ATOM   2817  CD  LYS B 350      -7.742  11.254  54.869  1.00 71.53           C  
ATOM   2818  CE  LYS B 350      -8.506  11.990  53.776  1.00 71.53           C  
ATOM   2819  NZ  LYS B 350      -9.646  12.779  54.331  1.00 71.53           N  
ATOM   2820  N   GLY B 351      -3.530   9.824  52.934  1.00 70.40           N  
ATOM   2821  CA  GLY B 351      -2.746  10.702  52.080  1.00 70.40           C  
ATOM   2822  C   GLY B 351      -1.348  10.179  51.809  1.00 70.40           C  
ATOM   2823  O   GLY B 351      -0.640  10.702  50.946  1.00 70.40           O  
ATOM   2824  N   ASP B 352      -0.849   9.075  52.568  1.00 75.17           N  
ATOM   2825  CA  ASP B 352       0.478   8.518  52.321  1.00 75.17           C  
ATOM   2826  C   ASP B 352       0.603   8.015  50.884  1.00 75.17           C  
ATOM   2827  CB  ASP B 352       0.776   7.384  53.303  1.00 75.17           C  
ATOM   2828  O   ASP B 352      -0.313   7.374  50.364  1.00 75.17           O  
ATOM   2829  CG  ASP B 352       1.247   7.882  54.658  1.00 75.17           C  
ATOM   2830  OD1 ASP B 352       1.479   7.054  55.566  1.00 75.17           O  
ATOM   2831  OD2 ASP B 352       1.385   9.114  54.821  1.00 75.17           O  
ATOM   2832  N   GLU B 353       1.695   8.456  50.167  1.00 70.97           N  
ATOM   2833  CA  GLU B 353       1.963   8.094  48.779  1.00 70.97           C  
ATOM   2834  C   GLU B 353       2.612   6.716  48.683  1.00 70.97           C  
ATOM   2835  CB  GLU B 353       2.857   9.144  48.112  1.00 70.97           C  
ATOM   2836  O   GLU B 353       3.550   6.413  49.423  1.00 70.97           O  
ATOM   2837  CG  GLU B 353       3.066   8.917  46.622  1.00 70.97           C  
ATOM   2838  CD  GLU B 353       3.984   9.945  45.981  1.00 70.97           C  
ATOM   2839  OE1 GLU B 353       4.103   9.960  44.735  1.00 70.97           O  
ATOM   2840  OE2 GLU B 353       4.590  10.742  46.732  1.00 70.97           O  
ATOM   2841  N   LEU B 354       1.979   5.739  47.851  1.00 74.79           N  
ATOM   2842  CA  LEU B 354       2.552   4.461  47.441  1.00 74.79           C  
ATOM   2843  C   LEU B 354       2.941   4.488  45.966  1.00 74.79           C  
ATOM   2844  CB  LEU B 354       1.561   3.322  47.698  1.00 74.79           C  
ATOM   2845  O   LEU B 354       2.208   5.030  45.136  1.00 74.79           O  
ATOM   2846  CG  LEU B 354       1.061   3.171  49.135  1.00 74.79           C  
ATOM   2847  CD1 LEU B 354      -0.159   2.257  49.179  1.00 74.79           C  
ATOM   2848  CD2 LEU B 354       2.170   2.634  50.034  1.00 74.79           C  
ATOM   2849  N   MET B 355       4.132   4.164  45.607  1.00 71.81           N  
ATOM   2850  CA  MET B 355       4.570   4.071  44.217  1.00 71.81           C  
ATOM   2851  C   MET B 355       4.822   2.620  43.822  1.00 71.81           C  
ATOM   2852  CB  MET B 355       5.835   4.901  43.994  1.00 71.81           C  
ATOM   2853  O   MET B 355       5.600   1.921  44.473  1.00 71.81           O  
ATOM   2854  CG  MET B 355       6.137   5.177  42.530  1.00 71.81           C  
ATOM   2855  SD  MET B 355       7.398   6.492  42.309  1.00 71.81           S  
ATOM   2856  CE  MET B 355       6.407   7.957  42.716  1.00 71.81           C  
ATOM   2857  N   VAL B 356       4.024   2.085  42.883  1.00 73.69           N  
ATOM   2858  CA  VAL B 356       4.242   0.750  42.336  1.00 73.69           C  
ATOM   2859  C   VAL B 356       5.416   0.776  41.361  1.00 73.69           C  
ATOM   2860  CB  VAL B 356       2.976   0.211  41.633  1.00 73.69           C  
ATOM   2861  O   VAL B 356       5.364   1.458  40.335  1.00 73.69           O  
ATOM   2862  CG1 VAL B 356       3.245  -1.159  41.012  1.00 73.69           C  
ATOM   2863  CG2 VAL B 356       1.811   0.135  42.618  1.00 73.69           C  
ATOM   2864  N   LEU B 357       6.581   0.108  41.736  1.00 71.00           N  
ATOM   2865  CA  LEU B 357       7.754  -0.031  40.880  1.00 71.00           C  
ATOM   2866  C   LEU B 357       7.578  -1.188  39.901  1.00 71.00           C  
ATOM   2867  CB  LEU B 357       9.012  -0.249  41.724  1.00 71.00           C  
ATOM   2868  O   LEU B 357       7.896  -2.334  40.225  1.00 71.00           O  
ATOM   2869  CG  LEU B 357      10.350  -0.117  40.995  1.00 71.00           C  
ATOM   2870  CD1 LEU B 357      10.486   1.274  40.384  1.00 71.00           C  
ATOM   2871  CD2 LEU B 357      11.508  -0.405  41.944  1.00 71.00           C  
ATOM   2872  N   ILE B 358       7.050  -0.914  38.766  1.00 75.23           N  
ATOM   2873  CA  ILE B 358       6.525  -1.880  37.807  1.00 75.23           C  
ATOM   2874  C   ILE B 358       7.641  -2.821  37.359  1.00 75.23           C  
ATOM   2875  CB  ILE B 358       5.892  -1.178  36.585  1.00 75.23           C  
ATOM   2876  O   ILE B 358       7.455  -4.039  37.319  1.00 75.23           O  
ATOM   2877  CG1 ILE B 358       4.689  -0.332  37.018  1.00 75.23           C  
ATOM   2878  CG2 ILE B 358       5.486  -2.204  35.523  1.00 75.23           C  
ATOM   2879  CD1 ILE B 358       4.070   0.485  35.893  1.00 75.23           C  
ATOM   2880  N   PRO B 359       8.921  -2.289  36.936  1.00 74.24           N  
ATOM   2881  CA  PRO B 359       9.962  -3.225  36.507  1.00 74.24           C  
ATOM   2882  C   PRO B 359      10.304  -4.259  37.578  1.00 74.24           C  
ATOM   2883  CB  PRO B 359      11.161  -2.315  36.225  1.00 74.24           C  
ATOM   2884  O   PRO B 359      10.625  -5.405  37.254  1.00 74.24           O  
ATOM   2885  CG  PRO B 359      10.567  -0.961  36.001  1.00 74.24           C  
ATOM   2886  CD  PRO B 359       9.285  -0.868  36.777  1.00 74.24           C  
ATOM   2887  N   GLN B 360      10.188  -3.936  38.932  1.00 77.15           N  
ATOM   2888  CA  GLN B 360      10.472  -4.874  40.013  1.00 77.15           C  
ATOM   2889  C   GLN B 360       9.304  -5.832  40.231  1.00 77.15           C  
ATOM   2890  CB  GLN B 360      10.782  -4.122  41.309  1.00 77.15           C  
ATOM   2891  O   GLN B 360       9.509  -7.011  40.529  1.00 77.15           O  
ATOM   2892  CG  GLN B 360      11.510  -4.963  42.348  1.00 77.15           C  
ATOM   2893  CD  GLN B 360      12.885  -5.407  41.886  1.00 77.15           C  
ATOM   2894  NE2 GLN B 360      13.315  -6.579  42.343  1.00 77.15           N  
ATOM   2895  OE1 GLN B 360      13.556  -4.704  41.124  1.00 77.15           O  
ATOM   2896  N   LEU B 361       8.055  -5.260  40.041  1.00 75.77           N  
ATOM   2897  CA  LEU B 361       6.893  -6.142  40.058  1.00 75.77           C  
ATOM   2898  C   LEU B 361       7.003  -7.207  38.973  1.00 75.77           C  
ATOM   2899  CB  LEU B 361       5.606  -5.336  39.870  1.00 75.77           C  
ATOM   2900  O   LEU B 361       6.698  -8.378  39.213  1.00 75.77           O  
ATOM   2901  CG  LEU B 361       4.327  -6.144  39.641  1.00 75.77           C  
ATOM   2902  CD1 LEU B 361       4.055  -7.053  40.834  1.00 75.77           C  
ATOM   2903  CD2 LEU B 361       3.145  -5.214  39.390  1.00 75.77           C  
ATOM   2904  N   HIS B 362       7.486  -6.823  37.963  1.00 75.47           N  
ATOM   2905  CA  HIS B 362       7.577  -7.699  36.800  1.00 75.47           C  
ATOM   2906  C   HIS B 362       8.730  -8.687  36.943  1.00 75.47           C  
ATOM   2907  CB  HIS B 362       7.747  -6.876  35.522  1.00 75.47           C  
ATOM   2908  O   HIS B 362       8.932  -9.541  36.077  1.00 75.47           O  
ATOM   2909  CG  HIS B 362       6.499  -6.171  35.093  1.00 75.47           C  
ATOM   2910  CD2 HIS B 362       5.260  -6.147  35.636  1.00 75.47           C  
ATOM   2911  ND1 HIS B 362       6.445  -5.373  33.970  1.00 75.47           N  
ATOM   2912  CE1 HIS B 362       5.221  -4.887  33.842  1.00 75.47           C  
ATOM   2913  NE2 HIS B 362       4.483  -5.342  34.840  1.00 75.47           N  
ATOM   2914  N   ARG B 363       9.431  -8.571  38.019  1.00 77.01           N  
ATOM   2915  CA  ARG B 363      10.522  -9.496  38.310  1.00 77.01           C  
ATOM   2916  C   ARG B 363      10.280 -10.233  39.623  1.00 77.01           C  
ATOM   2917  CB  ARG B 363      11.858  -8.751  38.366  1.00 77.01           C  
ATOM   2918  O   ARG B 363      11.207 -10.805  40.200  1.00 77.01           O  
ATOM   2919  CG  ARG B 363      12.371  -8.304  37.007  1.00 77.01           C  
ATOM   2920  CD  ARG B 363      13.618  -7.440  37.131  1.00 77.01           C  
ATOM   2921  NE  ARG B 363      14.154  -7.075  35.822  1.00 77.01           N  
ATOM   2922  NH1 ARG B 363      12.664  -5.346  35.465  1.00 77.01           N  
ATOM   2923  NH2 ARG B 363      14.251  -5.843  33.887  1.00 77.01           N  
ATOM   2924  CZ  ARG B 363      13.688  -6.089  35.061  1.00 77.01           C  
ATOM   2925  N   ASP B 364       8.975 -10.158  40.142  1.00 74.39           N  
ATOM   2926  CA  ASP B 364       8.607 -10.938  41.319  1.00 74.39           C  
ATOM   2927  C   ASP B 364       8.750 -12.435  41.053  1.00 74.39           C  
ATOM   2928  CB  ASP B 364       7.174 -10.615  41.751  1.00 74.39           C  
ATOM   2929  O   ASP B 364       7.943 -13.022  40.329  1.00 74.39           O  
ATOM   2930  CG  ASP B 364       6.795 -11.256  43.074  1.00 74.39           C  
ATOM   2931  OD1 ASP B 364       5.761 -10.873  43.663  1.00 74.39           O  
ATOM   2932  OD2 ASP B 364       7.538 -12.149  43.534  1.00 74.39           O  
ATOM   2933  N   LYS B 365       9.741 -13.021  41.573  1.00 78.65           N  
ATOM   2934  CA  LYS B 365      10.116 -14.403  41.286  1.00 78.65           C  
ATOM   2935  C   LYS B 365       9.031 -15.373  41.743  1.00 78.65           C  
ATOM   2936  CB  LYS B 365      11.446 -14.749  41.957  1.00 78.65           C  
ATOM   2937  O   LYS B 365       8.943 -16.495  41.241  1.00 78.65           O  
ATOM   2938  CG  LYS B 365      12.650 -14.049  41.343  1.00 78.65           C  
ATOM   2939  CD  LYS B 365      13.942 -14.433  42.053  1.00 78.65           C  
ATOM   2940  CE  LYS B 365      15.145 -13.722  41.449  1.00 78.65           C  
ATOM   2941  NZ  LYS B 365      16.407 -14.053  42.177  1.00 78.65           N  
ATOM   2942  N   THR B 366       8.197 -14.974  42.700  1.00 74.11           N  
ATOM   2943  CA  THR B 366       7.104 -15.833  43.142  1.00 74.11           C  
ATOM   2944  C   THR B 366       6.041 -15.958  42.055  1.00 74.11           C  
ATOM   2945  CB  THR B 366       6.460 -15.298  44.434  1.00 74.11           C  
ATOM   2946  O   THR B 366       5.247 -16.901  42.060  1.00 74.11           O  
ATOM   2947  CG2 THR B 366       7.508 -15.081  45.522  1.00 74.11           C  
ATOM   2948  OG1 THR B 366       5.810 -14.051  44.157  1.00 74.11           O  
ATOM   2949  N   ILE B 367       5.963 -15.087  41.227  1.00 70.49           N  
ATOM   2950  CA  ILE B 367       4.967 -15.062  40.161  1.00 70.49           C  
ATOM   2951  C   ILE B 367       5.599 -15.532  38.853  1.00 70.49           C  
ATOM   2952  CB  ILE B 367       4.361 -13.651  39.987  1.00 70.49           C  
ATOM   2953  O   ILE B 367       5.035 -16.375  38.152  1.00 70.49           O  
ATOM   2954  CG1 ILE B 367       3.682 -13.198  41.285  1.00 70.49           C  
ATOM   2955  CG2 ILE B 367       3.375 -13.628  38.816  1.00 70.49           C  
ATOM   2956  CD1 ILE B 367       2.532 -14.093  41.727  1.00 70.49           C  
ATOM   2957  N   TRP B 368       6.882 -15.043  38.500  1.00 71.28           N  
ATOM   2958  CA  TRP B 368       7.444 -15.200  37.163  1.00 71.28           C  
ATOM   2959  C   TRP B 368       8.508 -16.292  37.145  1.00 71.28           C  
ATOM   2960  CB  TRP B 368       8.042 -13.879  36.672  1.00 71.28           C  
ATOM   2961  O   TRP B 368       8.976 -16.694  36.077  1.00 71.28           O  
ATOM   2962  CG  TRP B 368       7.039 -12.775  36.521  1.00 71.28           C  
ATOM   2963  CD1 TRP B 368       6.833 -11.727  37.374  1.00 71.28           C  
ATOM   2964  CD2 TRP B 368       6.102 -12.613  35.452  1.00 71.28           C  
ATOM   2965  CE2 TRP B 368       5.358 -11.443  35.722  1.00 71.28           C  
ATOM   2966  CE3 TRP B 368       5.820 -13.343  34.290  1.00 71.28           C  
ATOM   2967  NE1 TRP B 368       5.823 -10.922  36.900  1.00 71.28           N  
ATOM   2968  CH2 TRP B 368       4.092 -11.720  33.742  1.00 71.28           C  
ATOM   2969  CZ2 TRP B 368       4.349 -10.987  34.871  1.00 71.28           C  
ATOM   2970  CZ3 TRP B 368       4.815 -12.888  33.444  1.00 71.28           C  
ATOM   2971  N   GLY B 369       8.845 -16.867  38.124  1.00 74.53           N  
ATOM   2972  CA  GLY B 369       9.794 -17.966  38.182  1.00 74.53           C  
ATOM   2973  C   GLY B 369      11.237 -17.505  38.264  1.00 74.53           C  
ATOM   2974  O   GLY B 369      11.519 -16.309  38.163  1.00 74.53           O  
ATOM   2975  N   ASP B 370      12.104 -18.229  38.441  1.00 69.20           N  
ATOM   2976  CA  ASP B 370      13.518 -17.939  38.660  1.00 69.20           C  
ATOM   2977  C   ASP B 370      14.190 -17.476  37.369  1.00 69.20           C  
ATOM   2978  CB  ASP B 370      14.238 -19.169  39.216  1.00 69.20           C  
ATOM   2979  O   ASP B 370      15.255 -16.856  37.406  1.00 69.20           O  
ATOM   2980  CG  ASP B 370      13.869 -19.472  40.657  1.00 69.20           C  
ATOM   2981  OD1 ASP B 370      13.861 -20.659  41.049  1.00 69.20           O  
ATOM   2982  OD2 ASP B 370      13.581 -18.515  41.408  1.00 69.20           O  
ATOM   2983  N   ASP B 371      13.533 -17.853  36.404  1.00 73.13           N  
ATOM   2984  CA  ASP B 371      14.094 -17.421  35.128  1.00 73.13           C  
ATOM   2985  C   ASP B 371      13.489 -16.090  34.685  1.00 73.13           C  
ATOM   2986  CB  ASP B 371      13.866 -18.486  34.053  1.00 73.13           C  
ATOM   2987  O   ASP B 371      13.387 -15.817  33.487  1.00 73.13           O  
ATOM   2988  CG  ASP B 371      12.398 -18.810  33.842  1.00 73.13           C  
ATOM   2989  OD1 ASP B 371      12.057 -19.460  32.830  1.00 73.13           O  
ATOM   2990  OD2 ASP B 371      11.574 -18.410  34.693  1.00 73.13           O  
ATOM   2991  N   VAL B 372      13.082 -15.145  35.636  1.00 70.89           N  
ATOM   2992  CA  VAL B 372      12.326 -13.915  35.424  1.00 70.89           C  
ATOM   2993  C   VAL B 372      13.117 -12.971  34.522  1.00 70.89           C  
ATOM   2994  CB  VAL B 372      11.991 -13.218  36.762  1.00 70.89           C  
ATOM   2995  O   VAL B 372      12.539 -12.105  33.860  1.00 70.89           O  
ATOM   2996  CG1 VAL B 372      13.268 -12.846  37.512  1.00 70.89           C  
ATOM   2997  CG2 VAL B 372      11.132 -11.979  36.516  1.00 70.89           C  
ATOM   2998  N   GLU B 373      14.491 -13.215  34.364  1.00 73.50           N  
ATOM   2999  CA  GLU B 373      15.315 -12.315  33.563  1.00 73.50           C  
ATOM   3000  C   GLU B 373      15.408 -12.793  32.117  1.00 73.50           C  
ATOM   3001  CB  GLU B 373      16.717 -12.189  34.166  1.00 73.50           C  
ATOM   3002  O   GLU B 373      15.815 -12.037  31.232  1.00 73.50           O  
ATOM   3003  CG  GLU B 373      16.739 -11.527  35.536  1.00 73.50           C  
ATOM   3004  CD  GLU B 373      16.293 -10.074  35.507  1.00 73.50           C  
ATOM   3005  OE1 GLU B 373      15.951  -9.523  36.578  1.00 73.50           O  
ATOM   3006  OE2 GLU B 373      16.284  -9.482  34.405  1.00 73.50           O  
ATOM   3007  N   GLU B 374      14.931 -13.948  31.783  1.00 72.13           N  
ATOM   3008  CA  GLU B 374      14.983 -14.493  30.430  1.00 72.13           C  
ATOM   3009  C   GLU B 374      13.849 -13.945  29.570  1.00 72.13           C  
ATOM   3010  CB  GLU B 374      14.925 -16.023  30.464  1.00 72.13           C  
ATOM   3011  O   GLU B 374      12.728 -13.766  30.051  1.00 72.13           O  
ATOM   3012  CG  GLU B 374      16.183 -16.674  31.021  1.00 72.13           C  
ATOM   3013  CD  GLU B 374      16.167 -18.191  30.925  1.00 72.13           C  
ATOM   3014  OE1 GLU B 374      17.099 -18.843  31.447  1.00 72.13           O  
ATOM   3015  OE2 GLU B 374      15.213 -18.732  30.321  1.00 72.13           O  
ATOM   3016  N   PHE B 375      14.239 -13.553  28.363  1.00 70.44           N  
ATOM   3017  CA  PHE B 375      13.238 -13.119  27.396  1.00 70.44           C  
ATOM   3018  C   PHE B 375      12.489 -14.314  26.820  1.00 70.44           C  
ATOM   3019  CB  PHE B 375      13.891 -12.315  26.268  1.00 70.44           C  
ATOM   3020  O   PHE B 375      13.015 -15.030  25.966  1.00 70.44           O  
ATOM   3021  CG  PHE B 375      12.905 -11.664  25.337  1.00 70.44           C  
ATOM   3022  CD1 PHE B 375      12.805 -12.070  24.012  1.00 70.44           C  
ATOM   3023  CD2 PHE B 375      12.076 -10.644  25.787  1.00 70.44           C  
ATOM   3024  CE1 PHE B 375      11.893 -11.470  23.148  1.00 70.44           C  
ATOM   3025  CE2 PHE B 375      11.162 -10.039  24.929  1.00 70.44           C  
ATOM   3026  CZ  PHE B 375      11.073 -10.452  23.610  1.00 70.44           C  
ATOM   3027  N   ARG B 376      11.237 -14.586  27.412  1.00 73.35           N  
ATOM   3028  CA  ARG B 376      10.418 -15.730  27.024  1.00 73.35           C  
ATOM   3029  C   ARG B 376       8.985 -15.301  26.725  1.00 73.35           C  
ATOM   3030  CB  ARG B 376      10.427 -16.795  28.123  1.00 73.35           C  
ATOM   3031  O   ARG B 376       8.131 -15.309  27.614  1.00 73.35           O  
ATOM   3032  CG  ARG B 376       9.911 -18.151  27.670  1.00 73.35           C  
ATOM   3033  CD  ARG B 376       9.906 -19.162  28.808  1.00 73.35           C  
ATOM   3034  NE  ARG B 376       9.132 -20.352  28.469  1.00 73.35           N  
ATOM   3035  NH1 ARG B 376       9.254 -21.286  30.579  1.00 73.35           N  
ATOM   3036  NH2 ARG B 376       8.129 -22.372  28.903  1.00 73.35           N  
ATOM   3037  CZ  ARG B 376       8.840 -21.334  29.317  1.00 73.35           C  
ATOM   3038  N   PRO B 377       8.786 -14.853  25.337  1.00 74.71           N  
ATOM   3039  CA  PRO B 377       7.452 -14.400  24.938  1.00 74.71           C  
ATOM   3040  C   PRO B 377       6.361 -15.418  25.264  1.00 74.71           C  
ATOM   3041  CB  PRO B 377       7.583 -14.205  23.426  1.00 74.71           C  
ATOM   3042  O   PRO B 377       5.209 -15.042  25.493  1.00 74.71           O  
ATOM   3043  CG  PRO B 377       9.019 -13.850  23.210  1.00 74.71           C  
ATOM   3044  CD  PRO B 377       9.856 -14.637  24.176  1.00 74.71           C  
ATOM   3045  N   GLU B 378       6.686 -16.687  25.438  1.00 76.10           N  
ATOM   3046  CA  GLU B 378       5.728 -17.765  25.665  1.00 76.10           C  
ATOM   3047  C   GLU B 378       5.092 -17.656  27.048  1.00 76.10           C  
ATOM   3048  CB  GLU B 378       6.403 -19.128  25.502  1.00 76.10           C  
ATOM   3049  O   GLU B 378       4.071 -18.292  27.319  1.00 76.10           O  
ATOM   3050  CG  GLU B 378       6.787 -19.457  24.066  1.00 76.10           C  
ATOM   3051  CD  GLU B 378       8.085 -18.801  23.626  1.00 76.10           C  
ATOM   3052  OE1 GLU B 378       8.429 -18.879  22.425  1.00 76.10           O  
ATOM   3053  OE2 GLU B 378       8.766 -18.205  24.491  1.00 76.10           O  
ATOM   3054  N   ARG B 379       5.512 -16.813  27.939  1.00 72.67           N  
ATOM   3055  CA  ARG B 379       4.870 -16.552  29.223  1.00 72.67           C  
ATOM   3056  C   ARG B 379       3.455 -16.017  29.029  1.00 72.67           C  
ATOM   3057  CB  ARG B 379       5.697 -15.562  30.046  1.00 72.67           C  
ATOM   3058  O   ARG B 379       2.614 -16.134  29.923  1.00 72.67           O  
ATOM   3059  CG  ARG B 379       6.976 -16.153  30.617  1.00 72.67           C  
ATOM   3060  CD  ARG B 379       7.736 -15.142  31.464  1.00 72.67           C  
ATOM   3061  NE  ARG B 379       9.093 -15.594  31.755  1.00 72.67           N  
ATOM   3062  NH1 ARG B 379       8.516 -16.771  33.657  1.00 72.67           N  
ATOM   3063  NH2 ARG B 379      10.699 -16.710  32.960  1.00 72.67           N  
ATOM   3064  CZ  ARG B 379       9.433 -16.357  32.790  1.00 72.67           C  
ATOM   3065  N   PHE B 380       3.318 -15.501  27.738  1.00 72.43           N  
ATOM   3066  CA  PHE B 380       2.043 -14.839  27.490  1.00 72.43           C  
ATOM   3067  C   PHE B 380       1.174 -15.671  26.554  1.00 72.43           C  
ATOM   3068  CB  PHE B 380       2.266 -13.444  26.897  1.00 72.43           C  
ATOM   3069  O   PHE B 380       0.185 -15.175  26.010  1.00 72.43           O  
ATOM   3070  CG  PHE B 380       2.818 -12.448  27.880  1.00 72.43           C  
ATOM   3071  CD1 PHE B 380       1.968 -11.708  28.692  1.00 72.43           C  
ATOM   3072  CD2 PHE B 380       4.189 -12.251  27.992  1.00 72.43           C  
ATOM   3073  CE1 PHE B 380       2.476 -10.785  29.604  1.00 72.43           C  
ATOM   3074  CE2 PHE B 380       4.704 -11.331  28.900  1.00 72.43           C  
ATOM   3075  CZ  PHE B 380       3.846 -10.598  29.704  1.00 72.43           C  
ATOM   3076  N   GLU B 381       1.624 -16.712  26.349  1.00 69.49           N  
ATOM   3077  CA  GLU B 381       0.829 -17.615  25.523  1.00 69.49           C  
ATOM   3078  C   GLU B 381      -0.573 -17.798  26.098  1.00 69.49           C  
ATOM   3079  CB  GLU B 381       1.523 -18.973  25.388  1.00 69.49           C  
ATOM   3080  O   GLU B 381      -1.553 -17.854  25.352  1.00 69.49           O  
ATOM   3081  CG  GLU B 381       0.919 -19.868  24.316  1.00 69.49           C  
ATOM   3082  CD  GLU B 381       1.780 -21.078  23.990  1.00 69.49           C  
ATOM   3083  OE1 GLU B 381       1.512 -21.758  22.973  1.00 69.49           O  
ATOM   3084  OE2 GLU B 381       2.730 -21.349  24.757  1.00 69.49           O  
ATOM   3085  N   ASN B 382      -0.634 -18.016  27.342  1.00 62.67           N  
ATOM   3086  CA  ASN B 382      -1.893 -18.081  28.077  1.00 62.67           C  
ATOM   3087  C   ASN B 382      -1.977 -16.993  29.143  1.00 62.67           C  
ATOM   3088  CB  ASN B 382      -2.073 -19.462  28.711  1.00 62.67           C  
ATOM   3089  O   ASN B 382      -1.678 -17.240  30.313  1.00 62.67           O  
ATOM   3090  CG  ASN B 382      -3.486 -19.696  29.208  1.00 62.67           C  
ATOM   3091  ND2 ASN B 382      -3.745 -20.896  29.715  1.00 62.67           N  
ATOM   3092  OD1 ASN B 382      -4.338 -18.808  29.135  1.00 62.67           O  
ATOM   3093  N   PRO B 383      -2.353 -15.765  28.666  1.00 59.86           N  
ATOM   3094  CA  PRO B 383      -2.396 -14.622  29.581  1.00 59.86           C  
ATOM   3095  C   PRO B 383      -3.276 -14.878  30.803  1.00 59.86           C  
ATOM   3096  CB  PRO B 383      -2.976 -13.500  28.717  1.00 59.86           C  
ATOM   3097  O   PRO B 383      -3.052 -14.290  31.864  1.00 59.86           O  
ATOM   3098  CG  PRO B 383      -2.696 -13.918  27.309  1.00 59.86           C  
ATOM   3099  CD  PRO B 383      -2.635 -15.418  27.260  1.00 59.86           C  
ATOM   3100  N   SER B 384      -4.249 -15.733  30.813  1.00 61.15           N  
ATOM   3101  CA  SER B 384      -5.139 -16.043  31.927  1.00 61.15           C  
ATOM   3102  C   SER B 384      -4.389 -16.745  33.054  1.00 61.15           C  
ATOM   3103  CB  SER B 384      -6.303 -16.916  31.457  1.00 61.15           C  
ATOM   3104  O   SER B 384      -4.849 -16.758  34.199  1.00 61.15           O  
ATOM   3105  OG  SER B 384      -5.827 -18.095  30.830  1.00 61.15           O  
ATOM   3106  N   ALA B 385      -3.120 -17.429  32.797  1.00 67.32           N  
ATOM   3107  CA  ALA B 385      -2.318 -18.139  33.790  1.00 67.32           C  
ATOM   3108  C   ALA B 385      -1.490 -17.166  34.623  1.00 67.32           C  
ATOM   3109  CB  ALA B 385      -1.408 -19.159  33.109  1.00 67.32           C  
ATOM   3110  O   ALA B 385      -0.938 -17.541  35.660  1.00 67.32           O  
ATOM   3111  N   ILE B 386      -1.500 -15.887  34.112  1.00 69.27           N  
ATOM   3112  CA  ILE B 386      -0.758 -14.871  34.850  1.00 69.27           C  
ATOM   3113  C   ILE B 386      -1.641 -14.283  35.948  1.00 69.27           C  
ATOM   3114  CB  ILE B 386      -0.249 -13.752  33.914  1.00 69.27           C  
ATOM   3115  O   ILE B 386      -2.743 -13.800  35.675  1.00 69.27           O  
ATOM   3116  CG1 ILE B 386       0.641 -14.340  32.813  1.00 69.27           C  
ATOM   3117  CG2 ILE B 386       0.502 -12.681  34.712  1.00 69.27           C  
ATOM   3118  CD1 ILE B 386       1.013 -13.346  31.721  1.00 69.27           C  
ATOM   3119  N   PRO B 387      -1.193 -14.423  37.345  1.00 72.71           N  
ATOM   3120  CA  PRO B 387      -2.003 -13.871  38.434  1.00 72.71           C  
ATOM   3121  C   PRO B 387      -2.357 -12.401  38.220  1.00 72.71           C  
ATOM   3122  CB  PRO B 387      -1.106 -14.043  39.663  1.00 72.71           C  
ATOM   3123  O   PRO B 387      -1.585 -11.660  37.607  1.00 72.71           O  
ATOM   3124  CG  PRO B 387      -0.208 -15.188  39.323  1.00 72.71           C  
ATOM   3125  CD  PRO B 387       0.080 -15.148  37.849  1.00 72.71           C  
ATOM   3126  N   GLN B 388      -3.604 -12.163  38.557  1.00 64.85           N  
ATOM   3127  CA  GLN B 388      -4.036 -10.773  38.454  1.00 64.85           C  
ATOM   3128  C   GLN B 388      -3.045  -9.837  39.138  1.00 64.85           C  
ATOM   3129  CB  GLN B 388      -5.429 -10.598  39.061  1.00 64.85           C  
ATOM   3130  O   GLN B 388      -2.425 -10.204  40.139  1.00 64.85           O  
ATOM   3131  CG  GLN B 388      -6.552 -11.153  38.195  1.00 64.85           C  
ATOM   3132  CD  GLN B 388      -7.928 -10.887  38.776  1.00 64.85           C  
ATOM   3133  NE2 GLN B 388      -8.959 -11.406  38.119  1.00 64.85           N  
ATOM   3134  OE1 GLN B 388      -8.062 -10.222  39.808  1.00 64.85           O  
ATOM   3135  N   HIS B 389      -2.702  -8.686  38.679  1.00 69.39           N  
ATOM   3136  CA  HIS B 389      -1.886  -7.602  39.213  1.00 69.39           C  
ATOM   3137  C   HIS B 389      -0.403  -7.955  39.168  1.00 69.39           C  
ATOM   3138  CB  HIS B 389      -2.304  -7.273  40.648  1.00 69.39           C  
ATOM   3139  O   HIS B 389       0.416  -7.296  39.812  1.00 69.39           O  
ATOM   3140  CG  HIS B 389      -3.720  -6.808  40.768  1.00 69.39           C  
ATOM   3141  CD2 HIS B 389      -4.789  -7.364  41.385  1.00 69.39           C  
ATOM   3142  ND1 HIS B 389      -4.167  -5.632  40.206  1.00 69.39           N  
ATOM   3143  CE1 HIS B 389      -5.454  -5.484  40.474  1.00 69.39           C  
ATOM   3144  NE2 HIS B 389      -5.855  -6.521  41.188  1.00 69.39           N  
ATOM   3145  N   ALA B 390      -0.052  -8.962  38.424  1.00 74.92           N  
ATOM   3146  CA  ALA B 390       1.346  -9.350  38.255  1.00 74.92           C  
ATOM   3147  C   ALA B 390       1.964  -8.661  37.042  1.00 74.92           C  
ATOM   3148  CB  ALA B 390       1.465 -10.866  38.121  1.00 74.92           C  
ATOM   3149  O   ALA B 390       3.187  -8.531  36.950  1.00 74.92           O  
ATOM   3150  N   PHE B 391       1.280  -8.259  36.115  1.00 71.70           N  
ATOM   3151  CA  PHE B 391       1.663  -7.578  34.883  1.00 71.70           C  
ATOM   3152  C   PHE B 391       0.869  -6.290  34.707  1.00 71.70           C  
ATOM   3153  CB  PHE B 391       1.452  -8.494  33.673  1.00 71.70           C  
ATOM   3154  O   PHE B 391      -0.309  -6.325  34.343  1.00 71.70           O  
ATOM   3155  CG  PHE B 391       1.926  -7.902  32.374  1.00 71.70           C  
ATOM   3156  CD1 PHE B 391       1.022  -7.584  31.368  1.00 71.70           C  
ATOM   3157  CD2 PHE B 391       3.278  -7.664  32.158  1.00 71.70           C  
ATOM   3158  CE1 PHE B 391       1.458  -7.035  30.164  1.00 71.70           C  
ATOM   3159  CE2 PHE B 391       3.721  -7.117  30.957  1.00 71.70           C  
ATOM   3160  CZ  PHE B 391       2.810  -6.804  29.961  1.00 71.70           C  
ATOM   3161  N   LYS B 392       1.437  -5.106  35.018  1.00 69.02           N  
ATOM   3162  CA  LYS B 392       0.682  -3.857  35.062  1.00 69.02           C  
ATOM   3163  C   LYS B 392       1.381  -2.764  34.257  1.00 69.02           C  
ATOM   3164  CB  LYS B 392       0.486  -3.399  36.508  1.00 69.02           C  
ATOM   3165  O   LYS B 392       1.545  -1.641  34.739  1.00 69.02           O  
ATOM   3166  CG  LYS B 392      -0.526  -4.226  37.287  1.00 69.02           C  
ATOM   3167  CD  LYS B 392      -0.970  -3.514  38.558  1.00 69.02           C  
ATOM   3168  CE  LYS B 392      -2.457  -3.711  38.820  1.00 69.02           C  
ATOM   3169  NZ  LYS B 392      -2.842  -5.153  38.773  1.00 69.02           N  
ATOM   3170  N   PRO B 393       1.879  -3.124  32.992  1.00 71.23           N  
ATOM   3171  CA  PRO B 393       2.548  -2.074  32.221  1.00 71.23           C  
ATOM   3172  C   PRO B 393       1.614  -0.919  31.863  1.00 71.23           C  
ATOM   3173  CB  PRO B 393       3.017  -2.807  30.961  1.00 71.23           C  
ATOM   3174  O   PRO B 393       2.079   0.176  31.535  1.00 71.23           O  
ATOM   3175  CG  PRO B 393       2.067  -3.950  30.808  1.00 71.23           C  
ATOM   3176  CD  PRO B 393       1.675  -4.431  32.176  1.00 71.23           C  
ATOM   3177  N   PHE B 394       0.299  -1.066  31.935  1.00 68.19           N  
ATOM   3178  CA  PHE B 394      -0.659  -0.060  31.491  1.00 68.19           C  
ATOM   3179  C   PHE B 394      -1.444   0.499  32.671  1.00 68.19           C  
ATOM   3180  CB  PHE B 394      -1.620  -0.652  30.455  1.00 68.19           C  
ATOM   3181  O   PHE B 394      -2.523   1.068  32.493  1.00 68.19           O  
ATOM   3182  CG  PHE B 394      -0.953  -1.046  29.164  1.00 68.19           C  
ATOM   3183  CD1 PHE B 394      -0.614  -0.086  28.219  1.00 68.19           C  
ATOM   3184  CD2 PHE B 394      -0.665  -2.378  28.897  1.00 68.19           C  
ATOM   3185  CE1 PHE B 394       0.003  -0.448  27.024  1.00 68.19           C  
ATOM   3186  CE2 PHE B 394      -0.048  -2.748  27.705  1.00 68.19           C  
ATOM   3187  CZ  PHE B 394       0.284  -1.782  26.770  1.00 68.19           C  
ATOM   3188  N   GLY B 395      -0.954   0.435  33.824  1.00 71.71           N  
ATOM   3189  CA  GLY B 395      -1.566   1.053  34.989  1.00 71.71           C  
ATOM   3190  C   GLY B 395      -2.635   0.189  35.631  1.00 71.71           C  
ATOM   3191  O   GLY B 395      -2.630  -1.034  35.473  1.00 71.71           O  
ATOM   3192  N   ASN B 396      -3.475   0.733  36.429  1.00 70.00           N  
ATOM   3193  CA  ASN B 396      -4.431  -0.021  37.233  1.00 70.00           C  
ATOM   3194  C   ASN B 396      -5.818   0.614  37.197  1.00 70.00           C  
ATOM   3195  CB  ASN B 396      -3.940  -0.144  38.677  1.00 70.00           C  
ATOM   3196  O   ASN B 396      -5.944   1.840  37.203  1.00 70.00           O  
ATOM   3197  CG  ASN B 396      -4.886  -0.946  39.549  1.00 70.00           C  
ATOM   3198  ND2 ASN B 396      -5.436  -0.305  40.573  1.00 70.00           N  
ATOM   3199  OD1 ASN B 396      -5.119  -2.133  39.305  1.00 70.00           O  
ATOM   3200  N   GLY B 397      -6.807  -0.113  37.109  1.00 64.90           N  
ATOM   3201  CA  GLY B 397      -8.205   0.239  37.297  1.00 64.90           C  
ATOM   3202  C   GLY B 397      -8.667   1.358  36.382  1.00 64.90           C  
ATOM   3203  O   GLY B 397      -8.324   1.381  35.199  1.00 64.90           O  
ATOM   3204  N   GLN B 398      -9.477   2.266  36.862  1.00 59.40           N  
ATOM   3205  CA  GLN B 398     -10.108   3.343  36.107  1.00 59.40           C  
ATOM   3206  C   GLN B 398      -9.062   4.267  35.489  1.00 59.40           C  
ATOM   3207  CB  GLN B 398     -11.054   4.144  37.002  1.00 59.40           C  
ATOM   3208  O   GLN B 398      -9.330   4.934  34.487  1.00 59.40           O  
ATOM   3209  CG  GLN B 398     -10.366   4.804  38.189  1.00 59.40           C  
ATOM   3210  CD  GLN B 398     -11.329   5.575  39.072  1.00 59.40           C  
ATOM   3211  NE2 GLN B 398     -11.020   5.650  40.362  1.00 59.40           N  
ATOM   3212  OE1 GLN B 398     -12.342   6.100  38.598  1.00 59.40           O  
ATOM   3213  N   ARG B 399      -7.830   4.210  36.298  1.00 62.15           N  
ATOM   3214  CA  ARG B 399      -6.799   5.122  35.814  1.00 62.15           C  
ATOM   3215  C   ARG B 399      -5.824   4.405  34.887  1.00 62.15           C  
ATOM   3216  CB  ARG B 399      -6.042   5.749  36.987  1.00 62.15           C  
ATOM   3217  O   ARG B 399      -4.732   4.908  34.617  1.00 62.15           O  
ATOM   3218  CG  ARG B 399      -6.919   6.572  37.917  1.00 62.15           C  
ATOM   3219  CD  ARG B 399      -7.533   7.768  37.201  1.00 62.15           C  
ATOM   3220  NE  ARG B 399      -6.510   8.676  36.693  1.00 62.15           N  
ATOM   3221  NH1 ARG B 399      -6.334   9.901  38.644  1.00 62.15           N  
ATOM   3222  NH2 ARG B 399      -5.039  10.435  36.830  1.00 62.15           N  
ATOM   3223  CZ  ARG B 399      -5.963   9.669  37.390  1.00 62.15           C  
ATOM   3224  N   ALA B 400      -6.152   3.055  34.384  1.00 59.13           N  
ATOM   3225  CA  ALA B 400      -5.312   2.335  33.431  1.00 59.13           C  
ATOM   3226  C   ALA B 400      -5.216   3.088  32.107  1.00 59.13           C  
ATOM   3227  CB  ALA B 400      -5.854   0.927  33.201  1.00 59.13           C  
ATOM   3228  O   ALA B 400      -6.083   3.903  31.785  1.00 59.13           O  
ATOM   3229  N   CYS B 401      -4.147   2.893  31.370  1.00 60.19           N  
ATOM   3230  CA  CYS B 401      -3.856   3.545  30.098  1.00 60.19           C  
ATOM   3231  C   CYS B 401      -4.979   3.310  29.095  1.00 60.19           C  
ATOM   3232  CB  CYS B 401      -2.534   3.035  29.526  1.00 60.19           C  
ATOM   3233  O   CYS B 401      -5.258   2.169  28.726  1.00 60.19           O  
ATOM   3234  SG  CYS B 401      -2.051   3.839  27.982  1.00 60.19           S  
ATOM   3235  N   ILE B 402      -5.684   4.319  28.705  1.00 62.05           N  
ATOM   3236  CA  ILE B 402      -6.790   4.201  27.761  1.00 62.05           C  
ATOM   3237  C   ILE B 402      -6.244   3.944  26.358  1.00 62.05           C  
ATOM   3238  CB  ILE B 402      -7.677   5.466  27.767  1.00 62.05           C  
ATOM   3239  O   ILE B 402      -6.979   3.505  25.470  1.00 62.05           O  
ATOM   3240  CG1 ILE B 402      -6.847   6.702  27.405  1.00 62.05           C  
ATOM   3241  CG2 ILE B 402      -8.356   5.641  29.129  1.00 62.05           C  
ATOM   3242  CD1 ILE B 402      -7.675   7.961  27.184  1.00 62.05           C  
ATOM   3243  N   GLY B 403      -4.888   4.247  26.192  1.00 62.75           N  
ATOM   3244  CA  GLY B 403      -4.255   4.092  24.893  1.00 62.75           C  
ATOM   3245  C   GLY B 403      -3.643   2.720  24.687  1.00 62.75           C  
ATOM   3246  O   GLY B 403      -2.919   2.496  23.714  1.00 62.75           O  
ATOM   3247  N   GLN B 404      -3.891   1.765  25.779  1.00 69.14           N  
ATOM   3248  CA  GLN B 404      -3.313   0.427  25.698  1.00 69.14           C  
ATOM   3249  C   GLN B 404      -3.593  -0.212  24.341  1.00 69.14           C  
ATOM   3250  CB  GLN B 404      -3.857  -0.461  26.818  1.00 69.14           C  
ATOM   3251  O   GLN B 404      -2.679  -0.719  23.687  1.00 69.14           O  
ATOM   3252  CG  GLN B 404      -3.337  -1.892  26.775  1.00 69.14           C  
ATOM   3253  CD  GLN B 404      -3.962  -2.776  27.838  1.00 69.14           C  
ATOM   3254  NE2 GLN B 404      -3.681  -4.073  27.771  1.00 69.14           N  
ATOM   3255  OE1 GLN B 404      -4.691  -2.297  28.713  1.00 69.14           O  
ATOM   3256  N   GLN B 405      -4.865  -0.241  23.949  1.00 65.84           N  
ATOM   3257  CA  GLN B 405      -5.224  -0.862  22.678  1.00 65.84           C  
ATOM   3258  C   GLN B 405      -4.553  -0.149  21.508  1.00 65.84           C  
ATOM   3259  CB  GLN B 405      -6.742  -0.864  22.492  1.00 65.84           C  
ATOM   3260  O   GLN B 405      -4.080  -0.794  20.570  1.00 65.84           O  
ATOM   3261  CG  GLN B 405      -7.482  -1.762  23.474  1.00 65.84           C  
ATOM   3262  CD  GLN B 405      -7.084  -3.220  23.351  1.00 65.84           C  
ATOM   3263  NE2 GLN B 405      -7.132  -3.944  24.464  1.00 65.84           N  
ATOM   3264  OE1 GLN B 405      -6.737  -3.693  22.264  1.00 65.84           O  
ATOM   3265  N   PHE B 406      -4.426   1.309  21.527  1.00 71.31           N  
ATOM   3266  CA  PHE B 406      -3.749   2.086  20.495  1.00 71.31           C  
ATOM   3267  C   PHE B 406      -2.277   1.699  20.405  1.00 71.31           C  
ATOM   3268  CB  PHE B 406      -3.881   3.586  20.777  1.00 71.31           C  
ATOM   3269  O   PHE B 406      -1.786   1.356  19.328  1.00 71.31           O  
ATOM   3270  CG  PHE B 406      -3.334   4.460  19.681  1.00 71.31           C  
ATOM   3271  CD1 PHE B 406      -1.973   4.728  19.600  1.00 71.31           C  
ATOM   3272  CD2 PHE B 406      -4.182   5.014  18.730  1.00 71.31           C  
ATOM   3273  CE1 PHE B 406      -1.464   5.537  18.586  1.00 71.31           C  
ATOM   3274  CE2 PHE B 406      -3.681   5.823  17.714  1.00 71.31           C  
ATOM   3275  CZ  PHE B 406      -2.322   6.084  17.645  1.00 71.31           C  
ATOM   3276  N   ALA B 407      -1.581   1.644  21.545  1.00 71.68           N  
ATOM   3277  CA  ALA B 407      -0.149   1.363  21.612  1.00 71.68           C  
ATOM   3278  C   ALA B 407       0.155  -0.054  21.135  1.00 71.68           C  
ATOM   3279  CB  ALA B 407       0.366   1.564  23.036  1.00 71.68           C  
ATOM   3280  O   ALA B 407       1.079  -0.265  20.346  1.00 71.68           O  
ATOM   3281  N   LEU B 408      -0.688  -1.003  21.608  1.00 73.07           N  
ATOM   3282  CA  LEU B 408      -0.418  -2.399  21.282  1.00 73.07           C  
ATOM   3283  C   LEU B 408      -0.739  -2.688  19.819  1.00 73.07           C  
ATOM   3284  CB  LEU B 408      -1.231  -3.328  22.188  1.00 73.07           C  
ATOM   3285  O   LEU B 408      -0.022  -3.445  19.160  1.00 73.07           O  
ATOM   3286  CG  LEU B 408      -0.784  -3.412  23.648  1.00 73.07           C  
ATOM   3287  CD1 LEU B 408      -1.722  -4.318  24.438  1.00 73.07           C  
ATOM   3288  CD2 LEU B 408       0.654  -3.911  23.740  1.00 73.07           C  
ATOM   3289  N   HIS B 409      -1.872  -2.090  19.357  1.00 73.31           N  
ATOM   3290  CA  HIS B 409      -2.160  -2.257  17.937  1.00 73.31           C  
ATOM   3291  C   HIS B 409      -1.071  -1.626  17.076  1.00 73.31           C  
ATOM   3292  CB  HIS B 409      -3.521  -1.650  17.591  1.00 73.31           C  
ATOM   3293  O   HIS B 409      -0.602  -2.238  16.114  1.00 73.31           O  
ATOM   3294  CG  HIS B 409      -3.977  -1.954  16.200  1.00 73.31           C  
ATOM   3295  CD2 HIS B 409      -4.077  -1.164  15.105  1.00 73.31           C  
ATOM   3296  ND1 HIS B 409      -4.401  -3.207  15.813  1.00 73.31           N  
ATOM   3297  CE1 HIS B 409      -4.743  -3.174  14.535  1.00 73.31           C  
ATOM   3298  NE2 HIS B 409      -4.556  -1.946  14.082  1.00 73.31           N  
ATOM   3299  N   GLU B 410      -0.643  -0.367  17.439  1.00 76.88           N  
ATOM   3300  CA  GLU B 410       0.436   0.308  16.725  1.00 76.88           C  
ATOM   3301  C   GLU B 410       1.723  -0.510  16.768  1.00 76.88           C  
ATOM   3302  CB  GLU B 410       0.679   1.702  17.310  1.00 76.88           C  
ATOM   3303  O   GLU B 410       2.342  -0.759  15.731  1.00 76.88           O  
ATOM   3304  CG  GLU B 410       1.743   2.501  16.573  1.00 76.88           C  
ATOM   3305  CD  GLU B 410       1.986   3.876  17.175  1.00 76.88           C  
ATOM   3306  OE1 GLU B 410       2.521   4.762  16.471  1.00 76.88           O  
ATOM   3307  OE2 GLU B 410       1.638   4.069  18.362  1.00 76.88           O  
ATOM   3308  N   ALA B 411       2.100  -0.982  17.915  1.00 75.82           N  
ATOM   3309  CA  ALA B 411       3.343  -1.725  18.105  1.00 75.82           C  
ATOM   3310  C   ALA B 411       3.305  -3.057  17.361  1.00 75.82           C  
ATOM   3311  CB  ALA B 411       3.603  -1.956  19.591  1.00 75.82           C  
ATOM   3312  O   ALA B 411       4.287  -3.448  16.726  1.00 75.82           O  
ATOM   3313  N   THR B 412       2.093  -3.755  17.412  1.00 75.32           N  
ATOM   3314  CA  THR B 412       1.951  -5.034  16.726  1.00 75.32           C  
ATOM   3315  C   THR B 412       2.051  -4.851  15.214  1.00 75.32           C  
ATOM   3316  CB  THR B 412       0.612  -5.710  17.076  1.00 75.32           C  
ATOM   3317  O   THR B 412       2.730  -5.622  14.534  1.00 75.32           O  
ATOM   3318  CG2 THR B 412       0.516  -7.097  16.447  1.00 75.32           C  
ATOM   3319  OG1 THR B 412       0.505  -5.835  18.499  1.00 75.32           O  
ATOM   3320  N   LEU B 413       1.346  -3.785  14.789  1.00 74.26           N  
ATOM   3321  CA  LEU B 413       1.402  -3.470  13.366  1.00 74.26           C  
ATOM   3322  C   LEU B 413       2.830  -3.152  12.935  1.00 74.26           C  
ATOM   3323  CB  LEU B 413       0.483  -2.289  13.042  1.00 74.26           C  
ATOM   3324  O   LEU B 413       3.347  -3.755  11.992  1.00 74.26           O  
ATOM   3325  CG  LEU B 413       0.650  -1.660  11.658  1.00 74.26           C  
ATOM   3326  CD1 LEU B 413       0.269  -2.661  10.572  1.00 74.26           C  
ATOM   3327  CD2 LEU B 413      -0.190  -0.393  11.541  1.00 74.26           C  
ATOM   3328  N   VAL B 414       3.505  -2.251  13.582  1.00 76.47           N  
ATOM   3329  CA  VAL B 414       4.820  -1.748  13.198  1.00 76.47           C  
ATOM   3330  C   VAL B 414       5.858  -2.861  13.331  1.00 76.47           C  
ATOM   3331  CB  VAL B 414       5.233  -0.529  14.052  1.00 76.47           C  
ATOM   3332  O   VAL B 414       6.664  -3.078  12.423  1.00 76.47           O  
ATOM   3333  CG1 VAL B 414       6.701  -0.177  13.816  1.00 76.47           C  
ATOM   3334  CG2 VAL B 414       4.337   0.668  13.741  1.00 76.47           C  
ATOM   3335  N   LEU B 415       5.813  -3.564  14.507  1.00 77.46           N  
ATOM   3336  CA  LEU B 415       6.761  -4.659  14.682  1.00 77.46           C  
ATOM   3337  C   LEU B 415       6.543  -5.741  13.629  1.00 77.46           C  
ATOM   3338  CB  LEU B 415       6.632  -5.261  16.084  1.00 77.46           C  
ATOM   3339  O   LEU B 415       7.506  -6.277  13.076  1.00 77.46           O  
ATOM   3340  CG  LEU B 415       7.678  -6.308  16.471  1.00 77.46           C  
ATOM   3341  CD1 LEU B 415       9.082  -5.726  16.345  1.00 77.46           C  
ATOM   3342  CD2 LEU B 415       7.428  -6.815  17.888  1.00 77.46           C  
ATOM   3343  N   GLY B 416       5.168  -6.071  13.372  1.00 73.27           N  
ATOM   3344  CA  GLY B 416       4.860  -7.012  12.307  1.00 73.27           C  
ATOM   3345  C   GLY B 416       5.418  -6.592  10.961  1.00 73.27           C  
ATOM   3346  O   GLY B 416       6.005  -7.406  10.244  1.00 73.27           O  
ATOM   3347  N   MET B 417       5.298  -5.290  10.655  1.00 72.64           N  
ATOM   3348  CA  MET B 417       5.781  -4.774   9.377  1.00 72.64           C  
ATOM   3349  C   MET B 417       7.306  -4.748   9.343  1.00 72.64           C  
ATOM   3350  CB  MET B 417       5.228  -3.372   9.118  1.00 72.64           C  
ATOM   3351  O   MET B 417       7.914  -5.087   8.326  1.00 72.64           O  
ATOM   3352  CG  MET B 417       3.753  -3.353   8.750  1.00 72.64           C  
ATOM   3353  SD  MET B 417       3.180  -1.691   8.226  1.00 72.64           S  
ATOM   3354  CE  MET B 417       3.917  -1.605   6.571  1.00 72.64           C  
ATOM   3355  N   MET B 418       7.891  -4.441  10.465  1.00 76.25           N  
ATOM   3356  CA  MET B 418       9.349  -4.455  10.548  1.00 76.25           C  
ATOM   3357  C   MET B 418       9.896  -5.852  10.275  1.00 76.25           C  
ATOM   3358  CB  MET B 418       9.814  -3.971  11.923  1.00 76.25           C  
ATOM   3359  O   MET B 418      10.808  -6.018   9.463  1.00 76.25           O  
ATOM   3360  CG  MET B 418       9.588  -2.486  12.158  1.00 76.25           C  
ATOM   3361  SD  MET B 418       9.891  -1.997  13.901  1.00 76.25           S  
ATOM   3362  CE  MET B 418      11.645  -2.435  14.056  1.00 76.25           C  
ATOM   3363  N   LEU B 419       9.240  -6.804  10.889  1.00 75.70           N  
ATOM   3364  CA  LEU B 419       9.710  -8.182  10.792  1.00 75.70           C  
ATOM   3365  C   LEU B 419       9.385  -8.771   9.424  1.00 75.70           C  
ATOM   3366  CB  LEU B 419       9.083  -9.041  11.893  1.00 75.70           C  
ATOM   3367  O   LEU B 419      10.113  -9.633   8.926  1.00 75.70           O  
ATOM   3368  CG  LEU B 419       9.501  -8.715  13.328  1.00 75.70           C  
ATOM   3369  CD1 LEU B 419       8.662  -9.515  14.319  1.00 75.70           C  
ATOM   3370  CD2 LEU B 419      10.986  -8.994  13.529  1.00 75.70           C  
ATOM   3371  N   LYS B 420       8.270  -8.414   8.867  1.00 71.37           N  
ATOM   3372  CA  LYS B 420       7.890  -8.866   7.531  1.00 71.37           C  
ATOM   3373  C   LYS B 420       8.861  -8.342   6.477  1.00 71.37           C  
ATOM   3374  CB  LYS B 420       6.465  -8.422   7.199  1.00 71.37           C  
ATOM   3375  O   LYS B 420       9.238  -9.071   5.556  1.00 71.37           O  
ATOM   3376  CG  LYS B 420       6.017  -8.783   5.791  1.00 71.37           C  
ATOM   3377  CD  LYS B 420       4.560  -8.406   5.554  1.00 71.37           C  
ATOM   3378  CE  LYS B 420       4.114  -8.754   4.140  1.00 71.37           C  
ATOM   3379  NZ  LYS B 420       2.661  -8.478   3.934  1.00 71.37           N  
ATOM   3380  N   HIS B 421       9.353  -7.131   6.605  1.00 69.56           N  
ATOM   3381  CA  HIS B 421      10.034  -6.463   5.502  1.00 69.56           C  
ATOM   3382  C   HIS B 421      11.544  -6.447   5.716  1.00 69.56           C  
ATOM   3383  CB  HIS B 421       9.512  -5.034   5.337  1.00 69.56           C  
ATOM   3384  O   HIS B 421      12.307  -6.227   4.772  1.00 69.56           O  
ATOM   3385  CG  HIS B 421       8.153  -4.960   4.717  1.00 69.56           C  
ATOM   3386  CD2 HIS B 421       6.927  -4.835   5.276  1.00 69.56           C  
ATOM   3387  ND1 HIS B 421       7.953  -5.018   3.355  1.00 69.56           N  
ATOM   3388  CE1 HIS B 421       6.658  -4.930   3.103  1.00 69.56           C  
ATOM   3389  NE2 HIS B 421       6.013  -4.819   4.252  1.00 69.56           N  
ATOM   3390  N   PHE B 422      12.026  -6.638   6.918  1.00 69.66           N  
ATOM   3391  CA  PHE B 422      13.454  -6.449   7.145  1.00 69.66           C  
ATOM   3392  C   PHE B 422      14.031  -7.605   7.954  1.00 69.66           C  
ATOM   3393  CB  PHE B 422      13.714  -5.123   7.865  1.00 69.66           C  
ATOM   3394  O   PHE B 422      13.326  -8.221   8.755  1.00 69.66           O  
ATOM   3395  CG  PHE B 422      13.259  -3.914   7.094  1.00 69.66           C  
ATOM   3396  CD1 PHE B 422      14.083  -3.329   6.141  1.00 69.66           C  
ATOM   3397  CD2 PHE B 422      12.005  -3.361   7.322  1.00 69.66           C  
ATOM   3398  CE1 PHE B 422      13.665  -2.209   5.425  1.00 69.66           C  
ATOM   3399  CE2 PHE B 422      11.579  -2.243   6.611  1.00 69.66           C  
ATOM   3400  CZ  PHE B 422      12.411  -1.668   5.664  1.00 69.66           C  
ATOM   3401  N   ASP B 423      15.253  -8.130   7.714  1.00 69.15           N  
ATOM   3402  CA  ASP B 423      16.110  -8.898   8.612  1.00 69.15           C  
ATOM   3403  C   ASP B 423      17.007  -7.977   9.436  1.00 69.15           C  
ATOM   3404  CB  ASP B 423      16.962  -9.893   7.821  1.00 69.15           C  
ATOM   3405  O   ASP B 423      17.601  -7.039   8.900  1.00 69.15           O  
ATOM   3406  CG  ASP B 423      16.141 -10.999   7.181  1.00 69.15           C  
ATOM   3407  OD1 ASP B 423      16.383 -11.333   6.001  1.00 69.15           O  
ATOM   3408  OD2 ASP B 423      15.244 -11.540   7.863  1.00 69.15           O  
ATOM   3409  N   PHE B 424      17.007  -8.158  10.633  1.00 72.50           N  
ATOM   3410  CA  PHE B 424      17.734  -7.255  11.519  1.00 72.50           C  
ATOM   3411  C   PHE B 424      19.044  -7.884  11.977  1.00 72.50           C  
ATOM   3412  CB  PHE B 424      16.876  -6.885  12.733  1.00 72.50           C  
ATOM   3413  O   PHE B 424      19.111  -9.094  12.207  1.00 72.50           O  
ATOM   3414  CG  PHE B 424      15.631  -6.114  12.385  1.00 72.50           C  
ATOM   3415  CD1 PHE B 424      15.677  -4.737  12.208  1.00 72.50           C  
ATOM   3416  CD2 PHE B 424      14.415  -6.768  12.234  1.00 72.50           C  
ATOM   3417  CE1 PHE B 424      14.526  -4.021  11.885  1.00 72.50           C  
ATOM   3418  CE2 PHE B 424      13.261  -6.059  11.912  1.00 72.50           C  
ATOM   3419  CZ  PHE B 424      13.319  -4.686  11.739  1.00 72.50           C  
ATOM   3420  N   GLU B 425      20.145  -7.029  11.998  1.00 66.76           N  
ATOM   3421  CA  GLU B 425      21.453  -7.448  12.494  1.00 66.76           C  
ATOM   3422  C   GLU B 425      21.968  -6.492  13.567  1.00 66.76           C  
ATOM   3423  CB  GLU B 425      22.460  -7.541  11.345  1.00 66.76           C  
ATOM   3424  O   GLU B 425      21.954  -5.274  13.379  1.00 66.76           O  
ATOM   3425  CG  GLU B 425      23.809  -8.113  11.754  1.00 66.76           C  
ATOM   3426  CD  GLU B 425      24.842  -8.072  10.639  1.00 66.76           C  
ATOM   3427  OE1 GLU B 425      26.028  -8.377  10.898  1.00 66.76           O  
ATOM   3428  OE2 GLU B 425      24.461  -7.731   9.497  1.00 66.76           O  
ATOM   3429  N   ASP B 426      22.209  -7.031  14.783  1.00 67.01           N  
ATOM   3430  CA  ASP B 426      22.868  -6.257  15.832  1.00 67.01           C  
ATOM   3431  C   ASP B 426      24.355  -6.080  15.531  1.00 67.01           C  
ATOM   3432  CB  ASP B 426      22.683  -6.931  17.193  1.00 67.01           C  
ATOM   3433  O   ASP B 426      25.201  -6.709  16.170  1.00 67.01           O  
ATOM   3434  CG  ASP B 426      23.176  -6.078  18.348  1.00 67.01           C  
ATOM   3435  OD1 ASP B 426      23.376  -6.614  19.460  1.00 67.01           O  
ATOM   3436  OD2 ASP B 426      23.364  -4.859  18.147  1.00 67.01           O  
ATOM   3437  N   HIS B 427      24.720  -5.255  14.594  1.00 68.97           N  
ATOM   3438  CA  HIS B 427      26.070  -5.143  14.053  1.00 68.97           C  
ATOM   3439  C   HIS B 427      27.025  -4.536  15.075  1.00 68.97           C  
ATOM   3440  CB  HIS B 427      26.066  -4.303  12.774  1.00 68.97           C  
ATOM   3441  O   HIS B 427      28.241  -4.716  14.978  1.00 68.97           O  
ATOM   3442  CG  HIS B 427      25.601  -2.897  12.981  1.00 68.97           C  
ATOM   3443  CD2 HIS B 427      26.271  -1.722  12.932  1.00 68.97           C  
ATOM   3444  ND1 HIS B 427      24.293  -2.582  13.283  1.00 68.97           N  
ATOM   3445  CE1 HIS B 427      24.180  -1.271  13.410  1.00 68.97           C  
ATOM   3446  NE2 HIS B 427      25.366  -0.725  13.202  1.00 68.97           N  
ATOM   3447  N   THR B 428      26.380  -3.814  16.098  1.00 67.53           N  
ATOM   3448  CA  THR B 428      27.223  -3.204  17.121  1.00 67.53           C  
ATOM   3449  C   THR B 428      27.215  -4.039  18.398  1.00 67.53           C  
ATOM   3450  CB  THR B 428      26.765  -1.769  17.440  1.00 67.53           C  
ATOM   3451  O   THR B 428      27.883  -3.695  19.375  1.00 67.53           O  
ATOM   3452  CG2 THR B 428      26.765  -0.900  16.186  1.00 67.53           C  
ATOM   3453  OG1 THR B 428      25.440  -1.806  17.982  1.00 67.53           O  
ATOM   3454  N   ASN B 429      26.816  -5.235  18.420  1.00 67.95           N  
ATOM   3455  CA  ASN B 429      26.633  -5.998  19.650  1.00 67.95           C  
ATOM   3456  C   ASN B 429      26.194  -5.102  20.805  1.00 67.95           C  
ATOM   3457  CB  ASN B 429      27.918  -6.744  20.015  1.00 67.95           C  
ATOM   3458  O   ASN B 429      26.743  -5.188  21.905  1.00 67.95           O  
ATOM   3459  CG  ASN B 429      27.670  -7.909  20.953  1.00 67.95           C  
ATOM   3460  ND2 ASN B 429      28.626  -8.173  21.837  1.00 67.95           N  
ATOM   3461  OD1 ASN B 429      26.629  -8.568  20.883  1.00 67.95           O  
ATOM   3462  N   TYR B 430      25.176  -4.336  20.502  1.00 68.30           N  
ATOM   3463  CA  TYR B 430      24.636  -3.348  21.429  1.00 68.30           C  
ATOM   3464  C   TYR B 430      24.274  -3.992  22.763  1.00 68.30           C  
ATOM   3465  CB  TYR B 430      23.404  -2.664  20.829  1.00 68.30           C  
ATOM   3466  O   TYR B 430      23.679  -5.072  22.797  1.00 68.30           O  
ATOM   3467  CG  TYR B 430      22.770  -1.644  21.743  1.00 68.30           C  
ATOM   3468  CD1 TYR B 430      21.602  -1.939  22.445  1.00 68.30           C  
ATOM   3469  CD2 TYR B 430      23.335  -0.384  21.907  1.00 68.30           C  
ATOM   3470  CE1 TYR B 430      21.013  -1.002  23.287  1.00 68.30           C  
ATOM   3471  CE2 TYR B 430      22.755   0.561  22.747  1.00 68.30           C  
ATOM   3472  OH  TYR B 430      21.017   1.175  24.264  1.00 68.30           O  
ATOM   3473  CZ  TYR B 430      21.596   0.243  23.431  1.00 68.30           C  
ATOM   3474  N   GLU B 431      24.774  -3.450  23.978  1.00 69.13           N  
ATOM   3475  CA  GLU B 431      24.324  -3.804  25.321  1.00 69.13           C  
ATOM   3476  C   GLU B 431      23.281  -2.813  25.832  1.00 69.13           C  
ATOM   3477  CB  GLU B 431      25.509  -3.865  26.288  1.00 69.13           C  
ATOM   3478  O   GLU B 431      23.467  -1.599  25.727  1.00 69.13           O  
ATOM   3479  CG  GLU B 431      26.428  -5.057  26.059  1.00 69.13           C  
ATOM   3480  CD  GLU B 431      27.450  -5.248  27.168  1.00 69.13           C  
ATOM   3481  OE1 GLU B 431      28.187  -6.260  27.147  1.00 69.13           O  
ATOM   3482  OE2 GLU B 431      27.515  -4.378  28.066  1.00 69.13           O  
ATOM   3483  N   LEU B 432      22.135  -3.317  26.234  1.00 67.41           N  
ATOM   3484  CA  LEU B 432      20.991  -2.503  26.630  1.00 67.41           C  
ATOM   3485  C   LEU B 432      21.404  -1.441  27.644  1.00 67.41           C  
ATOM   3486  CB  LEU B 432      19.884  -3.383  27.218  1.00 67.41           C  
ATOM   3487  O   LEU B 432      22.013  -1.759  28.668  1.00 67.41           O  
ATOM   3488  CG  LEU B 432      18.549  -2.693  27.504  1.00 67.41           C  
ATOM   3489  CD1 LEU B 432      17.930  -2.179  26.209  1.00 67.41           C  
ATOM   3490  CD2 LEU B 432      17.596  -3.647  28.216  1.00 67.41           C  
ATOM   3491  N   ASP B 433      21.458  -0.147  27.271  1.00 70.71           N  
ATOM   3492  CA  ASP B 433      21.554   1.035  28.122  1.00 70.71           C  
ATOM   3493  C   ASP B 433      20.237   1.808  28.139  1.00 70.71           C  
ATOM   3494  CB  ASP B 433      22.691   1.945  27.651  1.00 70.71           C  
ATOM   3495  O   ASP B 433      19.749   2.236  27.091  1.00 70.71           O  
ATOM   3496  CG  ASP B 433      22.984   3.077  28.619  1.00 70.71           C  
ATOM   3497  OD1 ASP B 433      23.647   4.061  28.225  1.00 70.71           O  
ATOM   3498  OD2 ASP B 433      22.551   2.983  29.788  1.00 70.71           O  
ATOM   3499  N   ILE B 434      19.600   1.875  29.300  1.00 69.95           N  
ATOM   3500  CA  ILE B 434      18.244   2.403  29.394  1.00 69.95           C  
ATOM   3501  C   ILE B 434      18.291   3.883  29.766  1.00 69.95           C  
ATOM   3502  CB  ILE B 434      17.402   1.618  30.426  1.00 69.95           C  
ATOM   3503  O   ILE B 434      18.904   4.259  30.768  1.00 69.95           O  
ATOM   3504  CG1 ILE B 434      17.303   0.143  30.022  1.00 69.95           C  
ATOM   3505  CG2 ILE B 434      16.011   2.241  30.573  1.00 69.95           C  
ATOM   3506  CD1 ILE B 434      16.661  -0.746  31.078  1.00 69.95           C  
ATOM   3507  N   LYS B 435      17.798   4.762  28.763  1.00 67.79           N  
ATOM   3508  CA  LYS B 435      17.547   6.160  29.100  1.00 67.79           C  
ATOM   3509  C   LYS B 435      16.299   6.301  29.968  1.00 67.79           C  
ATOM   3510  CB  LYS B 435      17.400   7.000  27.831  1.00 67.79           C  
ATOM   3511  O   LYS B 435      15.217   5.849  29.586  1.00 67.79           O  
ATOM   3512  CG  LYS B 435      17.285   8.496  28.088  1.00 67.79           C  
ATOM   3513  CD  LYS B 435      17.190   9.281  26.786  1.00 67.79           C  
ATOM   3514  CE  LYS B 435      17.054  10.776  27.043  1.00 67.79           C  
ATOM   3515  NZ  LYS B 435      16.931  11.548  25.770  1.00 67.79           N  
ATOM   3516  N   GLU B 436      16.468   6.789  31.298  1.00 69.56           N  
ATOM   3517  CA  GLU B 436      15.380   6.876  32.268  1.00 69.56           C  
ATOM   3518  C   GLU B 436      14.913   8.317  32.447  1.00 69.56           C  
ATOM   3519  CB  GLU B 436      15.814   6.293  33.616  1.00 69.56           C  
ATOM   3520  O   GLU B 436      15.687   9.179  32.869  1.00 69.56           O  
ATOM   3521  CG  GLU B 436      16.254   4.838  33.544  1.00 69.56           C  
ATOM   3522  CD  GLU B 436      16.675   4.271  34.890  1.00 69.56           C  
ATOM   3523  OE1 GLU B 436      17.391   3.244  34.919  1.00 69.56           O  
ATOM   3524  OE2 GLU B 436      16.284   4.857  35.924  1.00 69.56           O  
ATOM   3525  N   THR B 437      13.934   8.659  31.546  1.00 60.60           N  
ATOM   3526  CA  THR B 437      13.189   9.873  31.858  1.00 60.60           C  
ATOM   3527  C   THR B 437      11.890   9.539  32.586  1.00 60.60           C  
ATOM   3528  CB  THR B 437      12.873  10.678  30.583  1.00 60.60           C  
ATOM   3529  O   THR B 437      11.915   9.012  33.700  1.00 60.60           O  
ATOM   3530  CG2 THR B 437      14.148  11.218  29.944  1.00 60.60           C  
ATOM   3531  OG1 THR B 437      12.204   9.828  29.643  1.00 60.60           O  
ATOM   3532  N   LEU B 438      10.944   9.897  32.331  1.00 59.21           N  
ATOM   3533  CA  LEU B 438       9.675   9.451  32.895  1.00 59.21           C  
ATOM   3534  C   LEU B 438       9.241   8.125  32.278  1.00 59.21           C  
ATOM   3535  CB  LEU B 438       8.589  10.508  32.676  1.00 59.21           C  
ATOM   3536  O   LEU B 438       8.407   7.416  32.844  1.00 59.21           O  
ATOM   3537  CG  LEU B 438       8.599  11.699  33.635  1.00 59.21           C  
ATOM   3538  CD1 LEU B 438       7.753  12.838  33.075  1.00 59.21           C  
ATOM   3539  CD2 LEU B 438       8.099  11.281  35.013  1.00 59.21           C  
ATOM   3540  N   THR B 439       9.897   7.992  31.175  1.00 66.13           N  
ATOM   3541  CA  THR B 439       9.692   6.741  30.453  1.00 66.13           C  
ATOM   3542  C   THR B 439      11.020   6.024  30.227  1.00 66.13           C  
ATOM   3543  CB  THR B 439       9.000   6.984  29.099  1.00 66.13           C  
ATOM   3544  O   THR B 439      12.088   6.600  30.442  1.00 66.13           O  
ATOM   3545  CG2 THR B 439       7.650   7.669  29.287  1.00 66.13           C  
ATOM   3546  OG1 THR B 439       9.835   7.816  28.285  1.00 66.13           O  
ATOM   3547  N   LEU B 440      10.914   4.740  30.033  1.00 71.08           N  
ATOM   3548  CA  LEU B 440      12.113   3.951  29.770  1.00 71.08           C  
ATOM   3549  C   LEU B 440      12.256   3.660  28.280  1.00 71.08           C  
ATOM   3550  CB  LEU B 440      12.075   2.639  30.557  1.00 71.08           C  
ATOM   3551  O   LEU B 440      11.289   3.267  27.624  1.00 71.08           O  
ATOM   3552  CG  LEU B 440      11.928   2.763  32.074  1.00 71.08           C  
ATOM   3553  CD1 LEU B 440      11.774   1.383  32.706  1.00 71.08           C  
ATOM   3554  CD2 LEU B 440      13.124   3.498  32.670  1.00 71.08           C  
ATOM   3555  N   LYS B 441      13.445   4.018  27.758  1.00 67.18           N  
ATOM   3556  CA  LYS B 441      13.763   3.739  26.360  1.00 67.18           C  
ATOM   3557  C   LYS B 441      15.236   3.381  26.192  1.00 67.18           C  
ATOM   3558  CB  LYS B 441      13.412   4.940  25.480  1.00 67.18           C  
ATOM   3559  O   LYS B 441      16.095   3.915  26.898  1.00 67.18           O  
ATOM   3560  CG  LYS B 441      13.417   4.637  23.989  1.00 67.18           C  
ATOM   3561  CD  LYS B 441      13.037   5.862  23.168  1.00 67.18           C  
ATOM   3562  CE  LYS B 441      11.534   5.936  22.934  1.00 67.18           C  
ATOM   3563  NZ  LYS B 441      11.161   7.116  22.098  1.00 67.18           N  
ATOM   3564  N   PRO B 442      15.538   2.325  25.300  1.00 74.38           N  
ATOM   3565  CA  PRO B 442      16.959   2.086  25.039  1.00 74.38           C  
ATOM   3566  C   PRO B 442      17.675   3.319  24.493  1.00 74.38           C  
ATOM   3567  CB  PRO B 442      16.942   0.960  24.001  1.00 74.38           C  
ATOM   3568  O   PRO B 442      17.106   4.063  23.691  1.00 74.38           O  
ATOM   3569  CG  PRO B 442      15.632   0.271  24.207  1.00 74.38           C  
ATOM   3570  CD  PRO B 442      14.617   1.292  24.633  1.00 74.38           C  
ATOM   3571  N   GLU B 443      18.788   3.654  25.024  1.00 67.57           N  
ATOM   3572  CA  GLU B 443      19.599   4.772  24.550  1.00 67.57           C  
ATOM   3573  C   GLU B 443      20.636   4.308  23.532  1.00 67.57           C  
ATOM   3574  CB  GLU B 443      20.289   5.471  25.724  1.00 67.57           C  
ATOM   3575  O   GLU B 443      21.293   3.283  23.730  1.00 67.57           O  
ATOM   3576  CG  GLU B 443      21.031   6.741  25.333  1.00 67.57           C  
ATOM   3577  CD  GLU B 443      21.275   7.678  26.505  1.00 67.57           C  
ATOM   3578  OE1 GLU B 443      21.440   8.899  26.282  1.00 67.57           O  
ATOM   3579  OE2 GLU B 443      21.302   7.187  27.656  1.00 67.57           O  
ATOM   3580  N   GLY B 444      20.744   4.965  22.374  1.00 68.88           N  
ATOM   3581  CA  GLY B 444      21.761   4.743  21.358  1.00 68.88           C  
ATOM   3582  C   GLY B 444      21.649   3.387  20.688  1.00 68.88           C  
ATOM   3583  O   GLY B 444      22.644   2.845  20.203  1.00 68.88           O  
ATOM   3584  N   PHE B 445      20.420   2.709  20.777  1.00 69.31           N  
ATOM   3585  CA  PHE B 445      20.205   1.412  20.146  1.00 69.31           C  
ATOM   3586  C   PHE B 445      20.133   1.552  18.631  1.00 69.31           C  
ATOM   3587  CB  PHE B 445      18.923   0.761  20.674  1.00 69.31           C  
ATOM   3588  O   PHE B 445      19.196   2.153  18.101  1.00 69.31           O  
ATOM   3589  CG  PHE B 445      18.607  -0.564  20.036  1.00 69.31           C  
ATOM   3590  CD1 PHE B 445      17.298  -0.905  19.720  1.00 69.31           C  
ATOM   3591  CD2 PHE B 445      19.621  -1.470  19.752  1.00 69.31           C  
ATOM   3592  CE1 PHE B 445      17.003  -2.132  19.129  1.00 69.31           C  
ATOM   3593  CE2 PHE B 445      19.334  -2.698  19.161  1.00 69.31           C  
ATOM   3594  CZ  PHE B 445      18.024  -3.027  18.851  1.00 69.31           C  
ATOM   3595  N   VAL B 446      21.205   1.105  17.837  1.00 67.87           N  
ATOM   3596  CA  VAL B 446      21.271   1.144  16.380  1.00 67.87           C  
ATOM   3597  C   VAL B 446      21.316  -0.278  15.826  1.00 67.87           C  
ATOM   3598  CB  VAL B 446      22.496   1.947  15.888  1.00 67.87           C  
ATOM   3599  O   VAL B 446      21.881  -1.177  16.453  1.00 67.87           O  
ATOM   3600  CG1 VAL B 446      22.364   3.421  16.269  1.00 67.87           C  
ATOM   3601  CG2 VAL B 446      23.784   1.357  16.460  1.00 67.87           C  
ATOM   3602  N   VAL B 447      20.484  -0.615  14.896  1.00 66.62           N  
ATOM   3603  CA  VAL B 447      20.497  -1.907  14.217  1.00 66.62           C  
ATOM   3604  C   VAL B 447      20.644  -1.698  12.711  1.00 66.62           C  
ATOM   3605  CB  VAL B 447      19.219  -2.721  14.520  1.00 66.62           C  
ATOM   3606  O   VAL B 447      20.357  -0.614  12.198  1.00 66.62           O  
ATOM   3607  CG1 VAL B 447      19.157  -3.098  15.999  1.00 66.62           C  
ATOM   3608  CG2 VAL B 447      17.976  -1.931  14.114  1.00 66.62           C  
ATOM   3609  N   LYS B 448      21.290  -2.624  11.921  1.00 63.66           N  
ATOM   3610  CA  LYS B 448      21.190  -2.673  10.466  1.00 63.66           C  
ATOM   3611  C   LYS B 448      19.997  -3.515  10.024  1.00 63.66           C  
ATOM   3612  CB  LYS B 448      22.478  -3.229   9.857  1.00 63.66           C  
ATOM   3613  O   LYS B 448      19.641  -4.492  10.687  1.00 63.66           O  
ATOM   3614  CG  LYS B 448      23.640  -2.247   9.862  1.00 63.66           C  
ATOM   3615  CD  LYS B 448      24.848  -2.805   9.121  1.00 63.66           C  
ATOM   3616  CE  LYS B 448      25.999  -1.809   9.095  1.00 63.66           C  
ATOM   3617  NZ  LYS B 448      27.194  -2.361   8.389  1.00 63.66           N  
ATOM   3618  N   ALA B 449      19.230  -2.962   9.210  1.00 60.32           N  
ATOM   3619  CA  ALA B 449      18.082  -3.680   8.663  1.00 60.32           C  
ATOM   3620  C   ALA B 449      18.283  -3.991   7.183  1.00 60.32           C  
ATOM   3621  CB  ALA B 449      16.802  -2.871   8.864  1.00 60.32           C  
ATOM   3622  O   ALA B 449      18.692  -3.121   6.410  1.00 60.32           O  
ATOM   3623  N   LYS B 450      18.222  -5.296   6.839  1.00 62.06           N  
ATOM   3624  CA  LYS B 450      18.245  -5.709   5.438  1.00 62.06           C  
ATOM   3625  C   LYS B 450      16.832  -5.942   4.910  1.00 62.06           C  
ATOM   3626  CB  LYS B 450      19.085  -6.975   5.266  1.00 62.06           C  
ATOM   3627  O   LYS B 450      16.059  -6.696   5.504  1.00 62.06           O  
ATOM   3628  CG  LYS B 450      19.458  -7.278   3.822  1.00 62.06           C  
ATOM   3629  CD  LYS B 450      20.355  -8.505   3.722  1.00 62.06           C  
ATOM   3630  CE  LYS B 450      20.634  -8.879   2.273  1.00 62.06           C  
ATOM   3631  NZ  LYS B 450      21.526 -10.072   2.170  1.00 62.06           N  
ATOM   3632  N   SER B 451      16.436  -4.989   3.849  1.00 55.88           N  
ATOM   3633  CA  SER B 451      15.108  -5.105   3.254  1.00 55.88           C  
ATOM   3634  C   SER B 451      14.895  -6.487   2.644  1.00 55.88           C  
ATOM   3635  CB  SER B 451      14.903  -4.030   2.187  1.00 55.88           C  
ATOM   3636  O   SER B 451      15.784  -7.021   1.978  1.00 55.88           O  
ATOM   3637  OG  SER B 451      13.634  -4.168   1.571  1.00 55.88           O  
ATOM   3638  N   LYS B 452      13.823  -7.116   3.076  1.00 60.17           N  
ATOM   3639  CA  LYS B 452      13.448  -8.391   2.472  1.00 60.17           C  
ATOM   3640  C   LYS B 452      12.828  -8.185   1.093  1.00 60.17           C  
ATOM   3641  CB  LYS B 452      12.473  -9.147   3.377  1.00 60.17           C  
ATOM   3642  O   LYS B 452      12.419  -9.148   0.441  1.00 60.17           O  
ATOM   3643  CG  LYS B 452      13.077  -9.593   4.701  1.00 60.17           C  
ATOM   3644  CD  LYS B 452      12.048 -10.297   5.575  1.00 60.17           C  
ATOM   3645  CE  LYS B 452      12.610 -10.618   6.953  1.00 60.17           C  
ATOM   3646  NZ  LYS B 452      11.587 -11.260   7.833  1.00 60.17           N  
ATOM   3647  N   LYS B 453      12.878  -7.012   0.635  1.00 53.31           N  
ATOM   3648  CA  LYS B 453      12.413  -6.602  -0.687  1.00 53.31           C  
ATOM   3649  C   LYS B 453      10.968  -7.035  -0.920  1.00 53.31           C  
ATOM   3650  CB  LYS B 453      13.316  -7.181  -1.778  1.00 53.31           C  
ATOM   3651  O   LYS B 453      10.625  -7.515  -2.003  1.00 53.31           O  
ATOM   3652  CG  LYS B 453      14.741  -6.651  -1.747  1.00 53.31           C  
ATOM   3653  CD  LYS B 453      15.422  -6.797  -3.101  1.00 53.31           C  
ATOM   3654  CE  LYS B 453      16.874  -6.342  -3.051  1.00 53.31           C  
ATOM   3655  NZ  LYS B 453      17.553  -6.507  -4.371  1.00 53.31           N  
ATOM   3656  N   ILE B 454      10.135  -7.025   0.177  1.00 50.47           N  
ATOM   3657  CA  ILE B 454       8.704  -7.287   0.064  1.00 50.47           C  
ATOM   3658  C   ILE B 454       7.980  -6.017  -0.377  1.00 50.47           C  
ATOM   3659  CB  ILE B 454       8.117  -7.804   1.397  1.00 50.47           C  
ATOM   3660  O   ILE B 454       8.182  -4.947   0.202  1.00 50.47           O  
ATOM   3661  CG1 ILE B 454       8.845  -9.077   1.843  1.00 50.47           C  
ATOM   3662  CG2 ILE B 454       6.612  -8.051   1.264  1.00 50.47           C  
ATOM   3663  CD1 ILE B 454       8.458  -9.556   3.236  1.00 50.47           C  
ATOM   3664  N   PRO B 455       7.200  -5.884  -1.596  1.00 45.07           N  
ATOM   3665  CA  PRO B 455       6.487  -4.690  -2.053  1.00 45.07           C  
ATOM   3666  C   PRO B 455       5.492  -4.165  -1.020  1.00 45.07           C  
ATOM   3667  CB  PRO B 455       5.762  -5.172  -3.313  1.00 45.07           C  
ATOM   3668  O   PRO B 455       4.862  -4.952  -0.309  1.00 45.07           O  
ATOM   3669  CG  PRO B 455       6.329  -6.528  -3.583  1.00 45.07           C  
ATOM   3670  CD  PRO B 455       7.066  -6.990  -2.359  1.00 45.07           C  
ATOM   3671  N   LEU B 456       5.688  -2.858  -0.596  1.00 39.67           N  
ATOM   3672  CA  LEU B 456       4.720  -2.208   0.281  1.00 39.67           C  
ATOM   3673  C   LEU B 456       3.504  -1.735  -0.508  1.00 39.67           C  
ATOM   3674  CB  LEU B 456       5.365  -1.023   1.005  1.00 39.67           C  
ATOM   3675  O   LEU B 456       3.641  -1.223  -1.622  1.00 39.67           O  
ATOM   3676  CG  LEU B 456       5.856  -1.286   2.430  1.00 39.67           C  
ATOM   3677  CD1 LEU B 456       7.269  -0.741   2.612  1.00 39.67           C  
ATOM   3678  CD2 LEU B 456       4.904  -0.666   3.447  1.00 39.67           C  
ATOM   3679  N   GLY B 457       2.478  -2.249  -0.338  1.00 37.16           N  
ATOM   3680  CA  GLY B 457       1.262  -1.789  -0.990  1.00 37.16           C  
ATOM   3681  C   GLY B 457       0.829  -0.407  -0.540  1.00 37.16           C  
ATOM   3682  O   GLY B 457       1.453   0.188   0.341  1.00 37.16           O  
ATOM   3683  N   GLY B 458       0.300   0.378  -1.354  1.00 34.85           N  
ATOM   3684  CA  GLY B 458      -0.321   1.647  -1.010  1.00 34.85           C  
ATOM   3685  C   GLY B 458      -1.205   1.566   0.220  1.00 34.85           C  
ATOM   3686  O   GLY B 458      -1.672   0.485   0.584  1.00 34.85           O  
ATOM   3687  N   ILE B 459      -0.743   2.484   1.090  1.00 34.04           N  
ATOM   3688  CA  ILE B 459      -1.606   2.574   2.263  1.00 34.04           C  
ATOM   3689  C   ILE B 459      -3.058   2.334   1.856  1.00 34.04           C  
ATOM   3690  CB  ILE B 459      -1.465   3.944   2.964  1.00 34.04           C  
ATOM   3691  O   ILE B 459      -3.576   3.003   0.959  1.00 34.04           O  
ATOM   3692  CG1 ILE B 459       0.006   4.228   3.290  1.00 34.04           C  
ATOM   3693  CG2 ILE B 459      -2.326   3.994   4.230  1.00 34.04           C  
ATOM   3694  CD1 ILE B 459       0.260   5.627   3.834  1.00 34.04           C  
ATOM   3695  N   PRO B 460      -3.172   1.105   2.171  1.00 30.99           N  
ATOM   3696  CA  PRO B 460      -4.563   0.831   1.804  1.00 30.99           C  
ATOM   3697  C   PRO B 460      -5.515   1.947   2.228  1.00 30.99           C  
ATOM   3698  CB  PRO B 460      -4.876  -0.468   2.551  1.00 30.99           C  
ATOM   3699  O   PRO B 460      -5.286   2.606   3.245  1.00 30.99           O  
ATOM   3700  CG  PRO B 460      -3.613  -0.806   3.275  1.00 30.99           C  
ATOM   3701  CD  PRO B 460      -2.608   0.279   3.014  1.00 30.99           C  
ATOM   3702  N   SER B 461      -4.972   2.616   1.061  1.00 30.19           N  
ATOM   3703  CA  SER B 461      -6.129   3.404   1.473  1.00 30.19           C  
ATOM   3704  C   SER B 461      -6.956   2.667   2.521  1.00 30.19           C  
ATOM   3705  CB  SER B 461      -7.006   3.741   0.266  1.00 30.19           C  
ATOM   3706  O   SER B 461      -7.045   1.437   2.497  1.00 30.19           O  
ATOM   3707  OG  SER B 461      -6.298   4.547  -0.661  1.00 30.19           O  
ATOM   3708  N   PRO B 462      -6.025   3.320   3.703  1.00 28.38           N  
ATOM   3709  CA  PRO B 462      -6.836   2.604   4.690  1.00 28.38           C  
ATOM   3710  C   PRO B 462      -7.766   1.574   4.054  1.00 28.38           C  
ATOM   3711  CB  PRO B 462      -7.637   3.720   5.365  1.00 28.38           C  
ATOM   3712  O   PRO B 462      -8.436   1.871   3.061  1.00 28.38           O  
ATOM   3713  CG  PRO B 462      -7.140   4.981   4.736  1.00 28.38           C  
ATOM   3714  CD  PRO B 462      -6.208   4.620   3.615  1.00 28.38           C  
ATOM   3715  N   SER B 463      -4.715   0.374   2.616  1.00 25.62           N  
ATOM   3716  CA  SER B 463      -5.517  -0.743   2.128  1.00 25.62           C  
ATOM   3717  C   SER B 463      -6.608  -1.117   3.125  1.00 25.62           C  
ATOM   3718  CB  SER B 463      -4.630  -1.958   1.850  1.00 25.62           C  
ATOM   3719  O   SER B 463      -6.395  -1.058   4.338  1.00 25.62           O  
ATOM   3720  OG  SER B 463      -3.886  -2.312   3.003  1.00 25.62           O  
ATOM   3721  N   THR B 464      -5.437   0.212   2.283  1.00 26.09           N  
ATOM   3722  CA  THR B 464      -6.526  -0.511   2.931  1.00 26.09           C  
ATOM   3723  C   THR B 464      -6.176  -1.988   3.091  1.00 26.09           C  
ATOM   3724  CB  THR B 464      -7.838  -0.375   2.136  1.00 26.09           C  
ATOM   3725  O   THR B 464      -5.910  -2.678   2.104  1.00 26.09           O  
ATOM   3726  CG2 THR B 464      -8.913   0.321   2.964  1.00 26.09           C  
ATOM   3727  OG1 THR B 464      -7.594   0.391   0.950  1.00 26.09           O  
ATOM   3728  N   GLU B 465      -2.005  -2.220   3.537  1.00 24.38           N  
ATOM   3729  CA  GLU B 465      -1.733  -3.615   3.870  1.00 24.38           C  
ATOM   3730  C   GLU B 465      -3.022  -4.429   3.931  1.00 24.38           C  
ATOM   3731  CB  GLU B 465      -0.985  -3.714   5.202  1.00 24.38           C  
ATOM   3732  O   GLU B 465      -3.957  -4.068   4.649  1.00 24.38           O  
ATOM   3733  CG  GLU B 465       0.521  -3.869   5.051  1.00 24.38           C  
ATOM   3734  CD  GLU B 465       1.241  -4.061   6.377  1.00 24.38           C  
ATOM   3735  OE1 GLU B 465       2.473  -4.279   6.373  1.00 24.38           O  
ATOM   3736  OE2 GLU B 465       0.566  -3.993   7.428  1.00 24.38           O  
ATOM   3737  N   GLN B 466      -2.685  -3.817   1.864  1.00 24.97           N  
ATOM   3738  CA  GLN B 466      -3.716  -4.844   1.978  1.00 24.97           C  
ATOM   3739  C   GLN B 466      -3.236  -6.011   2.835  1.00 24.97           C  
ATOM   3740  CB  GLN B 466      -4.131  -5.344   0.594  1.00 24.97           C  
ATOM   3741  O   GLN B 466      -2.125  -6.510   2.648  1.00 24.97           O  
ATOM   3742  CG  GLN B 466      -5.387  -4.677   0.049  1.00 24.97           C  
ATOM   3743  CD  GLN B 466      -5.707  -5.100  -1.372  1.00 24.97           C  
ATOM   3744  NE2 GLN B 466      -6.760  -4.521  -1.940  1.00 24.97           N  
ATOM   3745  OE1 GLN B 466      -5.014  -5.939  -1.955  1.00 24.97           O  
ATOM   3746  N   SER B 467      -1.382  -5.817   4.629  1.00 25.80           N  
ATOM   3747  CA  SER B 467      -1.266  -6.955   5.535  1.00 25.80           C  
ATOM   3748  C   SER B 467      -1.592  -8.264   4.823  1.00 25.80           C  
ATOM   3749  CB  SER B 467      -2.190  -6.777   6.740  1.00 25.80           C  
ATOM   3750  O   SER B 467      -2.564  -8.340   4.068  1.00 25.80           O  
ATOM   3751  OG  SER B 467      -2.933  -5.575   6.631  1.00 25.80           O  
ATOM   3752  N   ALA B 468       0.893  -8.656   3.291  1.00 24.69           N  
ATOM   3753  CA  ALA B 468       0.714 -10.062   2.937  1.00 24.69           C  
ATOM   3754  C   ALA B 468      -0.341 -10.720   3.821  1.00 24.69           C  
ATOM   3755  CB  ALA B 468       2.040 -10.811   3.049  1.00 24.69           C  
ATOM   3756  O   ALA B 468      -0.345 -10.530   5.040  1.00 24.69           O  
ATOM   3757  N   LYS B 469      -1.409  -9.577   3.160  1.00 25.18           N  
ATOM   3758  CA  LYS B 469      -2.473 -10.399   3.730  1.00 25.18           C  
ATOM   3759  C   LYS B 469      -1.917 -11.705   4.291  1.00 25.18           C  
ATOM   3760  CB  LYS B 469      -3.545 -10.694   2.680  1.00 25.18           C  
ATOM   3761  O   LYS B 469      -1.186 -12.421   3.604  1.00 25.18           O  
ATOM   3762  CG  LYS B 469      -4.724  -9.733   2.712  1.00 25.18           C  
ATOM   3763  CD  LYS B 469      -5.751 -10.072   1.640  1.00 25.18           C  
ATOM   3764  CE  LYS B 469      -6.910  -9.084   1.642  1.00 25.18           C  
ATOM   3765  NZ  LYS B 469      -7.899  -9.388   0.565  1.00 25.18           N  
ATOM   3766  N   LYS B 470       0.515 -12.377   6.137  1.00 26.68           N  
ATOM   3767  CA  LYS B 470       0.695 -13.637   6.852  1.00 26.68           C  
ATOM   3768  C   LYS B 470      -0.351 -14.664   6.429  1.00 26.68           C  
ATOM   3769  CB  LYS B 470       0.626 -13.411   8.363  1.00 26.68           C  
ATOM   3770  O   LYS B 470      -1.549 -14.375   6.431  1.00 26.68           O  
ATOM   3771  CG  LYS B 470       1.985 -13.244   9.027  1.00 26.68           C  
ATOM   3772  CD  LYS B 470       1.851 -13.031  10.530  1.00 26.68           C  
ATOM   3773  CE  LYS B 470       3.208 -12.822  11.189  1.00 26.68           C  
ATOM   3774  NZ  LYS B 470       3.079 -12.574  12.656  1.00 26.68           N  
ATOM   3775  N   VAL B 471       0.392 -15.648   4.948  1.00 26.07           N  
ATOM   3776  CA  VAL B 471      -0.432 -16.816   4.656  1.00 26.07           C  
ATOM   3777  C   VAL B 471      -0.606 -17.655   5.921  1.00 26.07           C  
ATOM   3778  CB  VAL B 471       0.181 -17.676   3.528  1.00 26.07           C  
ATOM   3779  O   VAL B 471       0.359 -17.903   6.646  1.00 26.07           O  
ATOM   3780  CG1 VAL B 471      -0.893 -18.527   2.853  1.00 26.07           C  
ATOM   3781  CG2 VAL B 471       0.884 -16.787   2.503  1.00 26.07           C  
ATOM   3782  N   ARG B 472      -1.052 -18.226   7.373  1.00 28.76           N  
ATOM   3783  CA  ARG B 472      -1.490 -19.080   8.473  1.00 28.76           C  
ATOM   3784  C   ARG B 472      -0.971 -20.503   8.302  1.00 28.76           C  
ATOM   3785  CB  ARG B 472      -3.016 -19.087   8.574  1.00 28.76           C  
ATOM   3786  O   ARG B 472      -1.088 -21.086   7.222  1.00 28.76           O  
ATOM   3787  CG  ARG B 472      -3.579 -18.003   9.480  1.00 28.76           C  
ATOM   3788  CD  ARG B 472      -5.099 -18.050   9.540  1.00 28.76           C  
ATOM   3789  NE  ARG B 472      -5.644 -16.925  10.294  1.00 28.76           N  
ATOM   3790  NH1 ARG B 472      -7.843 -17.616  10.135  1.00 28.76           N  
ATOM   3791  NH2 ARG B 472      -7.322 -15.685  11.254  1.00 28.76           N  
ATOM   3792  CZ  ARG B 472      -6.935 -16.744  10.559  1.00 28.76           C  
ATOM   3793  N   LYS B 473       0.233 -21.292   9.113  1.00 29.45           N  
ATOM   3794  CA  LYS B 473       0.832 -22.622   9.172  1.00 29.45           C  
ATOM   3795  C   LYS B 473      -0.236 -23.700   9.335  1.00 29.45           C  
ATOM   3796  CB  LYS B 473       1.840 -22.706  10.320  1.00 29.45           C  
ATOM   3797  O   LYS B 473      -1.147 -23.560  10.154  1.00 29.45           O  
ATOM   3798  CG  LYS B 473       3.276 -22.426   9.904  1.00 29.45           C  
ATOM   3799  CD  LYS B 473       4.238 -22.585  11.074  1.00 29.45           C  
ATOM   3800  CE  LYS B 473       5.669 -22.255  10.672  1.00 29.45           C  
ATOM   3801  NZ  LYS B 473       6.612 -22.385  11.823  1.00 29.45           N  
ATOM   3802  N   LYS B 474      -0.118 -24.777   8.513  1.00 31.22           N  
ATOM   3803  CA  LYS B 474      -0.855 -26.031   8.642  1.00 31.22           C  
ATOM   3804  C   LYS B 474      -0.427 -26.794   9.893  1.00 31.22           C  
ATOM   3805  CB  LYS B 474      -0.653 -26.903   7.402  1.00 31.22           C  
ATOM   3806  O   LYS B 474       0.757 -26.823  10.234  1.00 31.22           O  
ATOM   3807  CG  LYS B 474      -1.854 -26.938   6.468  1.00 31.22           C  
ATOM   3808  CD  LYS B 474      -1.595 -27.827   5.258  1.00 31.22           C  
ATOM   3809  CE  LYS B 474      -2.781 -27.831   4.302  1.00 31.22           C  
ATOM   3810  NZ  LYS B 474      -2.510 -28.656   3.087  1.00 31.22           N  
ATOM   3811  N   ALA B 475      -1.313 -27.040  10.854  1.00 34.55           N  
ATOM   3812  CA  ALA B 475      -1.052 -27.896  12.008  1.00 34.55           C  
ATOM   3813  C   ALA B 475      -0.068 -29.008  11.655  1.00 34.55           C  
ATOM   3814  CB  ALA B 475      -2.356 -28.491  12.535  1.00 34.55           C  
ATOM   3815  O   ALA B 475      -0.154 -29.602  10.578  1.00 34.55           O  
ATOM   3816  N   GLU B 476       0.953 -29.100  12.289  1.00 37.16           N  
ATOM   3817  CA  GLU B 476       1.955 -30.141  12.087  1.00 37.16           C  
ATOM   3818  C   GLU B 476       1.315 -31.526  12.059  1.00 37.16           C  
ATOM   3819  CB  GLU B 476       3.024 -30.079  13.182  1.00 37.16           C  
ATOM   3820  O   GLU B 476       1.687 -32.371  11.242  1.00 37.16           O  
ATOM   3821  CG  GLU B 476       4.182 -29.145  12.858  1.00 37.16           C  
ATOM   3822  CD  GLU B 476       5.291 -29.183  13.897  1.00 37.16           C  
ATOM   3823  OE1 GLU B 476       6.323 -28.500  13.708  1.00 37.16           O  
ATOM   3824  OE2 GLU B 476       5.127 -29.901  14.908  1.00 37.16           O  
ATOM   3825  N   ASN B 477       0.513 -31.868  12.554  1.00 41.27           N  
ATOM   3826  CA  ASN B 477      -0.150 -33.167  12.603  1.00 41.27           C  
ATOM   3827  C   ASN B 477      -1.622 -33.060  12.218  1.00 41.27           C  
ATOM   3828  CB  ASN B 477      -0.009 -33.789  13.994  1.00 41.27           C  
ATOM   3829  O   ASN B 477      -2.503 -33.345  13.030  1.00 41.27           O  
ATOM   3830  CG  ASN B 477       1.380 -34.343  14.248  1.00 41.27           C  
ATOM   3831  ND2 ASN B 477       1.749 -34.457  15.518  1.00 41.27           N  
ATOM   3832  OD1 ASN B 477       2.114 -34.664  13.310  1.00 41.27           O  
ATOM   3833  N   ALA B 478      -1.645 -32.976  11.076  1.00 44.02           N  
ATOM   3834  CA  ALA B 478      -3.010 -32.716  10.625  1.00 44.02           C  
ATOM   3835  C   ALA B 478      -3.766 -34.019  10.387  1.00 44.02           C  
ATOM   3836  CB  ALA B 478      -2.998 -31.871   9.354  1.00 44.02           C  
ATOM   3837  O   ALA B 478      -3.260 -34.925   9.720  1.00 44.02           O  
ATOM   3838  N   HIS B 479      -4.949 -34.591  11.119  1.00 56.16           N  
ATOM   3839  CA  HIS B 479      -5.802 -35.753  10.894  1.00 56.16           C  
ATOM   3840  C   HIS B 479      -6.543 -35.644   9.566  1.00 56.16           C  
ATOM   3841  CB  HIS B 479      -6.801 -35.913  12.042  1.00 56.16           C  
ATOM   3842  O   HIS B 479      -7.096 -36.632   9.076  1.00 56.16           O  
ATOM   3843  CG  HIS B 479      -7.553 -34.661  12.362  1.00 56.16           C  
ATOM   3844  CD2 HIS B 479      -7.450 -33.804  13.405  1.00 56.16           C  
ATOM   3845  ND1 HIS B 479      -8.555 -34.167  11.554  1.00 56.16           N  
ATOM   3846  CE1 HIS B 479      -9.036 -33.057  12.088  1.00 56.16           C  
ATOM   3847  NE2 HIS B 479      -8.383 -32.815  13.212  1.00 56.16           N  
ATOM   3848  N   ASN B 480      -6.438 -34.654   8.936  1.00 59.41           N  
ATOM   3849  CA  ASN B 480      -6.933 -34.362   7.595  1.00 59.41           C  
ATOM   3850  C   ASN B 480      -8.404 -34.741   7.445  1.00 59.41           C  
ATOM   3851  CB  ASN B 480      -6.089 -35.083   6.542  1.00 59.41           C  
ATOM   3852  O   ASN B 480      -8.855 -35.074   6.348  1.00 59.41           O  
ATOM   3853  CG  ASN B 480      -4.730 -34.441   6.343  1.00 59.41           C  
ATOM   3854  ND2 ASN B 480      -3.700 -35.267   6.197  1.00 59.41           N  
ATOM   3855  OD1 ASN B 480      -4.607 -33.214   6.322  1.00 59.41           O  
ATOM   3856  N   THR B 481      -9.441 -34.993   8.680  1.00 64.64           N  
ATOM   3857  CA  THR B 481     -10.885 -35.154   8.555  1.00 64.64           C  
ATOM   3858  C   THR B 481     -11.481 -34.047   7.691  1.00 64.64           C  
ATOM   3859  CB  THR B 481     -11.569 -35.155   9.936  1.00 64.64           C  
ATOM   3860  O   THR B 481     -11.232 -32.863   7.930  1.00 64.64           O  
ATOM   3861  CG2 THR B 481     -13.057 -35.465   9.813  1.00 64.64           C  
ATOM   3862  OG1 THR B 481     -10.952 -36.146  10.767  1.00 64.64           O  
ATOM   3863  N   PRO B 482     -12.169 -34.298   6.435  1.00 66.25           N  
ATOM   3864  CA  PRO B 482     -12.765 -33.286   5.561  1.00 66.25           C  
ATOM   3865  C   PRO B 482     -13.762 -32.388   6.291  1.00 66.25           C  
ATOM   3866  CB  PRO B 482     -13.467 -34.118   4.485  1.00 66.25           C  
ATOM   3867  O   PRO B 482     -14.565 -32.875   7.091  1.00 66.25           O  
ATOM   3868  CG  PRO B 482     -12.791 -35.450   4.531  1.00 66.25           C  
ATOM   3869  CD  PRO B 482     -12.349 -35.712   5.943  1.00 66.25           C  
ATOM   3870  N   LEU B 483     -13.550 -31.118   6.416  1.00 68.57           N  
ATOM   3871  CA  LEU B 483     -14.461 -30.133   6.988  1.00 68.57           C  
ATOM   3872  C   LEU B 483     -14.858 -29.092   5.947  1.00 68.57           C  
ATOM   3873  CB  LEU B 483     -13.818 -29.445   8.195  1.00 68.57           C  
ATOM   3874  O   LEU B 483     -14.008 -28.352   5.447  1.00 68.57           O  
ATOM   3875  CG  LEU B 483     -14.690 -28.437   8.945  1.00 68.57           C  
ATOM   3876  CD1 LEU B 483     -15.819 -29.155   9.677  1.00 68.57           C  
ATOM   3877  CD2 LEU B 483     -13.848 -27.622   9.920  1.00 68.57           C  
ATOM   3878  N   LEU B 484     -16.188 -29.137   5.433  1.00 68.10           N  
ATOM   3879  CA  LEU B 484     -16.750 -28.129   4.541  1.00 68.10           C  
ATOM   3880  C   LEU B 484     -17.394 -26.998   5.335  1.00 68.10           C  
ATOM   3881  CB  LEU B 484     -17.782 -28.760   3.601  1.00 68.10           C  
ATOM   3882  O   LEU B 484     -18.285 -27.237   6.154  1.00 68.10           O  
ATOM   3883  CG  LEU B 484     -18.402 -27.833   2.555  1.00 68.10           C  
ATOM   3884  CD1 LEU B 484     -17.330 -27.325   1.596  1.00 68.10           C  
ATOM   3885  CD2 LEU B 484     -19.511 -28.551   1.794  1.00 68.10           C  
ATOM   3886  N   VAL B 485     -16.818 -25.722   5.289  1.00 70.19           N  
ATOM   3887  CA  VAL B 485     -17.399 -24.540   5.917  1.00 70.19           C  
ATOM   3888  C   VAL B 485     -18.135 -23.708   4.869  1.00 70.19           C  
ATOM   3889  CB  VAL B 485     -16.323 -23.682   6.619  1.00 70.19           C  
ATOM   3890  O   VAL B 485     -17.516 -23.175   3.944  1.00 70.19           O  
ATOM   3891  CG1 VAL B 485     -16.970 -22.559   7.427  1.00 70.19           C  
ATOM   3892  CG2 VAL B 485     -15.448 -24.556   7.517  1.00 70.19           C  
ATOM   3893  N   LEU B 486     -19.496 -23.787   4.919  1.00 70.68           N  
ATOM   3894  CA  LEU B 486     -20.325 -23.048   3.974  1.00 70.68           C  
ATOM   3895  C   LEU B 486     -20.826 -21.747   4.592  1.00 70.68           C  
ATOM   3896  CB  LEU B 486     -21.512 -23.901   3.520  1.00 70.68           C  
ATOM   3897  O   LEU B 486     -21.133 -21.700   5.785  1.00 70.68           O  
ATOM   3898  CG  LEU B 486     -21.173 -25.188   2.766  1.00 70.68           C  
ATOM   3899  CD1 LEU B 486     -22.435 -26.010   2.527  1.00 70.68           C  
ATOM   3900  CD2 LEU B 486     -20.478 -24.869   1.447  1.00 70.68           C  
ATOM   3901  N   TYR B 487     -20.731 -20.676   3.763  1.00 65.60           N  
ATOM   3902  CA  TYR B 487     -21.208 -19.414   4.317  1.00 65.60           C  
ATOM   3903  C   TYR B 487     -22.227 -18.762   3.390  1.00 65.60           C  
ATOM   3904  CB  TYR B 487     -20.038 -18.457   4.562  1.00 65.60           C  
ATOM   3905  O   TYR B 487     -22.196 -18.976   2.175  1.00 65.60           O  
ATOM   3906  CG  TYR B 487     -19.252 -18.127   3.316  1.00 65.60           C  
ATOM   3907  CD1 TYR B 487     -18.085 -18.819   3.001  1.00 65.60           C  
ATOM   3908  CD2 TYR B 487     -19.675 -17.123   2.452  1.00 65.60           C  
ATOM   3909  CE1 TYR B 487     -17.357 -18.518   1.855  1.00 65.60           C  
ATOM   3910  CE2 TYR B 487     -18.955 -16.813   1.303  1.00 65.60           C  
ATOM   3911  OH  TYR B 487     -17.082 -17.212  -0.123  1.00 65.60           O  
ATOM   3912  CZ  TYR B 487     -17.799 -17.515   1.013  1.00 65.60           C  
ATOM   3913  N   GLY B 488     -23.256 -18.115   3.846  1.00 64.33           N  
ATOM   3914  CA  GLY B 488     -24.114 -17.106   3.245  1.00 64.33           C  
ATOM   3915  C   GLY B 488     -23.914 -15.724   3.836  1.00 64.33           C  
ATOM   3916  O   GLY B 488     -24.407 -15.433   4.928  1.00 64.33           O  
ATOM   3917  N   SER B 489     -23.344 -14.801   3.066  1.00 58.57           N  
ATOM   3918  CA  SER B 489     -22.957 -13.508   3.621  1.00 58.57           C  
ATOM   3919  C   SER B 489     -23.070 -12.402   2.576  1.00 58.57           C  
ATOM   3920  CB  SER B 489     -21.529 -13.563   4.164  1.00 58.57           C  
ATOM   3921  O   SER B 489     -22.568 -12.542   1.459  1.00 58.57           O  
ATOM   3922  OG  SER B 489     -21.179 -12.338   4.785  1.00 58.57           O  
ATOM   3923  N   ASN B 490     -23.843 -11.405   2.757  1.00 54.70           N  
ATOM   3924  CA  ASN B 490     -23.866 -10.249   1.867  1.00 54.70           C  
ATOM   3925  C   ASN B 490     -22.922  -9.151   2.351  1.00 54.70           C  
ATOM   3926  CB  ASN B 490     -25.289  -9.704   1.731  1.00 54.70           C  
ATOM   3927  O   ASN B 490     -22.350  -8.418   1.543  1.00 54.70           O  
ATOM   3928  CG  ASN B 490     -26.168 -10.578   0.859  1.00 54.70           C  
ATOM   3929  ND2 ASN B 490     -27.479 -10.398   0.969  1.00 54.70           N  
ATOM   3930  OD1 ASN B 490     -25.673 -11.410   0.094  1.00 54.70           O  
ATOM   3931  N   MET B 491     -22.696  -9.010   3.781  1.00 53.47           N  
ATOM   3932  CA  MET B 491     -21.917  -7.921   4.361  1.00 53.47           C  
ATOM   3933  C   MET B 491     -20.527  -8.401   4.765  1.00 53.47           C  
ATOM   3934  CB  MET B 491     -22.639  -7.329   5.573  1.00 53.47           C  
ATOM   3935  O   MET B 491     -19.736  -7.633   5.316  1.00 53.47           O  
ATOM   3936  CG  MET B 491     -23.934  -6.613   5.226  1.00 53.47           C  
ATOM   3937  SD  MET B 491     -24.492  -5.483   6.560  1.00 53.47           S  
ATOM   3938  CE  MET B 491     -26.013  -4.833   5.813  1.00 53.47           C  
ATOM   3939  N   GLY B 492     -20.219  -9.601   4.471  1.00 52.16           N  
ATOM   3940  CA  GLY B 492     -18.872 -10.124   4.637  1.00 52.16           C  
ATOM   3941  C   GLY B 492     -18.640 -10.754   5.997  1.00 52.16           C  
ATOM   3942  O   GLY B 492     -17.642 -11.447   6.204  1.00 52.16           O  
ATOM   3943  N   THR B 493     -19.636 -10.644   7.002  1.00 59.33           N  
ATOM   3944  CA  THR B 493     -19.461 -11.157   8.357  1.00 59.33           C  
ATOM   3945  C   THR B 493     -19.451 -12.683   8.360  1.00 59.33           C  
ATOM   3946  CB  THR B 493     -20.571 -10.646   9.295  1.00 59.33           C  
ATOM   3947  O   THR B 493     -18.541 -13.301   8.917  1.00 59.33           O  
ATOM   3948  CG2 THR B 493     -20.314 -11.075  10.735  1.00 59.33           C  
ATOM   3949  OG1 THR B 493     -20.618  -9.215   9.235  1.00 59.33           O  
ATOM   3950  N   ALA B 494     -20.488 -13.379   7.819  1.00 64.45           N  
ATOM   3951  CA  ALA B 494     -20.571 -14.837   7.790  1.00 64.45           C  
ATOM   3952  C   ALA B 494     -19.404 -15.437   7.010  1.00 64.45           C  
ATOM   3953  CB  ALA B 494     -21.898 -15.282   7.180  1.00 64.45           C  
ATOM   3954  O   ALA B 494     -18.851 -16.467   7.403  1.00 64.45           O  
ATOM   3955  N   GLU B 495     -18.954 -14.725   5.888  1.00 61.78           N  
ATOM   3956  CA  GLU B 495     -17.788 -15.182   5.138  1.00 61.78           C  
ATOM   3957  C   GLU B 495     -16.525 -15.124   5.992  1.00 61.78           C  
ATOM   3958  CB  GLU B 495     -17.604 -14.346   3.869  1.00 61.78           C  
ATOM   3959  O   GLU B 495     -15.754 -16.085   6.037  1.00 61.78           O  
ATOM   3960  CG  GLU B 495     -16.431 -14.788   3.006  1.00 61.78           C  
ATOM   3961  CD  GLU B 495     -16.299 -13.991   1.718  1.00 61.78           C  
ATOM   3962  OE1 GLU B 495     -15.405 -14.304   0.899  1.00 61.78           O  
ATOM   3963  OE2 GLU B 495     -17.096 -13.046   1.527  1.00 61.78           O  
ATOM   3964  N   GLY B 496     -16.414 -13.903   6.675  1.00 57.56           N  
ATOM   3965  CA  GLY B 496     -15.259 -13.775   7.550  1.00 57.56           C  
ATOM   3966  C   GLY B 496     -15.220 -14.824   8.644  1.00 57.56           C  
ATOM   3967  O   GLY B 496     -14.165 -15.397   8.926  1.00 57.56           O  
ATOM   3968  N   THR B 497     -16.335 -15.179   9.150  1.00 65.35           N  
ATOM   3969  CA  THR B 497     -16.447 -16.183  10.203  1.00 65.35           C  
ATOM   3970  C   THR B 497     -16.186 -17.580   9.648  1.00 65.35           C  
ATOM   3971  CB  THR B 497     -17.835 -16.142  10.868  1.00 65.35           C  
ATOM   3972  O   THR B 497     -15.497 -18.385  10.278  1.00 65.35           O  
ATOM   3973  CG2 THR B 497     -17.928 -17.149  12.010  1.00 65.35           C  
ATOM   3974  OG1 THR B 497     -18.073 -14.827  11.385  1.00 65.35           O  
ATOM   3975  N   ALA B 498     -16.696 -17.903   8.445  1.00 66.46           N  
ATOM   3976  CA  ALA B 498     -16.484 -19.194   7.796  1.00 66.46           C  
ATOM   3977  C   ALA B 498     -15.004 -19.426   7.505  1.00 66.46           C  
ATOM   3978  CB  ALA B 498     -17.296 -19.281   6.505  1.00 66.46           C  
ATOM   3979  O   ALA B 498     -14.477 -20.511   7.760  1.00 66.46           O  
ATOM   3980  N   ARG B 499     -14.395 -18.438   7.066  1.00 63.63           N  
ATOM   3981  CA  ARG B 499     -12.982 -18.571   6.727  1.00 63.63           C  
ATOM   3982  C   ARG B 499     -12.127 -18.702   7.983  1.00 63.63           C  
ATOM   3983  CB  ARG B 499     -12.513 -17.373   5.897  1.00 63.63           C  
ATOM   3984  O   ARG B 499     -11.147 -19.450   7.998  1.00 63.63           O  
ATOM   3985  CG  ARG B 499     -13.099 -17.328   4.495  1.00 63.63           C  
ATOM   3986  CD  ARG B 499     -12.456 -16.237   3.650  1.00 63.63           C  
ATOM   3987  NE  ARG B 499     -13.118 -16.096   2.357  1.00 63.63           N  
ATOM   3988  NH1 ARG B 499     -11.897 -17.759   1.317  1.00 63.63           N  
ATOM   3989  NH2 ARG B 499     -13.502 -16.611   0.152  1.00 63.63           N  
ATOM   3990  CZ  ARG B 499     -12.838 -16.823   1.278  1.00 63.63           C  
ATOM   3991  N   ASP B 500     -12.612 -18.022   9.109  1.00 63.15           N  
ATOM   3992  CA  ASP B 500     -11.932 -18.184  10.391  1.00 63.15           C  
ATOM   3993  C   ASP B 500     -12.060 -19.617  10.902  1.00 63.15           C  
ATOM   3994  CB  ASP B 500     -12.492 -17.205  11.424  1.00 63.15           C  
ATOM   3995  O   ASP B 500     -11.076 -20.216  11.342  1.00 63.15           O  
ATOM   3996  CG  ASP B 500     -11.749 -17.249  12.747  1.00 63.15           C  
ATOM   3997  OD1 ASP B 500     -12.388 -17.470  13.799  1.00 63.15           O  
ATOM   3998  OD2 ASP B 500     -10.514 -17.059  12.739  1.00 63.15           O  
ATOM   3999  N   LEU B 501     -13.104 -20.104  10.722  1.00 68.34           N  
ATOM   4000  CA  LEU B 501     -13.336 -21.480  11.148  1.00 68.34           C  
ATOM   4001  C   LEU B 501     -12.482 -22.450  10.339  1.00 68.34           C  
ATOM   4002  CB  LEU B 501     -14.816 -21.843  11.005  1.00 68.34           C  
ATOM   4003  O   LEU B 501     -11.937 -23.411  10.888  1.00 68.34           O  
ATOM   4004  CG  LEU B 501     -15.757 -21.291  12.077  1.00 68.34           C  
ATOM   4005  CD1 LEU B 501     -17.210 -21.525  11.679  1.00 68.34           C  
ATOM   4006  CD2 LEU B 501     -15.458 -21.928  13.430  1.00 68.34           C  
ATOM   4007  N   ALA B 502     -12.395 -22.150   9.037  1.00 64.93           N  
ATOM   4008  CA  ALA B 502     -11.574 -22.988   8.167  1.00 64.93           C  
ATOM   4009  C   ALA B 502     -10.105 -22.930   8.576  1.00 64.93           C  
ATOM   4010  CB  ALA B 502     -11.735 -22.561   6.710  1.00 64.93           C  
ATOM   4011  O   ALA B 502      -9.419 -23.955   8.597  1.00 64.93           O  
ATOM   4012  N   ASP B 503      -9.755 -21.764   8.935  1.00 61.36           N  
ATOM   4013  CA  ASP B 503      -8.369 -21.596   9.361  1.00 61.36           C  
ATOM   4014  C   ASP B 503      -8.103 -22.332  10.672  1.00 61.36           C  
ATOM   4015  CB  ASP B 503      -8.030 -20.111   9.513  1.00 61.36           C  
ATOM   4016  O   ASP B 503      -7.075 -22.995  10.821  1.00 61.36           O  
ATOM   4017  CG  ASP B 503      -7.856 -19.403   8.181  1.00 61.36           C  
ATOM   4018  OD1 ASP B 503      -7.851 -18.153   8.151  1.00 61.36           O  
ATOM   4019  OD2 ASP B 503      -7.726 -20.101   7.152  1.00 61.36           O  
ATOM   4020  N   ILE B 504      -9.019 -22.173  11.587  1.00 62.43           N  
ATOM   4021  CA  ILE B 504      -8.892 -22.857  12.869  1.00 62.43           C  
ATOM   4022  C   ILE B 504      -8.932 -24.369  12.654  1.00 62.43           C  
ATOM   4023  CB  ILE B 504     -10.002 -22.426  13.853  1.00 62.43           C  
ATOM   4024  O   ILE B 504      -8.170 -25.111  13.276  1.00 62.43           O  
ATOM   4025  CG1 ILE B 504      -9.835 -20.950  14.233  1.00 62.43           C  
ATOM   4026  CG2 ILE B 504      -9.996 -23.317  15.099  1.00 62.43           C  
ATOM   4027  CD1 ILE B 504     -11.010 -20.375  15.012  1.00 62.43           C  
ATOM   4028  N   ALA B 505      -9.730 -24.809  11.710  1.00 68.67           N  
ATOM   4029  CA  ALA B 505      -9.856 -26.230  11.400  1.00 68.67           C  
ATOM   4030  C   ALA B 505      -8.540 -26.797  10.876  1.00 68.67           C  
ATOM   4031  CB  ALA B 505     -10.971 -26.455  10.381  1.00 68.67           C  
ATOM   4032  O   ALA B 505      -8.152 -27.912  11.231  1.00 68.67           O  
ATOM   4033  N   MET B 506      -7.948 -25.951  10.055  1.00 60.91           N  
ATOM   4034  CA  MET B 506      -6.657 -26.369   9.517  1.00 60.91           C  
ATOM   4035  C   MET B 506      -5.631 -26.539  10.632  1.00 60.91           C  
ATOM   4036  CB  MET B 506      -6.150 -25.357   8.488  1.00 60.91           C  
ATOM   4037  O   MET B 506      -4.864 -27.503  10.634  1.00 60.91           O  
ATOM   4038  CG  MET B 506      -6.673 -25.597   7.082  1.00 60.91           C  
ATOM   4039  SD  MET B 506      -5.818 -24.566   5.828  1.00 60.91           S  
ATOM   4040  CE  MET B 506      -6.133 -22.912   6.506  1.00 60.91           C  
ATOM   4041  N   SER B 507      -5.695 -25.691  11.643  1.00 59.26           N  
ATOM   4042  CA  SER B 507      -4.754 -25.757  12.756  1.00 59.26           C  
ATOM   4043  C   SER B 507      -5.072 -26.928  13.681  1.00 59.26           C  
ATOM   4044  CB  SER B 507      -4.770 -24.450  13.551  1.00 59.26           C  
ATOM   4045  O   SER B 507      -4.198 -27.410  14.404  1.00 59.26           O  
ATOM   4046  OG  SER B 507      -5.940 -24.360  14.347  1.00 59.26           O  
ATOM   4047  N   LYS B 508      -6.176 -27.297  13.511  1.00 63.09           N  
ATOM   4048  CA  LYS B 508      -6.592 -28.419  14.347  1.00 63.09           C  
ATOM   4049  C   LYS B 508      -6.473 -29.740  13.593  1.00 63.09           C  
ATOM   4050  CB  LYS B 508      -8.028 -28.222  14.835  1.00 63.09           C  
ATOM   4051  O   LYS B 508      -6.836 -30.795  14.118  1.00 63.09           O  
ATOM   4052  CG  LYS B 508      -8.194 -27.079  15.826  1.00 63.09           C  
ATOM   4053  CD  LYS B 508      -9.633 -26.967  16.314  1.00 63.09           C  
ATOM   4054  CE  LYS B 508      -9.806 -25.807  17.285  1.00 63.09           C  
ATOM   4055  NZ  LYS B 508      -9.059 -26.034  18.558  1.00 63.09           N  
ATOM   4056  N   GLY B 509      -6.052 -29.726  12.472  1.00 61.65           N  
ATOM   4057  CA  GLY B 509      -5.725 -30.939  11.739  1.00 61.65           C  
ATOM   4058  C   GLY B 509      -6.803 -31.347  10.752  1.00 61.65           C  
ATOM   4059  O   GLY B 509      -6.734 -32.427  10.161  1.00 61.65           O  
ATOM   4060  N   PHE B 510      -7.845 -30.576  10.588  1.00 63.09           N  
ATOM   4061  CA  PHE B 510      -8.887 -30.847   9.604  1.00 63.09           C  
ATOM   4062  C   PHE B 510      -8.430 -30.445   8.207  1.00 63.09           C  
ATOM   4063  CB  PHE B 510     -10.177 -30.105   9.968  1.00 63.09           C  
ATOM   4064  O   PHE B 510      -7.446 -29.719   8.055  1.00 63.09           O  
ATOM   4065  CG  PHE B 510     -10.871 -30.655  11.186  1.00 63.09           C  
ATOM   4066  CD1 PHE B 510     -11.867 -31.616  11.061  1.00 63.09           C  
ATOM   4067  CD2 PHE B 510     -10.526 -30.211  12.456  1.00 63.09           C  
ATOM   4068  CE1 PHE B 510     -12.510 -32.127  12.186  1.00 63.09           C  
ATOM   4069  CE2 PHE B 510     -11.165 -30.716  13.584  1.00 63.09           C  
ATOM   4070  CZ  PHE B 510     -12.157 -31.673  13.447  1.00 63.09           C  
ATOM   4071  N   ALA B 511      -9.005 -31.003   7.120  1.00 61.79           N  
ATOM   4072  CA  ALA B 511      -8.865 -30.541   5.741  1.00 61.79           C  
ATOM   4073  C   ALA B 511     -10.076 -29.718   5.312  1.00 61.79           C  
ATOM   4074  CB  ALA B 511      -8.671 -31.728   4.800  1.00 61.79           C  
ATOM   4075  O   ALA B 511     -10.994 -30.239   4.674  1.00 61.79           O  
ATOM   4076  N   PRO B 512      -9.972 -28.248   5.721  1.00 60.97           N  
ATOM   4077  CA  PRO B 512     -11.160 -27.424   5.488  1.00 60.97           C  
ATOM   4078  C   PRO B 512     -11.272 -26.945   4.042  1.00 60.97           C  
ATOM   4079  CB  PRO B 512     -10.962 -26.242   6.440  1.00 60.97           C  
ATOM   4080  O   PRO B 512     -10.255 -26.760   3.369  1.00 60.97           O  
ATOM   4081  CG  PRO B 512      -9.480 -26.098   6.567  1.00 60.97           C  
ATOM   4082  CD  PRO B 512      -8.860 -27.463   6.493  1.00 60.97           C  
ATOM   4083  N   GLN B 513     -12.533 -26.966   3.441  1.00 64.42           N  
ATOM   4084  CA  GLN B 513     -12.916 -26.267   2.219  1.00 64.42           C  
ATOM   4085  C   GLN B 513     -14.011 -25.240   2.493  1.00 64.42           C  
ATOM   4086  CB  GLN B 513     -13.383 -27.261   1.155  1.00 64.42           C  
ATOM   4087  O   GLN B 513     -14.975 -25.527   3.206  1.00 64.42           O  
ATOM   4088  CG  GLN B 513     -12.253 -28.064   0.525  1.00 64.42           C  
ATOM   4089  CD  GLN B 513     -12.738 -29.007  -0.560  1.00 64.42           C  
ATOM   4090  NE2 GLN B 513     -11.809 -29.736  -1.170  1.00 64.42           N  
ATOM   4091  OE1 GLN B 513     -13.937 -29.081  -0.848  1.00 64.42           O  
ATOM   4092  N   VAL B 514     -13.727 -23.884   2.143  1.00 64.76           N  
ATOM   4093  CA  VAL B 514     -14.718 -22.833   2.348  1.00 64.76           C  
ATOM   4094  C   VAL B 514     -15.430 -22.529   1.032  1.00 64.76           C  
ATOM   4095  CB  VAL B 514     -14.074 -21.547   2.914  1.00 64.76           C  
ATOM   4096  O   VAL B 514     -14.789 -22.416  -0.016  1.00 64.76           O  
ATOM   4097  CG1 VAL B 514     -15.131 -20.469   3.142  1.00 64.76           C  
ATOM   4098  CG2 VAL B 514     -13.329 -21.852   4.212  1.00 64.76           C  
ATOM   4099  N   ALA B 515     -16.663 -22.603   0.982  1.00 66.44           N  
ATOM   4100  CA  ALA B 515     -17.460 -22.291  -0.202  1.00 66.44           C  
ATOM   4101  C   ALA B 515     -18.787 -21.645   0.185  1.00 66.44           C  
ATOM   4102  CB  ALA B 515     -17.705 -23.552  -1.026  1.00 66.44           C  
ATOM   4103  O   ALA B 515     -19.168 -21.649   1.357  1.00 66.44           O  
ATOM   4104  N   THR B 516     -19.488 -20.879  -0.854  1.00 68.24           N  
ATOM   4105  CA  THR B 516     -20.805 -20.309  -0.589  1.00 68.24           C  
ATOM   4106  C   THR B 516     -21.849 -21.411  -0.434  1.00 68.24           C  
ATOM   4107  CB  THR B 516     -21.233 -19.347  -1.713  1.00 68.24           C  
ATOM   4108  O   THR B 516     -21.704 -22.496  -1.001  1.00 68.24           O  
ATOM   4109  CG2 THR B 516     -20.191 -18.255  -1.930  1.00 68.24           C  
ATOM   4110  OG1 THR B 516     -21.395 -20.086  -2.930  1.00 68.24           O  
ATOM   4111  N   LEU B 517     -22.881 -21.196   0.452  1.00 73.11           N  
ATOM   4112  CA  LEU B 517     -23.990 -22.133   0.594  1.00 73.11           C  
ATOM   4113  C   LEU B 517     -24.535 -22.541  -0.770  1.00 73.11           C  
ATOM   4114  CB  LEU B 517     -25.107 -21.517   1.440  1.00 73.11           C  
ATOM   4115  O   LEU B 517     -24.751 -23.727  -1.028  1.00 73.11           O  
ATOM   4116  CG  LEU B 517     -24.932 -21.599   2.958  1.00 73.11           C  
ATOM   4117  CD1 LEU B 517     -25.887 -20.635   3.654  1.00 73.11           C  
ATOM   4118  CD2 LEU B 517     -25.156 -23.026   3.445  1.00 73.11           C  
ATOM   4119  N   ASP B 518     -24.830 -21.682  -1.752  1.00 71.33           N  
ATOM   4120  CA  ASP B 518     -25.412 -21.941  -3.066  1.00 71.33           C  
ATOM   4121  C   ASP B 518     -24.562 -22.934  -3.856  1.00 71.33           C  
ATOM   4122  CB  ASP B 518     -25.564 -20.637  -3.852  1.00 71.33           C  
ATOM   4123  O   ASP B 518     -25.095 -23.762  -4.598  1.00 71.33           O  
ATOM   4124  CG  ASP B 518     -26.782 -19.832  -3.434  1.00 71.33           C  
ATOM   4125  OD1 ASP B 518     -26.961 -18.697  -3.927  1.00 71.33           O  
ATOM   4126  OD2 ASP B 518     -27.568 -20.335  -2.602  1.00 71.33           O  
ATOM   4127  N   SER B 519     -23.241 -22.919  -3.590  1.00 66.40           N  
ATOM   4128  CA  SER B 519     -22.347 -23.776  -4.363  1.00 66.40           C  
ATOM   4129  C   SER B 519     -22.506 -25.240  -3.967  1.00 66.40           C  
ATOM   4130  CB  SER B 519     -20.893 -23.343  -4.173  1.00 66.40           C  
ATOM   4131  O   SER B 519     -22.072 -26.136  -4.693  1.00 66.40           O  
ATOM   4132  OG  SER B 519     -20.450 -23.629  -2.857  1.00 66.40           O  
ATOM   4133  N   HIS B 520     -23.149 -25.424  -2.880  1.00 68.93           N  
ATOM   4134  CA  HIS B 520     -23.288 -26.797  -2.409  1.00 68.93           C  
ATOM   4135  C   HIS B 520     -24.755 -27.166  -2.212  1.00 68.93           C  
ATOM   4136  CB  HIS B 520     -22.517 -26.996  -1.103  1.00 68.93           C  
ATOM   4137  O   HIS B 520     -25.068 -28.121  -1.498  1.00 68.93           O  
ATOM   4138  CG  HIS B 520     -21.039 -27.123  -1.292  1.00 68.93           C  
ATOM   4139  CD2 HIS B 520     -20.220 -28.198  -1.209  1.00 68.93           C  
ATOM   4140  ND1 HIS B 520     -20.234 -26.048  -1.605  1.00 68.93           N  
ATOM   4141  CE1 HIS B 520     -18.981 -26.460  -1.708  1.00 68.93           C  
ATOM   4142  NE2 HIS B 520     -18.946 -27.760  -1.472  1.00 68.93           N  
ATOM   4143  N   ALA B 521     -25.519 -26.200  -2.990  1.00 68.59           N  
ATOM   4144  CA  ALA B 521     -26.927 -26.589  -2.994  1.00 68.59           C  
ATOM   4145  C   ALA B 521     -27.115 -27.962  -3.631  1.00 68.59           C  
ATOM   4146  CB  ALA B 521     -27.766 -25.546  -3.729  1.00 68.59           C  
ATOM   4147  O   ALA B 521     -26.751 -28.171  -4.791  1.00 68.59           O  
ATOM   4148  N   GLY B 522     -27.560 -28.936  -2.881  1.00 70.37           N  
ATOM   4149  CA  GLY B 522     -27.816 -30.284  -3.363  1.00 70.37           C  
ATOM   4150  C   GLY B 522     -26.594 -31.180  -3.305  1.00 70.37           C  
ATOM   4151  O   GLY B 522     -26.642 -32.333  -3.739  1.00 70.37           O  
ATOM   4152  N   ASN B 523     -25.569 -30.821  -2.722  1.00 65.58           N  
ATOM   4153  CA  ASN B 523     -24.336 -31.600  -2.687  1.00 65.58           C  
ATOM   4154  C   ASN B 523     -23.625 -31.464  -1.343  1.00 65.58           C  
ATOM   4155  CB  ASN B 523     -23.404 -31.181  -3.826  1.00 65.58           C  
ATOM   4156  O   ASN B 523     -22.461 -31.063  -1.290  1.00 65.58           O  
ATOM   4157  CG  ASN B 523     -22.442 -32.282  -4.228  1.00 65.58           C  
ATOM   4158  ND2 ASN B 523     -21.462 -31.939  -5.055  1.00 65.58           N  
ATOM   4159  OD1 ASN B 523     -22.579 -33.430  -3.798  1.00 65.58           O  
ATOM   4160  N   LEU B 524     -24.292 -31.702  -0.304  1.00 71.37           N  
ATOM   4161  CA  LEU B 524     -23.642 -31.683   1.003  1.00 71.37           C  
ATOM   4162  C   LEU B 524     -22.917 -32.998   1.269  1.00 71.37           C  
ATOM   4163  CB  LEU B 524     -24.669 -31.419   2.108  1.00 71.37           C  
ATOM   4164  O   LEU B 524     -23.484 -34.075   1.073  1.00 71.37           O  
ATOM   4165  CG  LEU B 524     -25.340 -30.045   2.096  1.00 71.37           C  
ATOM   4166  CD1 LEU B 524     -26.423 -29.975   3.168  1.00 71.37           C  
ATOM   4167  CD2 LEU B 524     -24.306 -28.943   2.300  1.00 71.37           C  
ATOM   4168  N   PRO B 525     -21.639 -33.031   1.718  1.00 71.24           N  
ATOM   4169  CA  PRO B 525     -20.884 -34.262   1.965  1.00 71.24           C  
ATOM   4170  C   PRO B 525     -21.312 -34.970   3.248  1.00 71.24           C  
ATOM   4171  CB  PRO B 525     -19.437 -33.772   2.069  1.00 71.24           C  
ATOM   4172  O   PRO B 525     -21.728 -34.317   4.209  1.00 71.24           O  
ATOM   4173  CG  PRO B 525     -19.546 -32.350   2.514  1.00 71.24           C  
ATOM   4174  CD  PRO B 525     -20.817 -31.773   1.961  1.00 71.24           C  
ATOM   4175  N   ARG B 526     -21.324 -36.359   3.200  1.00 70.91           N  
ATOM   4176  CA  ARG B 526     -21.651 -37.147   4.384  1.00 70.91           C  
ATOM   4177  C   ARG B 526     -20.393 -37.502   5.169  1.00 70.91           C  
ATOM   4178  CB  ARG B 526     -22.401 -38.421   3.992  1.00 70.91           C  
ATOM   4179  O   ARG B 526     -20.474 -37.917   6.327  1.00 70.91           O  
ATOM   4180  CG  ARG B 526     -23.798 -38.170   3.446  1.00 70.91           C  
ATOM   4181  CD  ARG B 526     -24.440 -39.450   2.929  1.00 70.91           C  
ATOM   4182  NE  ARG B 526     -25.764 -39.199   2.365  1.00 70.91           N  
ATOM   4183  NH1 ARG B 526     -25.062 -39.243   0.165  1.00 70.91           N  
ATOM   4184  NH2 ARG B 526     -27.270 -38.876   0.662  1.00 70.91           N  
ATOM   4185  CZ  ARG B 526     -26.029 -39.107   1.065  1.00 70.91           C  
ATOM   4186  N   GLU B 527     -19.190 -37.348   4.506  1.00 68.41           N  
ATOM   4187  CA  GLU B 527     -17.913 -37.557   5.182  1.00 68.41           C  
ATOM   4188  C   GLU B 527     -17.438 -36.281   5.870  1.00 68.41           C  
ATOM   4189  CB  GLU B 527     -16.853 -38.046   4.191  1.00 68.41           C  
ATOM   4190  O   GLU B 527     -17.482 -35.198   5.281  1.00 68.41           O  
ATOM   4191  CG  GLU B 527     -16.947 -39.531   3.874  1.00 68.41           C  
ATOM   4192  CD  GLU B 527     -15.835 -40.021   2.960  1.00 68.41           C  
ATOM   4193  OE1 GLU B 527     -15.789 -41.235   2.656  1.00 68.41           O  
ATOM   4194  OE2 GLU B 527     -15.002 -39.184   2.545  1.00 68.41           O  
ATOM   4195  N   GLY B 528     -16.911 -36.386   7.045  1.00 66.05           N  
ATOM   4196  CA  GLY B 528     -16.487 -35.233   7.823  1.00 66.05           C  
ATOM   4197  C   GLY B 528     -17.647 -34.418   8.363  1.00 66.05           C  
ATOM   4198  O   GLY B 528     -18.707 -34.967   8.671  1.00 66.05           O  
ATOM   4199  N   ALA B 529     -17.454 -33.121   8.501  1.00 71.21           N  
ATOM   4200  CA  ALA B 529     -18.458 -32.226   9.070  1.00 71.21           C  
ATOM   4201  C   ALA B 529     -18.708 -31.031   8.156  1.00 71.21           C  
ATOM   4202  CB  ALA B 529     -18.023 -31.751  10.455  1.00 71.21           C  
ATOM   4203  O   ALA B 529     -17.856 -30.678   7.337  1.00 71.21           O  
ATOM   4204  N   VAL B 530     -20.002 -30.619   8.033  1.00 72.23           N  
ATOM   4205  CA  VAL B 530     -20.370 -29.390   7.338  1.00 72.23           C  
ATOM   4206  C   VAL B 530     -20.708 -28.302   8.356  1.00 72.23           C  
ATOM   4207  CB  VAL B 530     -21.563 -29.613   6.382  1.00 72.23           C  
ATOM   4208  O   VAL B 530     -21.629 -28.461   9.161  1.00 72.23           O  
ATOM   4209  CG1 VAL B 530     -21.917 -28.321   5.648  1.00 72.23           C  
ATOM   4210  CG2 VAL B 530     -21.246 -30.727   5.386  1.00 72.23           C  
ATOM   4211  N   LEU B 531     -19.843 -27.228   8.537  1.00 72.39           N  
ATOM   4212  CA  LEU B 531     -20.151 -26.047   9.335  1.00 72.39           C  
ATOM   4213  C   LEU B 531     -20.774 -24.955   8.473  1.00 72.39           C  
ATOM   4214  CB  LEU B 531     -18.887 -25.516  10.018  1.00 72.39           C  
ATOM   4215  O   LEU B 531     -20.235 -24.606   7.420  1.00 72.39           O  
ATOM   4216  CG  LEU B 531     -18.164 -26.486  10.954  1.00 72.39           C  
ATOM   4217  CD1 LEU B 531     -16.931 -25.820  11.556  1.00 72.39           C  
ATOM   4218  CD2 LEU B 531     -19.105 -26.974  12.050  1.00 72.39           C  
ATOM   4219  N   ILE B 532     -21.967 -24.575   8.786  1.00 75.10           N  
ATOM   4220  CA  ILE B 532     -22.687 -23.563   8.019  1.00 75.10           C  
ATOM   4221  C   ILE B 532     -22.722 -22.252   8.800  1.00 75.10           C  
ATOM   4222  CB  ILE B 532     -24.122 -24.025   7.682  1.00 75.10           C  
ATOM   4223  O   ILE B 532     -23.130 -22.226   9.964  1.00 75.10           O  
ATOM   4224  CG1 ILE B 532     -24.087 -25.261   6.776  1.00 75.10           C  
ATOM   4225  CG2 ILE B 532     -24.915 -22.889   7.028  1.00 75.10           C  
ATOM   4226  CD1 ILE B 532     -25.433 -25.956   6.625  1.00 75.10           C  
ATOM   4227  N   VAL B 533     -22.161 -21.166   8.281  1.00 71.79           N  
ATOM   4228  CA  VAL B 533     -22.220 -19.808   8.810  1.00 71.79           C  
ATOM   4229  C   VAL B 533     -23.038 -18.922   7.872  1.00 71.79           C  
ATOM   4230  CB  VAL B 533     -20.807 -19.213   9.007  1.00 71.79           C  
ATOM   4231  O   VAL B 533     -22.665 -18.724   6.713  1.00 71.79           O  
ATOM   4232  CG1 VAL B 533     -20.881 -17.876   9.742  1.00 71.79           C  
ATOM   4233  CG2 VAL B 533     -19.917 -20.195   9.766  1.00 71.79           C  
ATOM   4234  N   THR B 534     -24.257 -18.446   8.315  1.00 73.32           N  
ATOM   4235  CA  THR B 534     -25.070 -17.637   7.414  1.00 73.32           C  
ATOM   4236  C   THR B 534     -25.778 -16.522   8.179  1.00 73.32           C  
ATOM   4237  CB  THR B 534     -26.111 -18.498   6.675  1.00 73.32           C  
ATOM   4238  O   THR B 534     -26.058 -16.662   9.372  1.00 73.32           O  
ATOM   4239  CG2 THR B 534     -27.123 -19.094   7.648  1.00 73.32           C  
ATOM   4240  OG1 THR B 534     -26.804 -17.684   5.721  1.00 73.32           O  
ATOM   4241  N   ALA B 535     -25.861 -15.326   7.529  1.00 63.42           N  
ATOM   4242  CA  ALA B 535     -26.677 -14.220   8.024  1.00 63.42           C  
ATOM   4243  C   ALA B 535     -28.091 -14.284   7.454  1.00 63.42           C  
ATOM   4244  CB  ALA B 535     -26.027 -12.883   7.679  1.00 63.42           C  
ATOM   4245  O   ALA B 535     -28.397 -15.149   6.631  1.00 63.42           O  
ATOM   4246  N   SER B 536     -29.074 -13.579   8.015  1.00 64.59           N  
ATOM   4247  CA  SER B 536     -30.383 -13.262   7.453  1.00 64.59           C  
ATOM   4248  C   SER B 536     -30.471 -11.795   7.049  1.00 64.59           C  
ATOM   4249  CB  SER B 536     -31.491 -13.591   8.455  1.00 64.59           C  
ATOM   4250  O   SER B 536     -29.960 -10.920   7.752  1.00 64.59           O  
ATOM   4251  OG  SER B 536     -31.458 -14.963   8.808  1.00 64.59           O  
ATOM   4252  N   TYR B 537     -30.833 -11.536   5.951  1.00 57.39           N  
ATOM   4253  CA  TYR B 537     -31.080 -10.163   5.526  1.00 57.39           C  
ATOM   4254  C   TYR B 537     -32.574  -9.894   5.392  1.00 57.39           C  
ATOM   4255  CB  TYR B 537     -30.375  -9.877   4.197  1.00 57.39           C  
ATOM   4256  O   TYR B 537     -33.201 -10.316   4.418  1.00 57.39           O  
ATOM   4257  CG  TYR B 537     -28.898  -9.605   4.339  1.00 57.39           C  
ATOM   4258  CD1 TYR B 537     -28.418  -8.303   4.461  1.00 57.39           C  
ATOM   4259  CD2 TYR B 537     -27.978 -10.648   4.349  1.00 57.39           C  
ATOM   4260  CE1 TYR B 537     -27.056  -8.047   4.590  1.00 57.39           C  
ATOM   4261  CE2 TYR B 537     -26.615 -10.405   4.478  1.00 57.39           C  
ATOM   4262  OH  TYR B 537     -24.816  -8.856   4.726  1.00 57.39           O  
ATOM   4263  CZ  TYR B 537     -26.164  -9.103   4.598  1.00 57.39           C  
ATOM   4264  N   ASN B 538     -33.085  -8.980   6.359  1.00 54.39           N  
ATOM   4265  CA  ASN B 538     -34.517  -8.711   6.432  1.00 54.39           C  
ATOM   4266  C   ASN B 538     -35.333  -9.999   6.368  1.00 54.39           C  
ATOM   4267  CB  ASN B 538     -34.942  -7.756   5.315  1.00 54.39           C  
ATOM   4268  O   ASN B 538     -36.392 -10.037   5.738  1.00 54.39           O  
ATOM   4269  CG  ASN B 538     -34.535  -6.322   5.586  1.00 54.39           C  
ATOM   4270  ND2 ASN B 538     -34.396  -5.534   4.526  1.00 54.39           N  
ATOM   4271  OD1 ASN B 538     -34.346  -5.924   6.739  1.00 54.39           O  
ATOM   4272  N   GLY B 539     -34.885 -11.112   7.049  1.00 57.84           N  
ATOM   4273  CA  GLY B 539     -35.606 -12.371   7.152  1.00 57.84           C  
ATOM   4274  C   GLY B 539     -35.419 -13.267   5.943  1.00 57.84           C  
ATOM   4275  O   GLY B 539     -35.983 -14.361   5.881  1.00 57.84           O  
ATOM   4276  N   HIS B 540     -34.671 -12.903   4.870  1.00 62.96           N  
ATOM   4277  CA  HIS B 540     -34.407 -13.686   3.668  1.00 62.96           C  
ATOM   4278  C   HIS B 540     -32.944 -14.110   3.597  1.00 62.96           C  
ATOM   4279  CB  HIS B 540     -34.783 -12.889   2.417  1.00 62.96           C  
ATOM   4280  O   HIS B 540     -32.086 -13.508   4.247  1.00 62.96           O  
ATOM   4281  CG  HIS B 540     -36.240 -12.564   2.329  1.00 62.96           C  
ATOM   4282  CD2 HIS B 540     -36.911 -11.416   2.584  1.00 62.96           C  
ATOM   4283  ND1 HIS B 540     -37.187 -13.487   1.940  1.00 62.96           N  
ATOM   4284  CE1 HIS B 540     -38.381 -12.918   1.959  1.00 62.96           C  
ATOM   4285  NE2 HIS B 540     -38.241 -11.662   2.346  1.00 62.96           N  
ATOM   4286  N   PRO B 541     -32.671 -15.342   2.921  1.00 66.23           N  
ATOM   4287  CA  PRO B 541     -31.281 -15.783   2.787  1.00 66.23           C  
ATOM   4288  C   PRO B 541     -30.408 -14.767   2.054  1.00 66.23           C  
ATOM   4289  CB  PRO B 541     -31.399 -17.081   1.984  1.00 66.23           C  
ATOM   4290  O   PRO B 541     -30.895 -14.045   1.180  1.00 66.23           O  
ATOM   4291  CG  PRO B 541     -32.739 -17.004   1.326  1.00 66.23           C  
ATOM   4292  CD  PRO B 541     -33.613 -16.087   2.132  1.00 66.23           C  
ATOM   4293  N   PRO B 542     -29.121 -14.707   2.470  1.00 66.20           N  
ATOM   4294  CA  PRO B 542     -28.223 -13.917   1.625  1.00 66.20           C  
ATOM   4295  C   PRO B 542     -28.222 -14.381   0.170  1.00 66.20           C  
ATOM   4296  CB  PRO B 542     -26.851 -14.135   2.268  1.00 66.20           C  
ATOM   4297  O   PRO B 542     -28.668 -15.492  -0.128  1.00 66.20           O  
ATOM   4298  CG  PRO B 542     -27.150 -14.569   3.667  1.00 66.20           C  
ATOM   4299  CD  PRO B 542     -28.432 -15.350   3.660  1.00 66.20           C  
ATOM   4300  N   ASP B 543     -27.821 -13.469  -0.739  1.00 61.26           N  
ATOM   4301  CA  ASP B 543     -27.858 -13.733  -2.174  1.00 61.26           C  
ATOM   4302  C   ASP B 543     -27.181 -15.061  -2.506  1.00 61.26           C  
ATOM   4303  CB  ASP B 543     -27.188 -12.594  -2.946  1.00 61.26           C  
ATOM   4304  O   ASP B 543     -27.588 -15.754  -3.440  1.00 61.26           O  
ATOM   4305  CG  ASP B 543     -27.991 -11.306  -2.918  1.00 61.26           C  
ATOM   4306  OD1 ASP B 543     -27.419 -10.224  -3.174  1.00 61.26           O  
ATOM   4307  OD2 ASP B 543     -29.207 -11.372  -2.635  1.00 61.26           O  
ATOM   4308  N   ASN B 544     -26.155 -15.313  -1.783  1.00 60.84           N  
ATOM   4309  CA  ASN B 544     -25.391 -16.523  -2.068  1.00 60.84           C  
ATOM   4310  C   ASN B 544     -25.890 -17.708  -1.245  1.00 60.84           C  
ATOM   4311  CB  ASN B 544     -23.901 -16.290  -1.813  1.00 60.84           C  
ATOM   4312  O   ASN B 544     -25.223 -18.741  -1.168  1.00 60.84           O  
ATOM   4313  CG  ASN B 544     -23.621 -15.768  -0.418  1.00 60.84           C  
ATOM   4314  ND2 ASN B 544     -22.437 -15.201  -0.223  1.00 60.84           N  
ATOM   4315  OD1 ASN B 544     -24.463 -15.875   0.478  1.00 60.84           O  
ATOM   4316  N   ALA B 545     -26.892 -17.603  -0.677  1.00 68.57           N  
ATOM   4317  CA  ALA B 545     -27.485 -18.686   0.104  1.00 68.57           C  
ATOM   4318  C   ALA B 545     -28.899 -18.998  -0.376  1.00 68.57           C  
ATOM   4319  CB  ALA B 545     -27.496 -18.329   1.588  1.00 68.57           C  
ATOM   4320  O   ALA B 545     -29.510 -19.975   0.064  1.00 68.57           O  
ATOM   4321  N   LYS B 546     -29.390 -18.153  -1.331  1.00 70.56           N  
ATOM   4322  CA  LYS B 546     -30.765 -18.286  -1.803  1.00 70.56           C  
ATOM   4323  C   LYS B 546     -31.003 -19.660  -2.422  1.00 70.56           C  
ATOM   4324  CB  LYS B 546     -31.092 -17.190  -2.817  1.00 70.56           C  
ATOM   4325  O   LYS B 546     -31.978 -20.336  -2.088  1.00 70.56           O  
ATOM   4326  CG  LYS B 546     -32.555 -17.149  -3.234  1.00 70.56           C  
ATOM   4327  CD  LYS B 546     -32.841 -15.971  -4.156  1.00 70.56           C  
ATOM   4328  CE  LYS B 546     -34.293 -15.957  -4.614  1.00 70.56           C  
ATOM   4329  NZ  LYS B 546     -34.575 -14.812  -5.530  1.00 70.56           N  
ATOM   4330  N   GLN B 547     -30.232 -20.165  -3.350  1.00 68.30           N  
ATOM   4331  CA  GLN B 547     -30.367 -21.458  -4.013  1.00 68.30           C  
ATOM   4332  C   GLN B 547     -30.304 -22.602  -3.006  1.00 68.30           C  
ATOM   4333  CB  GLN B 547     -29.281 -21.633  -5.075  1.00 68.30           C  
ATOM   4334  O   GLN B 547     -31.025 -23.593  -3.138  1.00 68.30           O  
ATOM   4335  CG  GLN B 547     -29.452 -20.725  -6.286  1.00 68.30           C  
ATOM   4336  CD  GLN B 547     -28.323 -20.867  -7.290  1.00 68.30           C  
ATOM   4337  NE2 GLN B 547     -28.306 -19.992  -8.290  1.00 68.30           N  
ATOM   4338  OE1 GLN B 547     -27.474 -21.755  -7.168  1.00 68.30           O  
ATOM   4339  N   PHE B 548     -29.517 -22.443  -1.899  1.00 71.81           N  
ATOM   4340  CA  PHE B 548     -29.385 -23.458  -0.860  1.00 71.81           C  
ATOM   4341  C   PHE B 548     -30.667 -23.566  -0.043  1.00 71.81           C  
ATOM   4342  CB  PHE B 548     -28.202 -23.138   0.059  1.00 71.81           C  
ATOM   4343  O   PHE B 548     -31.165 -24.668   0.198  1.00 71.81           O  
ATOM   4344  CG  PHE B 548     -27.908 -24.216   1.067  1.00 71.81           C  
ATOM   4345  CD1 PHE B 548     -28.423 -24.141   2.355  1.00 71.81           C  
ATOM   4346  CD2 PHE B 548     -27.116 -25.305   0.726  1.00 71.81           C  
ATOM   4347  CE1 PHE B 548     -28.152 -25.137   3.290  1.00 71.81           C  
ATOM   4348  CE2 PHE B 548     -26.841 -26.304   1.655  1.00 71.81           C  
ATOM   4349  CZ  PHE B 548     -27.360 -26.218   2.937  1.00 71.81           C  
ATOM   4350  N   VAL B 549     -31.159 -22.336   0.306  1.00 74.02           N  
ATOM   4351  CA  VAL B 549     -32.369 -22.320   1.121  1.00 74.02           C  
ATOM   4352  C   VAL B 549     -33.544 -22.864   0.312  1.00 74.02           C  
ATOM   4353  CB  VAL B 549     -32.689 -20.899   1.636  1.00 74.02           C  
ATOM   4354  O   VAL B 549     -34.357 -23.636   0.827  1.00 74.02           O  
ATOM   4355  CG1 VAL B 549     -34.091 -20.846   2.239  1.00 74.02           C  
ATOM   4356  CG2 VAL B 549     -31.646 -20.456   2.660  1.00 74.02           C  
ATOM   4357  N   ASP B 550     -33.649 -22.532  -1.006  1.00 74.37           N  
ATOM   4358  CA  ASP B 550     -34.695 -23.063  -1.874  1.00 74.37           C  
ATOM   4359  C   ASP B 550     -34.563 -24.577  -2.031  1.00 74.37           C  
ATOM   4360  CB  ASP B 550     -34.650 -22.387  -3.246  1.00 74.37           C  
ATOM   4361  O   ASP B 550     -35.556 -25.303  -1.954  1.00 74.37           O  
ATOM   4362  CG  ASP B 550     -35.135 -20.948  -3.214  1.00 74.37           C  
ATOM   4363  OD1 ASP B 550     -34.912 -20.207  -4.195  1.00 74.37           O  
ATOM   4364  OD2 ASP B 550     -35.743 -20.551  -2.196  1.00 74.37           O  
ATOM   4365  N   TRP B 551     -33.432 -24.981  -2.211  1.00 70.50           N  
ATOM   4366  CA  TRP B 551     -33.171 -26.412  -2.324  1.00 70.50           C  
ATOM   4367  C   TRP B 551     -33.526 -27.134  -1.028  1.00 70.50           C  
ATOM   4368  CB  TRP B 551     -31.703 -26.665  -2.678  1.00 70.50           C  
ATOM   4369  O   TRP B 551     -34.197 -28.169  -1.050  1.00 70.50           O  
ATOM   4370  CG  TRP B 551     -31.252 -28.075  -2.437  1.00 70.50           C  
ATOM   4371  CD1 TRP B 551     -31.489 -29.162  -3.231  1.00 70.50           C  
ATOM   4372  CD2 TRP B 551     -30.490 -28.549  -1.323  1.00 70.50           C  
ATOM   4373  CE2 TRP B 551     -30.300 -29.936  -1.507  1.00 70.50           C  
ATOM   4374  CE3 TRP B 551     -29.947 -27.934  -0.187  1.00 70.50           C  
ATOM   4375  NE1 TRP B 551     -30.919 -30.285  -2.677  1.00 70.50           N  
ATOM   4376  CH2 TRP B 551     -29.069 -30.094   0.508  1.00 70.50           C  
ATOM   4377  CZ2 TRP B 551     -29.589 -30.720  -0.595  1.00 70.50           C  
ATOM   4378  CZ3 TRP B 551     -29.240 -28.716   0.720  1.00 70.50           C  
ATOM   4379  N   LEU B 552     -33.037 -26.608   0.131  1.00 75.63           N  
ATOM   4380  CA  LEU B 552     -33.267 -27.255   1.418  1.00 75.63           C  
ATOM   4381  C   LEU B 552     -34.760 -27.367   1.710  1.00 75.63           C  
ATOM   4382  CB  LEU B 552     -32.573 -26.478   2.540  1.00 75.63           C  
ATOM   4383  O   LEU B 552     -35.214 -28.369   2.267  1.00 75.63           O  
ATOM   4384  CG  LEU B 552     -32.619 -27.112   3.931  1.00 75.63           C  
ATOM   4385  CD1 LEU B 552     -31.995 -28.503   3.901  1.00 75.63           C  
ATOM   4386  CD2 LEU B 552     -31.909 -26.223   4.947  1.00 75.63           C  
ATOM   4387  N   ASP B 553     -35.499 -26.351   1.226  1.00 75.22           N  
ATOM   4388  CA  ASP B 553     -36.944 -26.354   1.432  1.00 75.22           C  
ATOM   4389  C   ASP B 553     -37.605 -27.502   0.673  1.00 75.22           C  
ATOM   4390  CB  ASP B 553     -37.551 -25.018   0.998  1.00 75.22           C  
ATOM   4391  O   ASP B 553     -38.561 -28.107   1.162  1.00 75.22           O  
ATOM   4392  CG  ASP B 553     -38.950 -24.797   1.544  1.00 75.22           C  
ATOM   4393  OD1 ASP B 553     -39.792 -24.199   0.839  1.00 75.22           O  
ATOM   4394  OD2 ASP B 553     -39.213 -25.222   2.690  1.00 75.22           O  
ATOM   4395  N   GLN B 554     -36.960 -27.894  -0.476  1.00 75.01           N  
ATOM   4396  CA  GLN B 554     -37.561 -28.900  -1.346  1.00 75.01           C  
ATOM   4397  C   GLN B 554     -36.830 -30.235  -1.230  1.00 75.01           C  
ATOM   4398  CB  GLN B 554     -37.558 -28.424  -2.799  1.00 75.01           C  
ATOM   4399  O   GLN B 554     -37.280 -31.244  -1.776  1.00 75.01           O  
ATOM   4400  CG  GLN B 554     -38.370 -27.157  -3.033  1.00 75.01           C  
ATOM   4401  CD  GLN B 554     -38.295 -26.669  -4.468  1.00 75.01           C  
ATOM   4402  NE2 GLN B 554     -39.040 -25.612  -4.774  1.00 75.01           N  
ATOM   4403  OE1 GLN B 554     -37.573 -27.236  -5.294  1.00 75.01           O  
ATOM   4404  N   ALA B 555     -35.802 -30.265  -0.454  1.00 70.06           N  
ATOM   4405  CA  ALA B 555     -34.956 -31.454  -0.391  1.00 70.06           C  
ATOM   4406  C   ALA B 555     -35.667 -32.595   0.331  1.00 70.06           C  
ATOM   4407  CB  ALA B 555     -33.635 -31.131   0.302  1.00 70.06           C  
ATOM   4408  O   ALA B 555     -36.382 -32.368   1.311  1.00 70.06           O  
ATOM   4409  N   SER B 556     -35.304 -33.785  -0.141  1.00 70.87           N  
ATOM   4410  CA  SER B 556     -35.801 -34.969   0.553  1.00 70.87           C  
ATOM   4411  C   SER B 556     -34.888 -35.353   1.713  1.00 70.87           C  
ATOM   4412  CB  SER B 556     -35.929 -36.144  -0.416  1.00 70.87           C  
ATOM   4413  O   SER B 556     -33.733 -34.925   1.769  1.00 70.87           O  
ATOM   4414  OG  SER B 556     -34.653 -36.575  -0.857  1.00 70.87           O  
ATOM   4415  N   ALA B 557     -35.387 -36.088   2.494  1.00 68.92           N  
ATOM   4416  CA  ALA B 557     -34.619 -36.556   3.644  1.00 68.92           C  
ATOM   4417  C   ALA B 557     -33.370 -37.312   3.199  1.00 68.92           C  
ATOM   4418  CB  ALA B 557     -35.484 -37.443   4.537  1.00 68.92           C  
ATOM   4419  O   ALA B 557     -32.312 -37.196   3.822  1.00 68.92           O  
ATOM   4420  N   ASP B 558     -33.477 -38.027   2.242  1.00 67.36           N  
ATOM   4421  CA  ASP B 558     -32.364 -38.836   1.755  1.00 67.36           C  
ATOM   4422  C   ASP B 558     -31.199 -37.955   1.310  1.00 67.36           C  
ATOM   4423  CB  ASP B 558     -32.817 -39.732   0.600  1.00 67.36           C  
ATOM   4424  O   ASP B 558     -30.044 -38.384   1.338  1.00 67.36           O  
ATOM   4425  CG  ASP B 558     -33.691 -40.888   1.054  1.00 67.36           C  
ATOM   4426  OD1 ASP B 558     -34.600 -41.298   0.301  1.00 67.36           O  
ATOM   4427  OD2 ASP B 558     -33.470 -41.391   2.177  1.00 67.36           O  
ATOM   4428  N   GLU B 559     -31.572 -36.822   0.886  1.00 67.97           N  
ATOM   4429  CA  GLU B 559     -30.540 -35.918   0.386  1.00 67.97           C  
ATOM   4430  C   GLU B 559     -29.723 -35.327   1.532  1.00 67.97           C  
ATOM   4431  CB  GLU B 559     -31.165 -34.796  -0.447  1.00 67.97           C  
ATOM   4432  O   GLU B 559     -28.600 -34.861   1.325  1.00 67.97           O  
ATOM   4433  CG  GLU B 559     -31.727 -35.263  -1.783  1.00 67.97           C  
ATOM   4434  CD  GLU B 559     -32.337 -34.137  -2.603  1.00 67.97           C  
ATOM   4435  OE1 GLU B 559     -31.593 -33.451  -3.339  1.00 67.97           O  
ATOM   4436  OE2 GLU B 559     -33.569 -33.940  -2.508  1.00 67.97           O  
ATOM   4437  N   VAL B 560     -30.192 -35.389   2.840  1.00 71.23           N  
ATOM   4438  CA  VAL B 560     -29.522 -34.688   3.931  1.00 71.23           C  
ATOM   4439  C   VAL B 560     -29.212 -35.668   5.061  1.00 71.23           C  
ATOM   4440  CB  VAL B 560     -30.377 -33.516   4.462  1.00 71.23           C  
ATOM   4441  O   VAL B 560     -28.415 -35.365   5.953  1.00 71.23           O  
ATOM   4442  CG1 VAL B 560     -30.482 -32.407   3.417  1.00 71.23           C  
ATOM   4443  CG2 VAL B 560     -31.766 -34.008   4.865  1.00 71.23           C  
ATOM   4444  N   LYS B 561     -29.858 -36.700   5.004  1.00 68.96           N  
ATOM   4445  CA  LYS B 561     -29.613 -37.695   6.044  1.00 68.96           C  
ATOM   4446  C   LYS B 561     -28.145 -38.108   6.075  1.00 68.96           C  
ATOM   4447  CB  LYS B 561     -30.498 -38.924   5.830  1.00 68.96           C  
ATOM   4448  O   LYS B 561     -27.546 -38.372   5.030  1.00 68.96           O  
ATOM   4449  CG  LYS B 561     -30.589 -39.840   7.041  1.00 68.96           C  
ATOM   4450  CD  LYS B 561     -31.574 -40.979   6.809  1.00 68.96           C  
ATOM   4451  CE  LYS B 561     -31.654 -41.905   8.015  1.00 68.96           C  
ATOM   4452  NZ  LYS B 561     -32.625 -43.018   7.795  1.00 68.96           N  
ATOM   4453  N   GLY B 562     -27.460 -38.169   7.186  1.00 68.35           N  
ATOM   4454  CA  GLY B 562     -26.070 -38.554   7.368  1.00 68.35           C  
ATOM   4455  C   GLY B 562     -25.120 -37.371   7.377  1.00 68.35           C  
ATOM   4456  O   GLY B 562     -23.947 -37.513   7.732  1.00 68.35           O  
ATOM   4457  N   VAL B 563     -25.717 -36.219   6.973  1.00 71.34           N  
ATOM   4458  CA  VAL B 563     -24.888 -35.019   7.013  1.00 71.34           C  
ATOM   4459  C   VAL B 563     -24.696 -34.571   8.460  1.00 71.34           C  
ATOM   4460  CB  VAL B 563     -25.505 -33.875   6.179  1.00 71.34           C  
ATOM   4461  O   VAL B 563     -25.666 -34.445   9.212  1.00 71.34           O  
ATOM   4462  CG1 VAL B 563     -24.680 -32.597   6.320  1.00 71.34           C  
ATOM   4463  CG2 VAL B 563     -25.615 -34.284   4.711  1.00 71.34           C  
ATOM   4464  N   ARG B 564     -23.408 -34.509   8.926  1.00 74.94           N  
ATOM   4465  CA  ARG B 564     -23.062 -33.993  10.247  1.00 74.94           C  
ATOM   4466  C   ARG B 564     -22.757 -32.500  10.188  1.00 74.94           C  
ATOM   4467  CB  ARG B 564     -21.864 -34.751  10.823  1.00 74.94           C  
ATOM   4468  O   ARG B 564     -21.805 -32.081   9.527  1.00 74.94           O  
ATOM   4469  CG  ARG B 564     -22.091 -36.247  10.966  1.00 74.94           C  
ATOM   4470  CD  ARG B 564     -20.778 -37.015  11.018  1.00 74.94           C  
ATOM   4471  NE  ARG B 564     -20.982 -38.446  10.812  1.00 74.94           N  
ATOM   4472  NH1 ARG B 564     -18.895 -38.821   9.894  1.00 74.94           N  
ATOM   4473  NH2 ARG B 564     -20.373 -40.556  10.141  1.00 74.94           N  
ATOM   4474  CZ  ARG B 564     -20.083 -39.271  10.283  1.00 74.94           C  
ATOM   4475  N   TYR B 565     -23.722 -31.693  10.790  1.00 72.84           N  
ATOM   4476  CA  TYR B 565     -23.623 -30.259  10.544  1.00 72.84           C  
ATOM   4477  C   TYR B 565     -23.714 -29.474  11.847  1.00 72.84           C  
ATOM   4478  CB  TYR B 565     -24.722 -29.801   9.581  1.00 72.84           C  
ATOM   4479  O   TYR B 565     -24.139 -30.010  12.873  1.00 72.84           O  
ATOM   4480  CG  TYR B 565     -26.089 -29.719  10.215  1.00 72.84           C  
ATOM   4481  CD1 TYR B 565     -26.909 -30.842  10.296  1.00 72.84           C  
ATOM   4482  CD2 TYR B 565     -26.564 -28.519  10.733  1.00 72.84           C  
ATOM   4483  CE1 TYR B 565     -28.171 -30.771  10.878  1.00 72.84           C  
ATOM   4484  CE2 TYR B 565     -27.824 -28.436  11.316  1.00 72.84           C  
ATOM   4485  OH  TYR B 565     -29.867 -29.489  11.961  1.00 72.84           O  
ATOM   4486  CZ  TYR B 565     -28.619 -29.565  11.385  1.00 72.84           C  
ATOM   4487  N   SER B 566     -23.140 -28.309  11.963  1.00 71.26           N  
ATOM   4488  CA  SER B 566     -23.436 -27.250  12.922  1.00 71.26           C  
ATOM   4489  C   SER B 566     -23.629 -25.909  12.223  1.00 71.26           C  
ATOM   4490  CB  SER B 566     -22.317 -27.137  13.959  1.00 71.26           C  
ATOM   4491  O   SER B 566     -23.035 -25.660  11.171  1.00 71.26           O  
ATOM   4492  OG  SER B 566     -22.673 -26.229  14.986  1.00 71.26           O  
ATOM   4493  N   VAL B 567     -24.679 -25.137  12.734  1.00 73.04           N  
ATOM   4494  CA  VAL B 567     -25.032 -23.864  12.114  1.00 73.04           C  
ATOM   4495  C   VAL B 567     -24.668 -22.715  13.051  1.00 73.04           C  
ATOM   4496  CB  VAL B 567     -26.533 -23.805  11.754  1.00 73.04           C  
ATOM   4497  O   VAL B 567     -24.905 -22.792  14.259  1.00 73.04           O  
ATOM   4498  CG1 VAL B 567     -26.893 -22.444  11.162  1.00 73.04           C  
ATOM   4499  CG2 VAL B 567     -26.893 -24.926  10.782  1.00 73.04           C  
ATOM   4500  N   PHE B 568     -23.894 -21.654  12.562  1.00 70.16           N  
ATOM   4501  CA  PHE B 568     -23.677 -20.398  13.270  1.00 70.16           C  
ATOM   4502  C   PHE B 568     -24.362 -19.244  12.547  1.00 70.16           C  
ATOM   4503  CB  PHE B 568     -22.179 -20.112  13.415  1.00 70.16           C  
ATOM   4504  O   PHE B 568     -24.111 -19.010  11.363  1.00 70.16           O  
ATOM   4505  CG  PHE B 568     -21.869 -18.931  14.295  1.00 70.16           C  
ATOM   4506  CD1 PHE B 568     -21.498 -17.712  13.741  1.00 70.16           C  
ATOM   4507  CD2 PHE B 568     -21.948 -19.041  15.677  1.00 70.16           C  
ATOM   4508  CE1 PHE B 568     -21.210 -16.618  14.553  1.00 70.16           C  
ATOM   4509  CE2 PHE B 568     -21.662 -17.952  16.495  1.00 70.16           C  
ATOM   4510  CZ  PHE B 568     -21.292 -16.741  15.931  1.00 70.16           C  
ATOM   4511  N   GLY B 569     -25.387 -18.539  13.219  1.00 67.59           N  
ATOM   4512  CA  GLY B 569     -26.146 -17.449  12.626  1.00 67.59           C  
ATOM   4513  C   GLY B 569     -25.623 -16.078  13.012  1.00 67.59           C  
ATOM   4514  O   GLY B 569     -25.398 -15.804  14.193  1.00 67.59           O  
ATOM   4515  N   CYS B 570     -25.250 -15.346  12.057  1.00 65.55           N  
ATOM   4516  CA  CYS B 570     -24.925 -13.936  12.242  1.00 65.55           C  
ATOM   4517  C   CYS B 570     -26.172 -13.068  12.118  1.00 65.55           C  
ATOM   4518  CB  CYS B 570     -23.879 -13.489  11.222  1.00 65.55           C  
ATOM   4519  O   CYS B 570     -26.728 -12.924  11.028  1.00 65.55           O  
ATOM   4520  SG  CYS B 570     -22.384 -14.503  11.220  1.00 65.55           S  
ATOM   4521  N   GLY B 571     -26.660 -12.593  13.232  1.00 60.12           N  
ATOM   4522  CA  GLY B 571     -27.895 -11.825  13.190  1.00 60.12           C  
ATOM   4523  C   GLY B 571     -27.774 -10.465  13.850  1.00 60.12           C  
ATOM   4524  O   GLY B 571     -26.688 -10.073  14.282  1.00 60.12           O  
ATOM   4525  N   ASP B 572     -28.690  -9.610  13.778  1.00 57.74           N  
ATOM   4526  CA  ASP B 572     -28.846  -8.290  14.382  1.00 57.74           C  
ATOM   4527  C   ASP B 572     -30.223  -8.139  15.023  1.00 57.74           C  
ATOM   4528  CB  ASP B 572     -28.629  -7.194  13.337  1.00 57.74           C  
ATOM   4529  O   ASP B 572     -31.242  -8.160  14.330  1.00 57.74           O  
ATOM   4530  CG  ASP B 572     -28.468  -5.814  13.950  1.00 57.74           C  
ATOM   4531  OD1 ASP B 572     -27.779  -4.958  13.355  1.00 57.74           O  
ATOM   4532  OD2 ASP B 572     -29.034  -5.581  15.040  1.00 57.74           O  
ATOM   4533  N   LYS B 573     -30.293  -8.094  16.320  1.00 62.32           N  
ATOM   4534  CA  LYS B 573     -31.544  -8.062  17.072  1.00 62.32           C  
ATOM   4535  C   LYS B 573     -32.336  -6.793  16.769  1.00 62.32           C  
ATOM   4536  CB  LYS B 573     -31.271  -8.163  18.574  1.00 62.32           C  
ATOM   4537  O   LYS B 573     -33.514  -6.691  17.119  1.00 62.32           O  
ATOM   4538  CG  LYS B 573     -30.995  -9.578  19.059  1.00 62.32           C  
ATOM   4539  CD  LYS B 573     -30.809  -9.625  20.570  1.00 62.32           C  
ATOM   4540  CE  LYS B 573     -30.601 -11.050  21.065  1.00 62.32           C  
ATOM   4541  NZ  LYS B 573     -30.248 -11.086  22.516  1.00 62.32           N  
ATOM   4542  N   ASN B 574     -31.560  -5.843  16.090  1.00 56.94           N  
ATOM   4543  CA  ASN B 574     -32.331  -4.705  15.602  1.00 56.94           C  
ATOM   4544  C   ASN B 574     -33.389  -5.137  14.591  1.00 56.94           C  
ATOM   4545  CB  ASN B 574     -31.405  -3.654  14.985  1.00 56.94           C  
ATOM   4546  O   ASN B 574     -34.339  -4.398  14.326  1.00 56.94           O  
ATOM   4547  CG  ASN B 574     -30.591  -2.911  16.026  1.00 56.94           C  
ATOM   4548  ND2 ASN B 574     -29.330  -2.639  15.709  1.00 56.94           N  
ATOM   4549  OD1 ASN B 574     -31.090  -2.584  17.106  1.00 56.94           O  
ATOM   4550  N   TRP B 575     -33.272  -6.299  14.001  1.00 55.15           N  
ATOM   4551  CA  TRP B 575     -34.267  -6.970  13.172  1.00 55.15           C  
ATOM   4552  C   TRP B 575     -34.928  -8.115  13.932  1.00 55.15           C  
ATOM   4553  CB  TRP B 575     -33.627  -7.498  11.885  1.00 55.15           C  
ATOM   4554  O   TRP B 575     -34.780  -9.282  13.562  1.00 55.15           O  
ATOM   4555  CG  TRP B 575     -33.244  -6.425  10.910  1.00 55.15           C  
ATOM   4556  CD1 TRP B 575     -34.008  -5.927   9.891  1.00 55.15           C  
ATOM   4557  CD2 TRP B 575     -32.000  -5.720  10.861  1.00 55.15           C  
ATOM   4558  CE2 TRP B 575     -32.078  -4.808   9.786  1.00 55.15           C  
ATOM   4559  CE3 TRP B 575     -30.825  -5.772  11.623  1.00 55.15           C  
ATOM   4560  NE1 TRP B 575     -33.312  -4.954   9.211  1.00 55.15           N  
ATOM   4561  CH2 TRP B 575     -29.887  -4.023  10.215  1.00 55.15           C  
ATOM   4562  CZ2 TRP B 575     -31.025  -3.953   9.454  1.00 55.15           C  
ATOM   4563  CZ3 TRP B 575     -29.778  -4.920  11.291  1.00 55.15           C  
ATOM   4564  N   ALA B 576     -35.672  -7.527  14.825  1.00 50.82           N  
ATOM   4565  CA  ALA B 576     -36.145  -8.460  15.844  1.00 50.82           C  
ATOM   4566  C   ALA B 576     -37.054  -9.523  15.234  1.00 50.82           C  
ATOM   4567  CB  ALA B 576     -36.879  -7.710  16.953  1.00 50.82           C  
ATOM   4568  O   ALA B 576     -36.978 -10.699  15.601  1.00 50.82           O  
ATOM   4569  N   THR B 577     -37.821  -9.182  14.112  1.00 55.04           N  
ATOM   4570  CA  THR B 577     -38.826 -10.104  13.596  1.00 55.04           C  
ATOM   4571  C   THR B 577     -38.183 -11.162  12.703  1.00 55.04           C  
ATOM   4572  CB  THR B 577     -39.917  -9.357  12.806  1.00 55.04           C  
ATOM   4573  O   THR B 577     -38.736 -12.248  12.521  1.00 55.04           O  
ATOM   4574  CG2 THR B 577     -40.757  -8.477  13.726  1.00 55.04           C  
ATOM   4575  OG1 THR B 577     -39.298  -8.533  11.810  1.00 55.04           O  
ATOM   4576  N   THR B 578     -37.095 -10.838  12.302  1.00 62.84           N  
ATOM   4577  CA  THR B 578     -36.475 -11.770  11.367  1.00 62.84           C  
ATOM   4578  C   THR B 578     -35.105 -12.213  11.872  1.00 62.84           C  
ATOM   4579  CB  THR B 578     -36.332 -11.146   9.967  1.00 62.84           C  
ATOM   4580  O   THR B 578     -34.318 -12.792  11.121  1.00 62.84           O  
ATOM   4581  CG2 THR B 578     -37.697 -10.879   9.341  1.00 62.84           C  
ATOM   4582  OG1 THR B 578     -35.618  -9.908  10.073  1.00 62.84           O  
ATOM   4583  N   TYR B 579     -34.912 -11.859  13.427  1.00 58.94           N  
ATOM   4584  CA  TYR B 579     -33.612 -12.185  14.004  1.00 58.94           C  
ATOM   4585  C   TYR B 579     -33.323 -13.677  13.889  1.00 58.94           C  
ATOM   4586  CB  TYR B 579     -33.552 -11.753  15.472  1.00 58.94           C  
ATOM   4587  O   TYR B 579     -34.107 -14.506  14.356  1.00 58.94           O  
ATOM   4588  CG  TYR B 579     -32.213 -12.001  16.124  1.00 58.94           C  
ATOM   4589  CD1 TYR B 579     -32.076 -12.939  17.144  1.00 58.94           C  
ATOM   4590  CD2 TYR B 579     -31.084 -11.297  15.721  1.00 58.94           C  
ATOM   4591  CE1 TYR B 579     -30.845 -13.169  17.749  1.00 58.94           C  
ATOM   4592  CE2 TYR B 579     -29.847 -11.519  16.318  1.00 58.94           C  
ATOM   4593  OH  TYR B 579     -28.516 -12.679  17.924  1.00 58.94           O  
ATOM   4594  CZ  TYR B 579     -29.738 -12.456  17.329  1.00 58.94           C  
ATOM   4595  N   GLN B 580     -32.273 -14.112  12.943  1.00 70.68           N  
ATOM   4596  CA  GLN B 580     -31.753 -15.471  12.838  1.00 70.68           C  
ATOM   4597  C   GLN B 580     -32.700 -16.362  12.039  1.00 70.68           C  
ATOM   4598  CB  GLN B 580     -31.519 -16.066  14.228  1.00 70.68           C  
ATOM   4599  O   GLN B 580     -32.648 -17.588  12.150  1.00 70.68           O  
ATOM   4600  CG  GLN B 580     -30.408 -15.381  15.011  1.00 70.68           C  
ATOM   4601  CD  GLN B 580     -29.024 -15.752  14.513  1.00 70.68           C  
ATOM   4602  NE2 GLN B 580     -28.002 -15.108  15.066  1.00 70.68           N  
ATOM   4603  OE1 GLN B 580     -28.874 -16.612  13.638  1.00 70.68           O  
ATOM   4604  N   LYS B 581     -33.651 -15.729  11.278  1.00 70.38           N  
ATOM   4605  CA  LYS B 581     -34.677 -16.504  10.587  1.00 70.38           C  
ATOM   4606  C   LYS B 581     -34.050 -17.542   9.660  1.00 70.38           C  
ATOM   4607  CB  LYS B 581     -35.602 -15.582   9.791  1.00 70.38           C  
ATOM   4608  O   LYS B 581     -34.461 -18.705   9.654  1.00 70.38           O  
ATOM   4609  CG  LYS B 581     -36.831 -16.277   9.225  1.00 70.38           C  
ATOM   4610  CD  LYS B 581     -37.781 -15.284   8.567  1.00 70.38           C  
ATOM   4611  CE  LYS B 581     -39.004 -15.981   7.985  1.00 70.38           C  
ATOM   4612  NZ  LYS B 581     -39.947 -15.009   7.353  1.00 70.38           N  
ATOM   4613  N   VAL B 582     -33.014 -17.210   8.891  1.00 72.08           N  
ATOM   4614  CA  VAL B 582     -32.428 -18.092   7.887  1.00 72.08           C  
ATOM   4615  C   VAL B 582     -31.562 -19.148   8.569  1.00 72.08           C  
ATOM   4616  CB  VAL B 582     -31.592 -17.302   6.855  1.00 72.08           C  
ATOM   4617  O   VAL B 582     -31.699 -20.343   8.296  1.00 72.08           O  
ATOM   4618  CG1 VAL B 582     -30.840 -18.253   5.926  1.00 72.08           C  
ATOM   4619  CG2 VAL B 582     -32.488 -16.362   6.051  1.00 72.08           C  
ATOM   4620  N   PRO B 583     -30.727 -18.720   9.501  1.00 75.14           N  
ATOM   4621  CA  PRO B 583     -29.956 -19.759  10.187  1.00 75.14           C  
ATOM   4622  C   PRO B 583     -30.842 -20.759  10.928  1.00 75.14           C  
ATOM   4623  CB  PRO B 583     -29.090 -18.966  11.169  1.00 75.14           C  
ATOM   4624  O   PRO B 583     -30.562 -21.961  10.921  1.00 75.14           O  
ATOM   4625  CG  PRO B 583     -29.002 -17.595  10.578  1.00 75.14           C  
ATOM   4626  CD  PRO B 583     -30.284 -17.305   9.852  1.00 75.14           C  
ATOM   4627  N   ALA B 584     -31.906 -20.314  11.583  1.00 74.16           N  
ATOM   4628  CA  ALA B 584     -32.847 -21.185  12.283  1.00 74.16           C  
ATOM   4629  C   ALA B 584     -33.539 -22.138  11.312  1.00 74.16           C  
ATOM   4630  CB  ALA B 584     -33.883 -20.353  13.036  1.00 74.16           C  
ATOM   4631  O   ALA B 584     -33.687 -23.328  11.600  1.00 74.16           O  
ATOM   4632  N   PHE B 585     -33.898 -21.582  10.142  1.00 73.32           N  
ATOM   4633  CA  PHE B 585     -34.532 -22.407   9.121  1.00 73.32           C  
ATOM   4634  C   PHE B 585     -33.593 -23.515   8.659  1.00 73.32           C  
ATOM   4635  CB  PHE B 585     -34.960 -21.550   7.925  1.00 73.32           C  
ATOM   4636  O   PHE B 585     -33.991 -24.679   8.578  1.00 73.32           O  
ATOM   4637  CG  PHE B 585     -35.460 -22.350   6.753  1.00 73.32           C  
ATOM   4638  CD1 PHE B 585     -34.650 -22.567   5.646  1.00 73.32           C  
ATOM   4639  CD2 PHE B 585     -36.742 -22.885   6.758  1.00 73.32           C  
ATOM   4640  CE1 PHE B 585     -35.110 -23.308   4.559  1.00 73.32           C  
ATOM   4641  CE2 PHE B 585     -37.209 -23.626   5.676  1.00 73.32           C  
ATOM   4642  CZ  PHE B 585     -36.392 -23.835   4.577  1.00 73.32           C  
ATOM   4643  N   ILE B 586     -32.400 -23.140   8.487  1.00 77.08           N  
ATOM   4644  CA  ILE B 586     -31.432 -24.115   7.997  1.00 77.08           C  
ATOM   4645  C   ILE B 586     -31.182 -25.176   9.066  1.00 77.08           C  
ATOM   4646  CB  ILE B 586     -30.103 -23.438   7.592  1.00 77.08           C  
ATOM   4647  O   ILE B 586     -31.240 -26.375   8.785  1.00 77.08           O  
ATOM   4648  CG1 ILE B 586     -30.299 -22.590   6.330  1.00 77.08           C  
ATOM   4649  CG2 ILE B 586     -29.006 -24.486   7.384  1.00 77.08           C  
ATOM   4650  CD1 ILE B 586     -29.087 -21.749   5.956  1.00 77.08           C  
ATOM   4651  N   ASP B 587     -31.003 -24.732  10.318  1.00 75.44           N  
ATOM   4652  CA  ASP B 587     -30.734 -25.651  11.419  1.00 75.44           C  
ATOM   4653  C   ASP B 587     -31.912 -26.596  11.647  1.00 75.44           C  
ATOM   4654  CB  ASP B 587     -30.426 -24.875  12.702  1.00 75.44           C  
ATOM   4655  O   ASP B 587     -31.738 -27.816  11.682  1.00 75.44           O  
ATOM   4656  CG  ASP B 587     -30.030 -25.776  13.859  1.00 75.44           C  
ATOM   4657  OD1 ASP B 587     -30.788 -25.866  14.849  1.00 75.44           O  
ATOM   4658  OD2 ASP B 587     -28.949 -26.399  13.781  1.00 75.44           O  
ATOM   4659  N   GLU B 588     -33.047 -26.093  11.632  1.00 79.20           N  
ATOM   4660  CA  GLU B 588     -34.247 -26.866  11.938  1.00 79.20           C  
ATOM   4661  C   GLU B 588     -34.608 -27.803  10.789  1.00 79.20           C  
ATOM   4662  CB  GLU B 588     -35.422 -25.934  12.246  1.00 79.20           C  
ATOM   4663  O   GLU B 588     -35.001 -28.949  11.016  1.00 79.20           O  
ATOM   4664  CG  GLU B 588     -35.295 -25.202  13.574  1.00 79.20           C  
ATOM   4665  CD  GLU B 588     -36.357 -24.133  13.774  1.00 79.20           C  
ATOM   4666  OE1 GLU B 588     -36.271 -23.369  14.762  1.00 79.20           O  
ATOM   4667  OE2 GLU B 588     -37.284 -24.060  12.937  1.00 79.20           O  
ATOM   4668  N   THR B 589     -34.416 -27.252   9.534  1.00 77.51           N  
ATOM   4669  CA  THR B 589     -34.764 -28.059   8.369  1.00 77.51           C  
ATOM   4670  C   THR B 589     -33.768 -29.200   8.186  1.00 77.51           C  
ATOM   4671  CB  THR B 589     -34.810 -27.204   7.090  1.00 77.51           C  
ATOM   4672  O   THR B 589     -34.155 -30.323   7.854  1.00 77.51           O  
ATOM   4673  CG2 THR B 589     -35.316 -28.016   5.903  1.00 77.51           C  
ATOM   4674  OG1 THR B 589     -35.685 -26.088   7.299  1.00 77.51           O  
ATOM   4675  N   LEU B 590     -32.530 -28.958   8.481  1.00 76.10           N  
ATOM   4676  CA  LEU B 590     -31.542 -30.029   8.419  1.00 76.10           C  
ATOM   4677  C   LEU B 590     -31.827 -31.093   9.473  1.00 76.10           C  
ATOM   4678  CB  LEU B 590     -30.130 -29.468   8.611  1.00 76.10           C  
ATOM   4679  O   LEU B 590     -31.818 -32.289   9.172  1.00 76.10           O  
ATOM   4680  CG  LEU B 590     -29.510 -28.764   7.404  1.00 76.10           C  
ATOM   4681  CD1 LEU B 590     -28.211 -28.073   7.803  1.00 76.10           C  
ATOM   4682  CD2 LEU B 590     -29.268 -29.756   6.272  1.00 76.10           C  
ATOM   4683  N   ALA B 591     -32.071 -30.632  10.708  1.00 75.89           N  
ATOM   4684  CA  ALA B 591     -32.386 -31.565  11.787  1.00 75.89           C  
ATOM   4685  C   ALA B 591     -33.651 -32.360  11.474  1.00 75.89           C  
ATOM   4686  CB  ALA B 591     -32.544 -30.817  13.108  1.00 75.89           C  
ATOM   4687  O   ALA B 591     -33.678 -33.582  11.631  1.00 75.89           O  
ATOM   4688  N   ALA B 592     -34.650 -31.759  10.895  1.00 77.32           N  
ATOM   4689  CA  ALA B 592     -35.932 -32.386  10.586  1.00 77.32           C  
ATOM   4690  C   ALA B 592     -35.784 -33.417   9.471  1.00 77.32           C  
ATOM   4691  CB  ALA B 592     -36.961 -31.328  10.194  1.00 77.32           C  
ATOM   4692  O   ALA B 592     -36.490 -34.428   9.453  1.00 77.32           O  
ATOM   4693  N   LYS B 593     -34.884 -33.195   8.730  1.00 72.88           N  
ATOM   4694  CA  LYS B 593     -34.714 -34.096   7.593  1.00 72.88           C  
ATOM   4695  C   LYS B 593     -33.670 -35.168   7.893  1.00 72.88           C  
ATOM   4696  CB  LYS B 593     -34.317 -33.313   6.341  1.00 72.88           C  
ATOM   4697  O   LYS B 593     -33.320 -35.963   7.018  1.00 72.88           O  
ATOM   4698  CG  LYS B 593     -35.434 -32.451   5.770  1.00 72.88           C  
ATOM   4699  CD  LYS B 593     -35.011 -31.778   4.471  1.00 72.88           C  
ATOM   4700  CE  LYS B 593     -36.153 -30.979   3.857  1.00 72.88           C  
ATOM   4701  NZ  LYS B 593     -36.220 -31.157   2.375  1.00 72.88           N  
ATOM   4702  N   GLY B 594     -33.154 -35.196   8.947  1.00 74.53           N  
ATOM   4703  CA  GLY B 594     -32.370 -36.336   9.394  1.00 74.53           C  
ATOM   4704  C   GLY B 594     -30.881 -36.053   9.445  1.00 74.53           C  
ATOM   4705  O   GLY B 594     -30.080 -36.958   9.689  1.00 74.53           O  
ATOM   4706  N   ALA B 595     -30.406 -34.777   9.115  1.00 70.33           N  
ATOM   4707  CA  ALA B 595     -29.003 -34.426   9.322  1.00 70.33           C  
ATOM   4708  C   ALA B 595     -28.649 -34.432  10.806  1.00 70.33           C  
ATOM   4709  CB  ALA B 595     -28.701 -33.060   8.712  1.00 70.33           C  
ATOM   4710  O   ALA B 595     -29.526 -34.282  11.660  1.00 70.33           O  
ATOM   4711  N   GLU B 596     -27.339 -34.811  11.109  1.00 74.48           N  
ATOM   4712  CA  GLU B 596     -26.912 -34.939  12.499  1.00 74.48           C  
ATOM   4713  C   GLU B 596     -26.228 -33.664  12.986  1.00 74.48           C  
ATOM   4714  CB  GLU B 596     -25.972 -36.136  12.666  1.00 74.48           C  
ATOM   4715  O   GLU B 596     -25.157 -33.302  12.494  1.00 74.48           O  
ATOM   4716  CG  GLU B 596     -26.640 -37.481  12.418  1.00 74.48           C  
ATOM   4717  CD  GLU B 596     -25.688 -38.658  12.554  1.00 74.48           C  
ATOM   4718  OE1 GLU B 596     -26.026 -39.769  12.088  1.00 74.48           O  
ATOM   4719  OE2 GLU B 596     -24.595 -38.467  13.133  1.00 74.48           O  
ATOM   4720  N   ASN B 597     -27.045 -32.988  13.976  1.00 69.42           N  
ATOM   4721  CA  ASN B 597     -26.462 -31.820  14.627  1.00 69.42           C  
ATOM   4722  C   ASN B 597     -25.301 -32.206  15.538  1.00 69.42           C  
ATOM   4723  CB  ASN B 597     -27.528 -31.059  15.419  1.00 69.42           C  
ATOM   4724  O   ASN B 597     -25.484 -32.952  16.502  1.00 69.42           O  
ATOM   4725  CG  ASN B 597     -27.050 -29.698  15.883  1.00 69.42           C  
ATOM   4726  ND2 ASN B 597     -27.900 -28.689  15.735  1.00 69.42           N  
ATOM   4727  OD1 ASN B 597     -25.926 -29.554  16.370  1.00 69.42           O  
ATOM   4728  N   ILE B 598     -24.129 -31.721  15.222  1.00 69.65           N  
ATOM   4729  CA  ILE B 598     -22.963 -32.159  15.981  1.00 69.65           C  
ATOM   4730  C   ILE B 598     -22.623 -31.123  17.050  1.00 69.65           C  
ATOM   4731  CB  ILE B 598     -21.745 -32.397  15.060  1.00 69.65           C  
ATOM   4732  O   ILE B 598     -21.831 -31.392  17.956  1.00 69.65           O  
ATOM   4733  CG1 ILE B 598     -21.486 -31.163  14.188  1.00 69.65           C  
ATOM   4734  CG2 ILE B 598     -21.958 -33.644  14.196  1.00 69.65           C  
ATOM   4735  CD1 ILE B 598     -20.211 -31.247  13.360  1.00 69.65           C  
ATOM   4736  N   ALA B 599     -23.115 -30.010  16.972  1.00 72.23           N  
ATOM   4737  CA  ALA B 599     -23.016 -28.928  17.948  1.00 72.23           C  
ATOM   4738  C   ALA B 599     -24.242 -28.021  17.890  1.00 72.23           C  
ATOM   4739  CB  ALA B 599     -21.745 -28.114  17.713  1.00 72.23           C  
ATOM   4740  O   ALA B 599     -24.906 -27.931  16.854  1.00 72.23           O  
ATOM   4741  N   ASP B 600     -24.638 -27.268  19.041  1.00 75.67           N  
ATOM   4742  CA  ASP B 600     -25.793 -26.377  19.094  1.00 75.67           C  
ATOM   4743  C   ASP B 600     -25.604 -25.177  18.169  1.00 75.67           C  
ATOM   4744  CB  ASP B 600     -26.040 -25.903  20.528  1.00 75.67           C  
ATOM   4745  O   ASP B 600     -24.481 -24.705  17.978  1.00 75.67           O  
ATOM   4746  CG  ASP B 600     -26.531 -27.011  21.443  1.00 75.67           C  
ATOM   4747  OD1 ASP B 600     -26.340 -26.914  22.674  1.00 75.67           O  
ATOM   4748  OD2 ASP B 600     -27.111 -27.991  20.927  1.00 75.67           O  
ATOM   4749  N   ARG B 601     -26.792 -24.834  17.629  1.00 71.11           N  
ATOM   4750  CA  ARG B 601     -26.746 -23.638  16.794  1.00 71.11           C  
ATOM   4751  C   ARG B 601     -26.276 -22.428  17.597  1.00 71.11           C  
ATOM   4752  CB  ARG B 601     -28.119 -23.357  16.180  1.00 71.11           C  
ATOM   4753  O   ARG B 601     -26.736 -22.205  18.718  1.00 71.11           O  
ATOM   4754  CG  ARG B 601     -28.153 -22.130  15.283  1.00 71.11           C  
ATOM   4755  CD  ARG B 601     -29.478 -22.010  14.542  1.00 71.11           C  
ATOM   4756  NE  ARG B 601     -30.573 -21.675  15.447  1.00 71.11           N  
ATOM   4757  NH1 ARG B 601     -30.459 -19.398  15.076  1.00 71.11           N  
ATOM   4758  NH2 ARG B 601     -32.018 -20.251  16.523  1.00 71.11           N  
ATOM   4759  CZ  ARG B 601     -31.014 -20.442  15.680  1.00 71.11           C  
ATOM   4760  N   GLY B 602     -25.097 -21.711  17.060  1.00 68.90           N  
ATOM   4761  CA  GLY B 602     -24.695 -20.434  17.628  1.00 68.90           C  
ATOM   4762  C   GLY B 602     -25.457 -19.257  17.049  1.00 68.90           C  
ATOM   4763  O   GLY B 602     -25.856 -19.283  15.883  1.00 68.90           O  
ATOM   4764  N   GLU B 603     -25.923 -18.302  17.765  1.00 69.83           N  
ATOM   4765  CA  GLU B 603     -26.573 -17.068  17.334  1.00 69.83           C  
ATOM   4766  C   GLU B 603     -25.853 -15.842  17.888  1.00 69.83           C  
ATOM   4767  CB  GLU B 603     -28.042 -17.055  17.765  1.00 69.83           C  
ATOM   4768  O   GLU B 603     -25.699 -15.703  19.103  1.00 69.83           O  
ATOM   4769  CG  GLU B 603     -28.862 -18.201  17.190  1.00 69.83           C  
ATOM   4770  CD  GLU B 603     -30.294 -18.229  17.700  1.00 69.83           C  
ATOM   4771  OE1 GLU B 603     -31.043 -19.172  17.356  1.00 69.83           O  
ATOM   4772  OE2 GLU B 603     -30.671 -17.300  18.449  1.00 69.83           O  
ATOM   4773  N   ALA B 604     -25.106 -15.131  16.994  1.00 67.61           N  
ATOM   4774  CA  ALA B 604     -24.410 -13.919  17.418  1.00 67.61           C  
ATOM   4775  C   ALA B 604     -25.141 -12.669  16.936  1.00 67.61           C  
ATOM   4776  CB  ALA B 604     -22.973 -13.923  16.903  1.00 67.61           C  
ATOM   4777  O   ALA B 604     -25.665 -12.641  15.820  1.00 67.61           O  
ATOM   4778  N   ASP B 605     -25.324 -11.668  17.879  1.00 62.24           N  
ATOM   4779  CA  ASP B 605     -25.962 -10.384  17.602  1.00 62.24           C  
ATOM   4780  C   ASP B 605     -24.926  -9.325  17.234  1.00 62.24           C  
ATOM   4781  CB  ASP B 605     -26.782  -9.921  18.808  1.00 62.24           C  
ATOM   4782  O   ASP B 605     -24.063  -8.984  18.046  1.00 62.24           O  
ATOM   4783  CG  ASP B 605     -27.547  -8.636  18.547  1.00 62.24           C  
ATOM   4784  OD1 ASP B 605     -28.149  -8.082  19.492  1.00 62.24           O  
ATOM   4785  OD2 ASP B 605     -27.550  -8.174  17.385  1.00 62.24           O  
ATOM   4786  N   ALA B 606     -24.972  -8.855  15.948  1.00 55.40           N  
ATOM   4787  CA  ALA B 606     -24.018  -7.874  15.438  1.00 55.40           C  
ATOM   4788  C   ALA B 606     -24.046  -6.597  16.273  1.00 55.40           C  
ATOM   4789  CB  ALA B 606     -24.314  -7.555  13.974  1.00 55.40           C  
ATOM   4790  O   ALA B 606     -23.076  -5.836  16.289  1.00 55.40           O  
ATOM   4791  N   SER B 607     -25.252  -6.339  16.899  1.00 56.96           N  
ATOM   4792  CA  SER B 607     -25.392  -5.119  17.687  1.00 56.96           C  
ATOM   4793  C   SER B 607     -24.895  -5.322  19.114  1.00 56.96           C  
ATOM   4794  CB  SER B 607     -26.851  -4.659  17.708  1.00 56.96           C  
ATOM   4795  O   SER B 607     -24.974  -4.410  19.941  1.00 56.96           O  
ATOM   4796  OG  SER B 607     -27.680  -5.641  18.304  1.00 56.96           O  
ATOM   4797  N   ASP B 608     -24.296  -6.474  19.365  1.00 54.51           N  
ATOM   4798  CA  ASP B 608     -23.746  -6.803  20.676  1.00 54.51           C  
ATOM   4799  C   ASP B 608     -22.358  -7.427  20.549  1.00 54.51           C  
ATOM   4800  CB  ASP B 608     -24.682  -7.752  21.428  1.00 54.51           C  
ATOM   4801  O   ASP B 608     -21.652  -7.188  19.567  1.00 54.51           O  
ATOM   4802  CG  ASP B 608     -24.561  -7.632  22.937  1.00 54.51           C  
ATOM   4803  OD1 ASP B 608     -25.319  -8.308  23.665  1.00 54.51           O  
ATOM   4804  OD2 ASP B 608     -23.703  -6.851  23.402  1.00 54.51           O  
ATOM   4805  N   ASP B 609     -21.987  -8.111  21.439  1.00 57.46           N  
ATOM   4806  CA  ASP B 609     -20.665  -8.729  21.415  1.00 57.46           C  
ATOM   4807  C   ASP B 609     -20.644  -9.945  20.492  1.00 57.46           C  
ATOM   4808  CB  ASP B 609     -20.237  -9.134  22.828  1.00 57.46           C  
ATOM   4809  O   ASP B 609     -20.546 -11.083  20.956  1.00 57.46           O  
ATOM   4810  CG  ASP B 609     -18.783  -9.566  22.906  1.00 57.46           C  
ATOM   4811  OD1 ASP B 609     -18.359 -10.094  23.956  1.00 57.46           O  
ATOM   4812  OD2 ASP B 609     -18.054  -9.373  21.908  1.00 57.46           O  
ATOM   4813  N   PHE B 610     -20.785  -9.682  19.242  1.00 61.23           N  
ATOM   4814  CA  PHE B 610     -20.775 -10.723  18.221  1.00 61.23           C  
ATOM   4815  C   PHE B 610     -19.560 -11.629  18.383  1.00 61.23           C  
ATOM   4816  CB  PHE B 610     -20.785 -10.104  16.820  1.00 61.23           C  
ATOM   4817  O   PHE B 610     -19.693 -12.854  18.418  1.00 61.23           O  
ATOM   4818  CG  PHE B 610     -20.894 -11.115  15.710  1.00 61.23           C  
ATOM   4819  CD1 PHE B 610     -19.766 -11.777  15.241  1.00 61.23           C  
ATOM   4820  CD2 PHE B 610     -22.125 -11.403  15.136  1.00 61.23           C  
ATOM   4821  CE1 PHE B 610     -19.864 -12.714  14.214  1.00 61.23           C  
ATOM   4822  CE2 PHE B 610     -22.231 -12.338  14.110  1.00 61.23           C  
ATOM   4823  CZ  PHE B 610     -21.099 -12.991  13.650  1.00 61.23           C  
ATOM   4824  N   GLU B 611     -18.327 -11.016  18.510  1.00 55.29           N  
ATOM   4825  CA  GLU B 611     -17.079 -11.770  18.589  1.00 55.29           C  
ATOM   4826  C   GLU B 611     -17.057 -12.674  19.818  1.00 55.29           C  
ATOM   4827  CB  GLU B 611     -15.878 -10.822  18.611  1.00 55.29           C  
ATOM   4828  O   GLU B 611     -16.626 -13.826  19.740  1.00 55.29           O  
ATOM   4829  CG  GLU B 611     -14.694 -11.309  17.788  1.00 55.29           C  
ATOM   4830  CD  GLU B 611     -13.480 -10.399  17.887  1.00 55.29           C  
ATOM   4831  OE1 GLU B 611     -12.411 -10.752  17.337  1.00 55.29           O  
ATOM   4832  OE2 GLU B 611     -13.597  -9.326  18.520  1.00 55.29           O  
ATOM   4833  N   GLY B 612     -17.446 -12.161  21.001  1.00 58.72           N  
ATOM   4834  CA  GLY B 612     -17.497 -12.959  22.215  1.00 58.72           C  
ATOM   4835  C   GLY B 612     -18.395 -14.176  22.093  1.00 58.72           C  
ATOM   4836  O   GLY B 612     -18.018 -15.276  22.502  1.00 58.72           O  
ATOM   4837  N   THR B 613     -19.583 -14.082  21.489  1.00 64.81           N  
ATOM   4838  CA  THR B 613     -20.531 -15.172  21.286  1.00 64.81           C  
ATOM   4839  C   THR B 613     -19.971 -16.199  20.306  1.00 64.81           C  
ATOM   4840  CB  THR B 613     -21.883 -14.647  20.768  1.00 64.81           C  
ATOM   4841  O   THR B 613     -20.117 -17.406  20.513  1.00 64.81           O  
ATOM   4842  CG2 THR B 613     -22.903 -15.775  20.654  1.00 64.81           C  
ATOM   4843  OG1 THR B 613     -22.383 -13.656  21.674  1.00 64.81           O  
ATOM   4844  N   TYR B 614     -19.395 -15.635  19.233  1.00 61.85           N  
ATOM   4845  CA  TYR B 614     -18.773 -16.523  18.257  1.00 61.85           C  
ATOM   4846  C   TYR B 614     -17.657 -17.340  18.896  1.00 61.85           C  
ATOM   4847  CB  TYR B 614     -18.221 -15.720  17.075  1.00 61.85           C  
ATOM   4848  O   TYR B 614     -17.576 -18.554  18.697  1.00 61.85           O  
ATOM   4849  CG  TYR B 614     -17.378 -16.537  16.126  1.00 61.85           C  
ATOM   4850  CD1 TYR B 614     -16.031 -16.244  15.931  1.00 61.85           C  
ATOM   4851  CD2 TYR B 614     -17.928 -17.604  15.423  1.00 61.85           C  
ATOM   4852  CE1 TYR B 614     -15.251 -16.993  15.056  1.00 61.85           C  
ATOM   4853  CE2 TYR B 614     -17.158 -18.361  14.546  1.00 61.85           C  
ATOM   4854  OH  TYR B 614     -15.055 -18.794  13.503  1.00 61.85           O  
ATOM   4855  CZ  TYR B 614     -15.822 -18.048  14.370  1.00 61.85           C  
ATOM   4856  N   GLU B 615     -16.774 -16.674  19.628  1.00 63.91           N  
ATOM   4857  CA  GLU B 615     -15.655 -17.359  20.270  1.00 63.91           C  
ATOM   4858  C   GLU B 615     -16.146 -18.442  21.226  1.00 63.91           C  
ATOM   4859  CB  GLU B 615     -14.771 -16.358  21.018  1.00 63.91           C  
ATOM   4860  O   GLU B 615     -15.597 -19.545  21.257  1.00 63.91           O  
ATOM   4861  CG  GLU B 615     -13.854 -15.550  20.112  1.00 63.91           C  
ATOM   4862  CD  GLU B 615     -12.983 -14.560  20.869  1.00 63.91           C  
ATOM   4863  OE1 GLU B 615     -12.177 -13.847  20.229  1.00 63.91           O  
ATOM   4864  OE2 GLU B 615     -13.107 -14.497  22.113  1.00 63.91           O  
ATOM   4865  N   GLU B 616     -17.157 -18.179  22.064  1.00 68.44           N  
ATOM   4866  CA  GLU B 616     -17.733 -19.149  22.990  1.00 68.44           C  
ATOM   4867  C   GLU B 616     -18.322 -20.343  22.243  1.00 68.44           C  
ATOM   4868  CB  GLU B 616     -18.808 -18.491  23.859  1.00 68.44           C  
ATOM   4869  O   GLU B 616     -18.084 -21.494  22.616  1.00 68.44           O  
ATOM   4870  CG  GLU B 616     -18.254 -17.764  25.076  1.00 68.44           C  
ATOM   4871  CD  GLU B 616     -19.326 -17.066  25.898  1.00 68.44           C  
ATOM   4872  OE1 GLU B 616     -18.979 -16.246  26.778  1.00 68.44           O  
ATOM   4873  OE2 GLU B 616     -20.523 -17.342  25.660  1.00 68.44           O  
ATOM   4874  N   TRP B 617     -19.073 -19.985  21.238  1.00 65.97           N  
ATOM   4875  CA  TRP B 617     -19.664 -21.048  20.431  1.00 65.97           C  
ATOM   4876  C   TRP B 617     -18.582 -21.905  19.782  1.00 65.97           C  
ATOM   4877  CB  TRP B 617     -20.580 -20.459  19.355  1.00 65.97           C  
ATOM   4878  O   TRP B 617     -18.679 -23.134  19.771  1.00 65.97           O  
ATOM   4879  CG  TRP B 617     -21.208 -21.486  18.461  1.00 65.97           C  
ATOM   4880  CD1 TRP B 617     -22.325 -22.231  18.719  1.00 65.97           C  
ATOM   4881  CD2 TRP B 617     -20.749 -21.885  17.165  1.00 65.97           C  
ATOM   4882  CE2 TRP B 617     -21.638 -22.877  16.695  1.00 65.97           C  
ATOM   4883  CE3 TRP B 617     -19.673 -21.499  16.355  1.00 65.97           C  
ATOM   4884  NE1 TRP B 617     -22.589 -23.070  17.660  1.00 65.97           N  
ATOM   4885  CH2 TRP B 617     -20.422 -23.092  14.676  1.00 65.97           C  
ATOM   4886  CZ2 TRP B 617     -21.483 -23.488  15.448  1.00 65.97           C  
ATOM   4887  CZ3 TRP B 617     -19.520 -22.109  15.115  1.00 65.97           C  
ATOM   4888  N   ARG B 618     -17.622 -21.199  19.187  1.00 64.85           N  
ATOM   4889  CA  ARG B 618     -16.540 -21.883  18.486  1.00 64.85           C  
ATOM   4890  C   ARG B 618     -15.809 -22.847  19.415  1.00 64.85           C  
ATOM   4891  CB  ARG B 618     -15.553 -20.870  17.902  1.00 64.85           C  
ATOM   4892  O   ARG B 618     -15.497 -23.975  19.027  1.00 64.85           O  
ATOM   4893  CG  ARG B 618     -14.431 -21.499  17.092  1.00 64.85           C  
ATOM   4894  CD  ARG B 618     -13.410 -20.463  16.642  1.00 64.85           C  
ATOM   4895  NE  ARG B 618     -12.729 -19.849  17.778  1.00 64.85           N  
ATOM   4896  NH1 ARG B 618     -11.559 -18.312  16.511  1.00 64.85           N  
ATOM   4897  NH2 ARG B 618     -11.303 -18.359  18.788  1.00 64.85           N  
ATOM   4898  CZ  ARG B 618     -11.865 -18.842  17.690  1.00 64.85           C  
ATOM   4899  N   GLU B 619     -15.494 -22.400  20.705  1.00 66.96           N  
ATOM   4900  CA  GLU B 619     -14.802 -23.248  21.671  1.00 66.96           C  
ATOM   4901  C   GLU B 619     -15.620 -24.493  21.998  1.00 66.96           C  
ATOM   4902  CB  GLU B 619     -14.497 -22.466  22.952  1.00 66.96           C  
ATOM   4903  O   GLU B 619     -15.090 -25.606  22.006  1.00 66.96           O  
ATOM   4904  CG  GLU B 619     -13.290 -21.547  22.839  1.00 66.96           C  
ATOM   4905  CD  GLU B 619     -13.012 -20.763  24.112  1.00 66.96           C  
ATOM   4906  OE1 GLU B 619     -12.070 -19.938  24.123  1.00 66.96           O  
ATOM   4907  OE2 GLU B 619     -13.741 -20.977  25.106  1.00 66.96           O  
ATOM   4908  N   HIS B 620     -16.856 -24.294  22.136  1.00 71.37           N  
ATOM   4909  CA  HIS B 620     -17.737 -25.417  22.436  1.00 71.37           C  
ATOM   4910  C   HIS B 620     -17.927 -26.310  21.214  1.00 71.37           C  
ATOM   4911  CB  HIS B 620     -19.093 -24.915  22.935  1.00 71.37           C  
ATOM   4912  O   HIS B 620     -17.947 -27.537  21.334  1.00 71.37           O  
ATOM   4913  CG  HIS B 620     -19.060 -24.388  24.334  1.00 71.37           C  
ATOM   4914  CD2 HIS B 620     -18.301 -24.740  25.399  1.00 71.37           C  
ATOM   4915  ND1 HIS B 620     -19.885 -23.373  24.767  1.00 71.37           N  
ATOM   4916  CE1 HIS B 620     -19.634 -23.122  26.041  1.00 71.37           C  
ATOM   4917  NE2 HIS B 620     -18.676 -23.938  26.448  1.00 71.37           N  
ATOM   4918  N   MET B 621     -18.066 -25.661  20.069  1.00 67.28           N  
ATOM   4919  CA  MET B 621     -18.261 -26.391  18.820  1.00 67.28           C  
ATOM   4920  C   MET B 621     -17.072 -27.301  18.530  1.00 67.28           C  
ATOM   4921  CB  MET B 621     -18.472 -25.421  17.656  1.00 67.28           C  
ATOM   4922  O   MET B 621     -17.250 -28.462  18.156  1.00 67.28           O  
ATOM   4923  CG  MET B 621     -18.798 -26.105  16.338  1.00 67.28           C  
ATOM   4924  SD  MET B 621     -17.294 -26.648  15.438  1.00 67.28           S  
ATOM   4925  CE  MET B 621     -16.595 -25.037  14.982  1.00 67.28           C  
ATOM   4926  N   TRP B 622     -15.866 -26.770  18.757  1.00 66.31           N  
ATOM   4927  CA  TRP B 622     -14.683 -27.577  18.474  1.00 66.31           C  
ATOM   4928  C   TRP B 622     -14.569 -28.738  19.455  1.00 66.31           C  
ATOM   4929  CB  TRP B 622     -13.419 -26.715  18.533  1.00 66.31           C  
ATOM   4930  O   TRP B 622     -14.150 -29.836  19.081  1.00 66.31           O  
ATOM   4931  CG  TRP B 622     -13.239 -25.814  17.349  1.00 66.31           C  
ATOM   4932  CD1 TRP B 622     -13.164 -24.449  17.356  1.00 66.31           C  
ATOM   4933  CD2 TRP B 622     -13.117 -26.216  15.981  1.00 66.31           C  
ATOM   4934  CE2 TRP B 622     -12.970 -25.040  15.212  1.00 66.31           C  
ATOM   4935  CE3 TRP B 622     -13.118 -27.457  15.330  1.00 66.31           C  
ATOM   4936  NE1 TRP B 622     -13.002 -23.978  16.074  1.00 66.31           N  
ATOM   4937  CH2 TRP B 622     -12.828 -26.298  13.211  1.00 66.31           C
[truncated: 943,732 more chars]
