# Supplementary material for: Prediction of Monomeric and Dimeric Structures of CYP102A1 Using AlphaFold2 and AlphaFold Multimer and Assessment of Point Mutation Effect on the Efficiency of Intra- and Interprotein Electron Transfer
Source: Molecules. 2022 Feb 18;27(4):1386. doi: 10.3390/molecules27041386 (PMC8874714; doi:10.3390/molecules27041386)
Supplement: Supplementary file 1 [file molecules-27-01386-s001.zip › CYP102A1_WT_monomer.pdb]

ATOM      1  N   MET A   1      34.236 -15.250 -27.039  1.00 57.25           N  
ATOM      2  H   MET A   1      33.623 -15.935 -26.620  1.00 57.25           H  
ATOM      3  H2  MET A   1      35.197 -15.480 -26.828  1.00 57.25           H  
ATOM      4  H3  MET A   1      34.120 -15.246 -28.042  1.00 57.25           H  
ATOM      5  CA  MET A   1      33.951 -13.908 -26.495  1.00 57.25           C  
ATOM      6  HA  MET A   1      32.946 -13.589 -26.769  1.00 57.25           H  
ATOM      7  C   MET A   1      34.939 -12.947 -27.117  1.00 57.25           C  
ATOM      8  CB  MET A   1      34.072 -13.888 -24.966  1.00 57.25           C  
ATOM      9  HB2 MET A   1      34.137 -12.857 -24.618  1.00 57.25           H  
ATOM     10  HB3 MET A   1      34.979 -14.412 -24.664  1.00 57.25           H  
ATOM     11  O   MET A   1      36.124 -13.258 -27.131  1.00 57.25           O  
ATOM     12  CG  MET A   1      32.853 -14.537 -24.307  1.00 57.25           C  
ATOM     13  HG2 MET A   1      32.633 -15.489 -24.790  1.00 57.25           H  
ATOM     14  HG3 MET A   1      31.995 -13.877 -24.431  1.00 57.25           H  
ATOM     15  SD  MET A   1      33.096 -14.851 -22.546  1.00 57.25           S  
ATOM     16  CE  MET A   1      31.421 -15.363 -22.076  1.00 57.25           C  
ATOM     17  HE1 MET A   1      31.127 -16.247 -22.642  1.00 57.25           H  
ATOM     18  HE2 MET A   1      31.400 -15.594 -21.011  1.00 57.25           H  
ATOM     19  HE3 MET A   1      30.720 -14.551 -22.274  1.00 57.25           H  
ATOM     20  N   THR A   2      34.458 -11.847 -27.686  1.00 70.18           N  
ATOM     21  H   THR A   2      33.477 -11.617 -27.612  1.00 70.18           H  
ATOM     22  CA  THR A   2      35.314 -10.809 -28.267  1.00 70.18           C  
ATOM     23  HA  THR A   2      36.326 -11.186 -28.409  1.00 70.18           H  
ATOM     24  C   THR A   2      35.347  -9.673 -27.258  1.00 70.18           C  
ATOM     25  CB  THR A   2      34.789 -10.332 -29.635  1.00 70.18           C  
ATOM     26  HB  THR A   2      33.956  -9.642 -29.497  1.00 70.18           H  
ATOM     27  O   THR A   2      34.351  -8.977 -27.101  1.00 70.18           O  
ATOM     28  CG2 THR A   2      35.889  -9.654 -30.451  1.00 70.18           C  
ATOM     29 HG21 THR A   2      36.269  -8.792 -29.904  1.00 70.18           H  
ATOM     30 HG22 THR A   2      35.483  -9.309 -31.402  1.00 70.18           H  
ATOM     31 HG23 THR A   2      36.706 -10.351 -30.635  1.00 70.18           H  
ATOM     32  OG1 THR A   2      34.331 -11.428 -30.401  1.00 70.18           O  
ATOM     33  HG1 THR A   2      33.940 -11.062 -31.197  1.00 70.18           H  
ATOM     34  N   ILE A   3      36.450  -9.547 -26.520  1.00 81.62           N  
ATOM     35  H   ILE A   3      37.232 -10.163 -26.689  1.00 81.62           H  
ATOM     36  CA  ILE A   3      36.647  -8.438 -25.580  1.00 81.62           C  
ATOM     37  HA  ILE A   3      35.808  -8.405 -24.885  1.00 81.62           H  
ATOM     38  C   ILE A   3      36.646  -7.136 -26.387  1.00 81.62           C  
ATOM     39  CB  ILE A   3      37.949  -8.644 -24.769  1.00 81.62           C  
ATOM     40  HB  ILE A   3      38.764  -8.853 -25.462  1.00 81.62           H  
ATOM     41  O   ILE A   3      37.383  -7.024 -27.369  1.00 81.62           O  
ATOM     42  CG1 ILE A   3      37.776  -9.860 -23.826  1.00 81.62           C  
ATOM     43 HG12 ILE A   3      37.510 -10.736 -24.418  1.00 81.62           H  
ATOM     44 HG13 ILE A   3      36.958  -9.664 -23.133  1.00 81.62           H  
ATOM     45  CG2 ILE A   3      38.315  -7.377 -23.982  1.00 81.62           C  
ATOM     46 HG21 ILE A   3      37.481  -7.102 -23.336  1.00 81.62           H  
ATOM     47 HG22 ILE A   3      39.210  -7.530 -23.379  1.00 81.62           H  
ATOM     48 HG23 ILE A   3      38.523  -6.548 -24.658  1.00 81.62           H  
ATOM     49  CD1 ILE A   3      39.025 -10.225 -23.012  1.00 81.62           C  
ATOM     50 HD11 ILE A   3      38.855 -11.173 -22.502  1.00 81.62           H  
ATOM     51 HD12 ILE A   3      39.885 -10.327 -23.673  1.00 81.62           H  
ATOM     52 HD13 ILE A   3      39.227  -9.465 -22.258  1.00 81.62           H  
ATOM     53  N   LYS A   4      35.805  -6.179 -25.994  1.00 83.43           N  
ATOM     54  H   LYS A   4      35.265  -6.337 -25.155  1.00 83.43           H  
ATOM     55  CA  LYS A   4      35.729  -4.848 -26.597  1.00 83.43           C  
ATOM     56  HA  LYS A   4      36.265  -4.846 -27.546  1.00 83.43           H  
ATOM     57  C   LYS A   4      36.412  -3.835 -25.691  1.00 83.43           C  
ATOM     58  CB  LYS A   4      34.270  -4.450 -26.859  1.00 83.43           C  
ATOM     59  HB2 LYS A   4      33.680  -4.632 -25.960  1.00 83.43           H  
ATOM     60  HB3 LYS A   4      34.235  -3.382 -27.074  1.00 83.43           H  
ATOM     61  O   LYS A   4      36.263  -3.869 -24.471  1.00 83.43           O  
ATOM     62  CG  LYS A   4      33.657  -5.205 -28.048  1.00 83.43           C  
ATOM     63  HG2 LYS A   4      34.243  -5.008 -28.945  1.00 83.43           H  
ATOM     64  HG3 LYS A   4      33.654  -6.276 -27.846  1.00 83.43           H  
ATOM     65  CD  LYS A   4      32.218  -4.723 -28.260  1.00 83.43           C  
ATOM     66  HD2 LYS A   4      31.649  -4.956 -27.359  1.00 83.43           H  
ATOM     67  HD3 LYS A   4      32.209  -3.642 -28.398  1.00 83.43           H  
ATOM     68  CE  LYS A   4      31.559  -5.392 -29.469  1.00 83.43           C  
ATOM     69  HE2 LYS A   4      31.981  -4.979 -30.385  1.00 83.43           H  
ATOM     70  HE3 LYS A   4      31.771  -6.460 -29.420  1.00 83.43           H  
ATOM     71  NZ  LYS A   4      30.092  -5.196 -29.413  1.00 83.43           N  
ATOM     72  HZ1 LYS A   4      29.832  -4.236 -29.237  1.00 83.43           H  
ATOM     73  HZ2 LYS A   4      29.771  -5.725 -28.615  1.00 83.43           H  
ATOM     74  HZ3 LYS A   4      29.607  -5.576 -30.214  1.00 83.43           H  
ATOM     75  N   GLU A   5      37.136  -2.908 -26.303  1.00 86.81           N  
ATOM     76  H   GLU A   5      37.194  -2.909 -27.311  1.00 86.81           H  
ATOM     77  CA  GLU A   5      37.565  -1.704 -25.603  1.00 86.81           C  
ATOM     78  HA  GLU A   5      37.995  -1.995 -24.645  1.00 86.81           H  
ATOM     79  C   GLU A   5      36.335  -0.827 -25.336  1.00 86.81           C  
ATOM     80  CB  GLU A   5      38.656  -0.993 -26.410  1.00 86.81           C  
ATOM     81  HB2 GLU A   5      38.225  -0.579 -27.322  1.00 86.81           H  
ATOM     82  HB3 GLU A   5      39.408  -1.733 -26.683  1.00 86.81           H  
ATOM     83  O   GLU A   5      35.478  -0.655 -26.208  1.00 86.81           O  
ATOM     84  CG  GLU A   5      39.337   0.119 -25.599  1.00 86.81           C  
ATOM     85  HG2 GLU A   5      39.645  -0.294 -24.638  1.00 86.81           H  
ATOM     86  HG3 GLU A   5      38.613   0.911 -25.407  1.00 86.81           H  
ATOM     87  CD  GLU A   5      40.568   0.712 -26.306  1.00 86.81           C  
ATOM     88  OE1 GLU A   5      41.285   1.492 -25.639  1.00 86.81           O  
ATOM     89  OE2 GLU A   5      40.808   0.369 -27.487  1.00 86.81           O  
ATOM     90  N   MET A   6      36.213  -0.324 -24.109  1.00 91.46           N  
ATOM     91  H   MET A   6      36.964  -0.460 -23.446  1.00 91.46           H  
ATOM     92  CA  MET A   6      35.081   0.509 -23.723  1.00 91.46           C  
ATOM     93  HA  MET A   6      34.172  -0.021 -24.008  1.00 91.46           H  
ATOM     94  C   MET A   6      35.167   1.861 -24.446  1.00 91.46           C  
ATOM     95  CB  MET A   6      35.066   0.676 -22.202  1.00 91.46           C  
ATOM     96  HB2 MET A   6      35.182  -0.310 -21.753  1.00 91.46           H  
ATOM     97  HB3 MET A   6      35.901   1.301 -21.886  1.00 91.46           H  
ATOM     98  O   MET A   6      36.224   2.494 -24.385  1.00 91.46           O  
ATOM     99  CG  MET A   6      33.753   1.290 -21.711  1.00 91.46           C  
ATOM    100  HG2 MET A   6      32.918   0.711 -22.105  1.00 91.46           H  
ATOM    101  HG3 MET A   6      33.671   2.307 -22.096  1.00 91.46           H  
ATOM    102  SD  MET A   6      33.608   1.346 -19.906  1.00 91.46           S  
ATOM    103  CE  MET A   6      33.636  -0.430 -19.534  1.00 91.46           C  
ATOM    104  HE1 MET A   6      34.664  -0.790 -19.500  1.00 91.46           H  
ATOM    105  HE2 MET A   6      33.092  -0.971 -20.308  1.00 91.46           H  
ATOM    106  HE3 MET A   6      33.153  -0.621 -18.576  1.00 91.46           H  
ATOM    107  N   PRO A   7      34.085   2.331 -25.095  1.00 93.99           N  
ATOM    108  CA  PRO A   7      34.066   3.647 -25.720  1.00 93.99           C  
ATOM    109  HA  PRO A   7      34.765   3.648 -26.556  1.00 93.99           H  
ATOM    110  C   PRO A   7      34.447   4.738 -24.717  1.00 93.99           C  
ATOM    111  CB  PRO A   7      32.639   3.840 -26.241  1.00 93.99           C  
ATOM    112  HB2 PRO A   7      32.617   4.408 -27.172  1.00 93.99           H  
ATOM    113  HB3 PRO A   7      32.028   4.328 -25.481  1.00 93.99           H  
ATOM    114  O   PRO A   7      34.029   4.696 -23.561  1.00 93.99           O  
ATOM    115  CG  PRO A   7      32.128   2.415 -26.435  1.00 93.99           C  
ATOM    116  HG2 PRO A   7      32.469   2.031 -27.396  1.00 93.99           H  
ATOM    117  HG3 PRO A   7      31.042   2.361 -26.359  1.00 93.99           H  
ATOM    118  CD  PRO A   7      32.814   1.653 -25.305  1.00 93.99           C  
ATOM    119  HD2 PRO A   7      32.953   0.614 -25.603  1.00 93.99           H  
ATOM    120  HD3 PRO A   7      32.212   1.716 -24.399  1.00 93.99           H  
ATOM    121  N   GLN A   8      35.224   5.725 -25.152  1.00 93.81           N  
ATOM    122  H   GLN A   8      35.544   5.711 -26.110  1.00 93.81           H  
ATOM    123  CA  GLN A   8      35.607   6.873 -24.335  1.00 93.81           C  
ATOM    124  HA  GLN A   8      34.960   6.915 -23.459  1.00 93.81           H  
ATOM    125  C   GLN A   8      35.423   8.148 -25.164  1.00 93.81           C  
ATOM    126  CB  GLN A   8      37.059   6.714 -23.853  1.00 93.81           C  
ATOM    127  HB2 GLN A   8      37.174   5.742 -23.373  1.00 93.81           H  
ATOM    128  HB3 GLN A   8      37.732   6.759 -24.710  1.00 93.81           H  
ATOM    129  O   GLN A   8      35.847   8.179 -26.324  1.00 93.81           O  
ATOM    130  CG  GLN A   8      37.437   7.809 -22.844  1.00 93.81           C  
ATOM    131  HG2 GLN A   8      36.796   7.715 -21.967  1.00 93.81           H  
ATOM    132  HG3 GLN A   8      37.273   8.795 -23.280  1.00 93.81           H  
ATOM    133  CD  GLN A   8      38.873   7.768 -22.358  1.00 93.81           C  
ATOM    134  NE2 GLN A   8      39.198   8.576 -21.376  1.00 93.81           N  
ATOM    135 HE21 GLN A   8      40.123   8.440 -20.993  1.00 93.81           H  
ATOM    136 HE22 GLN A   8      38.503   9.182 -20.964  1.00 93.81           H  
ATOM    137  OE1 GLN A   8      39.728   7.035 -22.822  1.00 93.81           O  
ATOM    138  N   PRO A   9      34.833   9.216 -24.604  1.00 93.32           N  
ATOM    139  CA  PRO A   9      34.745  10.475 -25.312  1.00 93.32           C  
ATOM    140  HA  PRO A   9      34.408  10.308 -26.335  1.00 93.32           H  
ATOM    141  C   PRO A   9      36.117  11.167 -25.355  1.00 93.32           C  
ATOM    142  CB  PRO A   9      33.669  11.258 -24.566  1.00 93.32           C  
ATOM    143  HB2 PRO A   9      32.686  10.991 -24.952  1.00 93.32           H  
ATOM    144  HB3 PRO A   9      33.815  12.334 -24.671  1.00 93.32           H  
ATOM    145  O   PRO A   9      37.088  10.765 -24.706  1.00 93.32           O  
ATOM    146  CG  PRO A   9      33.789  10.782 -23.121  1.00 93.32           C  
ATOM    147  HG2 PRO A   9      32.833  10.832 -22.600  1.00 93.32           H  
ATOM    148  HG3 PRO A   9      34.533  11.380 -22.595  1.00 93.32           H  
ATOM    149  CD  PRO A   9      34.275   9.342 -23.263  1.00 93.32           C  
ATOM    150  HD2 PRO A   9      35.045   9.160 -22.513  1.00 93.32           H  
ATOM    151  HD3 PRO A   9      33.440   8.652 -23.139  1.00 93.32           H  
ATOM    152  N   LYS A  10      36.210  12.254 -26.121  1.00 91.53           N  
ATOM    153  H   LYS A  10      35.376  12.549 -26.608  1.00 91.53           H  
ATOM    154  CA  LYS A  10      37.454  13.014 -26.305  1.00 91.53           C  
ATOM    155  HA  LYS A  10      38.176  12.357 -26.790  1.00 91.53           H  
ATOM    156  C   LYS A  10      38.061  13.483 -24.972  1.00 91.53           C  
ATOM    157  CB  LYS A  10      37.145  14.194 -27.229  1.00 91.53           C  
ATOM    158  HB2 LYS A  10      36.711  13.812 -28.153  1.00 91.53           H  
ATOM    159  HB3 LYS A  10      36.412  14.841 -26.745  1.00 91.53           H  
ATOM    160  O   LYS A  10      37.365  14.063 -24.140  1.00 91.53           O  
ATOM    161  CG  LYS A  10      38.395  15.012 -27.566  1.00 91.53           C  
ATOM    162  HG2 LYS A  10      39.136  14.371 -28.045  1.00 91.53           H  
ATOM    163  HG3 LYS A  10      38.818  15.437 -26.656  1.00 91.53           H  
ATOM    164  CD  LYS A  10      38.012  16.152 -28.508  1.00 91.53           C  
ATOM    165  HD2 LYS A  10      37.616  15.737 -29.435  1.00 91.53           H  
ATOM    166  HD3 LYS A  10      37.245  16.761 -28.031  1.00 91.53           H  
ATOM    167  CE  LYS A  10      39.243  17.009 -28.798  1.00 91.53           C  
ATOM    168  HE2 LYS A  10      39.998  16.387 -29.278  1.00 91.53           H  
ATOM    169  HE3 LYS A  10      39.647  17.359 -27.848  1.00 91.53           H  
ATOM    170  NZ  LYS A  10      38.880  18.157 -29.661  1.00 91.53           N  
ATOM    171  HZ1 LYS A  10      38.180  18.720 -29.198  1.00 91.53           H  
ATOM    172  HZ2 LYS A  10      39.688  18.733 -29.848  1.00 91.53           H  
ATOM    173  HZ3 LYS A  10      38.490  17.830 -30.533  1.00 91.53           H  
ATOM    174  N   THR A  11      39.371  13.293 -24.799  1.00 91.41           N  
ATOM    175  H   THR A  11      39.887  12.802 -25.515  1.00 91.41           H  
ATOM    176  CA  THR A  11      40.140  13.774 -23.637  1.00 91.41           C  
ATOM    177  HA  THR A  11      39.438  14.021 -22.840  1.00 91.41           H  
ATOM    178  C   THR A  11      40.931  15.052 -23.953  1.00 91.41           C  
ATOM    179  CB  THR A  11      41.075  12.685 -23.084  1.00 91.41           C  
ATOM    180  HB  THR A  11      41.669  13.107 -22.273  1.00 91.41           H  
ATOM    181  O   THR A  11      41.308  15.308 -25.098  1.00 91.41           O  
ATOM    182  CG2 THR A  11      40.331  11.467 -22.543  1.00 91.41           C  
ATOM    183 HG21 THR A  11      39.713  11.012 -23.317  1.00 91.41           H  
ATOM    184 HG22 THR A  11      39.695  11.770 -21.711  1.00 91.41           H  
ATOM    185 HG23 THR A  11      41.044  10.729 -22.174  1.00 91.41           H  
ATOM    186  OG1 THR A  11      41.946  12.215 -24.082  1.00 91.41           O  
ATOM    187  HG1 THR A  11      41.860  11.259 -24.101  1.00 91.41           H  
ATOM    188  N   PHE A  12      41.193  15.868 -22.927  1.00 90.19           N  
ATOM    189  H   PHE A  12      40.752  15.651 -22.045  1.00 90.19           H  
ATOM    190  CA  PHE A  12      41.818  17.192 -23.012  1.00 90.19           C  
ATOM    191  HA  PHE A  12      42.180  17.360 -24.026  1.00 90.19           H  
ATOM    192  C   PHE A  12      43.033  17.295 -22.072  1.00 90.19           C  
ATOM    193  CB  PHE A  12      40.765  18.268 -22.705  1.00 90.19           C  
ATOM    194  HB2 PHE A  12      40.373  18.085 -21.704  1.00 90.19           H  
ATOM    195  HB3 PHE A  12      41.252  19.243 -22.690  1.00 90.19           H  
ATOM    196  O   PHE A  12      43.016  18.014 -21.074  1.00 90.19           O  
ATOM    197  CG  PHE A  12      39.603  18.330 -23.679  1.00 90.19           C  
ATOM    198  CD1 PHE A  12      39.626  19.227 -24.764  1.00 90.19           C  
ATOM    199  HD1 PHE A  12      40.475  19.881 -24.900  1.00 90.19           H  
ATOM    200  CD2 PHE A  12      38.478  17.509 -23.487  1.00 90.19           C  
ATOM    201  HD2 PHE A  12      38.434  16.820 -22.657  1.00 90.19           H  
ATOM    202  CE1 PHE A  12      38.525  19.312 -25.637  1.00 90.19           C  
ATOM    203  HE1 PHE A  12      38.520  20.048 -26.428  1.00 90.19           H  
ATOM    204  CE2 PHE A  12      37.395  17.574 -24.374  1.00 90.19           C  
ATOM    205  HE2 PHE A  12      36.547  16.922 -24.223  1.00 90.19           H  
ATOM    206  CZ  PHE A  12      37.405  18.485 -25.439  1.00 90.19           C  
ATOM    207  HZ  PHE A  12      36.539  18.565 -26.080  1.00 90.19           H  
ATOM    208  N   GLY A  13      44.103  16.554 -22.377  1.00 89.40           N  
ATOM    209  H   GLY A  13      44.044  15.927 -23.167  1.00 89.40           H  
ATOM    210  CA  GLY A  13      45.335  16.570 -21.578  1.00 89.40           C  
ATOM    211  HA2 GLY A  13      46.072  15.899 -22.020  1.00 89.40           H  
ATOM    212  HA3 GLY A  13      45.746  17.580 -21.581  1.00 89.40           H  
ATOM    213  C   GLY A  13      45.097  16.134 -20.128  1.00 89.40           C  
ATOM    214  O   GLY A  13      44.439  15.121 -19.889  1.00 89.40           O  
ATOM    215  N   GLU A  14      45.610  16.903 -19.164  1.00 84.36           N  
ATOM    216  H   GLU A  14      46.148  17.721 -19.412  1.00 84.36           H  
ATOM    217  CA  GLU A  14      45.437  16.625 -17.729  1.00 84.36           C  
ATOM    218  HA  GLU A  14      45.738  15.597 -17.526  1.00 84.36           H  
ATOM    219  C   GLU A  14      43.981  16.748 -17.261  1.00 84.36           C  
ATOM    220  CB  GLU A  14      46.328  17.550 -16.887  1.00 84.36           C  
ATOM    221  HB2 GLU A  14      46.093  18.588 -17.119  1.00 84.36           H  
ATOM    222  HB3 GLU A  14      46.112  17.367 -15.834  1.00 84.36           H  
ATOM    223  O   GLU A  14      43.590  16.042 -16.338  1.00 84.36           O  
ATOM    224  CG  GLU A  14      47.820  17.283 -17.133  1.00 84.36           C  
ATOM    225  HG2 GLU A  14      47.995  16.210 -17.057  1.00 84.36           H  
ATOM    226  HG3 GLU A  14      48.074  17.592 -18.147  1.00 84.36           H  
ATOM    227  CD  GLU A  14      48.734  18.015 -16.138  1.00 84.36           C  
ATOM    228  OE1 GLU A  14      49.875  17.530 -15.965  1.00 84.36           O  
ATOM    229  OE2 GLU A  14      48.306  19.059 -15.600  1.00 84.36           O  
ATOM    230  N   LEU A  15      43.155  17.559 -17.935  1.00 83.49           N  
ATOM    231  H   LEU A  15      43.521  18.068 -18.727  1.00 83.49           H  
ATOM    232  CA  LEU A  15      41.733  17.728 -17.604  1.00 83.49           C  
ATOM    233  HA  LEU A  15      41.635  17.817 -16.523  1.00 83.49           H  
ATOM    234  C   LEU A  15      40.873  16.521 -18.009  1.00 83.49           C  
ATOM    235  CB  LEU A  15      41.190  19.011 -18.262  1.00 83.49           C  
ATOM    236  HB2 LEU A  15      40.124  19.082 -18.045  1.00 83.49           H  
ATOM    237  HB3 LEU A  15      41.299  18.923 -19.343  1.00 83.49           H  
ATOM    238  O   LEU A  15      39.718  16.424 -17.594  1.00 83.49           O  
ATOM    239  CG  LEU A  15      41.853  20.318 -17.795  1.00 83.49           C  
ATOM    240  HG  LEU A  15      42.928  20.269 -17.970  1.00 83.49           H  
ATOM    241  CD1 LEU A  15      41.289  21.486 -18.606  1.00 83.49           C  
ATOM    242 HD11 LEU A  15      40.216  21.576 -18.436  1.00 83.49           H  
ATOM    243 HD12 LEU A  15      41.775  22.412 -18.300  1.00 83.49           H  
ATOM    244 HD13 LEU A  15      41.478  21.324 -19.668  1.00 83.49           H  
ATOM    245  CD2 LEU A  15      41.597  20.591 -16.312  1.00 83.49           C  
ATOM    246 HD21 LEU A  15      42.014  21.560 -16.038  1.00 83.49           H  
ATOM    247 HD22 LEU A  15      42.083  19.832 -15.700  1.00 83.49           H  
ATOM    248 HD23 LEU A  15      40.526  20.594 -16.106  1.00 83.49           H  
ATOM    249  N   LYS A  16      41.420  15.590 -18.805  1.00 90.93           N  
ATOM    250  H   LYS A  16      42.386  15.722 -19.066  1.00 90.93           H  
ATOM    251  CA  LYS A  16      40.719  14.380 -19.260  1.00 90.93           C  
ATOM    252  HA  LYS A  16      41.316  13.912 -20.043  1.00 90.93           H  
ATOM    253  C   LYS A  16      39.380  14.724 -19.928  1.00 90.93           C  
ATOM    254  CB  LYS A  16      40.611  13.391 -18.085  1.00 90.93           C  
ATOM    255  HB2 LYS A  16      40.102  12.494 -18.437  1.00 90.93           H  
ATOM    256  HB3 LYS A  16      40.011  13.836 -17.292  1.00 90.93           H  
ATOM    257  O   LYS A  16      39.387  15.529 -20.851  1.00 90.93           O  
ATOM    258  CG  LYS A  16      41.947  12.957 -17.474  1.00 90.93           C  
ATOM    259  HG2 LYS A  16      42.493  13.814 -17.080  1.00 90.93           H  
ATOM    260  HG3 LYS A  16      41.728  12.282 -16.646  1.00 90.93           H  
ATOM    261  CD  LYS A  16      42.798  12.222 -18.510  1.00 90.93           C  
ATOM    262  HD2 LYS A  16      43.208  12.925 -19.236  1.00 90.93           H  
ATOM    263  HD3 LYS A  16      42.153  11.515 -19.033  1.00 90.93           H  
ATOM    264  CE  LYS A  16      43.936  11.468 -17.830  1.00 90.93           C  
ATOM    265  HE2 LYS A  16      44.821  12.103 -17.787  1.00 90.93           H  
ATOM    266  HE3 LYS A  16      43.629  11.232 -16.811  1.00 90.93           H  
ATOM    267  NZ  LYS A  16      44.193  10.208 -18.562  1.00 90.93           N  
ATOM    268  HZ1 LYS A  16      44.496  10.378 -19.510  1.00 90.93           H  
ATOM    269  HZ2 LYS A  16      44.850   9.614 -18.077  1.00 90.93           H  
ATOM    270  HZ3 LYS A  16      43.329   9.689 -18.629  1.00 90.93           H  
ATOM    271  N   ASN A  17      38.261  14.112 -19.548  1.00 91.22           N  
ATOM    272  H   ASN A  17      38.298  13.476 -18.764  1.00 91.22           H  
ATOM    273  CA  ASN A  17      36.944  14.361 -20.133  1.00 91.22           C  
ATOM    274  HA  ASN A  17      37.074  14.660 -21.173  1.00 91.22           H  
ATOM    275  C   ASN A  17      36.184  15.525 -19.469  1.00 91.22           C  
ATOM    276  CB  ASN A  17      36.119  13.057 -20.127  1.00 91.22           C  
ATOM    277  HB2 ASN A  17      35.146  13.256 -20.578  1.00 91.22           H  
ATOM    278  HB3 ASN A  17      35.943  12.728 -19.103  1.00 91.22           H  
ATOM    279  O   ASN A  17      35.133  15.896 -19.983  1.00 91.22           O  
ATOM    280  CG  ASN A  17      36.758  11.922 -20.905  1.00 91.22           C  
ATOM    281  ND2 ASN A  17      36.992  12.105 -22.178  1.00 91.22           N  
ATOM    282 HD21 ASN A  17      36.759  12.975 -22.637  1.00 91.22           H  
ATOM    283 HD22 ASN A  17      37.263  11.309 -22.737  1.00 91.22           H  
ATOM    284  OD1 ASN A  17      37.066  10.855 -20.401  1.00 91.22           O  
ATOM    285  N   LEU A  18      36.699  16.135 -18.386  1.00 84.57           N  
ATOM    286  H   LEU A  18      37.598  15.834 -18.037  1.00 84.57           H  
ATOM    287  CA  LEU A  18      36.000  17.206 -17.654  1.00 84.57           C  
ATOM    288  HA  LEU A  18      35.117  16.769 -17.186  1.00 84.57           H  
ATOM    289  C   LEU A  18      35.458  18.341 -18.541  1.00 84.57           C  
ATOM    290  CB  LEU A  18      36.887  17.826 -16.556  1.00 84.57           C  
ATOM    291  HB2 LEU A  18      37.869  18.063 -16.964  1.00 84.57           H  
ATOM    292  HB3 LEU A  18      36.434  18.774 -16.265  1.00 84.57           H  
ATOM    293  O   LEU A  18      34.327  18.746 -18.300  1.00 84.57           O  
ATOM    294  CG  LEU A  18      37.070  17.006 -15.272  1.00 84.57           C  
ATOM    295  HG  LEU A  18      37.543  16.052 -15.503  1.00 84.57           H  
ATOM    296  CD1 LEU A  18      37.975  17.808 -14.335  1.00 84.57           C  
ATOM    297 HD11 LEU A  18      37.553  18.799 -14.170  1.00 84.57           H  
ATOM    298 HD12 LEU A  18      38.966  17.914 -14.774  1.00 84.57           H  
ATOM    299 HD13 LEU A  18      38.048  17.319 -13.363  1.00 84.57           H  
ATOM    300  CD2 LEU A  18      35.746  16.753 -14.549  1.00 84.57           C  
ATOM    301 HD21 LEU A  18      35.932  16.311 -13.570  1.00 84.57           H  
ATOM    302 HD22 LEU A  18      35.129  16.063 -15.124  1.00 84.57           H  
ATOM    303 HD23 LEU A  18      35.209  17.692 -14.412  1.00 84.57           H  
ATOM    304  N   PRO A  19      36.169  18.828 -19.582  1.00 88.26           N  
ATOM    305  CA  PRO A  19      35.653  19.909 -20.427  1.00 88.26           C  
ATOM    306  HA  PRO A  19      35.413  20.758 -19.786  1.00 88.26           H  
ATOM    307  C   PRO A  19      34.396  19.565 -21.240  1.00 88.26           C  
ATOM    308  CB  PRO A  19      36.811  20.294 -21.353  1.00 88.26           C  
ATOM    309  HB2 PRO A  19      36.763  19.717 -22.276  1.00 88.26           H  
ATOM    310  HB3 PRO A  19      36.812  21.362 -21.571  1.00 88.26           H  
ATOM    311  O   PRO A  19      33.830  20.453 -21.868  1.00 88.26           O  
ATOM    312  CG  PRO A  19      38.042  19.878 -20.556  1.00 88.26           C  
ATOM    313  HG2 PRO A  19      38.250  20.618 -19.784  1.00 88.26           H  
ATOM    314  HG3 PRO A  19      38.912  19.735 -21.197  1.00 88.26           H  
ATOM    315  CD  PRO A  19      37.568  18.581 -19.911  1.00 88.26           C  
ATOM    316  HD2 PRO A  19      37.634  17.764 -20.630  1.00 88.26           H  
ATOM    317  HD3 PRO A  19      38.176  18.359 -19.035  1.00 88.26           H  
ATOM    318  N   LEU A  20      33.984  18.292 -21.282  1.00 89.18           N  
ATOM    319  H   LEU A  20      34.482  17.604 -20.735  1.00 89.18           H  
ATOM    320  CA  LEU A  20      32.729  17.868 -21.910  1.00 89.18           C  
ATOM    321  HA  LEU A  20      32.521  18.499 -22.774  1.00 89.18           H  
ATOM    322  C   LEU A  20      31.522  18.005 -20.980  1.00 89.18           C  
ATOM    323  CB  LEU A  20      32.840  16.407 -22.368  1.00 89.18           C  
ATOM    324  HB2 LEU A  20      32.983  15.776 -21.491  1.00 89.18           H  
ATOM    325  HB3 LEU A  20      31.893  16.121 -22.826  1.00 89.18           H  
ATOM    326  O   LEU A  20      30.390  17.988 -21.458  1.00 89.18           O  
ATOM    327  CG  LEU A  20      33.965  16.141 -23.369  1.00 89.18           C  
ATOM    328  HG  LEU A  20      34.922  16.402 -22.917  1.00 89.18           H  
ATOM    329  CD1 LEU A  20      33.990  14.657 -23.694  1.00 89.18           C  
ATOM    330 HD11 LEU A  20      34.159  14.087 -22.780  1.00 89.18           H  
ATOM    331 HD12 LEU A  20      33.031  14.370 -24.124  1.00 89.18           H  
ATOM    332 HD13 LEU A  20      34.791  14.449 -24.403  1.00 89.18           H  
ATOM    333  CD2 LEU A  20      33.782  16.912 -24.680  1.00 89.18           C  
ATOM    334 HD21 LEU A  20      32.786  16.722 -25.080  1.00 89.18           H  
ATOM    335 HD22 LEU A  20      33.894  17.981 -24.496  1.00 89.18           H  
ATOM    336 HD23 LEU A  20      34.525  16.596 -25.412  1.00 89.18           H  
ATOM    337  N   LEU A  21      31.742  18.111 -19.667  1.00 84.65           N  
ATOM    338  H   LEU A  21      32.687  18.238 -19.334  1.00 84.65           H  
ATOM    339  CA  LEU A  21      30.658  18.327 -18.719  1.00 84.65           C  
ATOM    340  HA  LEU A  21      29.795  17.737 -19.028  1.00 84.65           H  
ATOM    341  C   LEU A  21      30.242  19.792 -18.754  1.00 84.65           C  
ATOM    342  CB  LEU A  21      31.064  17.893 -17.301  1.00 84.65           C  
ATOM    343  HB2 LEU A  21      30.307  18.235 -16.596  1.00 84.65           H  
ATOM    344  HB3 LEU A  21      32.003  18.383 -17.042  1.00 84.65           H  
ATOM    345  O   LEU A  21      31.068  20.693 -18.623  1.00 84.65           O  
ATOM    346  CG  LEU A  21      31.217  16.373 -17.155  1.00 84.65           C  
ATOM    347  HG  LEU A  21      31.865  16.018 -17.956  1.00 84.65           H  
ATOM    348  CD1 LEU A  21      31.858  16.038 -15.806  1.00 84.65           C  
ATOM    349 HD11 LEU A  21      32.827  16.532 -15.733  1.00 84.65           H  
ATOM    350 HD12 LEU A  21      31.990  14.960 -15.718  1.00 84.65           H  
ATOM    351 HD13 LEU A  21      31.215  16.390 -14.999  1.00 84.65           H  
ATOM    352  CD2 LEU A  21      29.887  15.625 -17.253  1.00 84.65           C  
ATOM    353 HD21 LEU A  21      29.456  15.737 -18.248  1.00 84.65           H  
ATOM    354 HD22 LEU A  21      29.181  16.005 -16.515  1.00 84.65           H  
ATOM    355 HD23 LEU A  21      30.049  14.562 -17.077  1.00 84.65           H  
ATOM    356  N   ASN A  22      28.938  20.016 -18.885  1.00 83.86           N  
ATOM    357  H   ASN A  22      28.319  19.222 -18.966  1.00 83.86           H  
ATOM    358  CA  ASN A  22      28.350  21.282 -18.489  1.00 83.86           C  
ATOM    359  HA  ASN A  22      28.997  22.104 -18.795  1.00 83.86           H  
ATOM    360  C   ASN A  22      28.257  21.280 -16.957  1.00 83.86           C  
ATOM    361  CB  ASN A  22      26.990  21.437 -19.190  1.00 83.86           C  
ATOM    362  HB2 ASN A  22      27.132  21.365 -20.268  1.00 83.86           H  
ATOM    363  HB3 ASN A  22      26.314  20.645 -18.867  1.00 83.86           H  
ATOM    364  O   ASN A  22      27.621  20.392 -16.397  1.00 83.86           O  
ATOM    365  CG  ASN A  22      26.344  22.773 -18.876  1.00 83.86           C  
ATOM    366  ND2 ASN A  22      25.341  23.176 -19.613  1.00 83.86           N  
ATOM    367 HD21 ASN A  22      24.918  22.560 -20.293  1.00 83.86           H  
ATOM    368 HD22 ASN A  22      24.925  24.041 -19.297  1.00 83.86           H  
ATOM    369  OD1 ASN A  22      26.734  23.484 -17.973  1.00 83.86           O  
ATOM    370  N   THR A  23      28.899  22.240 -16.291  1.00 77.50           N  
ATOM    371  H   THR A  23      29.335  22.997 -16.798  1.00 77.50           H  
ATOM    372  CA  THR A  23      28.910  22.336 -14.823  1.00 77.50           C  
ATOM    373  HA  THR A  23      29.284  21.400 -14.408  1.00 77.50           H  
ATOM    374  C   THR A  23      27.523  22.550 -14.234  1.00 77.50           C  
ATOM    375  CB  THR A  23      29.822  23.476 -14.353  1.00 77.50           C  
ATOM    376  HB  THR A  23      29.681  23.647 -13.286  1.00 77.50           H  
ATOM    377  O   THR A  23      27.277  22.075 -13.129  1.00 77.50           O  
ATOM    378  CG2 THR A  23      31.289  23.124 -14.624  1.00 77.50           C  
ATOM    379 HG21 THR A  23      31.473  23.065 -15.697  1.00 77.50           H  
ATOM    380 HG22 THR A  23      31.533  22.169 -14.159  1.00 77.50           H  
ATOM    381 HG23 THR A  23      31.921  23.899 -14.190  1.00 77.50           H  
ATOM    382  OG1 THR A  23      29.542  24.667 -15.059  1.00 77.50           O  
ATOM    383  HG1 THR A  23      28.765  25.075 -14.670  1.00 77.50           H  
ATOM    384  N   ASP A  24      26.632  23.194 -14.991  1.00 83.80           N  
ATOM    385  H   ASP A  24      26.938  23.583 -15.871  1.00 83.80           H  
ATOM    386  CA  ASP A  24      25.259  23.490 -14.577  1.00 83.80           C  
ATOM    387  HA  ASP A  24      25.224  23.618 -13.496  1.00 83.80           H  
ATOM    388  C   ASP A  24      24.292  22.354 -14.952  1.00 83.80           C  
ATOM    389  CB  ASP A  24      24.808  24.810 -15.232  1.00 83.80           C  
ATOM    390  HB2 ASP A  24      24.718  24.651 -16.307  1.00 83.80           H  
ATOM    391  HB3 ASP A  24      23.819  25.068 -14.852  1.00 83.80           H  
ATOM    392  O   ASP A  24      23.218  22.236 -14.370  1.00 83.80           O  
ATOM    393  CG  ASP A  24      25.751  25.998 -14.984  1.00 83.80           C  
ATOM    394  OD1 ASP A  24      26.437  26.019 -13.937  1.00 83.80           O  
ATOM    395  OD2 ASP A  24      25.834  26.859 -15.889  1.00 83.80           O  
ATOM    396  N   LYS A  25      24.664  21.522 -15.941  1.00 90.39           N  
ATOM    397  H   LYS A  25      25.608  21.636 -16.282  1.00 90.39           H  
ATOM    398  CA  LYS A  25      23.839  20.418 -16.474  1.00 90.39           C  
ATOM    399  HA  LYS A  25      23.106  20.157 -15.710  1.00 90.39           H  
ATOM    400  C   LYS A  25      24.635  19.126 -16.735  1.00 90.39           C  
ATOM    401  CB  LYS A  25      23.050  20.872 -17.709  1.00 90.39           C  
ATOM    402  HB2 LYS A  25      23.736  21.157 -18.506  1.00 90.39           H  
ATOM    403  HB3 LYS A  25      22.444  20.031 -18.046  1.00 90.39           H  
ATOM    404  O   LYS A  25      24.719  18.672 -17.889  1.00 90.39           O  
ATOM    405  CG  LYS A  25      22.107  22.035 -17.392  1.00 90.39           C  
ATOM    406  HG2 LYS A  25      22.677  22.925 -17.126  1.00 90.39           H  
ATOM    407  HG3 LYS A  25      21.472  21.750 -16.553  1.00 90.39           H  
ATOM    408  CD  LYS A  25      21.231  22.357 -18.596  1.00 90.39           C  
ATOM    409  HD2 LYS A  25      21.836  22.786 -19.395  1.00 90.39           H  
ATOM    410  HD3 LYS A  25      20.749  21.444 -18.945  1.00 90.39           H  
ATOM    411  CE  LYS A  25      20.174  23.351 -18.135  1.00 90.39           C  
ATOM    412  HE2 LYS A  25      20.637  24.299 -17.862  1.00 90.39           H  
ATOM    413  HE3 LYS A  25      19.702  22.965 -17.232  1.00 90.39           H  
ATOM    414  NZ  LYS A  25      19.136  23.550 -19.161  1.00 90.39           N  
ATOM    415  HZ1 LYS A  25      18.656  22.680 -19.342  1.00 90.39           H  
ATOM    416  HZ2 LYS A  25      19.472  24.019 -19.990  1.00 90.39           H  
ATOM    417  HZ3 LYS A  25      18.442  24.141 -18.725  1.00 90.39           H  
ATOM    418  N   PRO A  26      25.310  18.563 -15.716  1.00 90.11           N  
ATOM    419  CA  PRO A  26      26.164  17.389 -15.876  1.00 90.11           C  
ATOM    420  HA  PRO A  26      26.952  17.616 -16.593  1.00 90.11           H  
ATOM    421  C   PRO A  26      25.425  16.130 -16.364  1.00 90.11           C  
ATOM    422  CB  PRO A  26      26.796  17.177 -14.494  1.00 90.11           C  
ATOM    423  HB2 PRO A  26      27.744  17.712 -14.450  1.00 90.11           H  
ATOM    424  HB3 PRO A  26      26.949  16.122 -14.267  1.00 90.11           H  
ATOM    425  O   PRO A  26      25.951  15.419 -17.218  1.00 90.11           O  
ATOM    426  CG  PRO A  26      25.806  17.825 -13.523  1.00 90.11           C  
ATOM    427  HG2 PRO A  26      24.977  17.146 -13.321  1.00 90.11           H  
ATOM    428  HG3 PRO A  26      26.286  18.138 -12.596  1.00 90.11           H  
ATOM    429  CD  PRO A  26      25.310  19.016 -14.329  1.00 90.11           C  
ATOM    430  HD2 PRO A  26      26.006  19.847 -14.216  1.00 90.11           H  
ATOM    431  HD3 PRO A  26      24.319  19.315 -13.988  1.00 90.11           H  
ATOM    432  N   VAL A  27      24.224  15.840 -15.867  1.00 93.80           N  
ATOM    433  H   VAL A  27      23.789  16.541 -15.285  1.00 93.80           H  
ATOM    434  CA  VAL A  27      23.386  14.689 -16.237  1.00 93.80           C  
ATOM    435  HA  VAL A  27      23.967  13.776 -16.111  1.00 93.80           H  
ATOM    436  C   VAL A  27      22.982  14.777 -17.700  1.00 93.80           C  
ATOM    437  CB  VAL A  27      22.128  14.587 -15.346  1.00 93.80           C  
ATOM    438  HB  VAL A  27      21.508  15.474 -15.473  1.00 93.80           H  
ATOM    439  O   VAL A  27      23.242  13.836 -18.447  1.00 93.80           O  
ATOM    440  CG1 VAL A  27      21.258  13.375 -15.703  1.00 93.80           C  
ATOM    441 HG11 VAL A  27      20.370  13.376 -15.071  1.00 93.80           H  
ATOM    442 HG12 VAL A  27      20.926  13.431 -16.740  1.00 93.80           H  
ATOM    443 HG13 VAL A  27      21.815  12.452 -15.543  1.00 93.80           H  
ATOM    444  CG2 VAL A  27      22.517  14.461 -13.867  1.00 93.80           C  
ATOM    445 HG21 VAL A  27      21.617  14.361 -13.260  1.00 93.80           H  
ATOM    446 HG22 VAL A  27      23.162  13.596 -13.714  1.00 93.80           H  
ATOM    447 HG23 VAL A  27      23.030  15.366 -13.541  1.00 93.80           H  
ATOM    448  N   GLN A  28      22.430  15.906 -18.153  1.00 95.46           N  
ATOM    449  H   GLN A  28      22.170  16.628 -17.497  1.00 95.46           H  
ATOM    450  CA  GLN A  28      22.098  16.075 -19.570  1.00 95.46           C  
ATOM    451  HA  GLN A  28      21.442  15.259 -19.872  1.00 95.46           H  
ATOM    452  C   GLN A  28      23.339  16.013 -20.481  1.00 95.46           C  
ATOM    453  CB  GLN A  28      21.350  17.398 -19.774  1.00 95.46           C  
ATOM    454  HB2 GLN A  28      21.870  18.195 -19.242  1.00 95.46           H  
ATOM    455  HB3 GLN A  28      21.353  17.640 -20.837  1.00 95.46           H  
ATOM    456  O   GLN A  28      23.254  15.499 -21.598  1.00 95.46           O  
ATOM    457  CG  GLN A  28      19.888  17.331 -19.309  1.00 95.46           C  
ATOM    458  HG2 GLN A  28      19.383  16.540 -19.865  1.00 95.46           H  
ATOM    459  HG3 GLN A  28      19.811  17.072 -18.253  1.00 95.46           H  
ATOM    460  CD  GLN A  28      19.167  18.650 -19.568  1.00 95.46           C  
ATOM    461  NE2 GLN A  28      18.569  18.805 -20.728  1.00 95.46           N  
ATOM    462 HE21 GLN A  28      18.431  17.996 -21.316  1.00 95.46           H  
ATOM    463 HE22 GLN A  28      17.955  19.607 -20.768  1.00 95.46           H  
ATOM    464  OE1 GLN A  28      19.146  19.595 -18.803  1.00 95.46           O  
ATOM    465  N   ALA A  29      24.504  16.497 -20.032  1.00 94.68           N  
ATOM    466  H   ALA A  29      24.528  16.942 -19.126  1.00 94.68           H  
ATOM    467  CA  ALA A  29      25.756  16.330 -20.777  1.00 94.68           C  
ATOM    468  HA  ALA A  29      25.606  16.696 -21.792  1.00 94.68           H  
ATOM    469  C   ALA A  29      26.162  14.848 -20.890  1.00 94.68           C  
ATOM    470  CB  ALA A  29      26.852  17.181 -20.122  1.00 94.68           C  
ATOM    471  HB1 ALA A  29      27.770  17.105 -20.705  1.00 94.68           H  
ATOM    472  HB2 ALA A  29      27.045  16.833 -19.108  1.00 94.68           H  
ATOM    473  HB3 ALA A  29      26.535  18.224 -20.086  1.00 94.68           H  
ATOM    474  O   ALA A  29      26.548  14.394 -21.967  1.00 94.68           O  
ATOM    475  N   LEU A  30      26.020  14.075 -19.810  1.00 95.14           N  
ATOM    476  H   LEU A  30      25.704  14.508 -18.954  1.00 95.14           H  
ATOM    477  CA  LEU A  30      26.284  12.634 -19.795  1.00 95.14           C  
ATOM    478  HA  LEU A  30      27.271  12.453 -20.220  1.00 95.14           H  
ATOM    479  C   LEU A  30      25.290  11.845 -20.656  1.00 95.14           C  
ATOM    480  CB  LEU A  30      26.258  12.132 -18.344  1.00 95.14           C  
ATOM    481  HB2 LEU A  30      25.336  12.473 -17.874  1.00 95.14           H  
ATOM    482  HB3 LEU A  30      26.238  11.042 -18.344  1.00 95.14           H  
ATOM    483  O   LEU A  30      25.708  10.904 -21.325  1.00 95.14           O  
ATOM    484  CG  LEU A  30      27.458  12.601 -17.504  1.00 95.14           C  
ATOM    485  HG  LEU A  30      27.662  13.657 -17.681  1.00 95.14           H  
ATOM    486  CD1 LEU A  30      27.133  12.409 -16.024  1.00 95.14           C  
ATOM    487 HD11 LEU A  30      26.798  11.387 -15.848  1.00 95.14           H  
ATOM    488 HD12 LEU A  30      28.009  12.639 -15.418  1.00 95.14           H  
ATOM    489 HD13 LEU A  30      26.331  13.094 -15.746  1.00 95.14           H  
ATOM    490  CD2 LEU A  30      28.728  11.820 -17.851  1.00 95.14           C  
ATOM    491 HD21 LEU A  30      29.543  12.130 -17.197  1.00 95.14           H  
ATOM    492 HD22 LEU A  30      28.553  10.752 -17.722  1.00 95.14           H  
ATOM    493 HD23 LEU A  30      29.016  12.018 -18.884  1.00 95.14           H  
ATOM    494  N   MET A  31      24.013  12.239 -20.690  1.00 96.45           N  
ATOM    495  H   MET A  31      23.726  12.975 -20.060  1.00 96.45           H  
ATOM    496  CA  MET A  31      23.006  11.648 -21.583  1.00 96.45           C  
ATOM    497  HA  MET A  31      22.944  10.574 -21.405  1.00 96.45           H  
ATOM    498  C   MET A  31      23.394  11.833 -23.052  1.00 96.45           C  
ATOM    499  CB  MET A  31      21.624  12.260 -21.327  1.00 96.45           C  
ATOM    500  HB2 MET A  31      21.694  13.347 -21.364  1.00 96.45           H  
ATOM    501  HB3 MET A  31      20.950  11.937 -22.120  1.00 96.45           H  
ATOM    502  O   MET A  31      23.413  10.862 -23.797  1.00 96.45           O  
ATOM    503  CG  MET A  31      21.023  11.840 -19.982  1.00 96.45           C  
ATOM    504  HG2 MET A  31      20.817  10.770 -20.006  1.00 96.45           H  
ATOM    505  HG3 MET A  31      21.748  12.026 -19.189  1.00 96.45           H  
ATOM    506  SD  MET A  31      19.498  12.723 -19.558  1.00 96.45           S  
ATOM    507  CE  MET A  31      18.371  11.994 -20.782  1.00 96.45           C  
ATOM    508  HE1 MET A  31      18.367  10.909 -20.681  1.00 96.45           H  
ATOM    509  HE2 MET A  31      17.364  12.377 -20.620  1.00 96.45           H  
ATOM    510  HE3 MET A  31      18.691  12.254 -21.791  1.00 96.45           H  
ATOM    511  N   LYS A  32      23.831  13.036 -23.452  1.00 95.61           N  
ATOM    512  H   LYS A  32      23.788  13.800 -22.793  1.00 95.61           H  
ATOM    513  CA  LYS A  32      24.316  13.285 -24.824  1.00 95.61           C  
ATOM    514  HA  LYS A  32      23.534  13.006 -25.530  1.00 95.61           H  
ATOM    515  C   LYS A  32      25.529  12.426 -25.182  1.00 95.61           C  
ATOM    516  CB  LYS A  32      24.670  14.764 -25.002  1.00 95.61           C  
ATOM    517  HB2 LYS A  32      25.334  15.078 -24.197  1.00 95.61           H  
ATOM    518  HB3 LYS A  32      25.195  14.888 -25.949  1.00 95.61           H  
ATOM    519  O   LYS A  32      25.613  11.906 -26.288  1.00 95.61           O  
ATOM    520  CG  LYS A  32      23.420  15.646 -25.024  1.00 95.61           C  
ATOM    521  HG2 LYS A  32      22.823  15.473 -24.128  1.00 95.61           H  
ATOM    522  HG3 LYS A  32      22.818  15.393 -25.896  1.00 95.61           H  
ATOM    523  CD  LYS A  32      23.826  17.119 -25.087  1.00 95.61           C  
ATOM    524  HD2 LYS A  32      24.455  17.352 -24.228  1.00 95.61           H  
ATOM    525  HD3 LYS A  32      24.379  17.301 -26.008  1.00 95.61           H  
ATOM    526  CE  LYS A  32      22.558  17.971 -25.048  1.00 95.61           C  
ATOM    527  HE2 LYS A  32      22.012  17.727 -24.137  1.00 95.61           H  
ATOM    528  HE3 LYS A  32      21.929  17.693 -25.893  1.00 95.61           H  
ATOM    529  NZ  LYS A  32      22.880  19.416 -25.087  1.00 95.61           N  
ATOM    530  HZ1 LYS A  32      23.449  19.658 -24.289  1.00 95.61           H  
ATOM    531  HZ2 LYS A  32      22.027  19.956 -25.054  1.00 95.61           H  
ATOM    532  HZ3 LYS A  32      23.381  19.634 -25.936  1.00 95.61           H  
ATOM    533  N   ILE A  33      26.462  12.249 -24.245  1.00 96.27           N  
ATOM    534  H   ILE A  33      26.347  12.724 -23.361  1.00 96.27           H  
ATOM    535  CA  ILE A  33      27.606  11.347 -24.444  1.00 96.27           C  
ATOM    536  HA  ILE A  33      28.094  11.608 -25.383  1.00 96.27           H  
ATOM    537  C   ILE A  33      27.126   9.893 -24.587  1.00 96.27           C  
ATOM    538  CB  ILE A  33      28.633  11.514 -23.301  1.00 96.27           C  
ATOM    539  HB  ILE A  33      28.120  11.371 -22.350  1.00 96.27           H  
ATOM    540  O   ILE A  33      27.652   9.160 -25.423  1.00 96.27           O  
ATOM    541  CG1 ILE A  33      29.261  12.927 -23.325  1.00 96.27           C  
ATOM    542 HG12 ILE A  33      29.919  13.018 -24.189  1.00 96.27           H  
ATOM    543 HG13 ILE A  33      28.479  13.678 -23.438  1.00 96.27           H  
ATOM    544  CG2 ILE A  33      29.750  10.460 -23.411  1.00 96.27           C  
ATOM    545 HG21 ILE A  33      30.241  10.539 -24.381  1.00 96.27           H  
ATOM    546 HG22 ILE A  33      30.479  10.587 -22.609  1.00 96.27           H  
ATOM    547 HG23 ILE A  33      29.334   9.459 -23.303  1.00 96.27           H  
ATOM    548  CD1 ILE A  33      30.051  13.277 -22.055  1.00 96.27           C  
ATOM    549 HD11 ILE A  33      30.955  12.672 -21.982  1.00 96.27           H  
ATOM    550 HD12 ILE A  33      30.339  14.327 -22.091  1.00 96.27           H  
ATOM    551 HD13 ILE A  33      29.428  13.116 -21.175  1.00 96.27           H  
ATOM    552  N   ALA A  34      26.125   9.476 -23.806  1.00 96.11           N  
ATOM    553  H   ALA A  34      25.728  10.118 -23.135  1.00 96.11           H  
ATOM    554  CA  ALA A  34      25.523   8.149 -23.912  1.00 96.11           C  
ATOM    555  HA  ALA A  34      26.314   7.404 -23.829  1.00 96.11           H  
ATOM    556  C   ALA A  34      24.832   7.937 -25.270  1.00 96.11           C  
ATOM    557  CB  ALA A  34      24.537   7.942 -22.756  1.00 96.11           C  
ATOM    558  HB1 ALA A  34      23.616   8.493 -22.948  1.00 96.11           H  
ATOM    559  HB2 ALA A  34      24.958   8.293 -21.814  1.00 96.11           H  
ATOM    560  HB3 ALA A  34      24.301   6.880 -22.679  1.00 96.11           H  
ATOM    561  O   ALA A  34      24.987   6.874 -25.863  1.00 96.11           O  
ATOM    562  N   ASP A  35      24.132   8.945 -25.796  1.00 94.37           N  
ATOM    563  H   ASP A  35      23.954   9.760 -25.227  1.00 94.37           H  
ATOM    564  CA  ASP A  35      23.527   8.893 -27.133  1.00 94.37           C  
ATOM    565  HA  ASP A  35      22.844   8.045 -27.185  1.00 94.37           H  
ATOM    566  C   ASP A  35      24.583   8.700 -28.235  1.00 94.37           C  
ATOM    567  CB  ASP A  35      22.734  10.181 -27.413  1.00 94.37           C  
ATOM    568  HB2 ASP A  35      23.370  11.047 -27.229  1.00 94.37           H  
ATOM    569  HB3 ASP A  35      22.465  10.194 -28.470  1.00 94.37           H  
ATOM    570  O   ASP A  35      24.361   7.959 -29.192  1.00 94.37           O  
ATOM    571  CG  ASP A  35      21.438  10.321 -26.614  1.00 94.37           C  
ATOM    572  OD1 ASP A  35      20.804   9.277 -26.335  1.00 94.37           O  
ATOM    573  OD2 ASP A  35      21.057  11.483 -26.349  1.00 94.37           O  
ATOM    574  N   GLU A  36      25.749   9.342 -28.100  1.00 94.35           N  
ATOM    575  H   GLU A  36      25.840   9.987 -27.328  1.00 94.35           H  
ATOM    576  CA  GLU A  36      26.844   9.251 -29.075  1.00 94.35           C  
ATOM    577  HA  GLU A  36      26.426   9.297 -30.081  1.00 94.35           H  
ATOM    578  C   GLU A  36      27.637   7.937 -28.985  1.00 94.35           C  
ATOM    579  CB  GLU A  36      27.807  10.438 -28.890  1.00 94.35           C  
ATOM    580  HB2 GLU A  36      28.093  10.506 -27.841  1.00 94.35           H  
ATOM    581  HB3 GLU A  36      28.705  10.242 -29.476  1.00 94.35           H  
ATOM    582  O   GLU A  36      28.075   7.407 -30.010  1.00 94.35           O  
ATOM    583  CG  GLU A  36      27.223  11.784 -29.353  1.00 94.35           C  
ATOM    584  HG2 GLU A  36      26.293  11.981 -28.819  1.00 94.35           H  
ATOM    585  HG3 GLU A  36      26.982  11.705 -30.413  1.00 94.35           H  
ATOM    586  CD  GLU A  36      28.187  12.971 -29.150  1.00 94.35           C  
ATOM    587  OE1 GLU A  36      27.757  14.121 -29.409  1.00 94.35           O  
ATOM    588  OE2 GLU A  36      29.372  12.752 -28.797  1.00 94.35           O  
ATOM    589  N   LEU A  37      27.869   7.424 -27.772  1.00 94.66           N  
ATOM    590  H   LEU A  37      27.496   7.928 -26.980  1.00 94.66           H  
ATOM    591  CA  LEU A  37      28.775   6.294 -27.522  1.00 94.66           C  
ATOM    592  HA  LEU A  37      29.373   6.118 -28.416  1.00 94.66           H  
ATOM    593  C   LEU A  37      28.062   4.959 -27.265  1.00 94.66           C  
ATOM    594  CB  LEU A  37      29.731   6.653 -26.373  1.00 94.66           C  
ATOM    595  HB2 LEU A  37      30.353   5.781 -26.170  1.00 94.66           H  
ATOM    596  HB3 LEU A  37      29.141   6.853 -25.479  1.00 94.66           H  
ATOM    597  O   LEU A  37      28.696   3.905 -27.361  1.00 94.66           O  
ATOM    598  CG  LEU A  37      30.650   7.858 -26.644  1.00 94.66           C  
ATOM    599  HG  LEU A  37      30.059   8.770 -26.726  1.00 94.66           H  
ATOM    600  CD1 LEU A  37      31.621   8.012 -25.473  1.00 94.66           C  
ATOM    601 HD11 LEU A  37      32.245   7.123 -25.381  1.00 94.66           H  
ATOM    602 HD12 LEU A  37      31.051   8.154 -24.555  1.00 94.66           H  
ATOM    603 HD13 LEU A  37      32.245   8.889 -25.646  1.00 94.66           H  
ATOM    604  CD2 LEU A  37      31.497   7.705 -27.912  1.00 94.66           C  
ATOM    605 HD21 LEU A  37      30.845   7.723 -28.785  1.00 94.66           H  
ATOM    606 HD22 LEU A  37      32.049   6.765 -27.886  1.00 94.66           H  
ATOM    607 HD23 LEU A  37      32.190   8.542 -27.996  1.00 94.66           H  
ATOM    608  N   GLY A  38      26.759   4.989 -26.985  1.00 92.14           N  
ATOM    609  H   GLY A  38      26.316   5.889 -26.868  1.00 92.14           H  
ATOM    610  CA  GLY A  38      25.909   3.820 -26.789  1.00 92.14           C  
ATOM    611  HA2 GLY A  38      24.926   4.036 -27.206  1.00 92.14           H  
ATOM    612  HA3 GLY A  38      26.327   2.975 -27.337  1.00 92.14           H  
ATOM    613  C   GLY A  38      25.713   3.417 -25.325  1.00 92.14           C  
ATOM    614  O   GLY A  38      25.762   4.227 -24.402  1.00 92.14           O  
ATOM    615  N   GLU A  39      25.458   2.123 -25.117  1.00 93.40           N  
ATOM    616  H   GLU A  39      25.446   1.510 -25.919  1.00 93.40           H  
ATOM    617  CA  GLU A  39      24.998   1.565 -23.835  1.00 93.40           C  
ATOM    618  HA  GLU A  39      24.111   2.116 -23.524  1.00 93.40           H  
ATOM    619  C   GLU A  39      25.997   1.650 -22.666  1.00 93.40           C  
ATOM    620  CB  GLU A  39      24.571   0.108 -24.042  1.00 93.40           C  
ATOM    621  HB2 GLU A  39      23.724   0.081 -24.728  1.00 93.40           H  
ATOM    622  HB3 GLU A  39      24.262  -0.261 -23.064  1.00 93.40           H  
ATOM    623  O   GLU A  39      25.614   1.455 -21.506  1.00 93.40           O  
ATOM    624  CG  GLU A  39      25.661  -0.833 -24.565  1.00 93.40           C  
ATOM    625  HG2 GLU A  39      26.517  -0.798 -23.892  1.00 93.40           H  
ATOM    626  HG3 GLU A  39      25.990  -0.482 -25.543  1.00 93.40           H  
ATOM    627  CD  GLU A  39      25.188  -2.291 -24.693  1.00 93.40           C  
ATOM    628  OE1 GLU A  39      25.876  -3.052 -25.405  1.00 93.40           O  
ATOM    629  OE2 GLU A  39      24.177  -2.709 -24.074  1.00 93.40           O  
ATOM    630  N   ILE A  40      27.276   1.896 -22.968  1.00 96.35           N  
ATOM    631  H   ILE A  40      27.499   2.101 -23.932  1.00 96.35           H  
ATOM    632  CA  ILE A  40      28.348   2.039 -21.986  1.00 96.35           C  
ATOM    633  HA  ILE A  40      27.898   2.516 -21.115  1.00 96.35           H  
ATOM    634  C   ILE A  40      29.466   2.946 -22.496  1.00 96.35           C  
ATOM    635  CB  ILE A  40      28.894   0.663 -21.547  1.00 96.35           C  
ATOM    636  HB  ILE A  40      28.047   0.110 -21.141  1.00 96.35           H  
ATOM    637  O   ILE A  40      29.893   2.834 -23.646  1.00 96.35           O  
ATOM    638  CG1 ILE A  40      29.943   0.790 -20.423  1.00 96.35           C  
ATOM    639 HG12 ILE A  40      29.577   1.482 -19.664  1.00 96.35           H  
ATOM    640 HG13 ILE A  40      30.866   1.206 -20.826  1.00 96.35           H  
ATOM    641  CG2 ILE A  40      29.483  -0.148 -22.716  1.00 96.35           C  
ATOM    642 HG21 ILE A  40      30.403   0.309 -23.080  1.00 96.35           H  
ATOM    643 HG22 ILE A  40      28.768  -0.208 -23.536  1.00 96.35           H  
ATOM    644 HG23 ILE A  40      29.693  -1.165 -22.382  1.00 96.35           H  
ATOM    645  CD1 ILE A  40      30.259  -0.547 -19.742  1.00 96.35           C  
ATOM    646 HD11 ILE A  40      30.842  -1.184 -20.407  1.00 96.35           H  
ATOM    647 HD12 ILE A  40      29.332  -1.062 -19.488  1.00 96.35           H  
ATOM    648 HD13 ILE A  40      30.825  -0.364 -18.828  1.00 96.35           H  
ATOM    649  N   PHE A  41      30.005   3.790 -21.617  1.00 96.97           N  
ATOM    650  H   PHE A  41      29.587   3.866 -20.701  1.00 96.97           H  
ATOM    651  CA  PHE A  41      31.218   4.554 -21.904  1.00 96.97           C  
ATOM    652  HA  PHE A  41      31.830   3.963 -22.585  1.00 96.97           H  
ATOM    653  C   PHE A  41      32.064   4.820 -20.657  1.00 96.97           C  
ATOM    654  CB  PHE A  41      30.873   5.864 -22.626  1.00 96.97           C  
ATOM    655  HB2 PHE A  41      30.318   5.629 -23.534  1.00 96.97           H  
ATOM    656  HB3 PHE A  41      31.802   6.342 -22.935  1.00 96.97           H  
ATOM    657  O   PHE A  41      31.566   4.949 -19.537  1.00 96.97           O  
ATOM    658  CG  PHE A  41      30.070   6.851 -21.802  1.00 96.97           C  
ATOM    659  CD1 PHE A  41      28.666   6.773 -21.791  1.00 96.97           C  
ATOM    660  HD1 PHE A  41      28.156   6.014 -22.365  1.00 96.97           H  
ATOM    661  CD2 PHE A  41      30.723   7.847 -21.049  1.00 96.97           C  
ATOM    662  HD2 PHE A  41      31.801   7.909 -21.054  1.00 96.97           H  
ATOM    663  CE1 PHE A  41      27.920   7.693 -21.037  1.00 96.97           C  
ATOM    664  HE1 PHE A  41      26.842   7.628 -21.022  1.00 96.97           H  
ATOM    665  CE2 PHE A  41      29.971   8.769 -20.298  1.00 96.97           C  
ATOM    666  HE2 PHE A  41      30.459   9.541 -19.722  1.00 96.97           H  
ATOM    667  CZ  PHE A  41      28.568   8.699 -20.302  1.00 96.97           C  
ATOM    668  HZ  PHE A  41      27.982   9.409 -19.737  1.00 96.97           H  
ATOM    669  N   LYS A  42      33.374   4.942 -20.866  1.00 95.94           N  
ATOM    670  H   LYS A  42      33.687   4.851 -21.822  1.00 95.94           H  
ATOM    671  CA  LYS A  42      34.363   5.346 -19.870  1.00 95.94           C  
ATOM    672  HA  LYS A  42      34.054   4.982 -18.890  1.00 95.94           H  
ATOM    673  C   LYS A  42      34.442   6.870 -19.829  1.00 95.94           C  
ATOM    674  CB  LYS A  42      35.709   4.714 -20.253  1.00 95.94           C  
ATOM    675  HB2 LYS A  42      36.056   5.164 -21.184  1.00 95.94           H  
ATOM    676  HB3 LYS A  42      35.562   3.649 -20.432  1.00 95.94           H  
ATOM    677  O   LYS A  42      34.626   7.504 -20.861  1.00 95.94           O  
ATOM    678  CG  LYS A  42      36.782   4.878 -19.171  1.00 95.94           C  
ATOM    679  HG2 LYS A  42      36.863   5.923 -18.873  1.00 95.94           H  
ATOM    680  HG3 LYS A  42      36.502   4.280 -18.303  1.00 95.94           H  
ATOM    681  CD  LYS A  42      38.139   4.412 -19.711  1.00 95.94           C  
ATOM    682  HD2 LYS A  42      38.037   3.432 -20.177  1.00 95.94           H  
ATOM    683  HD3 LYS A  42      38.473   5.125 -20.465  1.00 95.94           H  
ATOM    684  CE  LYS A  42      39.170   4.333 -18.586  1.00 95.94           C  
ATOM    685  HE2 LYS A  42      38.927   3.480 -17.951  1.00 95.94           H  
ATOM    686  HE3 LYS A  42      39.104   5.244 -17.991  1.00 95.94           H  
ATOM    687  NZ  LYS A  42      40.545   4.214 -19.111  1.00 95.94           N  
ATOM    688  HZ1 LYS A  42      40.795   5.109 -19.507  1.00 95.94           H  
ATOM    689  HZ2 LYS A  42      40.626   3.497 -19.817  1.00 95.94           H  
ATOM    690  HZ3 LYS A  42      41.208   4.062 -18.364  1.00 95.94           H  
ATOM    691  N   PHE A  43      34.369   7.459 -18.645  1.00 94.45           N  
ATOM    692  H   PHE A  43      34.153   6.885 -17.842  1.00 94.45           H  
ATOM    693  CA  PHE A  43      34.553   8.886 -18.407  1.00 94.45           C  
ATOM    694  HA  PHE A  43      34.805   9.386 -19.343  1.00 94.45           H  
ATOM    695  C   PHE A  43      35.706   9.099 -17.421  1.00 94.45           C  
ATOM    696  CB  PHE A  43      33.239   9.486 -17.898  1.00 94.45           C  
ATOM    697  HB2 PHE A  43      32.421   9.137 -18.528  1.00 94.45           H  
ATOM    698  HB3 PHE A  43      33.061   9.121 -16.887  1.00 94.45           H  
ATOM    699  O   PHE A  43      35.665   8.641 -16.279  1.00 94.45           O  
ATOM    700  CG  PHE A  43      33.242  11.001 -17.897  1.00 94.45           C  
ATOM    701  CD1 PHE A  43      33.883  11.700 -16.857  1.00 94.45           C  
ATOM    702  HD1 PHE A  43      34.321  11.159 -16.031  1.00 94.45           H  
ATOM    703  CD2 PHE A  43      32.661  11.710 -18.966  1.00 94.45           C  
ATOM    704  HD2 PHE A  43      32.156  11.183 -19.762  1.00 94.45           H  
ATOM    705  CE1 PHE A  43      33.993  13.099 -16.913  1.00 94.45           C  
ATOM    706  HE1 PHE A  43      34.518  13.636 -16.136  1.00 94.45           H  
ATOM    707  CE2 PHE A  43      32.754  13.112 -19.012  1.00 94.45           C  
ATOM    708  HE2 PHE A  43      32.316  13.660 -19.832  1.00 94.45           H  
ATOM    709  CZ  PHE A  43      33.448  13.797 -18.001  1.00 94.45           C  
ATOM    710  HZ  PHE A  43      33.586  14.866 -18.069  1.00 94.45           H  
ATOM    711  N   GLU A  44      36.751   9.793 -17.858  1.00 91.80           N  
ATOM    712  H   GLU A  44      36.722  10.164 -18.797  1.00 91.80           H  
ATOM    713  CA  GLU A  44      37.932  10.105 -17.056  1.00 91.80           C  
ATOM    714  HA  GLU A  44      37.943   9.471 -16.170  1.00 91.80           H  
ATOM    715  C   GLU A  44      37.904  11.558 -16.579  1.00 91.80           C  
ATOM    716  CB  GLU A  44      39.226   9.820 -17.836  1.00 91.80           C  
ATOM    717  HB2 GLU A  44      39.221  10.373 -18.775  1.00 91.80           H  
ATOM    718  HB3 GLU A  44      40.061  10.173 -17.230  1.00 91.80           H  
ATOM    719  O   GLU A  44      37.754  12.489 -17.366  1.00 91.80           O  
ATOM    720  CG  GLU A  44      39.439   8.330 -18.133  1.00 91.80           C  
ATOM    721  HG2 GLU A  44      39.325   7.768 -17.206  1.00 91.80           H  
ATOM    722  HG3 GLU A  44      38.657   7.985 -18.809  1.00 91.80           H  
ATOM    723  CD  GLU A  44      40.823   8.015 -18.736  1.00 91.80           C  
ATOM    724  OE1 GLU A  44      41.001   6.848 -19.151  1.00 91.80           O  
ATOM    725  OE2 GLU A  44      41.716   8.902 -18.805  1.00 91.80           O  
ATOM    726  N   ALA A  45      38.139  11.760 -15.291  1.00 86.02           N  
ATOM    727  H   ALA A  45      38.310  10.947 -14.717  1.00 86.02           H  
ATOM    728  CA  ALA A  45      38.479  13.043 -14.688  1.00 86.02           C  
ATOM    729  HA  ALA A  45      38.542  13.809 -15.461  1.00 86.02           H  
ATOM    730  C   ALA A  45      39.867  12.920 -14.021  1.00 86.02           C  
ATOM    731  CB  ALA A  45      37.348  13.431 -13.724  1.00 86.02           C  
ATOM    732  HB1 ALA A  45      37.560  14.390 -13.253  1.00 86.02           H  
ATOM    733  HB2 ALA A  45      36.412  13.511 -14.276  1.00 86.02           H  
ATOM    734  HB3 ALA A  45      37.244  12.673 -12.948  1.00 86.02           H  
ATOM    735  O   ALA A  45      40.357  11.800 -13.834  1.00 86.02           O  
ATOM    736  N   PRO A  46      40.546  14.024 -13.662  1.00 82.56           N  
ATOM    737  CA  PRO A  46      41.793  13.965 -12.903  1.00 82.56           C  
ATOM    738  HA  PRO A  46      42.579  13.586 -13.556  1.00 82.56           H  
ATOM    739  C   PRO A  46      41.652  13.058 -11.668  1.00 82.56           C  
ATOM    740  CB  PRO A  46      42.118  15.416 -12.526  1.00 82.56           C  
ATOM    741  HB2 PRO A  46      43.192  15.601 -12.523  1.00 82.56           H  
ATOM    742  HB3 PRO A  46      41.690  15.664 -11.555  1.00 82.56           H  
ATOM    743  O   PRO A  46      40.818  13.296 -10.798  1.00 82.56           O  
ATOM    744  CG  PRO A  46      41.409  16.235 -13.602  1.00 82.56           C  
ATOM    745  HG2 PRO A  46      42.038  16.306 -14.490  1.00 82.56           H  
ATOM    746  HG3 PRO A  46      41.145  17.230 -13.244  1.00 82.56           H  
ATOM    747  CD  PRO A  46      40.172  15.401 -13.915  1.00 82.56           C  
ATOM    748  HD2 PRO A  46      39.378  15.672 -13.219  1.00 82.56           H  
ATOM    749  HD3 PRO A  46      39.863  15.557 -14.949  1.00 82.56           H  
ATOM    750  N   GLY A  47      42.431  11.973 -11.626  1.00 81.65           N  
ATOM    751  H   GLY A  47      43.061  11.813 -12.399  1.00 81.65           H  
ATOM    752  CA  GLY A  47      42.416  10.998 -10.529  1.00 81.65           C  
ATOM    753  HA2 GLY A  47      43.292  10.355 -10.620  1.00 81.65           H  
ATOM    754  HA3 GLY A  47      42.491  11.536  -9.584  1.00 81.65           H  
ATOM    755  C   GLY A  47      41.181  10.088 -10.442  1.00 81.65           C  
ATOM    756  O   GLY A  47      41.060   9.356  -9.462  1.00 81.65           O  
ATOM    757  N   ARG A  48      40.266  10.102 -11.423  1.00 84.63           N  
ATOM    758  H   ARG A  48      40.405  10.720 -12.210  1.00 84.63           H  
ATOM    759  CA  ARG A  48      39.020   9.318 -11.371  1.00 84.63           C  
ATOM    760  HA  ARG A  48      39.175   8.474 -10.698  1.00 84.63           H  
ATOM    761  C   ARG A  48      38.628   8.746 -12.728  1.00 84.63           C  
ATOM    762  CB  ARG A  48      37.897  10.194 -10.788  1.00 84.63           C  
ATOM    763  HB2 ARG A  48      37.661  10.991 -11.493  1.00 84.63           H  
ATOM    764  HB3 ARG A  48      38.253  10.650  -9.865  1.00 84.63           H  
ATOM    765  O   ARG A  48      38.683   9.430 -13.745  1.00 84.63           O  
ATOM    766  CG  ARG A  48      36.623   9.389 -10.475  1.00 84.63           C  
ATOM    767  HG2 ARG A  48      36.880   8.586  -9.784  1.00 84.63           H  
ATOM    768  HG3 ARG A  48      36.217   8.942 -11.382  1.00 84.63           H  
ATOM    769  CD  ARG A  48      35.536  10.253  -9.824  1.00 84.63           C  
ATOM    770  HD2 ARG A  48      34.796   9.582  -9.388  1.00 84.63           H  
ATOM    771  HD3 ARG A  48      35.986  10.843  -9.025  1.00 84.63           H  
ATOM    772  NE  ARG A  48      34.851  11.121 -10.803  1.00 84.63           N  
ATOM    773  HE  ARG A  48      34.721  10.725 -11.723  1.00 84.63           H  
ATOM    774  NH1 ARG A  48      34.176  12.794  -9.373  1.00 84.63           N  
ATOM    775 HH11 ARG A  48      33.747  13.701  -9.261  1.00 84.63           H  
ATOM    776 HH12 ARG A  48      34.766  12.406  -8.650  1.00 84.63           H  
ATOM    777  NH2 ARG A  48      33.517  12.839 -11.492  1.00 84.63           N  
ATOM    778 HH21 ARG A  48      33.408  12.395 -12.392  1.00 84.63           H  
ATOM    779 HH22 ARG A  48      32.923  13.626 -11.274  1.00 84.63           H  
ATOM    780  CZ  ARG A  48      34.192  12.242 -10.553  1.00 84.63           C  
ATOM    781  N   VAL A  49      38.147   7.509 -12.721  1.00 91.85           N  
ATOM    782  H   VAL A  49      38.088   7.014 -11.843  1.00 91.85           H  
ATOM    783  CA  VAL A  49      37.552   6.850 -13.885  1.00 91.85           C  
ATOM    784  HA  VAL A  49      37.415   7.569 -14.693  1.00 91.85           H  
ATOM    785  C   VAL A  49      36.185   6.313 -13.483  1.00 91.85           C  
ATOM    786  CB  VAL A  49      38.453   5.713 -14.398  1.00 91.85           C  
ATOM    787  HB  VAL A  49      38.509   4.926 -13.645  1.00 91.85           H  
ATOM    788  O   VAL A  49      36.090   5.544 -12.533  1.00 91.85           O  
ATOM    789  CG1 VAL A  49      37.868   5.110 -15.676  1.00 91.85           C  
ATOM    790 HG11 VAL A  49      37.808   5.872 -16.453  1.00 91.85           H  
ATOM    791 HG12 VAL A  49      38.497   4.277 -15.988  1.00 91.85           H  
ATOM    792 HG13 VAL A  49      36.872   4.710 -15.487  1.00 91.85           H  
ATOM    793  CG2 VAL A  49      39.884   6.200 -14.678  1.00 91.85           C  
ATOM    794 HG21 VAL A  49      40.399   6.372 -13.733  1.00 91.85           H  
ATOM    795 HG22 VAL A  49      39.869   7.135 -15.238  1.00 91.85           H  
ATOM    796 HG23 VAL A  49      40.440   5.442 -15.231  1.00 91.85           H  
ATOM    797  N   THR A  50      35.146   6.700 -14.215  1.00 94.35           N  
ATOM    798  H   THR A  50      35.303   7.345 -14.975  1.00 94.35           H  
ATOM    799  CA  THR A  50      33.764   6.253 -14.004  1.00 94.35           C  
ATOM    800  HA  THR A  50      33.726   5.503 -13.213  1.00 94.35           H  
ATOM    801  C   THR A  50      33.255   5.624 -15.293  1.00 94.35           C  
ATOM    802  CB  THR A  50      32.870   7.436 -13.595  1.00 94.35           C  
ATOM    803  HB  THR A  50      32.854   8.158 -14.411  1.00 94.35           H  
ATOM    804  O   THR A  50      33.516   6.145 -16.375  1.00 94.35           O  
ATOM    805  CG2 THR A  50      31.434   7.014 -13.289  1.00 94.35           C  
ATOM    806 HG21 THR A  50      31.415   6.241 -12.520  1.00 94.35           H  
ATOM    807 HG22 THR A  50      30.866   7.878 -12.945  1.00 94.35           H  
ATOM    808 HG23 THR A  50      30.950   6.637 -14.190  1.00 94.35           H  
ATOM    809  OG1 THR A  50      33.382   8.086 -12.444  1.00 94.35           O  
ATOM    810  HG1 THR A  50      33.106   7.580 -11.676  1.00 94.35           H  
ATOM    811  N   ARG A  51      32.539   4.504 -15.210  1.00 96.82           N  
ATOM    812  H   ARG A  51      32.399   4.075 -14.307  1.00 96.82           H  
ATOM    813  CA  ARG A  51      31.959   3.830 -16.380  1.00 96.82           C  
ATOM    814  HA  ARG A  51      32.302   4.293 -17.305  1.00 96.82           H  
ATOM    815  C   ARG A  51      30.448   3.971 -16.326  1.00 96.82           C  
ATOM    816  CB  ARG A  51      32.398   2.366 -16.396  1.00 96.82           C  
ATOM    817  HB2 ARG A  51      32.037   1.906 -15.476  1.00 96.82           H  
ATOM    818  HB3 ARG A  51      31.942   1.854 -17.243  1.00 96.82           H  
ATOM    819  O   ARG A  51      29.814   3.435 -15.424  1.00 96.82           O  
ATOM    820  CG  ARG A  51      33.924   2.226 -16.469  1.00 96.82           C  
ATOM    821  HG2 ARG A  51      34.407   2.897 -15.759  1.00 96.82           H  
ATOM    822  HG3 ARG A  51      34.274   2.484 -17.468  1.00 96.82           H  
ATOM    823  CD  ARG A  51      34.328   0.801 -16.105  1.00 96.82           C  
ATOM    824  HD2 ARG A  51      33.794   0.107 -16.754  1.00 96.82           H  
ATOM    825  HD3 ARG A  51      34.027   0.590 -15.079  1.00 96.82           H  
ATOM    826  NE  ARG A  51      35.777   0.589 -16.253  1.00 96.82           N  
ATOM    827  HE  ARG A  51      36.073  -0.057 -16.971  1.00 96.82           H  
ATOM    828  NH1 ARG A  51      36.453   1.677 -14.335  1.00 96.82           N  
ATOM    829 HH11 ARG A  51      35.491   1.883 -14.106  1.00 96.82           H  
ATOM    830 HH12 ARG A  51      37.127   1.560 -13.592  1.00 96.82           H  
ATOM    831  NH2 ARG A  51      37.935   0.567 -15.543  1.00 96.82           N  
ATOM    832 HH21 ARG A  51      38.404   0.490 -14.652  1.00 96.82           H  
ATOM    833 HH22 ARG A  51      38.060  -0.298 -16.050  1.00 96.82           H  
ATOM    834  CZ  ARG A  51      36.707   0.959 -15.393  1.00 96.82           C  
ATOM    835  N   TYR A  52      29.881   4.731 -17.248  1.00 97.35           N  
ATOM    836  H   TYR A  52      30.442   5.057 -18.023  1.00 97.35           H  
ATOM    837  CA  TYR A  52      28.452   5.008 -17.273  1.00 97.35           C  
ATOM    838  HA  TYR A  52      28.079   5.039 -16.249  1.00 97.35           H  
ATOM    839  C   TYR A  52      27.713   3.909 -18.023  1.00 97.35           C  
ATOM    840  CB  TYR A  52      28.206   6.382 -17.886  1.00 97.35           C  
ATOM    841  HB2 TYR A  52      28.806   6.466 -18.792  1.00 97.35           H  
ATOM    842  HB3 TYR A  52      27.156   6.467 -18.168  1.00 97.35           H  
ATOM    843  O   TYR A  52      28.155   3.510 -19.096  1.00 97.35           O  
ATOM    844  CG  TYR A  52      28.548   7.509 -16.937  1.00 97.35           C  
ATOM    845  CD1 TYR A  52      27.545   8.040 -16.107  1.00 97.35           C  
ATOM    846  HD1 TYR A  52      26.537   7.657 -16.166  1.00 97.35           H  
ATOM    847  CD2 TYR A  52      29.866   7.999 -16.855  1.00 97.35           C  
ATOM    848  HD2 TYR A  52      30.631   7.587 -17.496  1.00 97.35           H  
ATOM    849  CE1 TYR A  52      27.854   9.064 -15.196  1.00 97.35           C  
ATOM    850  HE1 TYR A  52      27.076   9.473 -14.569  1.00 97.35           H  
ATOM    851  CE2 TYR A  52      30.177   9.019 -15.934  1.00 97.35           C  
ATOM    852  HE2 TYR A  52      31.180   9.413 -15.851  1.00 97.35           H  
ATOM    853  OH  TYR A  52      29.490  10.522 -14.205  1.00 97.35           O  
ATOM    854  HH  TYR A  52      28.709  10.817 -13.731  1.00 97.35           H  
ATOM    855  CZ  TYR A  52      29.175   9.551 -15.102  1.00 97.35           C  
ATOM    856  N   LEU A  53      26.606   3.436 -17.456  1.00 97.90           N  
ATOM    857  H   LEU A  53      26.324   3.842 -16.575  1.00 97.90           H  
ATOM    858  CA  LEU A  53      25.726   2.416 -18.021  1.00 97.90           C  
ATOM    859  HA  LEU A  53      26.151   2.033 -18.949  1.00 97.90           H  
ATOM    860  C   LEU A  53      24.363   3.028 -18.336  1.00 97.90           C  
ATOM    861  CB  LEU A  53      25.541   1.252 -17.032  1.00 97.90           C  
ATOM    862  HB2 LEU A  53      24.953   1.609 -16.187  1.00 97.90           H  
ATOM    863  HB3 LEU A  53      24.963   0.478 -17.537  1.00 97.90           H  
ATOM    864  O   LEU A  53      23.814   3.759 -17.506  1.00 97.90           O  
ATOM    865  CG  LEU A  53      26.823   0.618 -16.474  1.00 97.90           C  
ATOM    866  HG  LEU A  53      27.369   1.346 -15.874  1.00 97.90           H  
ATOM    867  CD1 LEU A  53      26.443  -0.560 -15.583  1.00 97.90           C  
ATOM    868 HD11 LEU A  53      27.347  -1.040 -15.209  1.00 97.90           H  
ATOM    869 HD12 LEU A  53      25.854  -0.207 -14.736  1.00 97.90           H  
ATOM    870 HD13 LEU A  53      25.863  -1.290 -16.149  1.00 97.90           H  
ATOM    871  CD2 LEU A  53      27.734   0.099 -17.578  1.00 97.90           C  
ATOM    872 HD21 LEU A  53      28.058   0.939 -18.192  1.00 97.90           H  
ATOM    873 HD22 LEU A  53      27.199  -0.616 -18.203  1.00 97.90           H  
ATOM    874 HD23 LEU A  53      28.614  -0.373 -17.139  1.00 97.90           H  
ATOM    875  N   SER A  54      23.806   2.685 -19.494  1.00 95.51           N  
ATOM    876  H   SER A  54      24.375   2.200 -20.173  1.00 95.51           H  
ATOM    877  CA  SER A  54      22.543   3.255 -19.974  1.00 95.51           C  
ATOM    878  HA  SER A  54      21.991   3.676 -19.134  1.00 95.51           H  
ATOM    879  C   SER A  54      21.584   2.264 -20.643  1.00 95.51           C  
ATOM    880  CB  SER A  54      22.847   4.400 -20.940  1.00 95.51           C  
ATOM    881  HB2 SER A  54      23.329   5.216 -20.402  1.00 95.51           H  
ATOM    882  HB3 SER A  54      21.904   4.745 -21.366  1.00 95.51           H  
ATOM    883  O   SER A  54      20.476   2.669 -20.972  1.00 95.51           O  
ATOM    884  OG  SER A  54      23.686   3.954 -21.984  1.00 95.51           O  
ATOM    885  HG  SER A  54      23.922   4.676 -22.571  1.00 95.51           H  
ATOM    886  N   SER A  55      21.946   0.987 -20.827  1.00 95.36           N  
ATOM    887  H   SER A  55      22.877   0.692 -20.566  1.00 95.36           H  
ATOM    888  CA  SER A  55      21.023  -0.027 -21.371  1.00 95.36           C  
ATOM    889  HA  SER A  55      20.163   0.482 -21.807  1.00 95.36           H  
ATOM    890  C   SER A  55      20.482  -0.971 -20.309  1.00 95.36           C  
ATOM    891  CB  SER A  55      21.641  -0.839 -22.513  1.00 95.36           C  
ATOM    892  HB2 SER A  55      22.066  -0.146 -23.238  1.00 95.36           H  
ATOM    893  HB3 SER A  55      20.846  -1.391 -23.016  1.00 95.36           H  
ATOM    894  O   SER A  55      21.190  -1.362 -19.373  1.00 95.36           O  
ATOM    895  OG  SER A  55      22.618  -1.772 -22.058  1.00 95.36           O  
ATOM    896  HG  SER A  55      23.126  -2.068 -22.817  1.00 95.36           H  
ATOM    897  N   GLN A  56      19.243  -1.428 -20.506  1.00 94.71           N  
ATOM    898  H   GLN A  56      18.725  -1.087 -21.304  1.00 94.71           H  
ATOM    899  CA  GLN A  56      18.637  -2.453 -19.655  1.00 94.71           C  
ATOM    900  HA  GLN A  56      18.576  -2.067 -18.637  1.00 94.71           H  
ATOM    901  C   GLN A  56      19.500  -3.724 -19.619  1.00 94.71           C  
ATOM    902  CB  GLN A  56      17.210  -2.725 -20.159  1.00 94.71           C  
ATOM    903  HB2 GLN A  56      17.235  -3.052 -21.198  1.00 94.71           H  
ATOM    904  HB3 GLN A  56      16.662  -1.784 -20.124  1.00 94.71           H  
ATOM    905  O   GLN A  56      19.662  -4.329 -18.557  1.00 94.71           O  
ATOM    906  CG  GLN A  56      16.438  -3.747 -19.306  1.00 94.71           C  
ATOM    907  HG2 GLN A  56      15.374  -3.621 -19.505  1.00 94.71           H  
ATOM    908  HG3 GLN A  56      16.605  -3.537 -18.249  1.00 94.71           H  
ATOM    909  CD  GLN A  56      16.773  -5.212 -19.593  1.00 94.71           C  
ATOM    910  NE2 GLN A  56      16.408  -6.127 -18.732  1.00 94.71           N  
ATOM    911 HE21 GLN A  56      16.542  -7.079 -19.041  1.00 94.71           H  
ATOM    912 HE22 GLN A  56      15.852  -5.860 -17.932  1.00 94.71           H  
ATOM    913  OE1 GLN A  56      17.342  -5.603 -20.596  1.00 94.71           O  
ATOM    914  N   ARG A  57      20.109  -4.090 -20.755  1.00 94.06           N  
ATOM    915  H   ARG A  57      19.920  -3.521 -21.568  1.00 94.06           H  
ATOM    916  CA  ARG A  57      20.949  -5.285 -20.912  1.00 94.06           C  
ATOM    917  HA  ARG A  57      20.337  -6.162 -20.703  1.00 94.06           H  
ATOM    918  C   ARG A  57      22.121  -5.306 -19.933  1.00 94.06           C  
ATOM    919  CB  ARG A  57      21.448  -5.339 -22.363  1.00 94.06           C  
ATOM    920  HB2 ARG A  57      22.076  -4.470 -22.557  1.00 94.06           H  
ATOM    921  HB3 ARG A  57      20.591  -5.291 -23.035  1.00 94.06           H  
ATOM    922  O   ARG A  57      22.303  -6.297 -19.229  1.00 94.06           O  
ATOM    923  CG  ARG A  57      22.241  -6.618 -22.667  1.00 94.06           C  
ATOM    924  HG2 ARG A  57      23.035  -6.772 -21.936  1.00 94.06           H  
ATOM    925  HG3 ARG A  57      21.559  -7.467 -22.629  1.00 94.06           H  
ATOM    926  CD  ARG A  57      22.862  -6.532 -24.065  1.00 94.06           C  
ATOM    927  HD2 ARG A  57      23.076  -7.542 -24.415  1.00 94.06           H  
ATOM    928  HD3 ARG A  57      22.134  -6.101 -24.754  1.00 94.06           H  
ATOM    929  NE  ARG A  57      24.103  -5.721 -24.098  1.00 94.06           N  
ATOM    930  HE  ARG A  57      24.031  -4.733 -24.294  1.00 94.06           H  
ATOM    931  NH1 ARG A  57      25.609  -7.411 -23.663  1.00 94.06           N  
ATOM    932 HH11 ARG A  57      26.550  -7.763 -23.769  1.00 94.06           H  
ATOM    933 HH12 ARG A  57      24.883  -7.963 -23.229  1.00 94.06           H  
ATOM    934  NH2 ARG A  57      26.339  -5.549 -24.558  1.00 94.06           N  
ATOM    935 HH21 ARG A  57      26.175  -4.618 -24.913  1.00 94.06           H  
ATOM    936 HH22 ARG A  57      27.155  -6.050 -24.880  1.00 94.06           H  
ATOM    937  CZ  ARG A  57      25.332  -6.212 -24.093  1.00 94.06           C  
ATOM    938  N   LEU A  58      22.913  -4.232 -19.893  1.00 95.96           N  
ATOM    939  H   LEU A  58      22.688  -3.445 -20.485  1.00 95.96           H  
ATOM    940  CA  LEU A  58      24.081  -4.147 -19.012  1.00 95.96           C  
ATOM    941  HA  LEU A  58      24.601  -5.105 -19.007  1.00 95.96           H  
ATOM    942  C   LEU A  58      23.673  -3.875 -17.566  1.00 95.96           C  
ATOM    943  CB  LEU A  58      25.045  -3.057 -19.507  1.00 95.96           C  
ATOM    944  HB2 LEU A  58      25.865  -2.982 -18.793  1.00 95.96           H  
ATOM    945  HB3 LEU A  58      24.522  -2.101 -19.516  1.00 95.96           H  
ATOM    946  O   LEU A  58      24.278  -4.416 -16.646  1.00 95.96           O  
ATOM    947  CG  LEU A  58      25.638  -3.303 -20.904  1.00 95.96           C  
ATOM    948  HG  LEU A  58      24.839  -3.295 -21.645  1.00 95.96           H  
ATOM    949  CD1 LEU A  58      26.624  -2.184 -21.221  1.00 95.96           C  
ATOM    950 HD11 LEU A  58      26.094  -1.232 -21.220  1.00 95.96           H  
ATOM    951 HD12 LEU A  58      27.054  -2.341 -22.210  1.00 95.96           H  
ATOM    952 HD13 LEU A  58      27.423  -2.162 -20.480  1.00 95.96           H  
ATOM    953  CD2 LEU A  58      26.389  -4.629 -21.019  1.00 95.96           C  
ATOM    954 HD21 LEU A  58      27.169  -4.683 -20.259  1.00 95.96           H  
ATOM    955 HD22 LEU A  58      26.852  -4.696 -22.004  1.00 95.96           H  
ATOM    956 HD23 LEU A  58      25.697  -5.464 -20.903  1.00 95.96           H  
ATOM    957  N   ILE A  59      22.629  -3.072 -17.352  1.00 95.28           N  
ATOM    958  H   ILE A  59      22.179  -2.638 -18.146  1.00 95.28           H  
ATOM    959  CA  ILE A  59      22.164  -2.715 -16.008  1.00 95.28           C  
ATOM    960  HA  ILE A  59      23.032  -2.422 -15.416  1.00 95.28           H  
ATOM    961  C   ILE A  59      21.553  -3.917 -15.293  1.00 95.28           C  
ATOM    962  CB  ILE A  59      21.224  -1.495 -16.080  1.00 95.28           C  
ATOM    963  HB  ILE A  59      20.484  -1.658 -16.864  1.00 95.28           H  
ATOM    964  O   ILE A  59      21.774  -4.071 -14.094  1.00 95.28           O  
ATOM    965  CG1 ILE A  59      22.097  -0.266 -16.428  1.00 95.28           C  
ATOM    966 HG12 ILE A  59      22.816  -0.525 -17.205  1.00 95.28           H  
ATOM    967 HG13 ILE A  59      22.667   0.025 -15.545  1.00 95.28           H  
ATOM    968  CG2 ILE A  59      20.477  -1.269 -14.750  1.00 95.28           C  
ATOM    969 HG21 ILE A  59      19.800  -2.100 -14.550  1.00 95.28           H  
ATOM    970 HG22 ILE A  59      21.190  -1.166 -13.932  1.00 95.28           H  
ATOM    971 HG23 ILE A  59      19.871  -0.365 -14.812  1.00 95.28           H  
ATOM    972  CD1 ILE A  59      21.338   0.953 -16.945  1.00 95.28           C  
ATOM    973 HD11 ILE A  59      20.541   1.231 -16.255  1.00 95.28           H  
ATOM    974 HD12 ILE A  59      22.029   1.790 -17.039  1.00 95.28           H  
ATOM    975 HD13 ILE A  59      20.929   0.749 -17.935  1.00 95.28           H  
ATOM    976  N   LYS A  60      20.858  -4.812 -16.005  1.00 91.76           N  
ATOM    977  H   LYS A  60      20.667  -4.609 -16.976  1.00 91.76           H  
ATOM    978  CA  LYS A  60      20.408  -6.098 -15.457  1.00 91.76           C  
ATOM    979  HA  LYS A  60      19.691  -5.918 -14.656  1.00 91.76           H  
ATOM    980  C   LYS A  60      21.566  -6.874 -14.831  1.00 91.76           C  
ATOM    981  CB  LYS A  60      19.725  -6.901 -16.574  1.00 91.76           C  
ATOM    982  HB2 LYS A  60      20.403  -6.995 -17.423  1.00 91.76           H  
ATOM    983  HB3 LYS A  60      18.836  -6.361 -16.900  1.00 91.76           H  
ATOM    984  O   LYS A  60      21.427  -7.382 -13.725  1.00 91.76           O  
ATOM    985  CG  LYS A  60      19.319  -8.303 -16.100  1.00 91.76           C  
ATOM    986  HG2 LYS A  60      20.210  -8.876 -15.843  1.00 91.76           H  
ATOM    987  HG3 LYS A  60      18.691  -8.218 -15.213  1.00 91.76           H  
ATOM    988  CD  LYS A  60      18.560  -9.063 -17.187  1.00 91.76           C  
ATOM    989  HD2 LYS A  60      19.198  -9.173 -18.064  1.00 91.76           H  
ATOM    990  HD3 LYS A  60      17.661  -8.507 -17.454  1.00 91.76           H  
ATOM    991  CE  LYS A  60      18.179 -10.437 -16.628  1.00 91.76           C  
ATOM    992  HE2 LYS A  60      17.569 -10.288 -15.737  1.00 91.76           H  
ATOM    993  HE3 LYS A  60      19.089 -10.952 -16.320  1.00 91.76           H  
ATOM    994  NZ  LYS A  60      17.437 -11.245 -17.623  1.00 91.76           N  
ATOM    995  HZ1 LYS A  60      17.993 -11.387 -18.453  1.00 91.76           H  
ATOM    996  HZ2 LYS A  60      17.193 -12.140 -17.223  1.00 91.76           H  
ATOM    997  HZ3 LYS A  60      16.579 -10.774 -17.872  1.00 91.76           H  
ATOM    998  N   GLU A  61      22.703  -6.932 -15.518  1.00 93.60           N  
ATOM    999  H   GLU A  61      22.748  -6.463 -16.411  1.00 93.60           H  
ATOM   1000  CA  GLU A  61      23.901  -7.615 -15.034  1.00 93.60           C  
ATOM   1001  HA  GLU A  61      23.612  -8.575 -14.606  1.00 93.60           H  
ATOM   1002  C   GLU A  61      24.618  -6.830 -13.925  1.00 93.60           C  
ATOM   1003  CB  GLU A  61      24.809  -7.874 -16.240  1.00 93.60           C  
ATOM   1004  HB2 GLU A  61      24.213  -8.339 -17.025  1.00 93.60           H  
ATOM   1005  HB3 GLU A  61      25.207  -6.931 -16.615  1.00 93.60           H  
ATOM   1006  O   GLU A  61      25.025  -7.415 -12.926  1.00 93.60           O  
ATOM   1007  CG  GLU A  61      25.960  -8.809 -15.880  1.00 93.60           C  
ATOM   1008  HG2 GLU A  61      26.556  -8.347 -15.094  1.00 93.60           H  
ATOM   1009  HG3 GLU A  61      25.544  -9.742 -15.502  1.00 93.60           H  
ATOM   1010  CD  GLU A  61      26.867  -9.114 -17.074  1.00 93.60           C  
ATOM   1011  OE1 GLU A  61      28.022  -9.523 -16.830  1.00 93.60           O  
ATOM   1012  OE2 GLU A  61      26.449  -8.945 -18.234  1.00 93.60           O  
ATOM   1013  N   ALA A  62      24.721  -5.504 -14.050  1.00 94.31           N  
ATOM   1014  H   ALA A  62      24.407  -5.077 -14.910  1.00 94.31           H  
ATOM   1015  CA  ALA A  62      25.315  -4.642 -13.026  1.00 94.31           C  
ATOM   1016  HA  ALA A  62      26.312  -5.020 -12.796  1.00 94.31           H  
ATOM   1017  C   ALA A  62      24.510  -4.625 -11.714  1.00 94.31           C  
ATOM   1018  CB  ALA A  62      25.477  -3.233 -13.600  1.00 94.31           C  
ATOM   1019  HB1 ALA A  62      26.041  -3.280 -14.532  1.00 94.31           H  
ATOM   1020  HB2 ALA A  62      26.020  -2.614 -12.886  1.00 94.31           H  
ATOM   1021  HB3 ALA A  62      24.498  -2.790 -13.782  1.00 94.31           H  
ATOM   1022  O   ALA A  62      25.046  -4.314 -10.657  1.00 94.31           O  
ATOM   1023  N   CYS A  63      23.222  -4.966 -11.765  1.00 88.60           N  
ATOM   1024  H   CYS A  63      22.827  -5.172 -12.672  1.00 88.60           H  
ATOM   1025  CA  CYS A  63      22.354  -5.080 -10.596  1.00 88.60           C  
ATOM   1026  HA  CYS A  63      22.628  -4.308  -9.878  1.00 88.60           H  
ATOM   1027  C   CYS A  63      22.494  -6.413  -9.842  1.00 88.60           C  
ATOM   1028  CB  CYS A  63      20.909  -4.838 -11.042  1.00 88.60           C  
ATOM   1029  HB2 CYS A  63      20.230  -5.135 -10.242  1.00 88.60           H  
ATOM   1030  HB3 CYS A  63      20.698  -5.447 -11.921  1.00 88.60           H  
ATOM   1031  O   CYS A  63      21.786  -6.604  -8.852  1.00 88.60           O  
ATOM   1032  SG  CYS A  63      20.682  -3.076 -11.416  1.00 88.60           S  
ATOM   1033  HG  CYS A  63      21.513  -3.092 -12.462  1.00 88.60           H  
ATOM   1034  N   ASP A  64      23.367  -7.318 -10.292  1.00 87.18           N  
ATOM   1035  H   ASP A  64      23.899  -7.114 -11.126  1.00 87.18           H  
ATOM   1036  CA  ASP A  64      23.729  -8.536  -9.571  1.00 87.18           C  
ATOM   1037  HA  ASP A  64      22.823  -9.026  -9.213  1.00 87.18           H  
ATOM   1038  C   ASP A  64      24.609  -8.196  -8.357  1.00 87.18           C  
ATOM   1039  CB  ASP A  64      24.428  -9.502 -10.539  1.00 87.18           C  
ATOM   1040  HB2 ASP A  64      23.764  -9.696 -11.381  1.00 87.18           H  
ATOM   1041  HB3 ASP A  64      25.334  -9.030 -10.919  1.00 87.18           H  
ATOM   1042  O   ASP A  64      25.811  -7.937  -8.474  1.00 87.18           O  
ATOM   1043  CG  ASP A  64      24.823 -10.839  -9.910  1.00 87.18           C  
ATOM   1044  OD1 ASP A  64      24.682 -11.009  -8.674  1.00 87.18           O  
ATOM   1045  OD2 ASP A  64      25.326 -11.687 -10.677  1.00 87.18           O  
ATOM   1046  N   GLU A  65      24.003  -8.215  -7.170  1.00 85.97           N  
ATOM   1047  H   GLU A  65      23.010  -8.400  -7.151  1.00 85.97           H  
ATOM   1048  CA  GLU A  65      24.661  -7.852  -5.911  1.00 85.97           C  
ATOM   1049  HA  GLU A  65      25.133  -6.879  -6.053  1.00 85.97           H  
ATOM   1050  C   GLU A  65      25.769  -8.833  -5.487  1.00 85.97           C  
ATOM   1051  CB  GLU A  65      23.622  -7.706  -4.789  1.00 85.97           C  
ATOM   1052  HB2 GLU A  65      23.106  -8.656  -4.654  1.00 85.97           H  
ATOM   1053  HB3 GLU A  65      24.141  -7.461  -3.862  1.00 85.97           H  
ATOM   1054  O   GLU A  65      26.566  -8.519  -4.596  1.00 85.97           O  
ATOM   1055  CG  GLU A  65      22.599  -6.598  -5.074  1.00 85.97           C  
ATOM   1056  HG2 GLU A  65      22.000  -6.868  -5.943  1.00 85.97           H  
ATOM   1057  HG3 GLU A  65      23.135  -5.678  -5.307  1.00 85.97           H  
ATOM   1058  CD  GLU A  65      21.662  -6.360  -3.883  1.00 85.97           C  
ATOM   1059  OE1 GLU A  65      21.506  -5.180  -3.491  1.00 85.97           O  
ATOM   1060  OE2 GLU A  65      21.061  -7.331  -3.376  1.00 85.97           O  
ATOM   1061  N   SER A  66      25.868 -10.013  -6.112  1.00 84.90           N  
ATOM   1062  H   SER A  66      25.225 -10.226  -6.862  1.00 84.90           H  
ATOM   1063  CA  SER A  66      26.999 -10.924  -5.890  1.00 84.90           C  
ATOM   1064  HA  SER A  66      27.189 -10.986  -4.819  1.00 84.90           H  
ATOM   1065  C   SER A  66      28.284 -10.412  -6.550  1.00 84.90           C  
ATOM   1066  CB  SER A  66      26.660 -12.338  -6.371  1.00 84.90           C  
ATOM   1067  HB2 SER A  66      25.683 -12.633  -5.990  1.00 84.90           H  
ATOM   1068  HB3 SER A  66      27.407 -13.025  -5.974  1.00 84.90           H  
ATOM   1069  O   SER A  66      29.384 -10.675  -6.064  1.00 84.90           O  
ATOM   1070  OG  SER A  66      26.672 -12.437  -7.778  1.00 84.90           O  
ATOM   1071  HG  SER A  66      25.892 -12.011  -8.143  1.00 84.90           H  
ATOM   1072  N   ARG A  67      28.150  -9.612  -7.613  1.00 92.07           N  
ATOM   1073  H   ARG A  67      27.207  -9.431  -7.927  1.00 92.07           H  
ATOM   1074  CA  ARG A  67      29.260  -9.088  -8.421  1.00 92.07           C  
ATOM   1075  HA  ARG A  67      30.184  -9.608  -8.168  1.00 92.07           H  
ATOM   1076  C   ARG A  67      29.514  -7.609  -8.192  1.00 92.07           C  
ATOM   1077  CB  ARG A  67      28.934  -9.333  -9.893  1.00 92.07           C  
ATOM   1078  HB2 ARG A  67      29.682  -8.831 -10.506  1.00 92.07           H  
ATOM   1079  HB3 ARG A  67      27.956  -8.908 -10.118  1.00 92.07           H  
ATOM   1080  O   ARG A  67      30.658  -7.166  -8.297  1.00 92.07           O  
ATOM   1081  CG  ARG A  67      28.925 -10.830 -10.226  1.00 92.07           C  
ATOM   1082  HG2 ARG A  67      29.930 -11.240 -10.123  1.00 92.07           H  
ATOM   1083  HG3 ARG A  67      28.259 -11.366  -9.549  1.00 92.07           H  
ATOM   1084  CD  ARG A  67      28.414 -11.046 -11.644  1.00 92.07           C  
ATOM   1085  HD2 ARG A  67      27.404 -10.641 -11.704  1.00 92.07           H  
ATOM   1086  HD3 ARG A  67      28.362 -12.118 -11.834  1.00 92.07           H  
ATOM   1087  NE  ARG A  67      29.284 -10.395 -12.643  1.00 92.07           N  
ATOM   1088  HE  ARG A  67      30.164 -10.012 -12.328  1.00 92.07           H  
ATOM   1089  NH1 ARG A  67      27.851 -10.668 -14.380  1.00 92.07           N  
ATOM   1090 HH11 ARG A  67      27.684 -10.475 -15.358  1.00 92.07           H  
ATOM   1091 HH12 ARG A  67      27.151 -11.042 -13.757  1.00 92.07           H  
ATOM   1092  NH2 ARG A  67      29.776  -9.644 -14.738  1.00 92.07           N  
ATOM   1093 HH21 ARG A  67      29.463  -9.562 -15.695  1.00 92.07           H  
ATOM   1094 HH22 ARG A  67      30.743  -9.499 -14.485  1.00 92.07           H  
ATOM   1095  CZ  ARG A  67      28.970 -10.227 -13.905  1.00 92.07           C  
ATOM   1096  N   PHE A  68      28.471  -6.857  -7.863  1.00 94.91           N  
ATOM   1097  H   PHE A  68      27.558  -7.289  -7.842  1.00 94.91           H  
ATOM   1098  CA  PHE A  68      28.530  -5.410  -7.709  1.00 94.91           C  
ATOM   1099  HA  PHE A  68      29.575  -5.102  -7.741  1.00 94.91           H  
ATOM   1100  C   PHE A  68      27.973  -4.977  -6.353  1.00 94.91           C  
ATOM   1101  CB  PHE A  68      27.816  -4.748  -8.894  1.00 94.91           C  
ATOM   1102  HB2 PHE A  68      27.914  -3.666  -8.808  1.00 94.91           H  
ATOM   1103  HB3 PHE A  68      26.755  -4.993  -8.835  1.00 94.91           H  
ATOM   1104  O   PHE A  68      27.102  -5.626  -5.785  1.00 94.91           O  
ATOM   1105  CG  PHE A  68      28.361  -5.186 -10.244  1.00 94.91           C  
ATOM   1106  CD1 PHE A  68      29.564  -4.643 -10.729  1.00 94.91           C  
ATOM   1107  HD1 PHE A  68      30.074  -3.880 -10.160  1.00 94.91           H  
ATOM   1108  CD2 PHE A  68      27.709  -6.191 -10.983  1.00 94.91           C  
ATOM   1109  HD2 PHE A  68      26.789  -6.619 -10.614  1.00 94.91           H  
ATOM   1110  CE1 PHE A  68      30.115  -5.109 -11.936  1.00 94.91           C  
ATOM   1111  HE1 PHE A  68      31.057  -4.711 -12.285  1.00 94.91           H  
ATOM   1112  CE2 PHE A  68      28.246  -6.638 -12.204  1.00 94.91           C  
ATOM   1113  HE2 PHE A  68      27.725  -7.398 -12.767  1.00 94.91           H  
ATOM   1114  CZ  PHE A  68      29.449  -6.095 -12.684  1.00 94.91           C  
ATOM   1115  HZ  PHE A  68      29.866  -6.444 -13.617  1.00 94.91           H  
ATOM   1116  N   ASP A  69      28.494  -3.886  -5.798  1.00 93.09           N  
ATOM   1117  H   ASP A  69      29.233  -3.400  -6.284  1.00 93.09           H  
ATOM   1118  CA  ASP A  69      27.945  -3.271  -4.582  1.00 93.09           C  
ATOM   1119  HA  ASP A  69      26.943  -3.662  -4.402  1.00 93.09           H  
ATOM   1120  C   ASP A  69      27.823  -1.764  -4.734  1.00 93.09           C  
ATOM   1121  CB  ASP A  69      28.815  -3.558  -3.351  1.00 93.09           C  
ATOM   1122  HB2 ASP A  69      29.393  -2.666  -3.111  1.00 93.09           H  
ATOM   1123  HB3 ASP A  69      29.543  -4.341  -3.562  1.00 93.09           H  
ATOM   1124  O   ASP A  69      28.452  -1.173  -5.608  1.00 93.09           O  
ATOM   1125  CG  ASP A  69      27.980  -3.880  -2.114  1.00 93.09           C  
ATOM   1126  OD1 ASP A  69      26.977  -3.163  -1.878  1.00 93.09           O  
ATOM   1127  OD2 ASP A  69      28.346  -4.840  -1.401  1.00 93.09           O  
ATOM   1128  N   LYS A  70      27.074  -1.128  -3.834  1.00 93.06           N  
ATOM   1129  H   LYS A  70      26.697  -1.686  -3.081  1.00 93.06           H  
ATOM   1130  CA  LYS A  70      26.972   0.327  -3.773  1.00 93.06           C  
ATOM   1131  HA  LYS A  70      26.585   0.681  -4.729  1.00 93.06           H  
ATOM   1132  C   LYS A  70      28.336   0.971  -3.559  1.00 93.06           C  
ATOM   1133  CB  LYS A  70      25.991   0.724  -2.677  1.00 93.06           C  
ATOM   1134  HB2 LYS A  70      25.009   0.357  -2.977  1.00 93.06           H  
ATOM   1135  HB3 LYS A  70      26.283   0.261  -1.735  1.00 93.06           H  
ATOM   1136  O   LYS A  70      29.072   0.631  -2.633  1.00 93.06           O  
ATOM   1137  CG  LYS A  70      25.916   2.246  -2.503  1.00 93.06           C  
ATOM   1138  HG2 LYS A  70      26.874   2.641  -2.165  1.00 93.06           H  
ATOM   1139  HG3 LYS A  70      25.647   2.708  -3.453  1.00 93.06           H  
ATOM   1140  CD  LYS A  70      24.863   2.574  -1.457  1.00 93.06           C  
ATOM   1141  HD2 LYS A  70      23.910   2.149  -1.770  1.00 93.06           H  
ATOM   1142  HD3 LYS A  70      25.176   2.140  -0.508  1.00 93.06           H  
ATOM   1143  CE  LYS A  70      24.737   4.086  -1.310  1.00 93.06           C  
ATOM   1144  HE2 LYS A  70      24.731   4.547  -2.298  1.00 93.06           H  
ATOM   1145  HE3 LYS A  70      25.606   4.458  -0.768  1.00 93.06           H  
ATOM   1146  NZ  LYS A  70      23.501   4.432  -0.585  1.00 93.06           N  
ATOM   1147  HZ1 LYS A  70      23.474   3.932   0.292  1.00 93.06           H  
ATOM   1148  HZ2 LYS A  70      22.674   4.247  -1.134  1.00 93.06           H  
ATOM   1149  HZ3 LYS A  70      23.533   5.413  -0.344  1.00 93.06           H  
ATOM   1150  N   ASN A  71      28.609   1.989  -4.365  1.00 93.36           N  
ATOM   1151  H   ASN A  71      27.937   2.222  -5.082  1.00 93.36           H  
ATOM   1152  CA  ASN A  71      29.796   2.815  -4.248  1.00 93.36           C  
ATOM   1153  HA  ASN A  71      30.490   2.349  -3.549  1.00 93.36           H  
ATOM   1154  C   ASN A  71      29.442   4.204  -3.702  1.00 93.36           C  
ATOM   1155  CB  ASN A  71      30.471   2.844  -5.620  1.00 93.36           C  
ATOM   1156  HB2 ASN A  71      29.825   3.364  -6.326  1.00 93.36           H  
ATOM   1157  HB3 ASN A  71      30.596   1.823  -5.981  1.00 93.36           H  
ATOM   1158  O   ASN A  71      28.546   4.875  -4.215  1.00 93.36           O  
ATOM   1159  CG  ASN A  71      31.839   3.489  -5.629  1.00 93.36           C  
ATOM   1160  ND2 ASN A  71      32.394   3.658  -6.801  1.00 93.36           N  
ATOM   1161 HD21 ASN A  71      31.892   3.358  -7.624  1.00 93.36           H  
ATOM   1162 HD22 ASN A  71      33.337   4.018  -6.845  1.00 93.36           H  
ATOM   1163  OD1 ASN A  71      32.421   3.833  -4.613  1.00 93.36           O  
ATOM   1164  N   LEU A  72      30.163   4.661  -2.678  1.00 88.72           N  
ATOM   1165  H   LEU A  72      30.897   4.073  -2.310  1.00 88.72           H  
ATOM   1166  CA  LEU A  72      30.100   6.049  -2.217  1.00 88.72           C  
ATOM   1167  HA  LEU A  72      29.122   6.468  -2.454  1.00 88.72           H  
ATOM   1168  C   LEU A  72      31.128   6.882  -2.980  1.00 88.72           C  
ATOM   1169  CB  LEU A  72      30.289   6.143  -0.702  1.00 88.72           C  
ATOM   1170  HB2 LEU A  72      30.209   7.195  -0.425  1.00 88.72           H  
ATOM   1171  HB3 LEU A  72      31.298   5.816  -0.454  1.00 88.72           H  
ATOM   1172  O   LEU A  72      32.142   7.327  -2.436  1.00 88.72           O  
ATOM   1173  CG  LEU A  72      29.296   5.338   0.144  1.00 88.72           C  
ATOM   1174  HG  LEU A  72      29.434   4.269  -0.021  1.00 88.72           H  
ATOM   1175  CD1 LEU A  72      29.617   5.671   1.590  1.00 88.72           C  
ATOM   1176 HD11 LEU A  72      29.437   6.731   1.766  1.00 88.72           H  
ATOM   1177 HD12 LEU A  72      30.666   5.470   1.805  1.00 88.72           H  
ATOM   1178 HD13 LEU A  72      29.001   5.066   2.257  1.00 88.72           H  
ATOM   1179  CD2 LEU A  72      27.835   5.712  -0.117  1.00 88.72           C  
ATOM   1180 HD21 LEU A  72      27.696   6.786   0.010  1.00 88.72           H  
ATOM   1181 HD22 LEU A  72      27.197   5.181   0.589  1.00 88.72           H  
ATOM   1182 HD23 LEU A  72      27.561   5.426  -1.132  1.00 88.72           H  
ATOM   1183  N   SER A  73      30.889   7.055  -4.274  1.00 81.23           N  
ATOM   1184  H   SER A  73      30.055   6.646  -4.671  1.00 81.23           H  
ATOM   1185  CA  SER A  73      31.702   7.914  -5.125  1.00 81.23           C  
ATOM   1186  HA  SER A  73      32.672   8.059  -4.648  1.00 81.23           H  
ATOM   1187  C   SER A  73      31.083   9.303  -5.279  1.00 81.23           C  
ATOM   1188  CB  SER A  73      31.998   7.235  -6.464  1.00 81.23           C  
ATOM   1189  HB2 SER A  73      32.725   7.832  -7.016  1.00 81.23           H  
ATOM   1190  HB3 SER A  73      32.432   6.251  -6.286  1.00 81.23           H  
ATOM   1191  O   SER A  73      29.947   9.569  -4.887  1.00 81.23           O  
ATOM   1192  OG  SER A  73      30.831   7.110  -7.243  1.00 81.23           O  
ATOM   1193  HG  SER A  73      31.114   7.103  -8.160  1.00 81.23           H  
ATOM   1194  N   GLN A  74      31.870  10.208  -5.858  1.00 82.31           N  
ATOM   1195  H   GLN A  74      32.777   9.900  -6.179  1.00 82.31           H  
ATOM   1196  CA  GLN A  74      31.425  11.538  -6.264  1.00 82.31           C  
ATOM   1197  HA  GLN A  74      32.324  12.089  -6.539  1.00 82.31           H  
ATOM   1198  C   GLN A  74      30.780  12.336  -5.117  1.00 82.31           C  
ATOM   1199  CB  GLN A  74      30.561  11.433  -7.536  1.00 82.31           C  
ATOM   1200  HB2 GLN A  74      30.399  12.439  -7.925  1.00 82.31           H  
ATOM   1201  HB3 GLN A  74      29.592  10.993  -7.297  1.00 82.31           H  
ATOM   1202  O   GLN A  74      31.371  12.422  -4.040  1.00 82.31           O  
ATOM   1203  CG  GLN A  74      31.231  10.575  -8.620  1.00 82.31           C  
ATOM   1204  HG2 GLN A  74      32.269  10.880  -8.748  1.00 82.31           H  
ATOM   1205  HG3 GLN A  74      31.219   9.530  -8.310  1.00 82.31           H  
ATOM   1206  CD  GLN A  74      30.543  10.674  -9.968  1.00 82.31           C  
ATOM   1207  NE2 GLN A  74      30.590   9.620 -10.747  1.00 82.31           N  
ATOM   1208 HE21 GLN A  74      30.981   8.747 -10.422  1.00 82.31           H  
ATOM   1209 HE22 GLN A  74      30.084   9.672 -11.620  1.00 82.31           H  
ATOM   1210  OE1 GLN A  74      30.027  11.709 -10.352  1.00 82.31           O  
ATOM   1211  N   ALA A  75      29.619  12.955  -5.354  1.00 83.78           N  
ATOM   1212  H   ALA A  75      29.179  12.835  -6.255  1.00 83.78           H  
ATOM   1213  CA  ALA A  75      28.970  13.870  -4.418  1.00 83.78           C  
ATOM   1214  HA  ALA A  75      29.605  14.742  -4.260  1.00 83.78           H  
ATOM   1215  C   ALA A  75      28.723  13.208  -3.059  1.00 83.78           C  
ATOM   1216  CB  ALA A  75      27.644  14.336  -5.031  1.00 83.78           C  
ATOM   1217  HB1 ALA A  75      27.162  15.044  -4.358  1.00 83.78           H  
ATOM   1218  HB2 ALA A  75      27.812  14.837  -5.985  1.00 83.78           H  
ATOM   1219  HB3 ALA A  75      26.976  13.489  -5.188  1.00 83.78           H  
ATOM   1220  O   ALA A  75      28.864  13.849  -2.021  1.00 83.78           O  
ATOM   1221  N   LEU A  76      28.449  11.899  -3.052  1.00 89.04           N  
ATOM   1222  H   LEU A  76      28.420  11.409  -3.935  1.00 89.04           H  
ATOM   1223  CA  LEU A  76      28.134  11.153  -1.836  1.00 89.04           C  
ATOM   1224  HA  LEU A  76      27.303  11.650  -1.335  1.00 89.04           H  
ATOM   1225  C   LEU A  76      29.284  11.139  -0.827  1.00 89.04           C  
ATOM   1226  CB  LEU A  76      27.706   9.719  -2.192  1.00 89.04           C  
ATOM   1227  HB2 LEU A  76      27.442   9.214  -1.263  1.00 89.04           H  
ATOM   1228  HB3 LEU A  76      28.552   9.189  -2.628  1.00 89.04           H  
ATOM   1229  O   LEU A  76      29.022  11.082   0.371  1.00 89.04           O  
ATOM   1230  CG  LEU A  76      26.512   9.622  -3.157  1.00 89.04           C  
ATOM   1231  HG  LEU A  76      26.822   9.939  -4.153  1.00 89.04           H  
ATOM   1232  CD1 LEU A  76      26.033   8.172  -3.231  1.00 89.04           C  
ATOM   1233 HD11 LEU A  76      26.851   7.531  -3.560  1.00 89.04           H  
ATOM   1234 HD12 LEU A  76      25.679   7.844  -2.253  1.00 89.04           H  
ATOM   1235 HD13 LEU A  76      25.218   8.096  -3.951  1.00 89.04           H  
ATOM   1236  CD2 LEU A  76      25.346  10.495  -2.704  1.00 89.04           C  
ATOM   1237 HD21 LEU A  76      25.598  11.552  -2.799  1.00 89.04           H  
ATOM   1238 HD22 LEU A  76      25.107  10.268  -1.665  1.00 89.04           H  
ATOM   1239 HD23 LEU A  76      24.482  10.305  -3.340  1.00 89.04           H  
ATOM   1240  N   LYS A  77      30.541  11.259  -1.282  1.00 88.74           N  
ATOM   1241  H   LYS A  77      30.678  11.370  -2.277  1.00 88.74           H  
ATOM   1242  CA  LYS A  77      31.697  11.404  -0.380  1.00 88.74           C  
ATOM   1243  HA  LYS A  77      31.706  10.577   0.329  1.00 88.74           H  
ATOM   1244  C   LYS A  77      31.611  12.672   0.458  1.00 88.74           C  
ATOM   1245  CB  LYS A  77      33.017  11.424  -1.163  1.00 88.74           C  
ATOM   1246  HB2 LYS A  77      32.982  12.190  -1.937  1.00 88.74           H  
ATOM   1247  HB3 LYS A  77      33.821  11.675  -0.472  1.00 88.74           H  
ATOM   1248  O   LYS A  77      31.992  12.649   1.616  1.00 88.74           O  
ATOM   1249  CG  LYS A  77      33.318  10.061  -1.782  1.00 88.74           C  
ATOM   1250  HG2 LYS A  77      33.276   9.305  -0.998  1.00 88.74           H  
ATOM   1251  HG3 LYS A  77      32.563   9.843  -2.538  1.00 88.74           H  
ATOM   1252  CD  LYS A  77      34.703  10.029  -2.435  1.00 88.74           C  
ATOM   1253  HD2 LYS A  77      35.450  10.359  -1.714  1.00 88.74           H  
ATOM   1254  HD3 LYS A  77      34.706  10.698  -3.296  1.00 88.74           H  
ATOM   1255  CE  LYS A  77      35.004   8.591  -2.869  1.00 88.74           C  
ATOM   1256  HE2 LYS A  77      34.985   7.956  -1.983  1.00 88.74           H  
ATOM   1257  HE3 LYS A  77      34.197   8.242  -3.513  1.00 88.74           H  
ATOM   1258  NZ  LYS A  77      36.311   8.474  -3.561  1.00 88.74           N  
ATOM   1259  HZ1 LYS A  77      36.467   7.515  -3.835  1.00 88.74           H  
ATOM   1260  HZ2 LYS A  77      36.333   9.055  -4.387  1.00 88.74           H  
ATOM   1261  HZ3 LYS A  77      37.058   8.754  -2.941  1.00 88.74           H  
ATOM   1262  N   PHE A  78      31.110  13.753  -0.128  1.00 90.57           N  
ATOM   1263  H   PHE A  78      30.765  13.675  -1.073  1.00 90.57           H  
ATOM   1264  CA  PHE A  78      31.000  15.048   0.534  1.00 90.57           C  
ATOM   1265  HA  PHE A  78      31.798  15.151   1.270  1.00 90.57           H  
ATOM   1266  C   PHE A  78      29.680  15.194   1.292  1.00 90.57           C  
ATOM   1267  CB  PHE A  78      31.166  16.143  -0.520  1.00 90.57           C  
ATOM   1268  HB2 PHE A  78      30.314  16.099  -1.199  1.00 90.57           H  
ATOM   1269  HB3 PHE A  78      31.151  17.112  -0.021  1.00 90.57           H  
ATOM   1270  O   PHE A  78      29.664  15.801   2.355  1.00 90.57           O  
ATOM   1271  CG  PHE A  78      32.434  16.040  -1.343  1.00 90.57           C  
ATOM   1272  CD1 PHE A  78      33.692  16.082  -0.713  1.00 90.57           C  
ATOM   1273  HD1 PHE A  78      33.754  16.154   0.363  1.00 90.57           H  
ATOM   1274  CD2 PHE A  78      32.359  15.906  -2.741  1.00 90.57           C  
ATOM   1275  HD2 PHE A  78      31.398  15.867  -3.232  1.00 90.57           H  
ATOM   1276  CE1 PHE A  78      34.867  16.029  -1.484  1.00 90.57           C  
ATOM   1277  HE1 PHE A  78      35.831  16.070  -0.998  1.00 90.57           H  
ATOM   1278  CE2 PHE A  78      33.534  15.862  -3.510  1.00 90.57           C  
ATOM   1279  HE2 PHE A  78      33.470  15.813  -4.587  1.00 90.57           H  
ATOM   1280  CZ  PHE A  78      34.789  15.926  -2.884  1.00 90.57           C  
ATOM   1281  HZ  PHE A  78      35.690  15.911  -3.478  1.00 90.57           H  
ATOM   1282  N   VAL A  79      28.590  14.585   0.808  1.00 92.80           N  
ATOM   1283  H   VAL A  79      28.637  14.172  -0.113  1.00 92.80           H  
ATOM   1284  CA  VAL A  79      27.330  14.486   1.573  1.00 92.80           C  
ATOM   1285  HA  VAL A  79      27.004  15.491   1.839  1.00 92.80           H  
ATOM   1286  C   VAL A  79      27.558  13.726   2.881  1.00 92.80           C  
ATOM   1287  CB  VAL A  79      26.211  13.828   0.743  1.00 92.80           C  
ATOM   1288  HB  VAL A  79      26.528  12.827   0.450  1.00 92.80           H  
ATOM   1289  O   VAL A  79      27.013  14.080   3.925  1.00 92.80           O  
ATOM   1290  CG1 VAL A  79      24.885  13.718   1.508  1.00 92.80           C  
ATOM   1291 HG11 VAL A  79      24.999  13.131   2.419  1.00 92.80           H  
ATOM   1292 HG12 VAL A  79      24.529  14.710   1.786  1.00 92.80           H  
ATOM   1293 HG13 VAL A  79      24.133  13.237   0.882  1.00 92.80           H  
ATOM   1294  CG2 VAL A  79      25.902  14.642  -0.520  1.00 92.80           C  
ATOM   1295 HG21 VAL A  79      25.152  14.124  -1.117  1.00 92.80           H  
ATOM   1296 HG22 VAL A  79      26.793  14.782  -1.133  1.00 92.80           H  
ATOM   1297 HG23 VAL A  79      25.525  15.627  -0.244  1.00 92.80           H  
ATOM   1298  N   ARG A  80      28.439  12.720   2.852  1.00 94.64           N  
ATOM   1299  H   ARG A  80      28.830  12.452   1.961  1.00 94.64           H  
ATOM   1300  CA  ARG A  80      28.847  11.970   4.039  1.00 94.64           C  
ATOM   1301  HA  ARG A  80      27.955  11.542   4.497  1.00 94.64           H  
ATOM   1302  C   ARG A  80      29.490  12.839   5.130  1.00 94.64           C  
ATOM   1303  CB  ARG A  80      29.764  10.826   3.593  1.00 94.64           C  
ATOM   1304  HB2 ARG A  80      29.254  10.228   2.837  1.00 94.64           H  
ATOM   1305  HB3 ARG A  80      30.688  11.224   3.174  1.00 94.64           H  
ATOM   1306  O   ARG A  80      29.387  12.465   6.293  1.00 94.64           O  
ATOM   1307  CG  ARG A  80      30.103   9.936   4.781  1.00 94.64           C  
ATOM   1308  HG2 ARG A  80      29.178   9.666   5.291  1.00 94.64           H  
ATOM   1309  HG3 ARG A  80      30.745  10.480   5.474  1.00 94.64           H  
ATOM   1310  CD  ARG A  80      30.820   8.662   4.380  1.00 94.64           C  
ATOM   1311  HD2 ARG A  80      31.759   8.918   3.889  1.00 94.64           H  
ATOM   1312  HD3 ARG A  80      30.199   8.097   3.685  1.00 94.64           H  
ATOM   1313  NE  ARG A  80      31.092   7.905   5.607  1.00 94.64           N  
ATOM   1314  HE  ARG A  80      31.622   8.382   6.321  1.00 94.64           H  
ATOM   1315  NH1 ARG A  80      29.908   5.992   5.163  1.00 94.64           N  
ATOM   1316 HH11 ARG A  80      29.696   5.057   5.481  1.00 94.64           H  
ATOM   1317 HH12 ARG A  80      29.372   6.432   4.429  1.00 94.64           H  
ATOM   1318  NH2 ARG A  80      31.013   6.170   7.040  1.00 94.64           N  
ATOM   1319 HH21 ARG A  80      30.977   5.161   7.077  1.00 94.64           H  
ATOM   1320 HH22 ARG A  80      31.536   6.669   7.746  1.00 94.64           H  
ATOM   1321  CZ  ARG A  80      30.658   6.707   5.924  1.00 94.64           C  
ATOM   1322  N   ASP A  81      30.077  13.996   4.807  1.00 93.30           N  
ATOM   1323  H   ASP A  81      30.120  14.276   3.837  1.00 93.30           H  
ATOM   1324  CA  ASP A  81      30.656  14.902   5.816  1.00 93.30           C  
ATOM   1325  HA  ASP A  81      31.426  14.365   6.370  1.00 93.30           H  
ATOM   1326  C   ASP A  81      29.603  15.375   6.841  1.00 93.30           C  
ATOM   1327  CB  ASP A  81      31.310  16.140   5.160  1.00 93.30           C  
ATOM   1328  HB2 ASP A  81      31.593  16.828   5.956  1.00 93.30           H  
ATOM   1329  HB3 ASP A  81      30.564  16.654   4.554  1.00 93.30           H  
ATOM   1330  O   ASP A  81      29.956  15.703   7.973  1.00 93.30           O  
ATOM   1331  CG  ASP A  81      32.578  15.888   4.322  1.00 93.30           C  
ATOM   1332  OD1 ASP A  81      33.230  14.842   4.528  1.00 93.30           O  
ATOM   1333  OD2 ASP A  81      32.942  16.793   3.518  1.00 93.30           O  
ATOM   1334  N   PHE A  82      28.316  15.394   6.467  1.00 93.96           N  
ATOM   1335  H   PHE A  82      28.096  15.134   5.516  1.00 93.96           H  
ATOM   1336  CA  PHE A  82      27.216  15.837   7.334  1.00 93.96           C  
ATOM   1337  HA  PHE A  82      27.606  16.042   8.331  1.00 93.96           H  
ATOM   1338  C   PHE A  82      26.098  14.820   7.536  1.00 93.96           C  
ATOM   1339  CB  PHE A  82      26.674  17.148   6.788  1.00 93.96           C  
ATOM   1340  HB2 PHE A  82      25.899  17.533   7.451  1.00 93.96           H  
ATOM   1341  HB3 PHE A  82      27.533  17.818   6.824  1.00 93.96           H  
ATOM   1342  O   PHE A  82      25.419  14.864   8.557  1.00 93.96           O  
ATOM   1343  CG  PHE A  82      26.177  17.150   5.357  1.00 93.96           C  
ATOM   1344  CD1 PHE A  82      27.039  17.572   4.327  1.00 93.96           C  
ATOM   1345  HD1 PHE A  82      28.057  17.847   4.557  1.00 93.96           H  
ATOM   1346  CD2 PHE A  82      24.851  16.795   5.057  1.00 93.96           C  
ATOM   1347  HD2 PHE A  82      24.177  16.485   5.842  1.00 93.96           H  
ATOM   1348  CE1 PHE A  82      26.575  17.662   3.005  1.00 93.96           C  
ATOM   1349  HE1 PHE A  82      27.233  18.005   2.220  1.00 93.96           H  
ATOM   1350  CE2 PHE A  82      24.397  16.875   3.730  1.00 93.96           C  
ATOM   1351  HE2 PHE A  82      23.373  16.633   3.486  1.00 93.96           H  
ATOM   1352  CZ  PHE A  82      25.251  17.313   2.707  1.00 93.96           C  
ATOM   1353  HZ  PHE A  82      24.885  17.400   1.695  1.00 93.96           H  
ATOM   1354  N   ALA A  83      25.919  13.883   6.607  1.00 94.31           N  
ATOM   1355  H   ALA A  83      26.430  13.954   5.739  1.00 94.31           H  
ATOM   1356  CA  ALA A  83      24.993  12.765   6.770  1.00 94.31           C  
ATOM   1357  HA  ALA A  83      24.179  13.068   7.429  1.00 94.31           H  
ATOM   1358  C   ALA A  83      25.648  11.534   7.423  1.00 94.31           C  
ATOM   1359  CB  ALA A  83      24.382  12.449   5.404  1.00 94.31           C  
ATOM   1360  HB1 ALA A  83      25.165  12.124   4.718  1.00 94.31           H  
ATOM   1361  HB2 ALA A  83      23.892  13.336   5.002  1.00 94.31           H  
ATOM   1362  HB3 ALA A  83      23.646  11.652   5.506  1.00 94.31           H  
ATOM   1363  O   ALA A  83      24.956  10.554   7.682  1.00 94.31           O  
ATOM   1364  N   GLY A  84      26.966  11.556   7.663  1.00 95.19           N  
ATOM   1365  H   GLY A  84      27.494  12.368   7.377  1.00 95.19           H  
ATOM   1366  CA  GLY A  84      27.710  10.484   8.326  1.00 95.19           C  
ATOM   1367  HA2 GLY A  84      27.412  10.451   9.374  1.00 95.19           H  
ATOM   1368  HA3 GLY A  84      28.777  10.706   8.290  1.00 95.19           H  
ATOM   1369  C   GLY A  84      27.478   9.106   7.707  1.00 95.19           C  
ATOM   1370  O   GLY A  84      27.254   8.970   6.503  1.00 95.19           O  
ATOM   1371  N   ASP A  85      27.489   8.062   8.529  1.00 94.07           N  
ATOM   1372  H   ASP A  85      27.576   8.216   9.524  1.00 94.07           H  
ATOM   1373  CA  ASP A  85      27.088   6.710   8.124  1.00 94.07           C  
ATOM   1374  HA  ASP A  85      27.343   6.594   7.071  1.00 94.07           H  
ATOM   1375  C   ASP A  85      25.561   6.495   8.189  1.00 94.07           C  
ATOM   1376  CB  ASP A  85      27.920   5.657   8.865  1.00 94.07           C  
ATOM   1377  HB2 ASP A  85      28.975   5.849   8.669  1.00 94.07           H  
ATOM   1378  HB3 ASP A  85      27.686   4.674   8.456  1.00 94.07           H  
ATOM   1379  O   ASP A  85      25.069   5.404   8.496  1.00 94.07           O  
ATOM   1380  CG  ASP A  85      27.722   5.626  10.377  1.00 94.07           C  
ATOM   1381  OD1 ASP A  85      27.052   6.517  10.939  1.00 94.07           O  
ATOM   1382  OD2 ASP A  85      28.270   4.686  10.987  1.00 94.07           O  
ATOM   1383  N   GLY A  86      24.800   7.535   7.828  1.00 94.34           N  
ATOM   1384  H   GLY A  86      25.249   8.422   7.653  1.00 94.34           H  
ATOM   1385  CA  GLY A  86      23.373   7.454   7.537  1.00 94.34           C  
ATOM   1386  HA2 GLY A  86      22.839   7.190   8.450  1.00 94.34           H  
ATOM   1387  HA3 GLY A  86      23.024   8.434   7.216  1.00 94.34           H  
ATOM   1388  C   GLY A  86      23.058   6.436   6.435  1.00 94.34           C  
ATOM   1389  O   GLY A  86      23.919   6.048   5.639  1.00 94.34           O  
ATOM   1390  N   LEU A  87      21.807   5.979   6.350  1.00 92.65           N  
ATOM   1391  H   LEU A  87      21.142   6.296   7.041  1.00 92.65           H  
ATOM   1392  CA  LEU A  87      21.383   4.910   5.431  1.00 92.65           C  
ATOM   1393  HA  LEU A  87      21.864   3.985   5.748  1.00 92.65           H  
ATOM   1394  C   LEU A  87      21.789   5.147   3.970  1.00 92.65           C  
ATOM   1395  CB  LEU A  87      19.850   4.765   5.518  1.00 92.65           C  
ATOM   1396  HB2 LEU A  87      19.405   5.745   5.690  1.00 92.65           H  
ATOM   1397  HB3 LEU A  87      19.459   4.392   4.571  1.00 92.65           H  
ATOM   1398  O   LEU A  87      22.124   4.205   3.243  1.00 92.65           O  
ATOM   1399  CG  LEU A  87      19.404   3.800   6.623  1.00 92.65           C  
ATOM   1400  HG  LEU A  87      19.933   4.032   7.548  1.00 92.65           H  
ATOM   1401  CD1 LEU A  87      17.902   3.933   6.853  1.00 92.65           C  
ATOM   1402 HD11 LEU A  87      17.355   3.776   5.924  1.00 92.65           H  
ATOM   1403 HD12 LEU A  87      17.687   4.931   7.237  1.00 92.65           H  
ATOM   1404 HD13 LEU A  87      17.577   3.195   7.586  1.00 92.65           H  
ATOM   1405  CD2 LEU A  87      19.716   2.352   6.237  1.00 92.65           C  
ATOM   1406 HD21 LEU A  87      20.554   2.289   5.543  1.00 92.65           H  
ATOM   1407 HD22 LEU A  87      19.990   1.805   7.139  1.00 92.65           H  
ATOM   1408 HD23 LEU A  87      18.850   1.879   5.773  1.00 92.65           H  
ATOM   1409  N   PHE A  88      21.784   6.406   3.532  1.00 92.54           N  
ATOM   1410  H   PHE A  88      21.516   7.130   4.183  1.00 92.54           H  
ATOM   1411  CA  PHE A  88      22.140   6.782   2.170  1.00 92.54           C  
ATOM   1412  HA  PHE A  88      21.784   6.003   1.496  1.00 92.54           H  
ATOM   1413  C   PHE A  88      23.652   6.924   1.956  1.00 92.54           C  
ATOM   1414  CB  PHE A  88      21.410   8.073   1.805  1.00 92.54           C  
ATOM   1415  HB2 PHE A  88      20.340   7.936   1.959  1.00 92.54           H  
ATOM   1416  HB3 PHE A  88      21.747   8.869   2.469  1.00 92.54           H  
ATOM   1417  O   PHE A  88      24.152   6.527   0.905  1.00 92.54           O  
ATOM   1418  CG  PHE A  88      21.636   8.487   0.368  1.00 92.54           C  
ATOM   1419  CD1 PHE A  88      22.307   9.688   0.080  1.00 92.54           C  
ATOM   1420  HD1 PHE A  88      22.646  10.331   0.879  1.00 92.54           H  
ATOM   1421  CD2 PHE A  88      21.158   7.679  -0.683  1.00 92.54           C  
ATOM   1422  HD2 PHE A  88      20.598   6.782  -0.466  1.00 92.54           H  
ATOM   1423  CE1 PHE A  88      22.477  10.089  -1.253  1.00 92.54           C  
ATOM   1424  HE1 PHE A  88      22.929  11.046  -1.470  1.00 92.54           H  
ATOM   1425  CE2 PHE A  88      21.363   8.066  -2.019  1.00 92.54           C  
ATOM   1426  HE2 PHE A  88      20.968   7.469  -2.827  1.00 92.54           H  
ATOM   1427  CZ  PHE A  88      22.020   9.274  -2.303  1.00 92.54           C  
ATOM   1428  HZ  PHE A  88      22.130   9.601  -3.327  1.00 92.54           H  
ATOM   1429  N   THR A  89      24.394   7.433   2.933  1.00 94.23           N  
ATOM   1430  H   THR A  89      23.950   7.740   3.787  1.00 94.23           H  
ATOM   1431  CA  THR A  89      25.832   7.725   2.818  1.00 94.23           C  
ATOM   1432  HA  THR A  89      26.115   7.703   1.766  1.00 94.23           H  
ATOM   1433  C   THR A  89      26.720   6.692   3.490  1.00 94.23           C  
ATOM   1434  CB  THR A  89      26.153   9.131   3.336  1.00 94.23           C  
ATOM   1435  HB  THR A  89      27.226   9.264   3.473  1.00 94.23           H  
ATOM   1436  O   THR A  89      27.905   6.944   3.653  1.00 94.23           O  
ATOM   1437  CG2 THR A  89      25.667  10.182   2.344  1.00 94.23           C  
ATOM   1438 HG21 THR A  89      26.093   9.999   1.358  1.00 94.23           H  
ATOM   1439 HG22 THR A  89      24.578  10.175   2.288  1.00 94.23           H  
ATOM   1440 HG23 THR A  89      26.003  11.159   2.692  1.00 94.23           H  
ATOM   1441  OG1 THR A  89      25.485   9.347   4.551  1.00 94.23           O  
ATOM   1442  HG1 THR A  89      26.104   9.221   5.274  1.00 94.23           H  
ATOM   1443  N   SER A  90      26.187   5.523   3.841  1.00 93.87           N  
ATOM   1444  H   SER A  90      25.181   5.440   3.809  1.00 93.87           H  
ATOM   1445  CA  SER A  90      26.932   4.381   4.374  1.00 93.87           C  
ATOM   1446  HA  SER A  90      27.875   4.743   4.785  1.00 93.87           H  
ATOM   1447  C   SER A  90      27.264   3.333   3.314  1.00 93.87           C  
ATOM   1448  CB  SER A  90      26.194   3.748   5.544  1.00 93.87           C  
ATOM   1449  HB2 SER A  90      26.234   4.420   6.401  1.00 93.87           H  
ATOM   1450  HB3 SER A  90      26.693   2.818   5.816  1.00 93.87           H  
ATOM   1451  O   SER A  90      26.463   3.056   2.411  1.00 93.87           O  
ATOM   1452  OG  SER A  90      24.842   3.538   5.182  1.00 93.87           O  
ATOM   1453  HG  SER A  90      24.397   4.338   5.472  1.00 93.87           H  
ATOM   1454  N   TRP A  91      28.447   2.731   3.434  1.00 92.29           N  
ATOM   1455  H   TRP A  91      28.997   2.951   4.252  1.00 92.29           H  
ATOM   1456  CA  TRP A  91      28.835   1.564   2.648  1.00 92.29           C  
ATOM   1457  HA  TRP A  91      28.593   1.741   1.600  1.00 92.29           H  
ATOM   1458  C   TRP A  91      28.063   0.338   3.133  1.00 92.29           C  
ATOM   1459  CB  TRP A  91      30.337   1.295   2.764  1.00 92.29           C  
ATOM   1460  HB2 TRP A  91      30.581   1.092   3.807  1.00 92.29           H  
ATOM   1461  HB3 TRP A  91      30.550   0.387   2.201  1.00 92.29           H  
ATOM   1462  O   TRP A  91      27.728   0.223   4.307  1.00 92.29           O  
ATOM   1463  CG  TRP A  91      31.260   2.353   2.253  1.00 92.29           C  
ATOM   1464  CD1 TRP A  91      31.872   3.301   2.999  1.00 92.29           C  
ATOM   1465  HD1 TRP A  91      31.752   3.424   4.065  1.00 92.29           H  
ATOM   1466  CD2 TRP A  91      31.751   2.536   0.893  1.00 92.29           C  
ATOM   1467  CE2 TRP A  91      32.651   3.644   0.884  1.00 92.29           C  
ATOM   1468  CE3 TRP A  91      31.551   1.856  -0.329  1.00 92.29           C  
ATOM   1469  HE3 TRP A  91      30.892   1.002  -0.365  1.00 92.29           H  
ATOM   1470  NE1 TRP A  91      32.699   4.060   2.196  1.00 92.29           N  
ATOM   1471  HE1 TRP A  91      33.270   4.810   2.559  1.00 92.29           H  
ATOM   1472  CH2 TRP A  91      33.078   3.377  -1.480  1.00 92.29           C  
ATOM   1473  HH2 TRP A  91      33.591   3.672  -2.384  1.00 92.29           H  
ATOM   1474  CZ2 TRP A  91      33.292   4.080  -0.284  1.00 92.29           C  
ATOM   1475  HZ2 TRP A  91      33.961   4.928  -0.255  1.00 92.29           H  
ATOM   1476  CZ3 TRP A  91      32.229   2.257  -1.494  1.00 92.29           C  
ATOM   1477  HZ3 TRP A  91      32.119   1.682  -2.401  1.00 92.29           H  
ATOM   1478  N   THR A  92      27.821  -0.624   2.247  1.00 87.18           N  
ATOM   1479  H   THR A  92      28.025  -0.472   1.270  1.00 87.18           H  
ATOM   1480  CA  THR A  92      27.108  -1.866   2.595  1.00 87.18           C  
ATOM   1481  HA  THR A  92      26.113  -1.624   2.966  1.00 87.18           H  
ATOM   1482  C   THR A  92      27.805  -2.668   3.702  1.00 87.18           C  
ATOM   1483  CB  THR A  92      26.952  -2.716   1.327  1.00 87.18           C  
ATOM   1484  HB  THR A  92      27.939  -3.018   0.977  1.00 87.18           H  
ATOM   1485  O   THR A  92      27.139  -3.298   4.515  1.00 87.18           O  
ATOM   1486  CG2 THR A  92      26.096  -3.958   1.526  1.00 87.18           C  
ATOM   1487 HG21 THR A  92      26.526  -4.607   2.289  1.00 87.18           H  
ATOM   1488 HG22 THR A  92      25.082  -3.680   1.814  1.00 87.18           H  
ATOM   1489 HG23 THR A  92      26.072  -4.514   0.589  1.00 87.18           H  
ATOM   1490  OG1 THR A  92      26.333  -1.927   0.333  1.00 87.18           O  
ATOM   1491  HG1 THR A  92      26.476  -2.406  -0.486  1.00 87.18           H  
ATOM   1492  N   HIS A  93      29.138  -2.614   3.785  1.00 87.04           N  
ATOM   1493  H   HIS A  93      29.639  -2.026   3.134  1.00 87.04           H  
ATOM   1494  CA  HIS A  93      29.915  -3.331   4.804  1.00 87.04           C  
ATOM   1495  HA  HIS A  93      29.416  -4.278   5.008  1.00 87.04           H  
ATOM   1496  C   HIS A  93      30.011  -2.595   6.153  1.00 87.04           C  
ATOM   1497  CB  HIS A  93      31.306  -3.653   4.240  1.00 87.04           C  
ATOM   1498  HB2 HIS A  93      31.833  -4.291   4.950  1.00 87.04           H  
ATOM   1499  HB3 HIS A  93      31.194  -4.217   3.314  1.00 87.04           H  
ATOM   1500  O   HIS A  93      30.593  -3.129   7.098  1.00 87.04           O  
ATOM   1501  CG  HIS A  93      32.150  -2.430   3.973  1.00 87.04           C  
ATOM   1502  CD2 HIS A  93      32.980  -1.802   4.863  1.00 87.04           C  
ATOM   1503  HD2 HIS A  93      33.145  -2.093   5.890  1.00 87.04           H  
ATOM   1504  ND1 HIS A  93      32.220  -1.729   2.789  1.00 87.04           N  
ATOM   1505  HD1 HIS A  93      31.792  -1.989   1.912  1.00 87.04           H  
ATOM   1506  CE1 HIS A  93      33.065  -0.699   2.967  1.00 87.04           C  
ATOM   1507  HE1 HIS A  93      33.331   0.026   2.212  1.00 87.04           H  
ATOM   1508  NE2 HIS A  93      33.561  -0.710   4.212  1.00 87.04           N  
ATOM   1509  N   GLU A  94      29.491  -1.369   6.262  1.00 92.60           N  
ATOM   1510  H   GLU A  94      28.934  -0.995   5.507  1.00 92.60           H  
ATOM   1511  CA  GLU A  94      29.503  -0.629   7.523  1.00 92.60           C  
ATOM   1512  HA  GLU A  94      30.462  -0.799   8.012  1.00 92.60           H  
ATOM   1513  C   GLU A  94      28.412  -1.128   8.464  1.00 92.60           C  
ATOM   1514  CB  GLU A  94      29.361   0.877   7.294  1.00 92.60           C  
ATOM   1515  HB2 GLU A  94      29.135   1.366   8.242  1.00 92.60           H  
ATOM   1516  HB3 GLU A  94      28.543   1.069   6.600  1.00 92.60           H  
ATOM   1517  O   GLU A  94      27.251  -1.287   8.087  1.00 92.60           O  
ATOM   1518  CG  GLU A  94      30.679   1.441   6.765  1.00 92.60           C  
ATOM   1519  HG2 GLU A  94      31.001   0.876   5.890  1.00 92.60           H  
ATOM   1520  HG3 GLU A  94      31.439   1.309   7.534  1.00 92.60           H  
ATOM   1521  CD  GLU A  94      30.573   2.919   6.408  1.00 92.60           C  
ATOM   1522  OE1 GLU A  94      31.589   3.627   6.536  1.00 92.60           O  
ATOM   1523  OE2 GLU A  94      29.514   3.395   5.940  1.00 92.60           O  
ATOM   1524  N   LYS A  95      28.785  -1.324   9.731  1.00 88.32           N  
ATOM   1525  H   LYS A  95      29.758  -1.174   9.958  1.00 88.32           H  
ATOM   1526  CA  LYS A  95      27.911  -1.908  10.755  1.00 88.32           C  
ATOM   1527  HA  LYS A  95      27.637  -2.915  10.441  1.00 88.32           H  
ATOM   1528  C   LYS A  95      26.602  -1.133  10.929  1.00 88.32           C  
ATOM   1529  CB  LYS A  95      28.696  -1.973  12.071  1.00 88.32           C  
ATOM   1530  HB2 LYS A  95      29.669  -2.427  11.882  1.00 88.32           H  
ATOM   1531  HB3 LYS A  95      28.854  -0.964  12.451  1.00 88.32           H  
ATOM   1532  O   LYS A  95      25.538  -1.738  11.041  1.00 88.32           O  
ATOM   1533  CG  LYS A  95      27.969  -2.813  13.126  1.00 88.32           C  
ATOM   1534  HG2 LYS A  95      26.967  -2.419  13.300  1.00 88.32           H  
ATOM   1535  HG3 LYS A  95      27.888  -3.839  12.768  1.00 88.32           H  
ATOM   1536  CD  LYS A  95      28.740  -2.787  14.448  1.00 88.32           C  
ATOM   1537  HD2 LYS A  95      29.783  -3.053  14.273  1.00 88.32           H  
ATOM   1538  HD3 LYS A  95      28.688  -1.783  14.868  1.00 88.32           H  
ATOM   1539  CE  LYS A  95      28.115  -3.794  15.412  1.00 88.32           C  
ATOM   1540  HE2 LYS A  95      27.038  -3.629  15.456  1.00 88.32           H  
ATOM   1541  HE3 LYS A  95      28.277  -4.803  15.033  1.00 88.32           H  
ATOM   1542  NZ  LYS A  95      28.671  -3.659  16.774  1.00 88.32           N  
ATOM   1543  HZ1 LYS A  95      28.290  -2.829  17.205  1.00 88.32           H  
ATOM   1544  HZ2 LYS A  95      28.245  -4.339  17.388  1.00 88.32           H  
ATOM   1545  HZ3 LYS A  95      29.678  -3.707  16.833  1.00 88.32           H  
ATOM   1546  N   ASN A  96      26.681   0.197  10.945  1.00 92.36           N  
ATOM   1547  H   ASN A  96      27.583   0.637  10.836  1.00 92.36           H  
ATOM   1548  CA  ASN A  96      25.518   1.047  11.174  1.00 92.36           C  
ATOM   1549  HA  ASN A  96      24.953   0.656  12.020  1.00 92.36           H  
ATOM   1550  C   ASN A  96      24.541   1.058   9.997  1.00 92.36           C  
ATOM   1551  CB  ASN A  96      25.985   2.459  11.532  1.00 92.36           C  
ATOM   1552  HB2 ASN A  96      26.769   2.771  10.842  1.00 92.36           H  
ATOM   1553  HB3 ASN A  96      25.145   3.143  11.412  1.00 92.36           H  
ATOM   1554  O   ASN A  96      23.355   1.261  10.236  1.00 92.36           O  
ATOM   1555  CG  ASN A  96      26.459   2.596  12.972  1.00 92.36           C  
ATOM   1556  ND2 ASN A  96      27.230   3.611  13.263  1.00 92.36           N  
ATOM   1557 HD21 ASN A  96      27.440   3.824  14.227  1.00 92.36           H  
ATOM   1558 HD22 ASN A  96      27.549   4.216  12.520  1.00 92.36           H  
ATOM   1559  OD1 ASN A  96      26.153   1.782  13.840  1.00 92.36           O  
ATOM   1560  N   TRP A  97      24.980   0.770   8.764  1.00 92.95           N  
ATOM   1561  H   TRP A  97      25.952   0.539   8.616  1.00 92.95           H  
ATOM   1562  CA  TRP A  97      24.053   0.670   7.638  1.00 92.95           C  
ATOM   1563  HA  TRP A  97      23.510   1.610   7.539  1.00 92.95           H  
ATOM   1564  C   TRP A  97      23.019  -0.428   7.879  1.00 92.95           C  
ATOM   1565  CB  TRP A  97      24.778   0.383   6.320  1.00 92.95           C  
ATOM   1566  HB2 TRP A  97      25.428   1.217   6.056  1.00 92.95           H  
ATOM   1567  HB3 TRP A  97      25.416  -0.494   6.435  1.00 92.95           H  
ATOM   1568  O   TRP A  97      21.824  -0.149   7.914  1.00 92.95           O  
ATOM   1569  CG  TRP A  97      23.810   0.117   5.212  1.00 92.95           C  
ATOM   1570  CD1 TRP A  97      22.920   1.003   4.714  1.00 92.95           C  
ATOM   1571  HD1 TRP A  97      22.850   2.034   5.029  1.00 92.95           H  
ATOM   1572  CD2 TRP A  97      23.449  -1.176   4.645  1.00 92.95           C  
ATOM   1573  CE2 TRP A  97      22.307  -0.998   3.811  1.00 92.95           C  
ATOM   1574  CE3 TRP A  97      23.935  -2.489   4.806  1.00 92.95           C  
ATOM   1575  HE3 TRP A  97      24.790  -2.667   5.441  1.00 92.95           H  
ATOM   1576  NE1 TRP A  97      22.020   0.347   3.894  1.00 92.95           N  
ATOM   1577  HE1 TRP A  97      21.145   0.747   3.586  1.00 92.95           H  
ATOM   1578  CH2 TRP A  97      22.190  -3.365   3.338  1.00 92.95           C  
ATOM   1579  HH2 TRP A  97      21.692  -4.209   2.885  1.00 92.95           H  
ATOM   1580  CZ2 TRP A  97      21.681  -2.068   3.165  1.00 92.95           C  
ATOM   1581  HZ2 TRP A  97      20.771  -1.920   2.602  1.00 92.95           H  
ATOM   1582  CZ3 TRP A  97      23.314  -3.571   4.157  1.00 92.95           C  
ATOM   1583  HZ3 TRP A  97      23.688  -4.575   4.295  1.00 92.95           H  
ATOM   1584  N   LYS A  98      23.489  -1.667   8.078  1.00 84.72           N  
ATOM   1585  H   LYS A  98      24.489  -1.804   8.039  1.00 84.72           H  
ATOM   1586  CA  LYS A  98      22.615  -2.834   8.254  1.00 84.72           C  
ATOM   1587  HA  LYS A  98      21.935  -2.891   7.404  1.00 84.72           H  
ATOM   1588  C   LYS A  98      21.750  -2.677   9.505  1.00 84.72           C  
ATOM   1589  CB  LYS A  98      23.465  -4.114   8.299  1.00 84.72           C  
ATOM   1590  HB2 LYS A  98      23.991  -4.175   9.252  1.00 84.72           H  
ATOM   1591  HB3 LYS A  98      24.203  -4.079   7.498  1.00 84.72           H  
ATOM   1592  O   LYS A  98      20.546  -2.896   9.457  1.00 84.72           O  
ATOM   1593  CG  LYS A  98      22.598  -5.366   8.100  1.00 84.72           C  
ATOM   1594  HG2 LYS A  98      22.121  -5.305   7.121  1.00 84.72           H  
ATOM   1595  HG3 LYS A  98      21.821  -5.405   8.864  1.00 84.72           H  
ATOM   1596  CD  LYS A  98      23.432  -6.653   8.176  1.00 84.72           C  
ATOM   1597  HD2 LYS A  98      23.749  -6.804   9.207  1.00 84.72           H  
ATOM   1598  HD3 LYS A  98      24.309  -6.565   7.534  1.00 84.72           H  
ATOM   1599  CE  LYS A  98      22.588  -7.849   7.719  1.00 84.72           C  
ATOM   1600  HE2 LYS A  98      22.375  -7.751   6.655  1.00 84.72           H  
ATOM   1601  HE3 LYS A  98      21.640  -7.823   8.256  1.00 84.72           H  
ATOM   1602  NZ  LYS A  98      23.246  -9.147   8.007  1.00 84.72           N  
ATOM   1603  HZ1 LYS A  98      23.205  -9.304   9.004  1.00 84.72           H  
ATOM   1604  HZ2 LYS A  98      24.212  -9.195   7.716  1.00 84.72           H  
ATOM   1605  HZ3 LYS A  98      22.710  -9.917   7.634  1.00 84.72           H  
ATOM   1606  N   LYS A  99      22.360  -2.198  10.594  1.00 88.12           N  
ATOM   1607  H   LYS A  99      23.356  -2.046  10.538  1.00 88.12           H  
ATOM   1608  CA  LYS A  99      21.678  -1.907  11.859  1.00 88.12           C  
ATOM   1609  HA  LYS A  99      21.246  -2.830  12.245  1.00 88.12           H  
ATOM   1610  C   LYS A  99      20.527  -0.915  11.673  1.00 88.12           C  
ATOM   1611  CB  LYS A  99      22.727  -1.382  12.843  1.00 88.12           C  
ATOM   1612  HB2 LYS A  99      23.564  -2.079  12.872  1.00 88.12           H  
ATOM   1613  HB3 LYS A  99      23.087  -0.416  12.488  1.00 88.12           H  
ATOM   1614  O   LYS A  99      19.397  -1.212  12.047  1.00 88.12           O  
ATOM   1615  CG  LYS A  99      22.173  -1.224  14.258  1.00 88.12           C  
ATOM   1616  HG2 LYS A  99      22.021  -2.208  14.701  1.00 88.12           H  
ATOM   1617  HG3 LYS A  99      21.224  -0.689  14.232  1.00 88.12           H  
ATOM   1618  CD  LYS A  99      23.139  -0.446  15.143  1.00 88.12           C  
ATOM   1619  HD2 LYS A  99      22.628  -0.260  16.088  1.00 88.12           H  
ATOM   1620  HD3 LYS A  99      23.394   0.503  14.671  1.00 88.12           H  
ATOM   1621  CE  LYS A  99      24.425  -1.208  15.405  1.00 88.12           C  
ATOM   1622  HE2 LYS A  99      24.164  -2.199  15.778  1.00 88.12           H  
ATOM   1623  HE3 LYS A  99      24.986  -1.321  14.477  1.00 88.12           H  
ATOM   1624  NZ  LYS A  99      25.219  -0.491  16.421  1.00 88.12           N  
ATOM   1625  HZ1 LYS A  99      24.598  -0.126  17.129  1.00 88.12           H  
ATOM   1626  HZ2 LYS A  99      25.717   0.286  16.012  1.00 88.12           H  
ATOM   1627  HZ3 LYS A  99      25.832  -1.150  16.879  1.00 88.12           H  
ATOM   1628  N   ALA A 100      20.799   0.245  11.073  1.00 90.88           N  
ATOM   1629  H   ALA A 100      21.742   0.436  10.767  1.00 90.88           H  
ATOM   1630  CA  ALA A 100      19.787   1.265  10.830  1.00 90.88           C  
ATOM   1631  HA  ALA A 100      19.280   1.494  11.767  1.00 90.88           H  
ATOM   1632  C   ALA A 100      18.721   0.777   9.846  1.00 90.88           C  
ATOM   1633  CB  ALA A 100      20.477   2.535  10.329  1.00 90.88           C  
ATOM   1634  HB1 ALA A 100      21.002   2.339   9.394  1.00 90.88           H  
ATOM   1635  HB2 ALA A 100      21.191   2.882  11.076  1.00 90.88           H  
ATOM   1636  HB3 ALA A 100      19.734   3.315  10.166  1.00 90.88           H  
ATOM   1637  O   ALA A 100      17.539   0.998  10.082  1.00 90.88           O  
ATOM   1638  N   HIS A 101      19.123   0.068   8.788  1.00 85.77           N  
ATOM   1639  H   HIS A 101      20.112  -0.081   8.651  1.00 85.77           H  
ATOM   1640  CA  HIS A 101      18.208  -0.497   7.801  1.00 85.77           C  
ATOM   1641  HA  HIS A 101      17.647   0.310   7.331  1.00 85.77           H  
ATOM   1642  C   HIS A 101      17.192  -1.422   8.476  1.00 85.77           C  
ATOM   1643  CB  HIS A 101      19.019  -1.229   6.724  1.00 85.77           C  
ATOM   1644  HB2 HIS A 101      19.609  -2.022   7.184  1.00 85.77           H  
ATOM   1645  HB3 HIS A 101      19.712  -0.532   6.253  1.00 85.77           H  
ATOM   1646  O   HIS A 101      15.991  -1.207   8.341  1.00 85.77           O  
ATOM   1647  CG  HIS A 101      18.162  -1.841   5.652  1.00 85.77           C  
ATOM   1648  CD2 HIS A 101      17.621  -1.194   4.574  1.00 85.77           C  
ATOM   1649  HD2 HIS A 101      17.719  -0.144   4.345  1.00 85.77           H  
ATOM   1650  ND1 HIS A 101      17.793  -3.164   5.564  1.00 85.77           N  
ATOM   1651  HD1 HIS A 101      18.037  -3.907   6.202  1.00 85.77           H  
ATOM   1652  CE1 HIS A 101      17.070  -3.313   4.441  1.00 85.77           C  
ATOM   1653  HE1 HIS A 101      16.673  -4.252   4.083  1.00 85.77           H  
ATOM   1654  NE2 HIS A 101      16.933  -2.135   3.809  1.00 85.77           N  
ATOM   1655  N   ASN A 102      17.667  -2.373   9.284  1.00 78.96           N  
ATOM   1656  H   ASN A 102      18.666  -2.504   9.343  1.00 78.96           H  
ATOM   1657  CA  ASN A 102      16.810  -3.319   9.992  1.00 78.96           C  
ATOM   1658  HA  ASN A 102      16.160  -3.817   9.272  1.00 78.96           H  
ATOM   1659  C   ASN A 102      15.902  -2.634  11.025  1.00 78.96           C  
ATOM   1660  CB  ASN A 102      17.688  -4.376  10.676  1.00 78.96           C  
ATOM   1661  HB2 ASN A 102      17.025  -5.039  11.232  1.00 78.96           H  
ATOM   1662  HB3 ASN A 102      18.374  -3.897  11.375  1.00 78.96           H  
ATOM   1663  O   ASN A 102      14.729  -2.980  11.130  1.00 78.96           O  
ATOM   1664  CG  ASN A 102      18.483  -5.266   9.741  1.00 78.96           C  
ATOM   1665  ND2 ASN A 102      19.375  -6.050  10.303  1.00 78.96           N  
ATOM   1666 HD21 ASN A 102      19.526  -6.009  11.301  1.00 78.96           H  
ATOM   1667 HD22 ASN A 102      19.869  -6.715   9.725  1.00 78.96           H  
ATOM   1668  OD1 ASN A 102      18.298  -5.295   8.533  1.00 78.96           O  
ATOM   1669  N   ILE A 103      16.422  -1.654  11.774  1.00 84.84           N  
ATOM   1670  H   ILE A 103      17.402  -1.435  11.661  1.00 84.84           H  
ATOM   1671  CA  ILE A 103      15.646  -0.915  12.784  1.00 84.84           C  
ATOM   1672  HA  ILE A 103      15.151  -1.634  13.437  1.00 84.84           H  
ATOM   1673  C   ILE A 103      14.529  -0.082  12.143  1.00 84.84           C  
ATOM   1674  CB  ILE A 103      16.594  -0.042  13.646  1.00 84.84           C  
ATOM   1675  HB  ILE A 103      17.289   0.474  12.983  1.00 84.84           H  
ATOM   1676  O   ILE A 103      13.435   0.013  12.694  1.00 84.84           O  
ATOM   1677  CG1 ILE A 103      17.394  -0.958  14.599  1.00 84.84           C  
ATOM   1678 HG12 ILE A 103      16.717  -1.380  15.341  1.00 84.84           H  
ATOM   1679 HG13 ILE A 103      17.821  -1.786  14.032  1.00 84.84           H  
ATOM   1680  CG2 ILE A 103      15.830   1.028  14.452  1.00 84.84           C  
ATOM   1681 HG21 ILE A 103      15.020   0.564  15.013  1.00 84.84           H  
ATOM   1682 HG22 ILE A 103      16.491   1.560  15.137  1.00 84.84           H  
ATOM   1683 HG23 ILE A 103      15.400   1.773  13.782  1.00 84.84           H  
ATOM   1684  CD1 ILE A 103      18.549  -0.254  15.320  1.00 84.84           C  
ATOM   1685 HD11 ILE A 103      19.173  -0.993  15.821  1.00 84.84           H  
ATOM   1686 HD12 ILE A 103      18.167   0.438  16.071  1.00 84.84           H  
ATOM   1687 HD13 ILE A 103      19.155   0.282  14.589  1.00 84.84           H  
ATOM   1688  N   LEU A 104      14.801   0.548  10.997  1.00 88.56           N  
ATOM   1689  H   LEU A 104      15.720   0.428  10.596  1.00 88.56           H  
ATOM   1690  CA  LEU A 104      13.924   1.570  10.419  1.00 88.56           C  
ATOM   1691  HA  LEU A 104      13.352   2.034  11.223  1.00 88.56           H  
ATOM   1692  C   LEU A 104      12.892   1.019   9.438  1.00 88.56           C  
ATOM   1693  CB  LEU A 104      14.802   2.641   9.756  1.00 88.56           C  
ATOM   1694  HB2 LEU A 104      15.520   2.158   9.093  1.00 88.56           H  
ATOM   1695  HB3 LEU A 104      14.183   3.295   9.143  1.00 88.56           H  
ATOM   1696  O   LEU A 104      11.860   1.653   9.229  1.00 88.56           O  
ATOM   1697  CG  LEU A 104      15.526   3.485  10.818  1.00 88.56           C  
ATOM   1698  HG  LEU A 104      15.981   2.839  11.569  1.00 88.56           H  
ATOM   1699  CD1 LEU A 104      16.656   4.282  10.179  1.00 88.56           C  
ATOM   1700 HD11 LEU A 104      17.463   3.600   9.914  1.00 88.56           H  
ATOM   1701 HD12 LEU A 104      17.039   5.021  10.883  1.00 88.56           H  
ATOM   1702 HD13 LEU A 104      16.301   4.764   9.268  1.00 88.56           H  
ATOM   1703  CD2 LEU A 104      14.529   4.411  11.526  1.00 88.56           C  
ATOM   1704 HD21 LEU A 104      14.843   5.452  11.453  1.00 88.56           H  
ATOM   1705 HD22 LEU A 104      14.454   4.120  12.573  1.00 88.56           H  
ATOM   1706 HD23 LEU A 104      13.533   4.341  11.088  1.00 88.56           H  
ATOM   1707  N   LEU A 105      13.150  -0.156   8.877  1.00 77.88           N  
ATOM   1708  H   LEU A 105      14.033  -0.586   9.111  1.00 77.88           H  
ATOM   1709  CA  LEU A 105      12.311  -0.872   7.919  1.00 77.88           C  
ATOM   1710  HA  LEU A 105      12.404  -0.373   6.954  1.00 77.88           H  
ATOM   1711  C   LEU A 105      10.813  -0.900   8.242  1.00 77.88           C  
ATOM   1712  CB  LEU A 105      12.865  -2.304   7.856  1.00 77.88           C  
ATOM   1713  HB2 LEU A 105      12.175  -2.992   8.344  1.00 77.88           H  
ATOM   1714  HB3 LEU A 105      13.792  -2.357   8.428  1.00 77.88           H  
ATOM   1715  O   LEU A 105      10.020  -0.573   7.357  1.00 77.88           O  
ATOM   1716  CG  LEU A 105      13.127  -2.862   6.472  1.00 77.88           C  
ATOM   1717  HG  LEU A 105      12.150  -3.089   6.047  1.00 77.88           H  
ATOM   1718  CD1 LEU A 105      13.887  -1.911   5.541  1.00 77.88           C  
ATOM   1719 HD11 LEU A 105      13.210  -1.153   5.147  1.00 77.88           H  
ATOM   1720 HD12 LEU A 105      14.316  -2.448   4.695  1.00 77.88           H  
ATOM   1721 HD13 LEU A 105      14.716  -1.450   6.079  1.00 77.88           H  
ATOM   1722  CD2 LEU A 105      13.896  -4.164   6.689  1.00 77.88           C  
ATOM   1723 HD21 LEU A 105      14.743  -3.988   7.353  1.00 77.88           H  
ATOM   1724 HD22 LEU A 105      14.339  -4.518   5.758  1.00 77.88           H  
ATOM   1725 HD23 LEU A 105      13.252  -4.922   7.136  1.00 77.88           H  
ATOM   1726  N   PRO A 106      10.393  -1.243   9.479  1.00 75.79           N  
ATOM   1727  CA  PRO A 106       8.972  -1.332   9.807  1.00 75.79           C  
ATOM   1728  HA  PRO A 106       8.507  -2.063   9.145  1.00 75.79           H  
ATOM   1729  C   PRO A 106       8.236   0.005   9.650  1.00 75.79           C  
ATOM   1730  CB  PRO A 106       8.918  -1.849  11.250  1.00 75.79           C  
ATOM   1731  HB2 PRO A 106       8.867  -1.014  11.949  1.00 75.79           H  
ATOM   1732  HB3 PRO A 106       8.073  -2.521  11.403  1.00 75.79           H  
ATOM   1733  O   PRO A 106       7.058   0.022   9.289  1.00 75.79           O  
ATOM   1734  CG  PRO A 106      10.251  -2.574  11.430  1.00 75.79           C  
ATOM   1735  HG2 PRO A 106      10.200  -3.570  10.990  1.00 75.79           H  
ATOM   1736  HG3 PRO A 106      10.549  -2.626  12.477  1.00 75.79           H  
ATOM   1737  CD  PRO A 106      11.190  -1.694  10.619  1.00 75.79           C  
ATOM   1738  HD2 PRO A 106      12.079  -2.264  10.346  1.00 75.79           H  
ATOM   1739  HD3 PRO A 106      11.481  -0.832  11.218  1.00 75.79           H  
ATOM   1740  N   SER A 107       8.948   1.120   9.834  1.00 84.09           N  
ATOM   1741  H   SER A 107       9.921   1.024  10.088  1.00 84.09           H  
ATOM   1742  CA  SER A 107       8.427   2.486   9.685  1.00 84.09           C  
ATOM   1743  HA  SER A 107       7.523   2.585  10.286  1.00 84.09           H  
ATOM   1744  C   SER A 107       8.068   2.853   8.243  1.00 84.09           C  
ATOM   1745  CB  SER A 107       9.439   3.527  10.167  1.00 84.09           C  
ATOM   1746  HB2 SER A 107      10.001   3.886   9.305  1.00 84.09           H  
ATOM   1747  HB3 SER A 107       8.900   4.367  10.606  1.00 84.09           H  
ATOM   1748  O   SER A 107       7.434   3.871   8.012  1.00 84.09           O  
ATOM   1749  OG  SER A 107      10.374   3.021  11.100  1.00 84.09           O  
ATOM   1750  HG  SER A 107      11.051   2.592  10.572  1.00 84.09           H  
ATOM   1751  N   PHE A 108       8.472   2.048   7.258  1.00 83.64           N  
ATOM   1752  H   PHE A 108       9.026   1.237   7.493  1.00 83.64           H  
ATOM   1753  CA  PHE A 108       8.160   2.266   5.842  1.00 83.64           C  
ATOM   1754  HA  PHE A 108       7.602   3.197   5.742  1.00 83.64           H  
ATOM   1755  C   PHE A 108       7.236   1.183   5.264  1.00 83.64           C  
ATOM   1756  CB  PHE A 108       9.463   2.458   5.060  1.00 83.64           C  
ATOM   1757  HB2 PHE A 108       9.222   2.553   4.001  1.00 83.64           H  
ATOM   1758  HB3 PHE A 108      10.090   1.574   5.178  1.00 83.64           H  
ATOM   1759  O   PHE A 108       7.073   1.076   4.050  1.00 83.64           O  
ATOM   1760  CG  PHE A 108      10.231   3.696   5.482  1.00 83.64           C  
ATOM   1761  CD1 PHE A 108       9.859   4.956   4.977  1.00 83.64           C  
ATOM   1762  HD1 PHE A 108       9.033   5.031   4.285  1.00 83.64           H  
ATOM   1763  CD2 PHE A 108      11.288   3.599   6.406  1.00 83.64           C  
ATOM   1764  HD2 PHE A 108      11.560   2.637   6.813  1.00 83.64           H  
ATOM   1765  CE1 PHE A 108      10.542   6.114   5.386  1.00 83.64           C  
ATOM   1766  HE1 PHE A 108      10.236   7.082   5.017  1.00 83.64           H  
ATOM   1767  CE2 PHE A 108      11.974   4.755   6.814  1.00 83.64           C  
ATOM   1768  HE2 PHE A 108      12.765   4.681   7.545  1.00 83.64           H  
ATOM   1769  CZ  PHE A 108      11.596   6.012   6.308  1.00 83.64           C  
ATOM   1770  HZ  PHE A 108      12.091   6.907   6.657  1.00 83.64           H  
ATOM   1771  N   SER A 109       6.613   0.382   6.133  1.00 73.98           N  
ATOM   1772  H   SER A 109       6.780   0.537   7.117  1.00 73.98           H  
ATOM   1773  CA  SER A 109       5.604  -0.612   5.758  1.00 73.98           C  
ATOM   1774  HA  SER A 109       5.973  -1.167   4.896  1.00 73.98           H  
ATOM   1775  C   SER A 109       4.264   0.032   5.371  1.00 73.98           C  
ATOM   1776  CB  SER A 109       5.405  -1.602   6.911  1.00 73.98           C  
ATOM   1777  HB2 SER A 109       6.368  -2.015   7.211  1.00 73.98           H  
ATOM   1778  HB3 SER A 109       4.768  -2.419   6.573  1.00 73.98           H  
ATOM   1779  O   SER A 109       3.988   1.182   5.717  1.00 73.98           O  
ATOM   1780  OG  SER A 109       4.795  -0.971   8.021  1.00 73.98           O  
ATOM   1781  HG  SER A 109       5.489  -0.587   8.562  1.00 73.98           H  
ATOM   1782  N   GLN A 110       3.376  -0.728   4.718  1.00 69.37           N  
ATOM   1783  H   GLN A 110       3.643  -1.657   4.424  1.00 69.37           H  
ATOM   1784  CA  GLN A 110       2.015  -0.257   4.406  1.00 69.37           C  
ATOM   1785  HA  GLN A 110       2.094   0.648   3.803  1.00 69.37           H  
ATOM   1786  C   GLN A 110       1.223   0.137   5.662  1.00 69.37           C  
ATOM   1787  CB  GLN A 110       1.238  -1.343   3.638  1.00 69.37           C  
ATOM   1788  HB2 GLN A 110       1.289  -2.275   4.201  1.00 69.37           H  
ATOM   1789  HB3 GLN A 110       0.189  -1.051   3.583  1.00 69.37           H  
ATOM   1790  O   GLN A 110       0.483   1.122   5.653  1.00 69.37           O  
ATOM   1791  CG  GLN A 110       1.727  -1.610   2.203  1.00 69.37           C  
ATOM   1792  HG2 GLN A 110       2.797  -1.815   2.202  1.00 69.37           H  
ATOM   1793  HG3 GLN A 110       1.220  -2.503   1.837  1.00 69.37           H  
ATOM   1794  CD  GLN A 110       1.441  -0.465   1.230  1.00 69.37           C  
ATOM   1795  NE2 GLN A 110       1.252  -0.744  -0.041  1.00 69.37           N  
ATOM   1796 HE21 GLN A 110       1.320   0.050  -0.661  1.00 69.37           H  
ATOM   1797 HE22 GLN A 110       1.302  -1.687  -0.399  1.00 69.37           H  
ATOM   1798  OE1 GLN A 110       1.370   0.701   1.582  1.00 69.37           O  
ATOM   1799  N   GLN A 111       1.424  -0.590   6.764  1.00 70.44           N  
ATOM   1800  H   GLN A 111       2.060  -1.373   6.725  1.00 70.44           H  
ATOM   1801  CA  GLN A 111       0.803  -0.266   8.044  1.00 70.44           C  
ATOM   1802  HA  GLN A 111      -0.273  -0.183   7.888  1.00 70.44           H  
ATOM   1803  C   GLN A 111       1.293   1.087   8.580  1.00 70.44           C  
ATOM   1804  CB  GLN A 111       1.074  -1.415   9.027  1.00 70.44           C  
ATOM   1805  HB2 GLN A 111       2.150  -1.527   9.159  1.00 70.44           H  
ATOM   1806  HB3 GLN A 111       0.687  -2.343   8.607  1.00 70.44           H  
ATOM   1807  O   GLN A 111       0.482   1.894   9.031  1.00 70.44           O  
ATOM   1808  CG  GLN A 111       0.436  -1.196  10.407  1.00 70.44           C  
ATOM   1809  HG2 GLN A 111       0.694  -2.040  11.046  1.00 70.44           H  
ATOM   1810  HG3 GLN A 111       0.860  -0.303  10.866  1.00 70.44           H  
ATOM   1811  CD  GLN A 111      -1.087  -1.071  10.391  1.00 70.44           C  
ATOM   1812  NE2 GLN A 111      -1.669  -0.552  11.449  1.00 70.44           N  
ATOM   1813 HE21 GLN A 111      -1.114  -0.213  12.221  1.00 70.44           H  
ATOM   1814 HE22 GLN A 111      -2.679  -0.551  11.464  1.00 70.44           H  
ATOM   1815  OE1 GLN A 111      -1.787  -1.423   9.455  1.00 70.44           O  
ATOM   1816  N   ALA A 112       2.593   1.377   8.464  1.00 77.39           N  
ATOM   1817  H   ALA A 112       3.224   0.692   8.073  1.00 77.39           H  
ATOM   1818  CA  ALA A 112       3.131   2.685   8.833  1.00 77.39           C  
ATOM   1819  HA  ALA A 112       2.836   2.908   9.858  1.00 77.39           H  
ATOM   1820  C   ALA A 112       2.568   3.807   7.942  1.00 77.39           C  
ATOM   1821  CB  ALA A 112       4.658   2.627   8.785  1.00 77.39           C  
ATOM   1822  HB1 ALA A 112       5.056   3.584   9.123  1.00 77.39           H  
ATOM   1823  HB2 ALA A 112       5.020   1.845   9.453  1.00 77.39           H  
ATOM   1824  HB3 ALA A 112       5.004   2.435   7.770  1.00 77.39           H  
ATOM   1825  O   ALA A 112       2.219   4.873   8.445  1.00 77.39           O  
ATOM   1826  N   MET A 113       2.376   3.563   6.636  1.00 83.47           N  
ATOM   1827  H   MET A 113       2.705   2.685   6.259  1.00 83.47           H  
ATOM   1828  CA  MET A 113       1.772   4.557   5.731  1.00 83.47           C  
ATOM   1829  HA  MET A 113       2.361   5.473   5.779  1.00 83.47           H  
ATOM   1830  C   MET A 113       0.349   4.935   6.149  1.00 83.47           C  
ATOM   1831  CB  MET A 113       1.749   4.065   4.275  1.00 83.47           C  
ATOM   1832  HB2 MET A 113       1.265   4.832   3.671  1.00 83.47           H  
ATOM   1833  HB3 MET A 113       1.155   3.154   4.199  1.00 83.47           H  
ATOM   1834  O   MET A 113      -0.033   6.103   6.054  1.00 83.47           O  
ATOM   1835  CG  MET A 113       3.124   3.810   3.659  1.00 83.47           C  
ATOM   1836  HG2 MET A 113       3.573   2.925   4.109  1.00 83.47           H  
ATOM   1837  HG3 MET A 113       2.973   3.592   2.602  1.00 83.47           H  
ATOM   1838  SD  MET A 113       4.286   5.193   3.780  1.00 83.47           S  
ATOM   1839  CE  MET A 113       5.217   4.729   5.264  1.00 83.47           C  
ATOM   1840  HE1 MET A 113       5.502   3.679   5.199  1.00 83.47           H  
ATOM   1841  HE2 MET A 113       4.609   4.875   6.157  1.00 83.47           H  
ATOM   1842  HE3 MET A 113       6.116   5.340   5.345  1.00 83.47           H  
ATOM   1843  N   LYS A 114      -0.428   3.971   6.656  1.00 80.13           N  
ATOM   1844  H   LYS A 114      -0.061   3.030   6.679  1.00 80.13           H  
ATOM   1845  CA  LYS A 114      -1.754   4.233   7.229  1.00 80.13           C  
ATOM   1846  HA  LYS A 114      -2.349   4.767   6.488  1.00 80.13           H  
ATOM   1847  C   LYS A 114      -1.666   5.142   8.461  1.00 80.13           C  
ATOM   1848  CB  LYS A 114      -2.435   2.892   7.535  1.00 80.13           C  
ATOM   1849  HB2 LYS A 114      -1.882   2.377   8.320  1.00 80.13           H  
ATOM   1850  HB3 LYS A 114      -2.412   2.274   6.638  1.00 80.13           H  
ATOM   1851  O   LYS A 114      -2.473   6.062   8.572  1.00 80.13           O  
ATOM   1852  CG  LYS A 114      -3.894   3.058   7.984  1.00 80.13           C  
ATOM   1853  HG2 LYS A 114      -4.470   3.527   7.186  1.00 80.13           H  
ATOM   1854  HG3 LYS A 114      -3.938   3.684   8.875  1.00 80.13           H  
ATOM   1855  CD  LYS A 114      -4.489   1.684   8.313  1.00 80.13           C  
ATOM   1856  HD2 LYS A 114      -3.874   1.210   9.078  1.00 80.13           H  
ATOM   1857  HD3 LYS A 114      -4.473   1.061   7.419  1.00 80.13           H  
ATOM   1858  CE  LYS A 114      -5.926   1.819   8.828  1.00 80.13           C  
ATOM   1859  HE2 LYS A 114      -5.924   2.503   9.677  1.00 80.13           H  
ATOM   1860  HE3 LYS A 114      -6.542   2.256   8.043  1.00 80.13           H  
ATOM   1861  NZ  LYS A 114      -6.466   0.499   9.244  1.00 80.13           N  
ATOM   1862  HZ1 LYS A 114      -6.454  -0.160   8.479  1.00 80.13           H  
ATOM   1863  HZ2 LYS A 114      -5.896   0.110   9.981  1.00 80.13           H  
ATOM   1864  HZ3 LYS A 114      -7.408   0.583   9.599  1.00 80.13           H  
ATOM   1865  N   GLY A 115      -0.678   4.929   9.334  1.00 80.81           N  
ATOM   1866  H   GLY A 115      -0.053   4.153   9.168  1.00 80.81           H  
ATOM   1867  CA  GLY A 115      -0.416   5.783  10.501  1.00 80.81           C  
ATOM   1868  HA2 GLY A 115       0.381   5.334  11.093  1.00 80.81           H  
ATOM   1869  HA3 GLY A 115      -1.312   5.845  11.120  1.00 80.81           H  
ATOM   1870  C   GLY A 115       0.018   7.206  10.128  1.00 80.81           C  
ATOM   1871  O   GLY A 115      -0.458   8.180  10.710  1.00 80.81           O  
ATOM   1872  N   TYR A 116       0.853   7.355   9.097  1.00 88.49           N  
ATOM   1873  H   TYR A 116       1.286   6.526   8.716  1.00 88.49           H  
ATOM   1874  CA  TYR A 116       1.324   8.665   8.629  1.00 88.49           C  
ATOM   1875  HA  TYR A 116       1.547   9.287   9.497  1.00 88.49           H  
ATOM   1876  C   TYR A 116       0.292   9.455   7.830  1.00 88.49           C  
ATOM   1877  CB  TYR A 116       2.606   8.489   7.810  1.00 88.49           C  
ATOM   1878  HB2 TYR A 116       2.926   9.468   7.452  1.00 88.49           H  
ATOM   1879  HB3 TYR A 116       2.376   7.878   6.937  1.00 88.49           H  
ATOM   1880  O   TYR A 116       0.387  10.678   7.737  1.00 88.49           O  
ATOM   1881  CG  TYR A 116       3.775   7.868   8.549  1.00 88.49           C  
ATOM   1882  CD1 TYR A 116       3.890   7.957   9.951  1.00 88.49           C  
ATOM   1883  HD1 TYR A 116       3.128   8.428  10.555  1.00 88.49           H  
ATOM   1884  CD2 TYR A 116       4.775   7.204   7.816  1.00 88.49           C  
ATOM   1885  HD2 TYR A 116       4.695   7.143   6.741  1.00 88.49           H  
ATOM   1886  CE1 TYR A 116       4.979   7.380  10.615  1.00 88.49           C  
ATOM   1887  HE1 TYR A 116       5.043   7.443  11.691  1.00 88.49           H  
ATOM   1888  CE2 TYR A 116       5.875   6.630   8.482  1.00 88.49           C  
ATOM   1889  HE2 TYR A 116       6.655   6.130   7.926  1.00 88.49           H  
ATOM   1890  OH  TYR A 116       6.999   6.123  10.559  1.00 88.49           O  
ATOM   1891  HH  TYR A 116       6.832   6.166  11.503  1.00 88.49           H  
ATOM   1892  CZ  TYR A 116       5.970   6.701   9.888  1.00 88.49           C  
ATOM   1893  N   HIS A 117      -0.709   8.782   7.268  1.00 92.17           N  
ATOM   1894  H   HIS A 117      -0.704   7.776   7.359  1.00 92.17           H  
ATOM   1895  CA  HIS A 117      -1.637   9.382   6.322  1.00 92.17           C  
ATOM   1896  HA  HIS A 117      -1.080   9.659   5.427  1.00 92.17           H  
ATOM   1897  C   HIS A 117      -2.314  10.660   6.844  1.00 92.17           C  
ATOM   1898  CB  HIS A 117      -2.662   8.316   5.945  1.00 92.17           C  
ATOM   1899  HB2 HIS A 117      -3.138   7.940   6.851  1.00 92.17           H  
ATOM   1900  HB3 HIS A 117      -2.153   7.484   5.460  1.00 92.17           H  
ATOM   1901  O   HIS A 117      -2.335  11.659   6.132  1.00 92.17           O  
ATOM   1902  CG  HIS A 117      -3.725   8.839   5.030  1.00 92.17           C  
ATOM   1903  CD2 HIS A 117      -5.018   9.074   5.396  1.00 92.17           C  
ATOM   1904  HD2 HIS A 117      -5.451   8.895   6.368  1.00 92.17           H  
ATOM   1905  ND1 HIS A 117      -3.571   9.268   3.727  1.00 92.17           N  
ATOM   1906  HD1 HIS A 117      -2.703   9.439   3.240  1.00 92.17           H  
ATOM   1907  CE1 HIS A 117      -4.761   9.732   3.316  1.00 92.17           C  
ATOM   1908  HE1 HIS A 117      -4.961  10.214   2.370  1.00 92.17           H  
ATOM   1909  NE2 HIS A 117      -5.665   9.612   4.295  1.00 92.17           N  
ATOM   1910  N   ALA A 118      -2.801  10.677   8.089  1.00 87.62           N  
ATOM   1911  H   ALA A 118      -2.710   9.850   8.661  1.00 87.62           H  
ATOM   1912  CA  ALA A 118      -3.444  11.868   8.651  1.00 87.62           C  
ATOM   1913  HA  ALA A 118      -4.271  12.157   8.001  1.00 87.62           H  
ATOM   1914  C   ALA A 118      -2.488  13.077   8.731  1.00 87.62           C  
ATOM   1915  CB  ALA A 118      -4.013  11.511  10.029  1.00 87.62           C  
ATOM   1916  HB1 ALA A 118      -4.518  12.380  10.451  1.00 87.62           H  
ATOM   1917  HB2 ALA A 118      -4.733  10.697   9.935  1.00 87.62           H  
ATOM   1918  HB3 ALA A 118      -3.211  11.205  10.700  1.00 87.62           H  
ATOM   1919  O   ALA A 118      -2.892  14.206   8.455  1.00 87.62           O  
ATOM   1920  N   MET A 119      -1.212  12.838   9.052  1.00 90.28           N  
ATOM   1921  H   MET A 119      -0.919  11.878   9.163  1.00 90.28           H  
ATOM   1922  CA  MET A 119      -0.176  13.876   9.091  1.00 90.28           C  
ATOM   1923  HA  MET A 119      -0.543  14.732   9.656  1.00 90.28           H  
ATOM   1924  C   MET A 119       0.179  14.382   7.688  1.00 90.28           C  
ATOM   1925  CB  MET A 119       1.080  13.330   9.782  1.00 90.28           C  
ATOM   1926  HB2 MET A 119       1.887  14.054   9.675  1.00 90.28           H  
ATOM   1927  HB3 MET A 119       1.393  12.408   9.293  1.00 90.28           H  
ATOM   1928  O   MET A 119       0.344  15.585   7.500  1.00 90.28           O  
ATOM   1929  CG  MET A 119       0.854  13.061  11.272  1.00 90.28           C  
ATOM   1930  HG2 MET A 119       0.072  12.312  11.390  1.00 90.28           H  
ATOM   1931  HG3 MET A 119       0.515  13.985  11.740  1.00 90.28           H  
ATOM   1932  SD  MET A 119       2.329  12.494  12.158  1.00 90.28           S  
ATOM   1933  CE  MET A 119       2.536  10.845  11.443  1.00 90.28           C  
ATOM   1934  HE1 MET A 119       2.756  10.927  10.378  1.00 90.28           H  
ATOM   1935  HE2 MET A 119       3.366  10.344  11.941  1.00 90.28           H  
ATOM   1936  HE3 MET A 119       1.627  10.263  11.593  1.00 90.28           H  
ATOM   1937  N   MET A 120       0.240  13.494   6.691  1.00 94.86           N  
ATOM   1938  H   MET A 120       0.134  12.514   6.910  1.00 94.86           H  
ATOM   1939  CA  MET A 120       0.433  13.897   5.293  1.00 94.86           C  
ATOM   1940  HA  MET A 120       1.339  14.499   5.214  1.00 94.86           H  
ATOM   1941  C   MET A 120      -0.732  14.758   4.791  1.00 94.86           C  
ATOM   1942  CB  MET A 120       0.579  12.668   4.391  1.00 94.86           C  
ATOM   1943  HB2 MET A 120       0.681  13.014   3.362  1.00 94.86           H  
ATOM   1944  HB3 MET A 120      -0.319  12.053   4.459  1.00 94.86           H  
ATOM   1945  O   MET A 120      -0.514  15.767   4.121  1.00 94.86           O  
ATOM   1946  CG  MET A 120       1.798  11.802   4.701  1.00 94.86           C  
ATOM   1947  HG2 MET A 120       1.762  11.458   5.734  1.00 94.86           H  
ATOM   1948  HG3 MET A 120       2.701  12.398   4.565  1.00 94.86           H  
ATOM   1949  SD  MET A 120       1.889  10.368   3.607  1.00 94.86           S  
ATOM   1950  CE  MET A 120       3.552   9.777   3.999  1.00 94.86           C  
ATOM   1951  HE1 MET A 120       4.278  10.541   3.719  1.00 94.86           H  
ATOM   1952  HE2 MET A 120       3.762   8.870   3.432  1.00 94.86           H  
ATOM   1953  HE3 MET A 120       3.632   9.570   5.066  1.00 94.86           H  
ATOM   1954  N   VAL A 121      -1.972  14.396   5.145  1.00 93.42           N  
ATOM   1955  H   VAL A 121      -2.093  13.541   5.670  1.00 93.42           H  
ATOM   1956  CA  VAL A 121      -3.160  15.170   4.765  1.00 93.42           C  
ATOM   1957  HA  VAL A 121      -3.130  15.335   3.688  1.00 93.42           H  
ATOM   1958  C   VAL A 121      -3.155  16.555   5.407  1.00 93.42           C  
ATOM   1959  CB  VAL A 121      -4.464  14.417   5.080  1.00 93.42           C  
ATOM   1960  HB  VAL A 121      -4.499  14.155   6.137  1.00 93.42           H  
ATOM   1961  O   VAL A 121      -3.473  17.521   4.723  1.00 93.42           O  
ATOM   1962  CG1 VAL A 121      -5.670  15.293   4.732  1.00 93.42           C  
ATOM   1963 HG11 VAL A 121      -6.543  14.654   4.599  1.00 93.42           H  
ATOM   1964 HG12 VAL A 121      -5.853  16.020   5.524  1.00 93.42           H  
ATOM   1965 HG13 VAL A 121      -5.500  15.813   3.789  1.00 93.42           H  
ATOM   1966  CG2 VAL A 121      -4.611  13.140   4.243  1.00 93.42           C  
ATOM   1967 HG21 VAL A 121      -5.461  12.559   4.600  1.00 93.42           H  
ATOM   1968 HG22 VAL A 121      -4.776  13.395   3.196  1.00 93.42           H  
ATOM   1969 HG23 VAL A 121      -3.717  12.520   4.311  1.00 93.42           H  
ATOM   1970  N   ASP A 122      -2.748  16.689   6.672  1.00 90.17           N  
ATOM   1971  H   ASP A 122      -2.517  15.860   7.200  1.00 90.17           H  
ATOM   1972  CA  ASP A 122      -2.596  18.000   7.322  1.00 90.17           C  
ATOM   1973  HA  ASP A 122      -3.572  18.480   7.390  1.00 90.17           H  
ATOM   1974  C   ASP A 122      -1.695  18.941   6.498  1.00 90.17           C  
ATOM   1975  CB  ASP A 122      -2.070  17.784   8.752  1.00 90.17           C  
ATOM   1976  HB2 ASP A 122      -2.821  17.233   9.319  1.00 90.17           H  
ATOM   1977  HB3 ASP A 122      -1.172  17.167   8.711  1.00 90.17           H  
ATOM   1978  O   ASP A 122      -2.097  20.057   6.161  1.00 90.17           O  
ATOM   1979  CG  ASP A 122      -1.722  19.063   9.523  1.00 90.17           C  
ATOM   1980  OD1 ASP A 122      -2.150  20.178   9.157  1.00 90.17           O  
ATOM   1981  OD2 ASP A 122      -0.973  18.948  10.521  1.00 90.17           O  
ATOM   1982  N   ILE A 123      -0.516  18.476   6.076  1.00 93.65           N  
ATOM   1983  H   ILE A 123      -0.247  17.536   6.328  1.00 93.65           H  
ATOM   1984  CA  ILE A 123       0.404  19.298   5.277  1.00 93.65           C  
ATOM   1985  HA  ILE A 123       0.479  20.276   5.751  1.00 93.65           H  
ATOM   1986  C   ILE A 123      -0.138  19.559   3.860  1.00 93.65           C  
ATOM   1987  CB  ILE A 123       1.815  18.670   5.277  1.00 93.65           C  
ATOM   1988  HB  ILE A 123       1.765  17.697   4.788  1.00 93.65           H  
ATOM   1989  O   ILE A 123      -0.064  20.690   3.371  1.00 93.65           O  
ATOM   1990  CG1 ILE A 123       2.381  18.450   6.700  1.00 93.65           C  
ATOM   1991 HG12 ILE A 123       1.836  17.638   7.180  1.00 93.65           H  
ATOM   1992 HG13 ILE A 123       3.418  18.125   6.618  1.00 93.65           H  
ATOM   1993  CG2 ILE A 123       2.794  19.543   4.483  1.00 93.65           C  
ATOM   1994 HG21 ILE A 123       2.762  20.581   4.815  1.00 93.65           H  
ATOM   1995 HG22 ILE A 123       2.553  19.484   3.421  1.00 93.65           H  
ATOM   1996 HG23 ILE A 123       3.805  19.153   4.602  1.00 93.65           H  
ATOM   1997  CD1 ILE A 123       2.336  19.668   7.634  1.00 93.65           C  
ATOM   1998 HD11 ILE A 123       1.306  19.856   7.937  1.00 93.65           H  
ATOM   1999 HD12 ILE A 123       2.739  20.553   7.141  1.00 93.65           H  
ATOM   2000 HD13 ILE A 123       2.927  19.457   8.525  1.00 93.65           H  
ATOM   2001  N   ALA A 124      -0.765  18.567   3.219  1.00 95.17           N  
ATOM   2002  H   ALA A 124      -0.788  17.653   3.649  1.00 95.17           H  
ATOM   2003  CA  ALA A 124      -1.400  18.737   1.910  1.00 95.17           C  
ATOM   2004  HA  ALA A 124      -0.657  19.111   1.206  1.00 95.17           H  
ATOM   2005  C   ALA A 124      -2.547  19.767   1.941  1.00 95.17           C  
ATOM   2006  CB  ALA A 124      -1.876  17.367   1.417  1.00 95.17           C  
ATOM   2007  HB1 ALA A 124      -2.268  17.458   0.404  1.00 95.17           H  
ATOM   2008  HB2 ALA A 124      -1.043  16.664   1.412  1.00 95.17           H  
ATOM   2009  HB3 ALA A 124      -2.659  16.985   2.072  1.00 95.17           H  
ATOM   2010  O   ALA A 124      -2.666  20.599   1.040  1.00 95.17           O  
ATOM   2011  N   VAL A 125      -3.353  19.779   3.007  1.00 91.44           N  
ATOM   2012  H   VAL A 125      -3.215  19.067   3.710  1.00 91.44           H  
ATOM   2013  CA  VAL A 125      -4.400  20.787   3.234  1.00 91.44           C  
ATOM   2014  HA  VAL A 125      -5.075  20.791   2.378  1.00 91.44           H  
ATOM   2015  C   VAL A 125      -3.796  22.190   3.329  1.00 91.44           C  
ATOM   2016  CB  VAL A 125      -5.218  20.440   4.498  1.00 91.44           C  
ATOM   2017  HB  VAL A 125      -4.539  20.181   5.310  1.00 91.44           H  
ATOM   2018  O   VAL A 125      -4.362  23.129   2.770  1.00 91.44           O  
ATOM   2019  CG1 VAL A 125      -6.106  21.595   4.980  1.00 91.44           C  
ATOM   2020 HG11 VAL A 125      -5.487  22.413   5.350  1.00 91.44           H  
ATOM   2021 HG12 VAL A 125      -6.729  21.941   4.156  1.00 91.44           H  
ATOM   2022 HG13 VAL A 125      -6.744  21.255   5.796  1.00 91.44           H  
ATOM   2023  CG2 VAL A 125      -6.149  19.248   4.241  1.00 91.44           C  
ATOM   2024 HG21 VAL A 125      -6.931  19.519   3.531  1.00 91.44           H  
ATOM   2025 HG22 VAL A 125      -6.607  18.930   5.177  1.00 91.44           H  
ATOM   2026 HG23 VAL A 125      -5.588  18.407   3.832  1.00 91.44           H  
ATOM   2027  N   GLN A 126      -2.642  22.358   3.980  1.00 89.71           N  
ATOM   2028  H   GLN A 126      -2.212  21.555   4.415  1.00 89.71           H  
ATOM   2029  CA  GLN A 126      -1.978  23.664   4.084  1.00 89.71           C  
ATOM   2030  HA  GLN A 126      -2.692  24.385   4.483  1.00 89.71           H  
ATOM   2031  C   GLN A 126      -1.516  24.198   2.722  1.00 89.71           C  
ATOM   2032  CB  GLN A 126      -0.789  23.586   5.046  1.00 89.71           C  
ATOM   2033  HB2 GLN A 126      -0.103  22.804   4.723  1.00 89.71           H  
ATOM   2034  HB3 GLN A 126      -0.253  24.535   5.019  1.00 89.71           H  
ATOM   2035  O   GLN A 126      -1.671  25.393   2.460  1.00 89.71           O  
ATOM   2036  CG  GLN A 126      -1.228  23.317   6.491  1.00 89.71           C  
ATOM   2037  HG2 GLN A 126      -1.769  24.182   6.876  1.00 89.71           H  
ATOM   2038  HG3 GLN A 126      -1.903  22.463   6.530  1.00 89.71           H  
ATOM   2039  CD  GLN A 126      -0.032  23.044   7.388  1.00 89.71           C  
ATOM   2040  NE2 GLN A 126      -0.136  22.135   8.330  1.00 89.71           N  
ATOM   2041 HE21 GLN A 126       0.729  21.874   8.782  1.00 89.71           H  
ATOM   2042 HE22 GLN A 126      -0.955  21.550   8.408  1.00 89.71           H  
ATOM   2043  OE1 GLN A 126       1.005  23.681   7.287  1.00 89.71           O  
ATOM   2044  N   LEU A 127      -1.014  23.329   1.838  1.00 93.91           N  
ATOM   2045  H   LEU A 127      -0.886  22.369   2.126  1.00 93.91           H  
ATOM   2046  CA  LEU A 127      -0.695  23.698   0.455  1.00 93.91           C  
ATOM   2047  HA  LEU A 127       0.017  24.524   0.469  1.00 93.91           H  
ATOM   2048  C   LEU A 127      -1.947  24.174  -0.290  1.00 93.91           C  
ATOM   2049  CB  LEU A 127      -0.045  22.501  -0.256  1.00 93.91           C  
ATOM   2050  HB2 LEU A 127       0.886  22.261   0.258  1.00 93.91           H  
ATOM   2051  HB3 LEU A 127      -0.710  21.642  -0.166  1.00 93.91           H  
ATOM   2052  O   LEU A 127      -1.935  25.262  -0.868  1.00 93.91           O  
ATOM   2053  CG  LEU A 127       0.245  22.741  -1.752  1.00 93.91           C  
ATOM   2054  HG  LEU A 127      -0.607  23.227  -2.227  1.00 93.91           H  
ATOM   2055  CD1 LEU A 127       1.480  23.621  -1.940  1.00 93.91           C  
ATOM   2056 HD11 LEU A 127       2.356  23.144  -1.501  1.00 93.91           H  
ATOM   2057 HD12 LEU A 127       1.318  24.598  -1.485  1.00 93.91           H  
ATOM   2058 HD13 LEU A 127       1.660  23.760  -3.006  1.00 93.91           H  
ATOM   2059  CD2 LEU A 127       0.453  21.420  -2.487  1.00 93.91           C  
ATOM   2060 HD21 LEU A 127       0.401  21.607  -3.560  1.00 93.91           H  
ATOM   2061 HD22 LEU A 127      -0.341  20.717  -2.235  1.00 93.91           H  
ATOM   2062 HD23 LEU A 127       1.421  20.986  -2.240  1.00 93.91           H  
ATOM   2063  N   VAL A 128      -3.040  23.400  -0.241  1.00 91.92           N  
ATOM   2064  H   VAL A 128      -2.983  22.516   0.244  1.00 91.92           H  
ATOM   2065  CA  VAL A 128      -4.300  23.787  -0.896  1.00 91.92           C  
ATOM   2066  HA  VAL A 128      -4.100  23.935  -1.957  1.00 91.92           H  
ATOM   2067  C   VAL A 128      -4.789  25.128  -0.349  1.00 91.92           C  
ATOM   2068  CB  VAL A 128      -5.385  22.699  -0.762  1.00 91.92           C  
ATOM   2069  HB  VAL A 128      -5.559  22.486   0.293  1.00 91.92           H  
ATOM   2070  O   VAL A 128      -5.056  26.044  -1.120  1.00 91.92           O  
ATOM   2071  CG1 VAL A 128      -6.709  23.141  -1.400  1.00 91.92           C  
ATOM   2072 HG11 VAL A 128      -6.568  23.360  -2.458  1.00 91.92           H  
ATOM   2073 HG12 VAL A 128      -7.452  22.349  -1.303  1.00 91.92           H  
ATOM   2074 HG13 VAL A 128      -7.105  24.032  -0.912  1.00 91.92           H  
ATOM   2075  CG2 VAL A 128      -4.969  21.400  -1.466  1.00 91.92           C  
ATOM   2076 HG21 VAL A 128      -4.085  20.974  -0.993  1.00 91.92           H  
ATOM   2077 HG22 VAL A 128      -4.747  21.590  -2.517  1.00 91.92           H  
ATOM   2078 HG23 VAL A 128      -5.780  20.674  -1.407  1.00 91.92           H  
ATOM   2079  N   GLN A 129      -4.809  25.312   0.971  1.00 89.46           N  
ATOM   2080  H   GLN A 129      -4.557  24.536   1.567  1.00 89.46           H  
ATOM   2081  CA  GLN A 129      -5.212  26.579   1.587  1.00 89.46           C  
ATOM   2082  HA  GLN A 129      -6.228  26.818   1.272  1.00 89.46           H  
ATOM   2083  C   GLN A 129      -4.317  27.757   1.189  1.00 89.46           C  
ATOM   2084  CB  GLN A 129      -5.167  26.452   3.110  1.00 89.46           C  
ATOM   2085  HB2 GLN A 129      -5.242  27.448   3.547  1.00 89.46           H  
ATOM   2086  HB3 GLN A 129      -4.212  26.019   3.408  1.00 89.46           H  
ATOM   2087  O   GLN A 129      -4.808  28.882   1.085  1.00 89.46           O  
ATOM   2088  CG  GLN A 129      -6.314  25.607   3.667  1.00 89.46           C  
ATOM   2089  HG2 GLN A 129      -6.293  24.610   3.227  1.00 89.46           H  
ATOM   2090  HG3 GLN A 129      -7.264  26.071   3.401  1.00 89.46           H  
ATOM   2091  CD  GLN A 129      -6.237  25.473   5.181  1.00 89.46           C  
ATOM   2092  NE2 GLN A 129      -7.216  24.854   5.798  1.00 89.46           N  
ATOM   2093 HE21 GLN A 129      -7.080  24.686   6.785  1.00 89.46           H  
ATOM   2094 HE22 GLN A 129      -7.925  24.377   5.259  1.00 89.46           H  
ATOM   2095  OE1 GLN A 129      -5.338  25.962   5.851  1.00 89.46           O  
ATOM   2096  N   LYS A 130      -3.011  27.537   0.994  1.00 88.82           N  
ATOM   2097  H   LYS A 130      -2.651  26.604   1.136  1.00 88.82           H  
ATOM   2098  CA  LYS A 130      -2.105  28.574   0.493  1.00 88.82           C  
ATOM   2099  HA  LYS A 130      -2.208  29.465   1.111  1.00 88.82           H  
ATOM   2100  C   LYS A 130      -2.504  28.982  -0.923  1.00 88.82           C  
ATOM   2101  CB  LYS A 130      -0.646  28.090   0.561  1.00 88.82           C  
ATOM   2102  HB2 LYS A 130      -0.530  27.177  -0.023  1.00 88.82           H  
ATOM   2103  HB3 LYS A 130      -0.379  27.875   1.595  1.00 88.82           H  
ATOM   2104  O   LYS A 130      -2.690  30.169  -1.171  1.00 88.82           O  
ATOM   2105  CG  LYS A 130       0.295  29.162  -0.003  1.00 88.82           C  
ATOM   2106  HG2 LYS A 130      -0.014  29.430  -1.013  1.00 88.82           H  
ATOM   2107  HG3 LYS A 130       0.239  30.053   0.623  1.00 88.82           H  
ATOM   2108  CD  LYS A 130       1.744  28.691  -0.086  1.00 88.82           C  
ATOM   2109  HD2 LYS A 130       1.803  27.764  -0.656  1.00 88.82           H  
ATOM   2110  HD3 LYS A 130       2.131  28.547   0.923  1.00 88.82           H  
ATOM   2111  CE  LYS A 130       2.515  29.801  -0.803  1.00 88.82           C  
ATOM   2112  HE2 LYS A 130       2.014  30.011  -1.748  1.00 88.82           H  
ATOM   2113  HE3 LYS A 130       2.486  30.705  -0.195  1.00 88.82           H  
ATOM   2114  NZ  LYS A 130       3.907  29.426  -1.091  1.00 88.82           N  
ATOM   2115  HZ1 LYS A 130       4.429  29.110  -0.287  1.00 88.82           H  
ATOM   2116  HZ2 LYS A 130       3.933  28.666  -1.756  1.00 88.82           H  
ATOM   2117  HZ3 LYS A 130       4.418  30.154  -1.569  1.00 88.82           H  
ATOM   2118  N   TRP A 131      -2.640  28.018  -1.829  1.00 90.77           N  
ATOM   2119  H   TRP A 131      -2.480  27.061  -1.549  1.00 90.77           H  
ATOM   2120  CA  TRP A 131      -2.938  28.289  -3.236  1.00 90.77           C  
ATOM   2121  HA  TRP A 131      -2.267  29.066  -3.603  1.00 90.77           H  
ATOM   2122  C   TRP A 131      -4.357  28.828  -3.450  1.00 90.77           C  
ATOM   2123  CB  TRP A 131      -2.675  27.024  -4.055  1.00 90.77           C  
ATOM   2124  HB2 TRP A 131      -3.098  27.163  -5.050  1.00 90.77           H  
ATOM   2125  HB3 TRP A 131      -3.193  26.189  -3.582  1.00 90.77           H  
ATOM   2126  O   TRP A 131      -4.560  29.667  -4.318  1.00 90.77           O  
ATOM   2127  CG  TRP A 131      -1.243  26.621  -4.232  1.00 90.77           C  
ATOM   2128  CD1 TRP A 131      -0.155  27.214  -3.688  1.00 90.77           C  
ATOM   2129  HD1 TRP A 131      -0.170  28.078  -3.041  1.00 90.77           H  
ATOM   2130  CD2 TRP A 131      -0.727  25.528  -5.049  1.00 90.77           C  
ATOM   2131  CE2 TRP A 131       0.694  25.512  -4.938  1.00 90.77           C  
ATOM   2132  CE3 TRP A 131      -1.320  24.564  -5.893  1.00 90.77           C  
ATOM   2133  HE3 TRP A 131      -2.394  24.547  -6.003  1.00 90.77           H  
ATOM   2134  NE1 TRP A 131       0.986  26.561  -4.097  1.00 90.77           N  
ATOM   2135  HE1 TRP A 131       1.916  26.856  -3.834  1.00 90.77           H  
ATOM   2136  CH2 TRP A 131       0.877  23.650  -6.465  1.00 90.77           C  
ATOM   2137  HH2 TRP A 131       1.472  22.933  -7.011  1.00 90.77           H  
ATOM   2138  CZ2 TRP A 131       1.493  24.585  -5.620  1.00 90.77           C  
ATOM   2139  HZ2 TRP A 131       2.568  24.617  -5.518  1.00 90.77           H  
ATOM   2140  CZ3 TRP A 131      -0.522  23.638  -6.591  1.00 90.77           C  
ATOM   2141  HZ3 TRP A 131      -0.979  22.892  -7.225  1.00 90.77           H  
ATOM   2142  N   GLU A 132      -5.333  28.446  -2.622  1.00 88.09           N  
ATOM   2143  H   GLU A 132      -5.146  27.698  -1.969  1.00 88.09           H  
ATOM   2144  CA  GLU A 132      -6.693  29.007  -2.669  1.00 88.09           C  
ATOM   2145  HA  GLU A 132      -7.079  28.921  -3.684  1.00 88.09           H  
ATOM   2146  C   GLU A 132      -6.762  30.497  -2.312  1.00 88.09           C  
ATOM   2147  CB  GLU A 132      -7.621  28.241  -1.714  1.00 88.09           C  
ATOM   2148  HB2 GLU A 132      -8.519  28.837  -1.554  1.00 88.09           H  
ATOM   2149  HB3 GLU A 132      -7.127  28.104  -0.753  1.00 88.09           H  
ATOM   2150  O   GLU A 132      -7.719  31.174  -2.692  1.00 88.09           O  
ATOM   2151  CG  GLU A 132      -8.065  26.888  -2.281  1.00 88.09           C  
ATOM   2152  HG2 GLU A 132      -7.219  26.204  -2.333  1.00 88.09           H  
ATOM   2153  HG3 GLU A 132      -8.422  27.044  -3.299  1.00 88.09           H  
ATOM   2154  CD  GLU A 132      -9.183  26.245  -1.452  1.00 88.09           C  
ATOM   2155  OE1 GLU A 132      -9.993  25.528  -2.086  1.00 88.09           O  
ATOM   2156  OE2 GLU A 132      -9.252  26.503  -0.226  1.00 88.09           O  
ATOM   2157  N   ARG A 133      -5.770  31.018  -1.580  1.00 85.48           N  
ATOM   2158  H   ARG A 133      -5.006  30.408  -1.326  1.00 85.48           H  
ATOM   2159  CA  ARG A 133      -5.681  32.445  -1.233  1.00 85.48           C  
ATOM   2160  HA  ARG A 133      -6.686  32.845  -1.103  1.00 85.48           H  
ATOM   2161  C   ARG A 133      -5.057  33.288  -2.341  1.00 85.48           C  
ATOM   2162  CB  ARG A 133      -4.890  32.620   0.068  1.00 85.48           C  
ATOM   2163  HB2 ARG A 133      -3.925  32.125  -0.040  1.00 85.48           H  
ATOM   2164  HB3 ARG A 133      -4.704  33.681   0.241  1.00 85.48           H  
ATOM   2165  O   ARG A 133      -5.117  34.512  -2.236  1.00 85.48           O  
ATOM   2166  CG  ARG A 133      -5.637  32.061   1.282  1.00 85.48           C  
ATOM   2167  HG2 ARG A 133      -6.494  32.695   1.509  1.00 85.48           H  
ATOM   2168  HG3 ARG A 133      -5.999  31.056   1.067  1.00 85.48           H  
ATOM   2169  CD  ARG A 133      -4.686  32.021   2.480  1.00 85.48           C  
ATOM   2170  HD2 ARG A 133      -4.452  33.040   2.788  1.00 85.48           H  
ATOM   2171  HD3 ARG A 133      -3.769  31.528   2.158  1.00 85.48           H  
ATOM   2172  NE  ARG A 133      -5.269  31.268   3.605  1.00 85.48           N  
ATOM   2173  HE  ARG A 133      -6.250  31.042   3.526  1.00 85.48           H  
ATOM   2174  NH1 ARG A 133      -3.294  30.781   4.672  1.00 85.48           N  
ATOM   2175 HH11 ARG A 133      -2.804  31.322   3.974  1.00 85.48           H  
ATOM   2176 HH12 ARG A 133      -2.780  30.209   5.327  1.00 85.48           H  
ATOM   2177  NH2 ARG A 133      -5.193  29.868   5.401  1.00 85.48           N  
ATOM   2178 HH21 ARG A 133      -4.649  29.273   6.009  1.00 85.48           H  
ATOM   2179 HH22 ARG A 133      -6.169  29.646   5.264  1.00 85.48           H  
ATOM   2180  CZ  ARG A 133      -4.587  30.652   4.554  1.00 85.48           C  
ATOM   2181  N   LEU A 134      -4.459  32.659  -3.352  1.00 83.73           N  
ATOM   2182  H   LEU A 134      -4.526  31.653  -3.414  1.00 83.73           H  
ATOM   2183  CA  LEU A 134      -3.848  33.367  -4.466  1.00 83.73           C  
ATOM   2184  HA  LEU A 134      -3.309  34.228  -4.069  1.00 83.73           H  
ATOM   2185  C   LEU A 134      -4.924  33.912  -5.407  1.00 83.73           C  
ATOM   2186  CB  LEU A 134      -2.841  32.468  -5.203  1.00 83.73           C  
ATOM   2187  HB2 LEU A 134      -3.371  31.601  -5.597  1.00 83.73           H  
ATOM   2188  HB3 LEU A 134      -2.443  33.021  -6.054  1.00 83.73           H  
ATOM   2189  O   LEU A 134      -5.944  33.272  -5.677  1.00 83.73           O  
ATOM   2190  CG  LEU A 134      -1.662  31.994  -4.335  1.00 83.73           C  
ATOM   2191  HG  LEU A 134      -2.040  31.447  -3.471  1.00 83.73           H  
ATOM   2192  CD1 LEU A 134      -0.783  31.047  -5.144  1.00 83.73           C  
ATOM   2193 HD11 LEU A 134       0.017  30.652  -4.518  1.00 83.73           H  
ATOM   2194 HD12 LEU A 134      -1.389  30.219  -5.513  1.00 83.73           H  
ATOM   2195 HD13 LEU A 134      -0.351  31.579  -5.991  1.00 83.73           H  
ATOM   2196  CD2 LEU A 134      -0.779  33.142  -3.842  1.00 83.73           C  
ATOM   2197 HD21 LEU A 134      -0.445  33.741  -4.689  1.00 83.73           H  
ATOM   2198 HD22 LEU A 134      -1.344  33.785  -3.168  1.00 83.73           H  
ATOM   2199 HD23 LEU A 134       0.087  32.749  -3.310  1.00 83.73           H  
ATOM   2200  N   ASN A 135      -4.687  35.112  -5.921  1.00 76.57           N  
ATOM   2201  H   ASN A 135      -3.808  35.548  -5.682  1.00 76.57           H  
ATOM   2202  CA  ASN A 135      -5.492  35.669  -6.997  1.00 76.57           C  
ATOM   2203  HA  ASN A 135      -6.542  35.499  -6.758  1.00 76.57           H  
ATOM   2204  C   ASN A 135      -5.186  34.936  -8.312  1.00 76.57           C  
ATOM   2205  CB  ASN A 135      -5.264  37.182  -7.088  1.00 76.57           C  
ATOM   2206  HB2 ASN A 135      -4.216  37.379  -7.316  1.00 76.57           H  
ATOM   2207  HB3 ASN A 135      -5.861  37.602  -7.898  1.00 76.57           H  
ATOM   2208  O   ASN A 135      -4.106  34.385  -8.501  1.00 76.57           O  
ATOM   2209  CG  ASN A 135      -5.650  37.890  -5.806  1.00 76.57           C  
ATOM   2210  ND2 ASN A 135      -4.692  38.399  -5.068  1.00 76.57           N  
ATOM   2211 HD21 ASN A 135      -4.951  38.712  -4.143  1.00 76.57           H  
ATOM   2212 HD22 ASN A 135      -3.734  38.157  -5.275  1.00 76.57           H  
ATOM   2213  OD1 ASN A 135      -6.817  37.976  -5.444  1.00 76.57           O  
ATOM   2214  N   ALA A 136      -6.130  34.937  -9.256  1.00 68.70           N  
ATOM   2215  H   ALA A 136      -6.987  35.440  -9.078  1.00 68.70           H  
ATOM   2216  CA  ALA A 136      -5.987  34.187 -10.510  1.00 68.70           C  
ATOM   2217  HA  ALA A 136      -5.781  33.146 -10.264  1.00 68.70           H  
ATOM   2218  C   ALA A 136      -4.823  34.669 -11.407  1.00 68.70           C  
ATOM   2219  CB  ALA A 136      -7.323  34.264 -11.259  1.00 68.70           C  
ATOM   2220  HB1 ALA A 136      -8.120  33.863 -10.632  1.00 68.70           H  
ATOM   2221  HB2 ALA A 136      -7.543  35.299 -11.521  1.00 68.70           H  
ATOM   2222  HB3 ALA A 136      -7.258  33.670 -12.170  1.00 68.70           H  
ATOM   2223  O   ALA A 136      -4.402  33.955 -12.316  1.00 68.70           O  
ATOM   2224  N   ASP A 137      -4.333  35.891 -11.200  1.00 72.62           N  
ATOM   2225  H   ASP A 137      -4.692  36.449 -10.438  1.00 72.62           H  
ATOM   2226  CA  ASP A 137      -3.178  36.464 -11.888  1.00 72.62           C  
ATOM   2227  HA  ASP A 137      -3.086  35.981 -12.861  1.00 72.62           H  
ATOM   2228  C   ASP A 137      -1.847  36.216 -11.166  1.00 72.62           C  
ATOM   2229  CB  ASP A 137      -3.424  37.960 -12.144  1.00 72.62           C  
ATOM   2230  HB2 ASP A 137      -4.318  38.062 -12.759  1.00 72.62           H  
ATOM   2231  HB3 ASP A 137      -2.588  38.352 -12.725  1.00 72.62           H  
ATOM   2232  O   ASP A 137      -0.795  36.417 -11.777  1.00 72.62           O  
ATOM   2233  CG  ASP A 137      -3.607  38.813 -10.878  1.00 72.62           C  
ATOM   2234  OD1 ASP A 137      -4.300  38.341  -9.946  1.00 72.62           O  
ATOM   2235  OD2 ASP A 137      -3.146  39.975 -10.910  1.00 72.62           O  
ATOM   2236  N   GLU A 138      -1.882  35.734  -9.922  1.00 82.66           N  
ATOM   2237  H   GLU A 138      -2.774  35.492  -9.513  1.00 82.66           H  
ATOM   2238  CA  GLU A 138      -0.690  35.367  -9.170  1.00 82.66           C  
ATOM   2239  HA  GLU A 138       0.068  36.122  -9.378  1.00 82.66           H  
ATOM   2240  C   GLU A 138      -0.119  34.031  -9.641  1.00 82.66           C  
ATOM   2241  CB  GLU A 138      -0.933  35.386  -7.651  1.00 82.66           C  
ATOM   2242  HB2 GLU A 138      -0.079  34.936  -7.145  1.00 82.66           H  
ATOM   2243  HB3 GLU A 138      -1.822  34.802  -7.416  1.00 82.66           H  
ATOM   2244  O   GLU A 138      -0.796  33.129 -10.136  1.00 82.66           O  
ATOM   2245  CG  GLU A 138      -1.088  36.828  -7.144  1.00 82.66           C  
ATOM   2246  HG2 GLU A 138      -0.169  37.370  -7.368  1.00 82.66           H  
ATOM   2247  HG3 GLU A 138      -1.900  37.314  -7.685  1.00 82.66           H  
ATOM   2248  CD  GLU A 138      -1.381  36.918  -5.641  1.00 82.66           C  
ATOM   2249  OE1 GLU A 138      -0.905  37.884  -5.006  1.00 82.66           O  
ATOM   2250  OE2 GLU A 138      -2.175  36.094  -5.138  1.00 82.66           O  
ATOM   2251  N   HIS A 139       1.193  33.946  -9.506  1.00 85.68           N  
ATOM   2252  H   HIS A 139       1.666  34.675  -8.991  1.00 85.68           H  
ATOM   2253  CA  HIS A 139       2.010  32.868 -10.013  1.00 85.68           C  
ATOM   2254  HA  HIS A 139       1.443  32.258 -10.716  1.00 85.68           H  
ATOM   2255  C   HIS A 139       2.458  31.977  -8.858  1.00 85.68           C  
ATOM   2256  CB  HIS A 139       3.176  33.528 -10.747  1.00 85.68           C  
ATOM   2257  HB2 HIS A 139       4.016  32.834 -10.781  1.00 85.68           H  
ATOM   2258  HB3 HIS A 139       3.534  34.379 -10.167  1.00 85.68           H  
ATOM   2259  O   HIS A 139       2.898  32.473  -7.821  1.00 85.68           O  
ATOM   2260  CG  HIS A 139       2.813  33.998 -12.136  1.00 85.68           C  
ATOM   2261  CD2 HIS A 139       2.698  35.295 -12.559  1.00 85.68           C  
ATOM   2262  HD2 HIS A 139       2.830  36.174 -11.944  1.00 85.68           H  
ATOM   2263  ND1 HIS A 139       2.545  33.198 -13.220  1.00 85.68           N  
ATOM   2264  HD1 HIS A 139       2.569  32.188 -13.216  1.00 85.68           H  
ATOM   2265  CE1 HIS A 139       2.338  33.991 -14.281  1.00 85.68           C  
ATOM   2266  HE1 HIS A 139       2.172  33.638 -15.288  1.00 85.68           H  
ATOM   2267  NE2 HIS A 139       2.390  35.283 -13.927  1.00 85.68           N  
ATOM   2268  N   ILE A 140       2.375  30.664  -9.054  1.00 91.08           N  
ATOM   2269  H   ILE A 140       1.988  30.325  -9.923  1.00 91.08           H  
ATOM   2270  CA  ILE A 140       2.879  29.667  -8.112  1.00 91.08           C  
ATOM   2271  HA  ILE A 140       2.993  30.102  -7.119  1.00 91.08           H  
ATOM   2272  C   ILE A 140       4.239  29.202  -8.605  1.00 91.08           C  
ATOM   2273  CB  ILE A 140       1.889  28.494  -8.015  1.00 91.08           C  
ATOM   2274  HB  ILE A 140       1.670  28.151  -9.026  1.00 91.08           H  
ATOM   2275  O   ILE A 140       4.325  28.638  -9.694  1.00 91.08           O  
ATOM   2276  CG1 ILE A 140       0.577  28.949  -7.348  1.00 91.08           C  
ATOM   2277 HG12 ILE A 140       0.726  29.008  -6.270  1.00 91.08           H  
ATOM   2278 HG13 ILE A 140       0.294  29.938  -7.709  1.00 91.08           H  
ATOM   2279  CG2 ILE A 140       2.490  27.320  -7.227  1.00 91.08           C  
ATOM   2280 HG21 ILE A 140       1.789  26.486  -7.263  1.00 91.08           H  
ATOM   2281 HG22 ILE A 140       2.689  27.604  -6.194  1.00 91.08           H  
ATOM   2282 HG23 ILE A 140       3.413  26.964  -7.684  1.00 91.08           H  
ATOM   2283  CD1 ILE A 140      -0.595  28.015  -7.644  1.00 91.08           C  
ATOM   2284 HD11 ILE A 140      -0.375  26.995  -7.328  1.00 91.08           H  
ATOM   2285 HD12 ILE A 140      -1.479  28.367  -7.112  1.00 91.08           H  
ATOM   2286 HD13 ILE A 140      -0.789  28.024  -8.717  1.00 91.08           H  
ATOM   2287  N   GLU A 141       5.278  29.400  -7.798  1.00 91.11           N  
ATOM   2288  H   GLU A 141       5.125  29.849  -6.906  1.00 91.11           H  
ATOM   2289  CA  GLU A 141       6.556  28.712  -7.981  1.00 91.11           C  
ATOM   2290  HA  GLU A 141       6.776  28.645  -9.047  1.00 91.11           H  
ATOM   2291  C   GLU A 141       6.385  27.284  -7.442  1.00 91.11           C  
ATOM   2292  CB  GLU A 141       7.688  29.522  -7.317  1.00 91.11           C  
ATOM   2293  HB2 GLU A 141       7.792  29.249  -6.267  1.00 91.11           H  
ATOM   2294  HB3 GLU A 141       7.416  30.577  -7.347  1.00 91.11           H  
ATOM   2295  O   GLU A 141       6.257  27.058  -6.235  1.00 91.11           O  
ATOM   2296  CG  GLU A 141       9.044  29.404  -8.044  1.00 91.11           C  
ATOM   2297  HG2 GLU A 141       8.906  29.705  -9.082  1.00 91.11           H  
ATOM   2298  HG3 GLU A 141       9.734  30.114  -7.589  1.00 91.11           H  
ATOM   2299  CD  GLU A 141       9.683  28.011  -8.001  1.00 91.11           C  
ATOM   2300  OE1 GLU A 141      10.633  27.752  -8.775  1.00 91.11           O  
ATOM   2301  OE2 GLU A 141       9.217  27.184  -7.203  1.00 91.11           O  
ATOM   2302  N   VAL A 142       6.245  26.329  -8.366  1.00 94.88           N  
ATOM   2303  H   VAL A 142       6.414  26.565  -9.334  1.00 94.88           H  
ATOM   2304  CA  VAL A 142       5.877  24.950  -8.028  1.00 94.88           C  
ATOM   2305  HA  VAL A 142       5.043  24.994  -7.328  1.00 94.88           H  
ATOM   2306  C   VAL A 142       7.012  24.247  -7.276  1.00 94.88           C  
ATOM   2307  CB  VAL A 142       5.387  24.166  -9.262  1.00 94.88           C  
ATOM   2308  HB  VAL A 142       6.113  24.237 -10.072  1.00 94.88           H  
ATOM   2309  O   VAL A 142       6.736  23.736  -6.188  1.00 94.88           O  
ATOM   2310  CG1 VAL A 142       5.156  22.680  -8.963  1.00 94.88           C  
ATOM   2311 HG11 VAL A 142       4.849  22.166  -9.874  1.00 94.88           H  
ATOM   2312 HG12 VAL A 142       4.390  22.565  -8.197  1.00 94.88           H  
ATOM   2313 HG13 VAL A 142       6.079  22.213  -8.619  1.00 94.88           H  
ATOM   2314  CG2 VAL A 142       4.096  24.766  -9.813  1.00 94.88           C  
ATOM   2315 HG21 VAL A 142       4.271  25.807 -10.087  1.00 94.88           H  
ATOM   2316 HG22 VAL A 142       3.305  24.714  -9.065  1.00 94.88           H  
ATOM   2317 HG23 VAL A 142       3.792  24.225 -10.709  1.00 94.88           H  
ATOM   2318  N   PRO A 143       8.266  24.211  -7.776  1.00 93.55           N  
ATOM   2319  CA  PRO A 143       9.373  23.568  -7.066  1.00 93.55           C  
ATOM   2320  HA  PRO A 143       9.208  22.490  -7.069  1.00 93.55           H  
ATOM   2321  C   PRO A 143       9.563  24.018  -5.611  1.00 93.55           C  
ATOM   2322  CB  PRO A 143      10.620  23.885  -7.897  1.00 93.55           C  
ATOM   2323  HB2 PRO A 143      11.051  24.836  -7.583  1.00 93.55           H  
ATOM   2324  HB3 PRO A 143      11.362  23.089  -7.831  1.00 93.55           H  
ATOM   2325  O   PRO A 143       9.832  23.192  -4.736  1.00 93.55           O  
ATOM   2326  CG  PRO A 143      10.084  24.034  -9.314  1.00 93.55           C  
ATOM   2327  HG2 PRO A 143      10.715  24.686  -9.917  1.00 93.55           H  
ATOM   2328  HG3 PRO A 143       9.979  23.052  -9.775  1.00 93.55           H  
ATOM   2329  CD  PRO A 143       8.712  24.651  -9.097  1.00 93.55           C  
ATOM   2330  HD2 PRO A 143       8.786  25.738  -9.136  1.00 93.55           H  
ATOM   2331  HD3 PRO A 143       8.067  24.294  -9.900  1.00 93.55           H  
ATOM   2332  N   GLU A 144       9.424  25.306  -5.325  1.00 91.14           N  
ATOM   2333  H   GLU A 144       9.215  25.931  -6.090  1.00 91.14           H  
ATOM   2334  CA  GLU A 144       9.595  25.918  -4.013  1.00 91.14           C  
ATOM   2335  HA  GLU A 144      10.533  25.563  -3.584  1.00 91.14           H  
ATOM   2336  C   GLU A 144       8.458  25.500  -3.079  1.00 91.14           C  
ATOM   2337  CB  GLU A 144       9.667  27.451  -4.159  1.00 91.14           C  
ATOM   2338  HB2 GLU A 144       8.662  27.834  -4.335  1.00 91.14           H  
ATOM   2339  HB3 GLU A 144      10.303  27.709  -5.007  1.00 91.14           H  
ATOM   2340  O   GLU A 144       8.710  25.090  -1.945  1.00 91.14           O  
ATOM   2341  CG  GLU A 144      10.298  28.114  -2.929  1.00 91.14           C  
ATOM   2342  HG2 GLU A 144      11.364  27.887  -2.927  1.00 91.14           H  
ATOM   2343  HG3 GLU A 144       9.878  27.673  -2.025  1.00 91.14           H  
ATOM   2344  CD  GLU A 144      10.108  29.639  -2.871  1.00 91.14           C  
ATOM   2345  OE1 GLU A 144      10.779  30.270  -2.024  1.00 91.14           O  
ATOM   2346  OE2 GLU A 144       9.108  30.164  -3.397  1.00 91.14           O  
ATOM   2347  N   ASP A 145       7.214  25.513  -3.556  1.00 94.47           N  
ATOM   2348  H   ASP A 145       7.061  25.853  -4.495  1.00 94.47           H  
ATOM   2349  CA  ASP A 145       6.066  25.086  -2.757  1.00 94.47           C  
ATOM   2350  HA  ASP A 145       6.164  25.513  -1.759  1.00 94.47           H  
ATOM   2351  C   ASP A 145       6.025  23.584  -2.520  1.00 94.47           C  
ATOM   2352  CB  ASP A 145       4.769  25.605  -3.384  1.00 94.47           C  
ATOM   2353  HB2 ASP A 145       3.936  25.007  -3.016  1.00 94.47           H  
ATOM   2354  HB3 ASP A 145       4.804  25.512  -4.470  1.00 94.47           H  
ATOM   2355  O   ASP A 145       5.715  23.160  -1.406  1.00 94.47           O  
ATOM   2356  CG  ASP A 145       4.523  27.053  -2.974  1.00 94.47           C  
ATOM   2357  OD1 ASP A 145       5.374  27.655  -2.271  1.00 94.47           O  
ATOM   2358  OD2 ASP A 145       3.390  27.558  -3.136  1.00 94.47           O  
ATOM   2359  N   MET A 146       6.422  22.784  -3.509  1.00 96.66           N  
ATOM   2360  H   MET A 146       6.648  23.192  -4.404  1.00 96.66           H  
ATOM   2361  CA  MET A 146       6.602  21.349  -3.313  1.00 96.66           C  
ATOM   2362  HA  MET A 146       5.691  20.935  -2.879  1.00 96.66           H  
ATOM   2363  C   MET A 146       7.730  21.070  -2.316  1.00 96.66           C  
ATOM   2364  CB  MET A 146       6.871  20.642  -4.648  1.00 96.66           C  
ATOM   2365  HB2 MET A 146       7.069  19.593  -4.429  1.00 96.66           H  
ATOM   2366  HB3 MET A 146       7.754  21.070  -5.123  1.00 96.66           H  
ATOM   2367  O   MET A 146       7.597  20.182  -1.486  1.00 96.66           O  
ATOM   2368  CG  MET A 146       5.706  20.671  -5.641  1.00 96.66           C  
ATOM   2369  HG2 MET A 146       5.581  21.681  -6.030  1.00 96.66           H  
ATOM   2370  HG3 MET A 146       5.976  20.035  -6.484  1.00 96.66           H  
ATOM   2371  SD  MET A 146       4.109  20.099  -5.002  1.00 96.66           S  
ATOM   2372  CE  MET A 146       3.286  21.695  -4.797  1.00 96.66           C  
ATOM   2373  HE1 MET A 146       3.700  22.220  -3.935  1.00 96.66           H  
ATOM   2374  HE2 MET A 146       3.427  22.298  -5.694  1.00 96.66           H  
ATOM   2375  HE3 MET A 146       2.219  21.530  -4.648  1.00 96.66           H  
ATOM   2376  N   THR A 147       8.815  21.851  -2.337  1.00 92.87           N  
ATOM   2377  H   THR A 147       8.870  22.566  -3.048  1.00 92.87           H  
ATOM   2378  CA  THR A 147       9.916  21.728  -1.364  1.00 92.87           C  
ATOM   2379  HA  THR A 147      10.264  20.695  -1.347  1.00 92.87           H  
ATOM   2380  C   THR A 147       9.452  22.058   0.057  1.00 92.87           C  
ATOM   2381  CB  THR A 147      11.093  22.629  -1.775  1.00 92.87           C  
ATOM   2382  HB  THR A 147      10.743  23.655  -1.884  1.00 92.87           H  
ATOM   2383  O   THR A 147       9.815  21.354   0.997  1.00 92.87           O  
ATOM   2384  CG2 THR A 147      12.272  22.632  -0.801  1.00 92.87           C  
ATOM   2385 HG21 THR A 147      13.016  23.350  -1.147  1.00 92.87           H  
ATOM   2386 HG22 THR A 147      11.952  22.923   0.200  1.00 92.87           H  
ATOM   2387 HG23 THR A 147      12.728  21.643  -0.775  1.00 92.87           H  
ATOM   2388  OG1 THR A 147      11.610  22.187  -3.012  1.00 92.87           O  
ATOM   2389  HG1 THR A 147      10.990  22.488  -3.681  1.00 92.87           H  
ATOM   2390  N   ARG A 148       8.635  23.108   0.232  1.00 93.18           N  
ATOM   2391  H   ARG A 148       8.395  23.657  -0.581  1.00 93.18           H  
ATOM   2392  CA  ARG A 148       8.039  23.460   1.534  1.00 93.18           C  
ATOM   2393  HA  ARG A 148       8.825  23.559   2.283  1.00 93.18           H  
ATOM   2394  C   ARG A 148       7.113  22.360   2.046  1.00 93.18           C  
ATOM   2395  CB  ARG A 148       7.249  24.770   1.421  1.00 93.18           C  
ATOM   2396  HB2 ARG A 148       6.654  24.898   2.325  1.00 93.18           H  
ATOM   2397  HB3 ARG A 148       6.557  24.698   0.581  1.00 93.18           H  
ATOM   2398  O   ARG A 148       7.205  21.993   3.212  1.00 93.18           O  
ATOM   2399  CG  ARG A 148       8.126  26.014   1.241  1.00 93.18           C  
ATOM   2400  HG2 ARG A 148       8.797  26.125   2.093  1.00 93.18           H  
ATOM   2401  HG3 ARG A 148       8.734  25.933   0.340  1.00 93.18           H  
ATOM   2402  CD  ARG A 148       7.212  27.238   1.133  1.00 93.18           C  
ATOM   2403  HD2 ARG A 148       6.576  27.124   0.256  1.00 93.18           H  
ATOM   2404  HD3 ARG A 148       6.571  27.279   2.014  1.00 93.18           H  
ATOM   2405  NE  ARG A 148       7.987  28.486   1.052  1.00 93.18           N  
ATOM   2406  HE  ARG A 148       8.392  28.818   1.916  1.00 93.18           H  
ATOM   2407  NH1 ARG A 148       7.692  28.989  -1.201  1.00 93.18           N  
ATOM   2408 HH11 ARG A 148       8.020  29.518  -1.996  1.00 93.18           H  
ATOM   2409 HH12 ARG A 148       7.044  28.241  -1.401  1.00 93.18           H  
ATOM   2410  NH2 ARG A 148       9.090  30.178   0.055  1.00 93.18           N  
ATOM   2411 HH21 ARG A 148       9.549  30.414   0.923  1.00 93.18           H  
ATOM   2412 HH22 ARG A 148       9.518  30.498  -0.802  1.00 93.18           H  
ATOM   2413  CZ  ARG A 148       8.247  29.194  -0.034  1.00 93.18           C  
ATOM   2414  N   LEU A 149       6.244  21.850   1.174  1.00 96.68           N  
ATOM   2415  H   LEU A 149       6.233  22.230   0.238  1.00 96.68           H  
ATOM   2416  CA  LEU A 149       5.306  20.777   1.482  1.00 96.68           C  
ATOM   2417  HA  LEU A 149       4.621  21.100   2.266  1.00 96.68           H  
ATOM   2418  C   LEU A 149       6.044  19.532   1.983  1.00 96.68           C  
ATOM   2419  CB  LEU A 149       4.515  20.444   0.207  1.00 96.68           C  
ATOM   2420  HB2 LEU A 149       3.990  21.318  -0.178  1.00 96.68           H  
ATOM   2421  HB3 LEU A 149       5.232  20.162  -0.564  1.00 96.68           H  
ATOM   2422  O   LEU A 149       5.842  19.113   3.117  1.00 96.68           O  
ATOM   2423  CG  LEU A 149       3.518  19.294   0.403  1.00 96.68           C  
ATOM   2424  HG  LEU A 149       3.853  18.596   1.170  1.00 96.68           H  
ATOM   2425  CD1 LEU A 149       2.120  19.782   0.772  1.00 96.68           C  
ATOM   2426 HD11 LEU A 149       1.611  20.164  -0.113  1.00 96.68           H  
ATOM   2427 HD12 LEU A 149       1.558  18.937   1.169  1.00 96.68           H  
ATOM   2428 HD13 LEU A 149       2.178  20.565   1.529  1.00 96.68           H  
ATOM   2429  CD2 LEU A 149       3.429  18.538  -0.907  1.00 96.68           C  
ATOM   2430 HD21 LEU A 149       3.172  19.213  -1.724  1.00 96.68           H  
ATOM   2431 HD22 LEU A 149       4.378  18.046  -1.118  1.00 96.68           H  
ATOM   2432 HD23 LEU A 149       2.665  17.769  -0.791  1.00 96.68           H  
ATOM   2433  N   THR A 150       6.903  18.952   1.147  1.00 96.84           N  
ATOM   2434  H   THR A 150       7.092  19.371   0.247  1.00 96.84           H  
ATOM   2435  CA  THR A 150       7.479  17.628   1.410  1.00 96.84           C  
ATOM   2436  HA  THR A 150       6.674  16.936   1.654  1.00 96.84           H  
ATOM   2437  C   THR A 150       8.420  17.646   2.607  1.00 96.84           C  
ATOM   2438  CB  THR A 150       8.204  17.093   0.173  1.00 96.84           C  
ATOM   2439  HB  THR A 150       8.652  16.130   0.416  1.00 96.84           H  
ATOM   2440  O   THR A 150       8.512  16.666   3.346  1.00 96.84           O  
ATOM   2441  CG2 THR A 150       7.260  16.892  -1.013  1.00 96.84           C  
ATOM   2442 HG21 THR A 150       7.827  16.575  -1.888  1.00 96.84           H  
ATOM   2443 HG22 THR A 150       6.531  16.121  -0.762  1.00 96.84           H  
ATOM   2444 HG23 THR A 150       6.731  17.813  -1.255  1.00 96.84           H  
ATOM   2445  OG1 THR A 150       9.215  17.999  -0.221  1.00 96.84           O  
ATOM   2446  HG1 THR A 150       9.807  17.524  -0.808  1.00 96.84           H  
ATOM   2447  N   LEU A 151       9.069  18.786   2.866  1.00 93.08           N  
ATOM   2448  H   LEU A 151       8.977  19.546   2.208  1.00 93.08           H  
ATOM   2449  CA  LEU A 151       9.872  18.977   4.066  1.00 93.08           C  
ATOM   2450  HA  LEU A 151      10.567  18.141   4.148  1.00 93.08           H  
ATOM   2451  C   LEU A 151       9.016  18.997   5.338  1.00 93.08           C  
ATOM   2452  CB  LEU A 151      10.670  20.271   3.936  1.00 93.08           C  
ATOM   2453  HB2 LEU A 151       9.967  21.103   3.881  1.00 93.08           H  
ATOM   2454  HB3 LEU A 151      11.259  20.256   3.019  1.00 93.08           H  
ATOM   2455  O   LEU A 151       9.377  18.358   6.328  1.00 93.08           O  
ATOM   2456  CG  LEU A 151      11.602  20.454   5.141  1.00 93.08           C  
ATOM   2457  HG  LEU A 151      11.072  20.296   6.080  1.00 93.08           H  
ATOM   2458  CD1 LEU A 151      12.823  19.530   5.100  1.00 93.08           C  
ATOM   2459 HD11 LEU A 151      13.479  19.747   5.943  1.00 93.08           H  
ATOM   2460 HD12 LEU A 151      13.367  19.664   4.166  1.00 93.08           H  
ATOM   2461 HD13 LEU A 151      12.503  18.491   5.177  1.00 93.08           H  
ATOM   2462  CD2 LEU A 151      12.073  21.884   5.157  1.00 93.08           C  
ATOM   2463 HD21 LEU A 151      12.682  22.076   4.274  1.00 93.08           H  
ATOM   2464 HD22 LEU A 151      11.205  22.544   5.162  1.00 93.08           H  
ATOM   2465 HD23 LEU A 151      12.627  22.032   6.084  1.00 93.08           H  
ATOM   2466  N   ASP A 152       7.901  19.725   5.330  1.00 94.68           N  
ATOM   2467  H   ASP A 152       7.646  20.237   4.498  1.00 94.68           H  
ATOM   2468  CA  ASP A 152       6.982  19.747   6.466  1.00 94.68           C  
ATOM   2469  HA  ASP A 152       7.547  19.981   7.368  1.00 94.68           H  
ATOM   2470  C   ASP A 152       6.359  18.359   6.686  1.00 94.68           C  
ATOM   2471  CB  ASP A 152       5.914  20.840   6.282  1.00 94.68           C  
ATOM   2472  HB2 ASP A 152       5.067  20.591   6.922  1.00 94.68           H  
ATOM   2473  HB3 ASP A 152       5.562  20.857   5.251  1.00 94.68           H  
ATOM   2474  O   ASP A 152       6.232  17.934   7.836  1.00 94.68           O  
ATOM   2475  CG  ASP A 152       6.402  22.237   6.685  1.00 94.68           C  
ATOM   2476  OD1 ASP A 152       7.580  22.583   6.466  1.00 94.68           O  
ATOM   2477  OD2 ASP A 152       5.639  23.008   7.310  1.00 94.68           O  
ATOM   2478  N   THR A 153       6.059  17.616   5.612  1.00 96.41           N  
ATOM   2479  H   THR A 153       6.119  18.041   4.698  1.00 96.41           H  
ATOM   2480  CA  THR A 153       5.540  16.243   5.692  1.00 96.41           C  
ATOM   2481  HA  THR A 153       4.630  16.252   6.292  1.00 96.41           H  
ATOM   2482  C   THR A 153       6.529  15.298   6.365  1.00 96.41           C  
ATOM   2483  CB  THR A 153       5.191  15.664   4.315  1.00 96.41           C  
ATOM   2484  HB  THR A 153       6.105  15.537   3.735  1.00 96.41           H  
ATOM   2485  O   THR A 153       6.159  14.634   7.335  1.00 96.41           O  
ATOM   2486  CG2 THR A 153       4.484  14.318   4.451  1.00 96.41           C  
ATOM   2487 HG21 THR A 153       4.077  14.014   3.487  1.00 96.41           H  
ATOM   2488 HG22 THR A 153       3.669  14.401   5.171  1.00 96.41           H  
ATOM   2489 HG23 THR A 153       5.189  13.552   4.775  1.00 96.41           H  
ATOM   2490  OG1 THR A 153       4.312  16.479   3.592  1.00 96.41           O  
ATOM   2491  HG1 THR A 153       4.439  16.166   2.694  1.00 96.41           H  
ATOM   2492  N   ILE A 154       7.786  15.230   5.902  1.00 95.08           N  
ATOM   2493  H   ILE A 154       8.036  15.768   5.084  1.00 95.08           H  
ATOM   2494  CA  ILE A 154       8.789  14.348   6.521  1.00 95.08           C  
ATOM   2495  HA  ILE A 154       8.307  13.378   6.648  1.00 95.08           H  
ATOM   2496  C   ILE A 154       9.175  14.827   7.925  1.00 95.08           C  
ATOM   2497  CB  ILE A 154      10.018  14.138   5.606  1.00 95.08           C  
ATOM   2498  HB  ILE A 154       9.652  13.845   4.622  1.00 95.08           H  
ATOM   2499  O   ILE A 154       9.412  14.006   8.809  1.00 95.08           O  
ATOM   2500  CG1 ILE A 154      10.965  13.025   6.106  1.00 95.08           C  
ATOM   2501 HG12 ILE A 154      11.772  12.917   5.380  1.00 95.08           H  
ATOM   2502 HG13 ILE A 154      11.412  13.312   7.058  1.00 95.08           H  
ATOM   2503  CG2 ILE A 154      10.855  15.415   5.433  1.00 95.08           C  
ATOM   2504 HG21 ILE A 154      11.294  15.724   6.382  1.00 95.08           H  
ATOM   2505 HG22 ILE A 154      10.217  16.219   5.066  1.00 95.08           H  
ATOM   2506 HG23 ILE A 154      11.647  15.246   4.704  1.00 95.08           H  
ATOM   2507  CD1 ILE A 154      10.305  11.650   6.264  1.00 95.08           C  
ATOM   2508 HD11 ILE A 154       9.785  11.379   5.345  1.00 95.08           H  
ATOM   2509 HD12 ILE A 154      11.073  10.905   6.470  1.00 95.08           H  
ATOM   2510 HD13 ILE A 154       9.601  11.657   7.096  1.00 95.08           H  
ATOM   2511  N   GLY A 155       9.171  16.143   8.165  1.00 93.28           N  
ATOM   2512  H   GLY A 155       8.989  16.768   7.393  1.00 93.28           H  
ATOM   2513  CA  GLY A 155       9.356  16.727   9.491  1.00 93.28           C  
ATOM   2514  HA2 GLY A 155      10.355  16.494   9.859  1.00 93.28           H  
ATOM   2515  HA3 GLY A 155       9.252  17.809   9.413  1.00 93.28           H  
ATOM   2516  C   GLY A 155       8.314  16.224  10.489  1.00 93.28           C  
ATOM   2517  O   GLY A 155       8.664  15.749  11.574  1.00 93.28           O  
ATOM   2518  N   LEU A 156       7.039  16.278  10.099  1.00 92.48           N  
ATOM   2519  H   LEU A 156       6.829  16.694   9.203  1.00 92.48           H  
ATOM   2520  CA  LEU A 156       5.919  15.865  10.936  1.00 92.48           C  
ATOM   2521  HA  LEU A 156       6.082  16.276  11.932  1.00 92.48           H  
ATOM   2522  C   LEU A 156       5.849  14.339  11.081  1.00 92.48           C  
ATOM   2523  CB  LEU A 156       4.628  16.477  10.362  1.00 92.48           C  
ATOM   2524  HB2 LEU A 156       4.471  16.083   9.358  1.00 92.48           H  
ATOM   2525  HB3 LEU A 156       4.762  17.555  10.278  1.00 92.48           H  
ATOM   2526  O   LEU A 156       5.844  13.844  12.203  1.00 92.48           O  
ATOM   2527  CG  LEU A 156       3.367  16.201  11.200  1.00 92.48           C  
ATOM   2528  HG  LEU A 156       3.204  15.125  11.261  1.00 92.48           H  
ATOM   2529  CD1 LEU A 156       3.466  16.766  12.619  1.00 92.48           C  
ATOM   2530 HD11 LEU A 156       4.230  16.225  13.179  1.00 92.48           H  
ATOM   2531 HD12 LEU A 156       3.714  17.827  12.587  1.00 92.48           H  
ATOM   2532 HD13 LEU A 156       2.519  16.614  13.138  1.00 92.48           H  
ATOM   2533  CD2 LEU A 156       2.155  16.841  10.523  1.00 92.48           C  
ATOM   2534 HD21 LEU A 156       1.243  16.587  11.064  1.00 92.48           H  
ATOM   2535 HD22 LEU A 156       2.063  16.467   9.503  1.00 92.48           H  
ATOM   2536 HD23 LEU A 156       2.268  17.924  10.483  1.00 92.48           H  
ATOM   2537  N   CYS A 157       5.854  13.589   9.976  1.00 92.17           N  
ATOM   2538  H   CYS A 157       5.899  14.048   9.077  1.00 92.17           H  
ATOM   2539  CA  CYS A 157       5.704  12.131  10.013  1.00 92.17           C  
ATOM   2540  HA  CYS A 157       4.860  11.882  10.657  1.00 92.17           H  
ATOM   2541  C   CYS A 157       6.930  11.420  10.598  1.00 92.17           C  
ATOM   2542  CB  CYS A 157       5.430  11.589   8.603  1.00 92.17           C  
ATOM   2543  HB2 CYS A 157       5.276  10.512   8.675  1.00 92.17           H  
ATOM   2544  HB3 CYS A 157       6.295  11.775   7.966  1.00 92.17           H  
ATOM   2545  O   CYS A 157       6.800  10.392  11.257  1.00 92.17           O  
ATOM   2546  SG  CYS A 157       3.960  12.340   7.850  1.00 92.17           S  
ATOM   2547  HG  CYS A 157       4.531  13.516   7.571  1.00 92.17           H  
ATOM   2548  N   GLY A 158       8.130  11.947  10.343  1.00 90.59           N  
ATOM   2549  H   GLY A 158       8.193  12.783   9.781  1.00 90.59           H  
ATOM   2550  CA  GLY A 158       9.374  11.339  10.800  1.00 90.59           C  
ATOM   2551  HA2 GLY A 158       9.299  10.254  10.718  1.00 90.59           H  
ATOM   2552  HA3 GLY A 158      10.184  11.688  10.161  1.00 90.59           H  
ATOM   2553  C   GLY A 158       9.731  11.694  12.239  1.00 90.59           C  
ATOM   2554  O   GLY A 158      10.227  10.845  12.977  1.00 90.59           O  
ATOM   2555  N   PHE A 159       9.502  12.942  12.649  1.00 91.31           N  
ATOM   2556  H   PHE A 159       9.097  13.599  11.998  1.00 91.31           H  
ATOM   2557  CA  PHE A 159      10.096  13.472  13.883  1.00 91.31           C  
ATOM   2558  HA  PHE A 159      10.436  12.641  14.502  1.00 91.31           H  
ATOM   2559  C   PHE A 159       9.106  14.242  14.760  1.00 91.31           C  
ATOM   2560  CB  PHE A 159      11.329  14.328  13.527  1.00 91.31           C  
ATOM   2561  HB2 PHE A 159      11.947  14.440  14.417  1.00 91.31           H  
ATOM   2562  HB3 PHE A 159      10.986  15.322  13.240  1.00 91.31           H  
ATOM   2563  O   PHE A 159       9.528  14.875  15.728  1.00 91.31           O  
ATOM   2564  CG  PHE A 159      12.187  13.767  12.403  1.00 91.31           C  
ATOM   2565  CD1 PHE A 159      12.843  12.532  12.550  1.00 91.31           C  
ATOM   2566  HD1 PHE A 159      12.794  12.001  13.489  1.00 91.31           H  
ATOM   2567  CD2 PHE A 159      12.214  14.417  11.158  1.00 91.31           C  
ATOM   2568  HD2 PHE A 159      11.681  15.347  11.026  1.00 91.31           H  
ATOM   2569  CE1 PHE A 159      13.488  11.935  11.456  1.00 91.31           C  
ATOM   2570  HE1 PHE A 159      13.931  10.954  11.550  1.00 91.31           H  
ATOM   2571  CE2 PHE A 159      12.865  13.825  10.066  1.00 91.31           C  
ATOM   2572  HE2 PHE A 159      12.819  14.287   9.091  1.00 91.31           H  
ATOM   2573  CZ  PHE A 159      13.507  12.590  10.218  1.00 91.31           C  
ATOM   2574  HZ  PHE A 159      13.971  12.123   9.362  1.00 91.31           H  
ATOM   2575  N   ASN A 160       7.814  14.238  14.410  1.00 87.95           N  
ATOM   2576  H   ASN A 160       7.527  13.661  13.632  1.00 87.95           H  
ATOM   2577  CA  ASN A 160       6.783  15.089  15.008  1.00 87.95           C  
ATOM   2578  HA  ASN A 160       5.935  15.067  14.324  1.00 87.95           H  
ATOM   2579  C   ASN A 160       7.214  16.569  15.099  1.00 87.95           C  
ATOM   2580  CB  ASN A 160       6.301  14.482  16.336  1.00 87.95           C  
ATOM   2581  HB2 ASN A 160       6.202  13.401  16.239  1.00 87.95           H  
ATOM   2582  HB3 ASN A 160       7.032  14.715  17.110  1.00 87.95           H  
ATOM   2583  O   ASN A 160       6.950  17.266  16.081  1.00 87.95           O  
ATOM   2584  CG  ASN A 160       4.957  15.028  16.778  1.00 87.95           C  
ATOM   2585  ND2 ASN A 160       4.579  14.846  18.020  1.00 87.95           N  
ATOM   2586 HD21 ASN A 160       3.657  15.175  18.265  1.00 87.95           H  
ATOM   2587 HD22 ASN A 160       5.104  14.308  18.694  1.00 87.95           H  
ATOM   2588  OD1 ASN A 160       4.201  15.621  16.021  1.00 87.95           O  
ATOM   2589  N   TYR A 161       7.934  17.052  14.081  1.00 89.00           N  
ATOM   2590  H   TYR A 161       8.128  16.438  13.302  1.00 89.00           H  
ATOM   2591  CA  TYR A 161       8.516  18.389  14.049  1.00 89.00           C  
ATOM   2592  HA  TYR A 161       8.321  18.884  15.001  1.00 89.00           H  
ATOM   2593  C   TYR A 161       7.891  19.236  12.942  1.00 89.00           C  
ATOM   2594  CB  TYR A 161      10.038  18.303  13.898  1.00 89.00           C  
ATOM   2595  HB2 TYR A 161      10.283  17.869  12.929  1.00 89.00           H  
ATOM   2596  HB3 TYR A 161      10.433  17.640  14.667  1.00 89.00           H  
ATOM   2597  O   TYR A 161       7.936  18.890  11.764  1.00 89.00           O  
ATOM   2598  CG  TYR A 161      10.702  19.660  14.029  1.00 89.00           C  
ATOM   2599  CD1 TYR A 161      10.915  20.462  12.891  1.00 89.00           C  
ATOM   2600  HD1 TYR A 161      10.637  20.095  11.914  1.00 89.00           H  
ATOM   2601  CD2 TYR A 161      11.062  20.138  15.303  1.00 89.00           C  
ATOM   2602  HD2 TYR A 161      10.894  19.517  16.171  1.00 89.00           H  
ATOM   2603  CE1 TYR A 161      11.488  21.740  13.028  1.00 89.00           C  
ATOM   2604  HE1 TYR A 161      11.655  22.359  12.159  1.00 89.00           H  
ATOM   2605  CE2 TYR A 161      11.649  21.410  15.443  1.00 89.00           C  
ATOM   2606  HE2 TYR A 161      11.934  21.760  16.424  1.00 89.00           H  
ATOM   2607  OH  TYR A 161      12.421  23.444  14.432  1.00 89.00           O  
ATOM   2608  HH  TYR A 161      12.669  23.606  15.345  1.00 89.00           H  
ATOM   2609  CZ  TYR A 161      11.860  22.213  14.301  1.00 89.00           C  
ATOM   2610  N   ARG A 162       7.348  20.400  13.306  1.00 87.54           N  
ATOM   2611  H   ARG A 162       7.375  20.646  14.285  1.00 87.54           H  
ATOM   2612  CA  ARG A 162       6.734  21.331  12.351  1.00 87.54           C  
ATOM   2613  HA  ARG A 162       6.497  20.795  11.432  1.00 87.54           H  
ATOM   2614  C   ARG A 162       7.702  22.445  11.973  1.00 87.54           C  
ATOM   2615  CB  ARG A 162       5.415  21.879  12.907  1.00 87.54           C  
ATOM   2616  HB2 ARG A 162       5.039  22.626  12.208  1.00 87.54           H  
ATOM   2617  HB3 ARG A 162       5.588  22.354  13.873  1.00 87.54           H  
ATOM   2618  O   ARG A 162       7.901  23.389  12.741  1.00 87.54           O  
ATOM   2619  CG  ARG A 162       4.360  20.777  13.048  1.00 87.54           C  
ATOM   2620  HG2 ARG A 162       4.686  20.043  13.785  1.00 87.54           H  
ATOM   2621  HG3 ARG A 162       4.234  20.278  12.087  1.00 87.54           H  
ATOM   2622  CD  ARG A 162       3.018  21.369  13.485  1.00 87.54           C  
ATOM   2623  HD2 ARG A 162       2.702  22.127  12.769  1.00 87.54           H  
ATOM   2624  HD3 ARG A 162       3.144  21.851  14.455  1.00 87.54           H  
ATOM   2625  NE  ARG A 162       1.999  20.311  13.604  1.00 87.54           N  
ATOM   2626  HE  ARG A 162       1.989  19.773  14.458  1.00 87.54           H  
ATOM   2627  NH1 ARG A 162       1.078  20.461  11.490  1.00 87.54           N  
ATOM   2628 HH11 ARG A 162       0.367  20.085  10.879  1.00 87.54           H  
ATOM   2629 HH12 ARG A 162       1.704  21.198  11.198  1.00 87.54           H  
ATOM   2630  NH2 ARG A 162       0.307  18.964  12.894  1.00 87.54           N  
ATOM   2631 HH21 ARG A 162       0.341  18.379  13.717  1.00 87.54           H  
ATOM   2632 HH22 ARG A 162      -0.300  18.736  12.119  1.00 87.54           H  
ATOM   2633  CZ  ARG A 162       1.146  19.925  12.671  1.00 87.54           C  
ATOM   2634  N   PHE A 163       8.251  22.375  10.762  1.00 86.23           N  
ATOM   2635  H   PHE A 163       8.085  21.554  10.199  1.00 86.23           H  
ATOM   2636  CA  PHE A 163       9.014  23.484  10.180  1.00 86.23           C  
ATOM   2637  HA  PHE A 163       9.775  23.801  10.893  1.00 86.23           H  
ATOM   2638  C   PHE A 163       8.122  24.704   9.900  1.00 86.23           C  
ATOM   2639  CB  PHE A 163       9.721  23.005   8.909  1.00 86.23           C  
ATOM   2640  HB2 PHE A 163       8.996  22.471   8.295  1.00 86.23           H  
ATOM   2641  HB3 PHE A 163      10.079  23.867   8.346  1.00 86.23           H  
ATOM   2642  O   PHE A 163       8.594  25.841  10.042  1.00 86.23           O  
ATOM   2643  CG  PHE A 163      10.884  22.075   9.155  1.00 86.23           C  
ATOM   2644  CD1 PHE A 163      12.133  22.601   9.532  1.00 86.23           C  
ATOM   2645  HD1 PHE A 163      12.256  23.669   9.639  1.00 86.23           H  
ATOM   2646  CD2 PHE A 163      10.724  20.685   9.001  1.00 86.23           C  
ATOM   2647  HD2 PHE A 163       9.781  20.274   8.672  1.00 86.23           H  
ATOM   2648  CE1 PHE A 163      13.215  21.739   9.781  1.00 86.23           C  
ATOM   2649  HE1 PHE A 163      14.174  22.134  10.084  1.00 86.23           H  
ATOM   2650  CE2 PHE A 163      11.806  19.825   9.247  1.00 86.23           C  
ATOM   2651  HE2 PHE A 163      11.680  18.761   9.113  1.00 86.23           H  
ATOM   2652  CZ  PHE A 163      13.049  20.349   9.642  1.00 86.23           C  
ATOM   2653  HZ  PHE A 163      13.878  19.682   9.827  1.00 86.23           H  
ATOM   2654  N   ASN A 164       6.832  24.464   9.613  1.00 86.30           N  
ATOM   2655  H   ASN A 164       6.588  23.517   9.362  1.00 86.30           H  
ATOM   2656  CA  ASN A 164       5.819  25.464   9.278  1.00 86.30           C  
ATOM   2657  HA  ASN A 164       4.925  24.922   8.968  1.00 86.30           H  
ATOM   2658  C   ASN A 164       6.248  26.290   8.061  1.00 86.30           C  
ATOM   2659  CB  ASN A 164       5.455  26.309  10.515  1.00 86.30           C  
ATOM   2660  HB2 ASN A 164       4.719  27.065  10.241  1.00 86.30           H  
ATOM   2661  HB3 ASN A 164       6.342  26.832  10.870  1.00 86.30           H  
ATOM   2662  O   ASN A 164       6.154  27.520   8.071  1.00 86.30           O  
ATOM   2663  CG  ASN A 164       4.846  25.496  11.635  1.00 86.30           C  
ATOM   2664  ND2 ASN A 164       5.424  25.533  12.811  1.00 86.30           N  
ATOM   2665 HD21 ASN A 164       5.011  24.935  13.513  1.00 86.30           H  
ATOM   2666 HD22 ASN A 164       6.368  25.884  12.888  1.00 86.30           H  
ATOM   2667  OD1 ASN A 164       3.841  24.824  11.490  1.00 86.30           O  
ATOM   2668  N   SER A 165       6.776  25.629   7.030  1.00 86.67           N  
ATOM   2669  H   SER A 165       6.754  24.619   7.048  1.00 86.67           H  
ATOM   2670  CA  SER A 165       7.452  26.285   5.908  1.00 86.67           C  
ATOM   2671  HA  SER A 165       8.256  26.904   6.307  1.00 86.67           H  
ATOM   2672  C   SER A 165       6.529  27.205   5.106  1.00 86.67           C  
ATOM   2673  CB  SER A 165       8.086  25.240   4.991  1.00 86.67           C  
ATOM   2674  HB2 SER A 165       8.576  25.754   4.164  1.00 86.67           H  
ATOM   2675  HB3 SER A 165       7.322  24.567   4.601  1.00 86.67           H  
ATOM   2676  O   SER A 165       6.998  28.188   4.537  1.00 86.67           O  
ATOM   2677  OG  SER A 165       9.060  24.502   5.694  1.00 86.67           O  
ATOM   2678  HG  SER A 165       8.613  23.698   5.969  1.00 86.67           H  
ATOM   2679  N   PHE A 166       5.216  26.955   5.107  1.00 79.86           N  
ATOM   2680  H   PHE A 166       4.894  26.104   5.545  1.00 79.86           H  
ATOM   2681  CA  PHE A 166       4.223  27.837   4.478  1.00 79.86           C  
ATOM   2682  HA  PHE A 166       4.613  28.163   3.514  1.00 79.86           H  
ATOM   2683  C   PHE A 166       3.919  29.119   5.263  1.00 79.86           C  
ATOM   2684  CB  PHE A 166       2.931  27.050   4.243  1.00 79.86           C  
ATOM   2685  HB2 PHE A 166       2.581  26.644   5.192  1.00 79.86           H  
ATOM   2686  HB3 PHE A 166       2.162  27.730   3.875  1.00 79.86           H  
ATOM   2687  O   PHE A 166       3.333  30.046   4.709  1.00 79.86           O  
ATOM   2688  CG  PHE A 166       3.075  25.938   3.229  1.00 79.86           C  
ATOM   2689  CD1 PHE A 166       3.482  26.242   1.915  1.00 79.86           C  
ATOM   2690  HD1 PHE A 166       3.732  27.256   1.641  1.00 79.86           H  
ATOM   2691  CD2 PHE A 166       2.796  24.608   3.591  1.00 79.86           C  
ATOM   2692  HD2 PHE A 166       2.491  24.360   4.597  1.00 79.86           H  
ATOM   2693  CE1 PHE A 166       3.574  25.227   0.951  1.00 79.86           C  
ATOM   2694  HE1 PHE A 166       3.876  25.446  -0.062  1.00 79.86           H  
ATOM   2695  CE2 PHE A 166       2.898  23.590   2.629  1.00 79.86           C  
ATOM   2696  HE2 PHE A 166       2.672  22.569   2.899  1.00 79.86           H  
ATOM   2697  CZ  PHE A 166       3.274  23.906   1.313  1.00 79.86           C  
ATOM   2698  HZ  PHE A 166       3.333  23.127   0.568  1.00 79.86           H  
ATOM   2699  N   TYR A 167       4.318  29.192   6.533  1.00 76.05           N  
ATOM   2700  H   TYR A 167       4.822  28.406   6.918  1.00 76.05           H  
ATOM   2701  CA  TYR A 167       4.069  30.331   7.422  1.00 76.05           C  
ATOM   2702  HA  TYR A 167       3.339  30.992   6.954  1.00 76.05           H  
ATOM   2703  C   TYR A 167       5.325  31.182   7.658  1.00 76.05           C  
ATOM   2704  CB  TYR A 167       3.461  29.829   8.737  1.00 76.05           C  
ATOM   2705  HB2 TYR A 167       3.246  30.684   9.378  1.00 76.05           H  
ATOM   2706  HB3 TYR A 167       4.197  29.212   9.253  1.00 76.05           H  
ATOM   2707  O   TYR A 167       5.370  31.980   8.596  1.00 76.05           O  
ATOM   2708  CG  TYR A 167       2.179  29.040   8.566  1.00 76.05           C  
ATOM   2709  CD1 TYR A 167       0.956  29.717   8.394  1.00 76.05           C  
ATOM   2710  HD1 TYR A 167       0.938  30.796   8.377  1.00 76.05           H  
ATOM   2711  CD2 TYR A 167       2.209  27.633   8.570  1.00 76.05           C  
ATOM   2712  HD2 TYR A 167       3.145  27.103   8.671  1.00 76.05           H  
ATOM   2713  CE1 TYR A 167      -0.237  28.985   8.241  1.00 76.05           C  
ATOM   2714  HE1 TYR A 167      -1.184  29.489   8.114  1.00 76.05           H  
ATOM   2715  CE2 TYR A 167       1.020  26.900   8.422  1.00 76.05           C  
ATOM   2716  HE2 TYR A 167       1.052  25.820   8.428  1.00 76.05           H  
ATOM   2717  OH  TYR A 167      -1.358  26.875   8.100  1.00 76.05           O  
ATOM   2718  HH  TYR A 167      -1.188  25.930   8.089  1.00 76.05           H  
ATOM   2719  CZ  TYR A 167      -0.206  27.574   8.254  1.00 76.05           C  
ATOM   2720  N   ARG A 168       6.368  30.992   6.842  1.00 76.06           N  
ATOM   2721  H   ARG A 168       6.259  30.341   6.078  1.00 76.06           H  
ATOM   2722  CA  ARG A 168       7.635  31.723   6.932  1.00 76.06           C  
ATOM   2723  HA  ARG A 168       7.537  32.529   7.660  1.00 76.06           H  
ATOM   2724  C   ARG A 168       7.975  32.349   5.588  1.00 76.06           C  
ATOM   2725  CB  ARG A 168       8.774  30.789   7.369  1.00 76.06           C  
ATOM   2726  HB2 ARG A 168       8.937  30.053   6.582  1.00 76.06           H  
ATOM   2727  HB3 ARG A 168       9.680  31.385   7.479  1.00 76.06           H  
ATOM   2728  O   ARG A 168       8.016  31.657   4.577  1.00 76.06           O  
ATOM   2729  CG  ARG A 168       8.515  30.059   8.691  1.00 76.06           C  
ATOM   2730  HG2 ARG A 168       7.566  29.526   8.628  1.00 76.06           H  
ATOM   2731  HG3 ARG A 168       8.446  30.771   9.513  1.00 76.06           H  
ATOM   2732  CD  ARG A 168       9.610  29.023   8.958  1.00 76.06           C  
ATOM   2733  HD2 ARG A 168       9.985  28.632   8.012  1.00 76.06           H  
ATOM   2734  HD3 ARG A 168       9.133  28.187   9.470  1.00 76.06           H  
ATOM   2735  NE  ARG A 168      10.726  29.579   9.751  1.00 76.06           N  
ATOM   2736  HE  ARG A 168      11.235  30.336   9.319  1.00 76.06           H  
ATOM   2737  NH1 ARG A 168      10.536  28.120  11.510  1.00 76.06           N  
ATOM   2738 HH11 ARG A 168       9.830  27.613  10.996  1.00 76.06           H  
ATOM   2739 HH12 ARG A 168      10.798  27.795  12.430  1.00 76.06           H  
ATOM   2740  NH2 ARG A 168      12.085  29.732  11.576  1.00 76.06           N  
ATOM   2741 HH21 ARG A 168      12.390  29.368  12.468  1.00 76.06           H  
ATOM   2742 HH22 ARG A 168      12.529  30.538  11.159  1.00 76.06           H  
ATOM   2743  CZ  ARG A 168      11.108  29.146  10.939  1.00 76.06           C  
ATOM   2744  N   ASP A 169       8.331  33.629   5.609  1.00 71.38           N  
ATOM   2745  H   ASP A 169       8.102  34.186   6.420  1.00 71.38           H  
ATOM   2746  CA  ASP A 169       8.837  34.324   4.418  1.00 71.38           C  
ATOM   2747  HA  ASP A 169       8.163  34.149   3.580  1.00 71.38           H  
ATOM   2748  C   ASP A 169      10.240  33.846   4.018  1.00 71.38           C  
ATOM   2749  CB  ASP A 169       8.900  35.833   4.693  1.00 71.38           C  
ATOM   2750  HB2 ASP A 169       9.614  36.013   5.497  1.00 71.38           H  
ATOM   2751  HB3 ASP A 169       9.269  36.339   3.801  1.00 71.38           H  
ATOM   2752  O   ASP A 169      10.650  33.979   2.870  1.00 71.38           O  
ATOM   2753  CG  ASP A 169       7.550  36.442   5.068  1.00 71.38           C  
ATOM   2754  OD1 ASP A 169       6.532  36.026   4.479  1.00 71.38           O  
ATOM   2755  OD2 ASP A 169       7.561  37.298   5.980  1.00 71.38           O  
ATOM   2756  N   GLN A 170      11.004  33.322   4.982  1.00 77.87           N  
ATOM   2757  H   GLN A 170      10.573  33.182   5.885  1.00 77.87           H  
ATOM   2758  CA  GLN A 170      12.359  32.811   4.788  1.00 77.87           C  
ATOM   2759  HA  GLN A 170      12.609  32.890   3.730  1.00 77.87           H  
ATOM   2760  C   GLN A 170      12.437  31.339   5.211  1.00 77.87           C  
ATOM   2761  CB  GLN A 170      13.372  33.652   5.580  1.00 77.87           C  
ATOM   2762  HB2 GLN A 170      13.093  33.650   6.634  1.00 77.87           H  
ATOM   2763  HB3 GLN A 170      14.357  33.194   5.493  1.00 77.87           H  
ATOM   2764  O   GLN A 170      11.842  30.978   6.237  1.00 77.87           O  
ATOM   2765  CG  GLN A 170      13.459  35.106   5.092  1.00 77.87           C  
ATOM   2766  HG2 GLN A 170      12.485  35.586   5.185  1.00 77.87           H  
ATOM   2767  HG3 GLN A 170      14.159  35.651   5.725  1.00 77.87           H  
ATOM   2768  CD  GLN A 170      13.949  35.209   3.651  1.00 77.87           C  
ATOM   2769  NE2 GLN A 170      13.215  35.847   2.770  1.00 77.87           N  
ATOM   2770 HE21 GLN A 170      13.532  35.767   1.814  1.00 77.87           H  
ATOM   2771 HE22 GLN A 170      12.240  36.023   2.966  1.00 77.87           H  
ATOM   2772  OE1 GLN A 170      15.000  34.705   3.296  1.00 77.87           O  
ATOM   2773  N   PRO A 171      13.200  30.495   4.490  1.00 79.30           N  
ATOM   2774  CA  PRO A 171      13.397  29.105   4.878  1.00 79.30           C  
ATOM   2775  HA  PRO A 171      12.437  28.592   4.811  1.00 79.30           H  
ATOM   2776  C   PRO A 171      13.943  28.985   6.306  1.00 79.30           C  
ATOM   2777  CB  PRO A 171      14.355  28.506   3.841  1.00 79.30           C  
ATOM   2778  HB2 PRO A 171      14.095  27.475   3.602  1.00 79.30           H  
ATOM   2779  HB3 PRO A 171      15.382  28.563   4.203  1.00 79.30           H  
ATOM   2780  O   PRO A 171      14.722  29.822   6.773  1.00 79.30           O  
ATOM   2781  CG  PRO A 171      14.198  29.418   2.626  1.00 79.30           C  
ATOM   2782  HG2 PRO A 171      13.341  29.095   2.035  1.00 79.30           H  
ATOM   2783  HG3 PRO A 171      15.100  29.437   2.014  1.00 79.30           H  
ATOM   2784  CD  PRO A 171      13.905  30.780   3.246  1.00 79.30           C  
ATOM   2785  HD2 PRO A 171      13.299  31.362   2.552  1.00 79.30           H  
ATOM   2786  HD3 PRO A 171      14.838  31.300   3.465  1.00 79.30           H  
ATOM   2787  N   HIS A 172      13.541  27.932   7.021  1.00 84.08           N  
ATOM   2788  H   HIS A 172      12.916  27.267   6.589  1.00 84.08           H  
ATOM   2789  CA  HIS A 172      14.129  27.606   8.320  1.00 84.08           C  
ATOM   2790  HA  HIS A 172      13.881  28.418   9.004  1.00 84.08           H  
ATOM   2791  C   HIS A 172      15.666  27.494   8.182  1.00 84.08           C  
ATOM   2792  CB  HIS A 172      13.500  26.308   8.857  1.00 84.08           C  
ATOM   2793  HB2 HIS A 172      12.416  26.423   8.887  1.00 84.08           H  
ATOM   2794  HB3 HIS A 172      13.727  25.482   8.184  1.00 84.08           H  
ATOM   2795  O   HIS A 172      16.120  26.904   7.203  1.00 84.08           O  
ATOM   2796  CG  HIS A 172      13.986  25.949  10.236  1.00 84.08           C  
ATOM   2797  CD2 HIS A 172      13.346  26.199  11.413  1.00 84.08           C  
ATOM   2798  HD2 HIS A 172      12.349  26.602  11.513  1.00 84.08           H  
ATOM   2799  ND1 HIS A 172      15.182  25.358  10.561  1.00 84.08           N  
ATOM   2800  HD1 HIS A 172      15.771  24.851   9.916  1.00 84.08           H  
ATOM   2801  CE1 HIS A 172      15.286  25.330  11.901  1.00 84.08           C  
ATOM   2802  HE1 HIS A 172      16.120  24.932  12.459  1.00 84.08           H  
ATOM   2803  NE2 HIS A 172      14.195  25.863  12.464  1.00 84.08           N  
ATOM   2804  N   PRO A 173      16.481  27.987   9.140  1.00 87.53           N  
ATOM   2805  CA  PRO A 173      17.946  27.963   9.033  1.00 87.53           C  
ATOM   2806  HA  PRO A 173      18.247  28.687   8.275  1.00 87.53           H  
ATOM   2807  C   PRO A 173      18.538  26.600   8.656  1.00 87.53           C  
ATOM   2808  CB  PRO A 173      18.452  28.429  10.400  1.00 87.53           C  
ATOM   2809  HB2 PRO A 173      19.422  28.919  10.324  1.00 87.53           H  
ATOM   2810  HB3 PRO A 173      18.501  27.590  11.095  1.00 87.53           H  
ATOM   2811  O   PRO A 173      19.434  26.535   7.824  1.00 87.53           O  
ATOM   2812  CG  PRO A 173      17.359  29.397  10.848  1.00 87.53           C  
ATOM   2813  HG2 PRO A 173      17.512  30.364  10.370  1.00 87.53           H  
ATOM   2814  HG3 PRO A 173      17.333  29.504  11.932  1.00 87.53           H  
ATOM   2815  CD  PRO A 173      16.080  28.758  10.310  1.00 87.53           C  
ATOM   2816  HD2 PRO A 173      15.657  28.093  11.064  1.00 87.53           H  
ATOM   2817  HD3 PRO A 173      15.366  29.539  10.047  1.00 87.53           H  
ATOM   2818  N   PHE A 174      17.977  25.514   9.198  1.00 89.52           N  
ATOM   2819  H   PHE A 174      17.319  25.665   9.950  1.00 89.52           H  
ATOM   2820  CA  PHE A 174      18.302  24.138   8.796  1.00 89.52           C  
ATOM   2821  HA  PHE A 174      19.322  23.908   9.103  1.00 89.52           H  
ATOM   2822  C   PHE A 174      18.225  23.917   7.279  1.00 89.52           C  
ATOM   2823  CB  PHE A 174      17.344  23.167   9.498  1.00 89.52           C  
ATOM   2824  HB2 PHE A 174      16.318  23.388   9.204  1.00 89.52           H  
ATOM   2825  HB3 PHE A 174      17.448  23.318  10.572  1.00 89.52           H  
ATOM   2826  O   PHE A 174      19.139  23.344   6.706  1.00 89.52           O  
ATOM   2827  CG  PHE A 174      17.603  21.710   9.179  1.00 89.52           C  
ATOM   2828  CD1 PHE A 174      17.006  21.111   8.052  1.00 89.52           C  
ATOM   2829  HD1 PHE A 174      16.327  21.668   7.423  1.00 89.52           H  
ATOM   2830  CD2 PHE A 174      18.472  20.960   9.990  1.00 89.52           C  
ATOM   2831  HD2 PHE A 174      18.900  21.402  10.878  1.00 89.52           H  
ATOM   2832  CE1 PHE A 174      17.328  19.789   7.708  1.00 89.52           C  
ATOM   2833  HE1 PHE A 174      16.900  19.340   6.824  1.00 89.52           H  
ATOM   2834  CE2 PHE A 174      18.784  19.633   9.653  1.00 89.52           C  
ATOM   2835  HE2 PHE A 174      19.458  19.059  10.272  1.00 89.52           H  
ATOM   2836  CZ  PHE A 174      18.229  19.055   8.499  1.00 89.52           C  
ATOM   2837  HZ  PHE A 174      18.485  18.043   8.224  1.00 89.52           H  
ATOM   2838  N   ILE A 175      17.163  24.395   6.628  1.00 87.03           N  
ATOM   2839  H   ILE A 175      16.526  25.000   7.127  1.00 87.03           H  
ATOM   2840  CA  ILE A 175      16.930  24.235   5.187  1.00 87.03           C  
ATOM   2841  HA  ILE A 175      17.009  23.180   4.927  1.00 87.03           H  
ATOM   2842  C   ILE A 175      17.986  25.003   4.409  1.00 87.03           C  
ATOM   2843  CB  ILE A 175      15.534  24.755   4.780  1.00 87.03           C  
ATOM   2844  HB  ILE A 175      15.502  25.833   4.939  1.00 87.03           H  
ATOM   2845  O   ILE A 175      18.619  24.453   3.514  1.00 87.03           O  
ATOM   2846  CG1 ILE A 175      14.436  24.113   5.639  1.00 87.03           C  
ATOM   2847 HG12 ILE A 175      14.677  24.211   6.698  1.00 87.03           H  
ATOM   2848 HG13 ILE A 175      14.413  23.047   5.411  1.00 87.03           H  
ATOM   2849  CG2 ILE A 175      15.274  24.490   3.285  1.00 87.03           C  
ATOM   2850 HG21 ILE A 175      16.031  24.970   2.663  1.00 87.03           H  
ATOM   2851 HG22 ILE A 175      14.307  24.891   2.981  1.00 87.03           H  
ATOM   2852 HG23 ILE A 175      15.285  23.419   3.084  1.00 87.03           H  
ATOM   2853  CD1 ILE A 175      13.062  24.769   5.427  1.00 87.03           C  
ATOM   2854 HD11 ILE A 175      13.157  25.854   5.459  1.00 87.03           H  
ATOM   2855 HD12 ILE A 175      12.376  24.456   6.215  1.00 87.03           H  
ATOM   2856 HD13 ILE A 175      12.646  24.491   4.459  1.00 87.03           H  
ATOM   2857  N   THR A 176      18.207  26.265   4.779  1.00 89.65           N  
ATOM   2858  H   THR A 176      17.629  26.670   5.502  1.00 89.65           H  
ATOM   2859  CA  THR A 176      19.221  27.114   4.148  1.00 89.65           C  
ATOM   2860  HA  THR A 176      18.979  27.228   3.092  1.00 89.65           H  
ATOM   2861  C   THR A 176      20.607  26.475   4.247  1.00 89.65           C  
ATOM   2862  CB  THR A 176      19.231  28.500   4.805  1.00 89.65           C  
ATOM   2863  HB  THR A 176      19.558  28.413   5.841  1.00 89.65           H  
ATOM   2864  O   THR A 176      21.336  26.435   3.257  1.00 89.65           O  
ATOM   2865  CG2 THR A 176      20.140  29.485   4.073  1.00 89.65           C  
ATOM   2866 HG21 THR A 176      20.083  30.464   4.547  1.00 89.65           H  
ATOM   2867 HG22 THR A 176      19.830  29.567   3.031  1.00 89.65           H  
ATOM   2868 HG23 THR A 176      21.171  29.133   4.113  1.00 89.65           H  
ATOM   2869  OG1 THR A 176      17.931  29.044   4.784  1.00 89.65           O  
ATOM   2870  HG1 THR A 176      17.959  29.931   5.150  1.00 89.65           H  
ATOM   2871  N   SER A 177      20.953  25.934   5.418  1.00 93.36           N  
ATOM   2872  H   SER A 177      20.329  26.030   6.206  1.00 93.36           H  
ATOM   2873  CA  SER A 177      22.212  25.223   5.641  1.00 93.36           C  
ATOM   2874  HA  SER A 177      23.029  25.849   5.282  1.00 93.36           H  
ATOM   2875  C   SER A 177      22.300  23.914   4.863  1.00 93.36           C  
ATOM   2876  CB  SER A 177      22.407  24.966   7.137  1.00 93.36           C  
ATOM   2877  HB2 SER A 177      21.488  24.576   7.576  1.00 93.36           H  
ATOM   2878  HB3 SER A 177      23.203  24.237   7.285  1.00 93.36           H  
ATOM   2879  O   SER A 177      23.327  23.647   4.251  1.00 93.36           O  
ATOM   2880  OG  SER A 177      22.773  26.180   7.760  1.00 93.36           O  
ATOM   2881  HG  SER A 177      23.622  26.418   7.381  1.00 93.36           H  
ATOM   2882  N   MET A 178      21.224  23.130   4.819  1.00 91.31           N  
ATOM   2883  H   MET A 178      20.417  23.387   5.368  1.00 91.31           H  
ATOM   2884  CA  MET A 178      21.156  21.875   4.071  1.00 91.31           C  
ATOM   2885  HA  MET A 178      21.957  21.214   4.401  1.00 91.31           H  
ATOM   2886  C   MET A 178      21.344  22.099   2.569  1.00 91.31           C  
ATOM   2887  CB  MET A 178      19.809  21.212   4.379  1.00 91.31           C  
ATOM   2888  HB2 MET A 178      19.014  21.911   4.118  1.00 91.31           H  
ATOM   2889  HB3 MET A 178      19.745  21.011   5.449  1.00 91.31           H  
ATOM   2890  O   MET A 178      22.189  21.450   1.958  1.00 91.31           O  
ATOM   2891  CG  MET A 178      19.585  19.897   3.630  1.00 91.31           C  
ATOM   2892  HG2 MET A 178      20.340  19.182   3.956  1.00 91.31           H  
ATOM   2893  HG3 MET A 178      19.702  20.056   2.558  1.00 91.31           H  
ATOM   2894  SD  MET A 178      17.943  19.183   3.916  1.00 91.31           S  
ATOM   2895  CE  MET A 178      16.895  20.422   3.105  1.00 91.31           C  
ATOM   2896  HE1 MET A 178      16.982  21.385   3.610  1.00 91.31           H  
ATOM   2897  HE2 MET A 178      15.854  20.104   3.159  1.00 91.31           H  
ATOM   2898  HE3 MET A 178      17.187  20.532   2.061  1.00 91.31           H  
ATOM   2899  N   VAL A 179      20.614  23.050   1.979  1.00 88.82           N  
ATOM   2900  H   VAL A 179      19.938  23.550   2.539  1.00 88.82           H  
ATOM   2901  CA  VAL A 179      20.731  23.385   0.551  1.00 88.82           C  
ATOM   2902  HA  VAL A 179      20.552  22.486  -0.038  1.00 88.82           H  
ATOM   2903  C   VAL A 179      22.149  23.853   0.223  1.00 88.82           C  
ATOM   2904  CB  VAL A 179      19.682  24.442   0.148  1.00 88.82           C  
ATOM   2905  HB  VAL A 179      19.737  25.283   0.839  1.00 88.82           H  
ATOM   2906  O   VAL A 179      22.736  23.381  -0.747  1.00 88.82           O  
ATOM   2907  CG1 VAL A 179      19.893  24.974  -1.276  1.00 88.82           C  
ATOM   2908 HG11 VAL A 179      19.080  25.650  -1.543  1.00 88.82           H  
ATOM   2909 HG12 VAL A 179      20.829  25.527  -1.342  1.00 88.82           H  
ATOM   2910 HG13 VAL A 179      19.919  24.144  -1.982  1.00 88.82           H  
ATOM   2911  CG2 VAL A 179      18.268  23.846   0.208  1.00 88.82           C  
ATOM   2912 HG21 VAL A 179      18.176  23.027  -0.505  1.00 88.82           H  
ATOM   2913 HG22 VAL A 179      18.054  23.461   1.205  1.00 88.82           H  
ATOM   2914 HG23 VAL A 179      17.530  24.613  -0.029  1.00 88.82           H  
ATOM   2915  N   ARG A 180      22.738  24.726   1.052  1.00 90.78           N  
ATOM   2916  H   ARG A 180      22.215  25.064   1.847  1.00 90.78           H  
ATOM   2917  CA  ARG A 180      24.110  25.211   0.846  1.00 90.78           C  
ATOM   2918  HA  ARG A 180      24.204  25.543  -0.188  1.00 90.78           H  
ATOM   2919  C   ARG A 180      25.160  24.110   1.021  1.00 90.78           C  
ATOM   2920  CB  ARG A 180      24.354  26.405   1.774  1.00 90.78           C  
ATOM   2921  HB2 ARG A 180      24.301  26.079   2.813  1.00 90.78           H  
ATOM   2922  HB3 ARG A 180      23.567  27.138   1.600  1.00 90.78           H  
ATOM   2923  O   ARG A 180      26.124  24.071   0.262  1.00 90.78           O  
ATOM   2924  CG  ARG A 180      25.715  27.068   1.509  1.00 90.78           C  
ATOM   2925  HG2 ARG A 180      26.512  26.443   1.912  1.00 90.78           H  
ATOM   2926  HG3 ARG A 180      25.865  27.172   0.434  1.00 90.78           H  
ATOM   2927  CD  ARG A 180      25.789  28.460   2.140  1.00 90.78           C  
ATOM   2928  HD2 ARG A 180      25.043  29.096   1.664  1.00 90.78           H  
ATOM   2929  HD3 ARG A 180      26.772  28.879   1.927  1.00 90.78           H  
ATOM   2930  NE  ARG A 180      25.596  28.410   3.600  1.00 90.78           N  
ATOM   2931  HE  ARG A 180      26.086  27.673   4.085  1.00 90.78           H  
ATOM   2932  NH1 ARG A 180      23.867  29.906   3.835  1.00 90.78           N  
ATOM   2933 HH11 ARG A 180      23.285  30.397   4.499  1.00 90.78           H  
ATOM   2934 HH12 ARG A 180      23.727  29.931   2.835  1.00 90.78           H  
ATOM   2935  NH2 ARG A 180      24.803  29.101   5.623  1.00 90.78           N  
ATOM   2936 HH21 ARG A 180      25.736  29.284   5.964  1.00 90.78           H  
ATOM   2937 HH22 ARG A 180      24.649  28.166   5.975  1.00 90.78           H  
ATOM   2938  CZ  ARG A 180      24.764  29.118   4.333  1.00 90.78           C  
ATOM   2939  N   ALA A 181      24.970  23.197   1.972  1.00 91.86           N  
ATOM   2940  H   ALA A 181      24.187  23.306   2.601  1.00 91.86           H  
ATOM   2941  CA  ALA A 181      25.857  22.053   2.165  1.00 91.86           C  
ATOM   2942  HA  ALA A 181      26.880  22.423   2.223  1.00 91.86           H  
ATOM   2943  C   ALA A 181      25.794  21.068   0.984  1.00 91.86           C  
ATOM   2944  CB  ALA A 181      25.514  21.375   3.496  1.00 91.86           C  
ATOM   2945  HB1 ALA A 181      26.191  20.538   3.668  1.00 91.86           H  
ATOM   2946  HB2 ALA A 181      25.623  22.088   4.313  1.00 91.86           H  
ATOM   2947  HB3 ALA A 181      24.489  21.004   3.478  1.00 91.86           H  
ATOM   2948  O   ALA A 181      26.833  20.583   0.537  1.00 91.86           O  
ATOM   2949  N   LEU A 182      24.600  20.799   0.446  1.00 89.12           N  
ATOM   2950  H   LEU A 182      23.778  21.204   0.872  1.00 89.12           H  
ATOM   2951  CA  LEU A 182      24.422  19.965  -0.747  1.00 89.12           C  
ATOM   2952  HA  LEU A 182      24.936  19.016  -0.595  1.00 89.12           H  
ATOM   2953  C   LEU A 182      25.054  20.608  -1.990  1.00 89.12           C  
ATOM   2954  CB  LEU A 182      22.920  19.705  -0.970  1.00 89.12           C  
ATOM   2955  HB2 LEU A 182      22.772  19.306  -1.974  1.00 89.12           H  
ATOM   2956  HB3 LEU A 182      22.394  20.658  -0.918  1.00 89.12           H  
ATOM   2957  O   LEU A 182      25.750  19.925  -2.741  1.00 89.12           O  
ATOM   2958  CG  LEU A 182      22.295  18.725   0.039  1.00 89.12           C  
ATOM   2959  HG  LEU A 182      22.605  18.985   1.051  1.00 89.12           H  
ATOM   2960  CD1 LEU A 182      20.771  18.796  -0.038  1.00 89.12           C  
ATOM   2961 HD11 LEU A 182      20.441  19.815   0.165  1.00 89.12           H  
ATOM   2962 HD12 LEU A 182      20.332  18.135   0.709  1.00 89.12           H  
ATOM   2963 HD13 LEU A 182      20.420  18.503  -1.027  1.00 89.12           H  
ATOM   2964  CD2 LEU A 182      22.711  17.279  -0.243  1.00 89.12           C  
ATOM   2965 HD21 LEU A 182      23.797  17.190  -0.269  1.00 89.12           H  
ATOM   2966 HD22 LEU A 182      22.314  16.628   0.536  1.00 89.12           H  
ATOM   2967 HD23 LEU A 182      22.308  16.967  -1.207  1.00 89.12           H  
ATOM   2968  N   ASP A 183      24.868  21.915  -2.176  1.00 86.75           N  
ATOM   2969  H   ASP A 183      24.238  22.410  -1.560  1.00 86.75           H  
ATOM   2970  CA  ASP A 183      25.475  22.665  -3.279  1.00 86.75           C  
ATOM   2971  HA  ASP A 183      25.192  22.199  -4.222  1.00 86.75           H  
ATOM   2972  C   ASP A 183      27.012  22.653  -3.196  1.00 86.75           C  
ATOM   2973  CB  ASP A 183      24.918  24.094  -3.264  1.00 86.75           C  
ATOM   2974  HB2 ASP A 183      23.828  24.053  -3.246  1.00 86.75           H  
ATOM   2975  HB3 ASP A 183      25.255  24.612  -2.367  1.00 86.75           H  
ATOM   2976  O   ASP A 183      27.705  22.311  -4.152  1.00 86.75           O  
ATOM   2977  CG  ASP A 183      25.346  24.864  -4.510  1.00 86.75           C  
ATOM   2978  OD1 ASP A 183      25.054  24.364  -5.614  1.00 86.75           O  
ATOM   2979  OD2 ASP A 183      25.969  25.937  -4.348  1.00 86.75           O  
ATOM   2980  N   GLU A 184      27.575  22.904  -2.013  1.00 88.93           N  
ATOM   2981  H   GLU A 184      26.978  23.208  -1.256  1.00 88.93           H  
ATOM   2982  CA  GLU A 184      29.017  22.803  -1.777  1.00 88.93           C  
ATOM   2983  HA  GLU A 184      29.531  23.458  -2.481  1.00 88.93           H  
ATOM   2984  C   GLU A 184      29.549  21.374  -2.004  1.00 88.93           C  
ATOM   2985  CB  GLU A 184      29.307  23.309  -0.359  1.00 88.93           C  
ATOM   2986  HB2 GLU A 184      29.049  24.366  -0.299  1.00 88.93           H  
ATOM   2987  HB3 GLU A 184      28.664  22.770   0.338  1.00 88.93           H  
ATOM   2988  O   GLU A 184      30.634  21.201  -2.567  1.00 88.93           O  
ATOM   2989  CG  GLU A 184      30.752  23.123   0.117  1.00 88.93           C  
ATOM   2990  HG2 GLU A 184      30.802  23.498   1.139  1.00 88.93           H  
ATOM   2991  HG3 GLU A 184      30.983  22.059   0.161  1.00 88.93           H  
ATOM   2992  CD  GLU A 184      31.833  23.847  -0.689  1.00 88.93           C  
ATOM   2993  OE1 GLU A 184      33.025  23.505  -0.482  1.00 88.93           O  
ATOM   2994  OE2 GLU A 184      31.564  24.751  -1.511  1.00 88.93           O  
ATOM   2995  N   ALA A 185      28.796  20.340  -1.613  1.00 87.15           N  
ATOM   2996  H   ALA A 185      27.917  20.534  -1.155  1.00 87.15           H  
ATOM   2997  CA  ALA A 185      29.149  18.944  -1.873  1.00 87.15           C  
ATOM   2998  HA  ALA A 185      30.141  18.758  -1.460  1.00 87.15           H  
ATOM   2999  C   ALA A 185      29.225  18.633  -3.379  1.00 87.15           C  
ATOM   3000  CB  ALA A 185      28.145  18.034  -1.150  1.00 87.15           C  
ATOM   3001  HB1 ALA A 185      27.126  18.282  -1.449  1.00 87.15           H  
ATOM   3002  HB2 ALA A 185      28.323  16.990  -1.405  1.00 87.15           H  
ATOM   3003  HB3 ALA A 185      28.237  18.166  -0.072  1.00 87.15           H  
ATOM   3004  O   ALA A 185      30.132  17.917  -3.811  1.00 87.15           O  
ATOM   3005  N   MET A 186      28.326  19.203  -4.184  1.00 84.60           N  
ATOM   3006  H   MET A 186      27.600  19.769  -3.768  1.00 84.60           H  
ATOM   3007  CA  MET A 186      28.370  19.104  -5.646  1.00 84.60           C  
ATOM   3008  HA  MET A 186      28.511  18.062  -5.930  1.00 84.60           H  
ATOM   3009  C   MET A 186      29.551  19.890  -6.228  1.00 84.60           C  
ATOM   3010  CB  MET A 186      27.040  19.599  -6.237  1.00 84.60           C  
ATOM   3011  HB2 MET A 186      27.153  19.742  -7.312  1.00 84.60           H  
ATOM   3012  HB3 MET A 186      26.779  20.565  -5.806  1.00 84.60           H  
ATOM   3013  O   MET A 186      30.347  19.339  -6.992  1.00 84.60           O  
ATOM   3014  CG  MET A 186      25.889  18.618  -5.983  1.00 84.60           C  
ATOM   3015  HG2 MET A 186      24.966  19.078  -6.337  1.00 84.60           H  
ATOM   3016  HG3 MET A 186      25.787  18.464  -4.909  1.00 84.60           H  
ATOM   3017  SD  MET A 186      26.058  16.996  -6.783  1.00 84.60           S  
ATOM   3018  CE  MET A 186      25.999  17.487  -8.530  1.00 84.60           C  
ATOM   3019  HE1 MET A 186      25.128  18.117  -8.710  1.00 84.60           H  
ATOM   3020  HE2 MET A 186      26.902  18.036  -8.799  1.00 84.60           H  
ATOM   3021  HE3 MET A 186      25.919  16.597  -9.155  1.00 84.60           H  
ATOM   3022  N   ASN A 187      29.733  21.143  -5.810  1.00 82.40           N  
ATOM   3023  H   ASN A 187      29.023  21.543  -5.213  1.00 82.40           H  
ATOM   3024  CA  ASN A 187      30.782  22.031  -6.314  1.00 82.40           C  
ATOM   3025  HA  ASN A 187      30.688  22.103  -7.397  1.00 82.40           H  
ATOM   3026  C   ASN A 187      32.198  21.502  -6.036  1.00 82.40           C  
ATOM   3027  CB  ASN A 187      30.559  23.428  -5.705  1.00 82.40           C  
ATOM   3028  HB2 ASN A 187      30.410  23.348  -4.629  1.00 82.40           H  
ATOM   3029  HB3 ASN A 187      31.434  24.052  -5.892  1.00 82.40           H  
ATOM   3030  O   ASN A 187      33.102  21.667  -6.859  1.00 82.40           O  
ATOM   3031  CG  ASN A 187      29.370  24.134  -6.340  1.00 82.40           C  
ATOM   3032  ND2 ASN A 187      28.642  24.936  -5.600  1.00 82.40           N  
ATOM   3033 HD21 ASN A 187      27.763  25.234  -5.998  1.00 82.40           H  
ATOM   3034 HD22 ASN A 187      28.708  24.936  -4.592  1.00 82.40           H  
ATOM   3035  OD1 ASN A 187      29.125  23.987  -7.522  1.00 82.40           O  
ATOM   3036  N   LYS A 188      32.405  20.790  -4.919  1.00 82.91           N  
ATOM   3037  H   LYS A 188      31.645  20.730  -4.257  1.00 82.91           H  
ATOM   3038  CA  LYS A 188      33.676  20.108  -4.618  1.00 82.91           C  
ATOM   3039  HA  LYS A 188      34.469  20.853  -4.561  1.00 82.91           H  
ATOM   3040  C   LYS A 188      34.108  19.117  -5.705  1.00 82.91           C  
ATOM   3041  CB  LYS A 188      33.572  19.387  -3.269  1.00 82.91           C  
ATOM   3042  HB2 LYS A 188      34.344  18.618  -3.224  1.00 82.91           H  
ATOM   3043  HB3 LYS A 188      32.600  18.897  -3.196  1.00 82.91           H  
ATOM   3044  O   LYS A 188      35.308  18.923  -5.880  1.00 82.91           O  
ATOM   3045  CG  LYS A 188      33.786  20.315  -2.065  1.00 82.91           C  
ATOM   3046  HG2 LYS A 188      33.112  21.170  -2.117  1.00 82.91           H  
ATOM   3047  HG3 LYS A 188      34.817  20.668  -2.077  1.00 82.91           H  
ATOM   3048  CD  LYS A 188      33.542  19.531  -0.771  1.00 82.91           C  
ATOM   3049  HD2 LYS A 188      32.530  19.128  -0.801  1.00 82.91           H  
ATOM   3050  HD3 LYS A 188      34.253  18.706  -0.726  1.00 82.91           H  
ATOM   3051  CE  LYS A 188      33.697  20.383   0.491  1.00 82.91           C  
ATOM   3052  HE2 LYS A 188      34.725  20.740   0.558  1.00 82.91           H  
ATOM   3053  HE3 LYS A 188      33.047  21.253   0.399  1.00 82.91           H  
ATOM   3054  NZ  LYS A 188      33.330  19.598   1.704  1.00 82.91           N  
ATOM   3055  HZ1 LYS A 188      32.367  19.297   1.653  1.00 82.91           H  
ATOM   3056  HZ2 LYS A 188      33.870  18.755   1.833  1.00 82.91           H  
ATOM   3057  HZ3 LYS A 188      33.379  20.157   2.544  1.00 82.91           H  
ATOM   3058  N   LEU A 189      33.179  18.522  -6.462  1.00 75.94           N  
ATOM   3059  H   LEU A 189      32.210  18.765  -6.313  1.00 75.94           H  
ATOM   3060  CA  LEU A 189      33.513  17.600  -7.558  1.00 75.94           C  
ATOM   3061  HA  LEU A 189      34.229  16.864  -7.190  1.00 75.94           H  
ATOM   3062  C   LEU A 189      34.181  18.273  -8.750  1.00 75.94           C  
ATOM   3063  CB  LEU A 189      32.244  16.917  -8.088  1.00 75.94           C  
ATOM   3064  HB2 LEU A 189      32.499  16.339  -8.976  1.00 75.94           H  
ATOM   3065  HB3 LEU A 189      31.540  17.686  -8.406  1.00 75.94           H  
ATOM   3066  O   LEU A 189      34.861  17.598  -9.521  1.00 75.94           O  
ATOM   3067  CG  LEU A 189      31.566  15.983  -7.091  1.00 75.94           C  
ATOM   3068  HG  LEU A 189      31.400  16.493  -6.142  1.00 75.94           H  
ATOM   3069  CD1 LEU A 189      30.225  15.559  -7.684  1.00 75.94           C  
ATOM   3070 HD11 LEU A 189      30.351  15.124  -8.675  1.00 75.94           H  
ATOM   3071 HD12 LEU A 189      29.576  16.432  -7.763  1.00 75.94           H  
ATOM   3072 HD13 LEU A 189      29.737  14.835  -7.032  1.00 75.94           H  
ATOM   3073  CD2 LEU A 189      32.426  14.737  -6.865  1.00 75.94           C  
ATOM   3074 HD21 LEU A 189      32.123  14.306  -5.910  1.00 75.94           H  
ATOM   3075 HD22 LEU A 189      33.484  14.984  -6.780  1.00 75.94           H  
ATOM   3076 HD23 LEU A 189      32.277  14.033  -7.684  1.00 75.94           H  
ATOM   3077  N   GLN A 190      33.950  19.571  -8.916  1.00 72.56           N  
ATOM   3078  H   GLN A 190      33.369  20.050  -8.243  1.00 72.56           H  
ATOM   3079  CA  GLN A 190      34.428  20.343 -10.056  1.00 72.56           C  
ATOM   3080  HA  GLN A 190      34.627  19.671 -10.890  1.00 72.56           H  
ATOM   3081  C   GLN A 190      35.748  21.067  -9.747  1.00 72.56           C  
ATOM   3082  CB  GLN A 190      33.321  21.313 -10.490  1.00 72.56           C  
ATOM   3083  HB2 GLN A 190      33.671  21.861 -11.365  1.00 72.56           H  
ATOM   3084  HB3 GLN A 190      33.140  22.030  -9.689  1.00 72.56           H  
ATOM   3085  O   GLN A 190      36.358  21.657 -10.639  1.00 72.56           O  
ATOM   3086  CG  GLN A 190      31.993  20.609 -10.845  1.00 72.56           C  
ATOM   3087  HG2 GLN A 190      31.596  20.099  -9.968  1.00 72.56           H  
ATOM   3088  HG3 GLN A 190      32.172  19.871 -11.627  1.00 72.56           H  
ATOM   3089  CD  GLN A 190      30.930  21.588 -11.335  1.00 72.56           C  
ATOM   3090  NE2 GLN A 190      29.735  21.125 -11.636  1.00 72.56           N  
ATOM   3091 HE21 GLN A 190      29.022  21.801 -11.872  1.00 72.56           H  
ATOM   3092 HE22 GLN A 190      29.467  20.169 -11.451  1.00 72.56           H  
ATOM   3093  OE1 GLN A 190      31.176  22.771 -11.475  1.00 72.56           O  
ATOM   3094  N   ARG A 191      36.225  21.015  -8.494  1.00 76.54           N  
ATOM   3095  H   ARG A 191      35.712  20.470  -7.816  1.00 76.54           H  
ATOM   3096  CA  ARG A 191      37.481  21.653  -8.082  1.00 76.54           C  
ATOM   3097  HA  ARG A 191      37.492  22.670  -8.475  1.00 76.54           H  
ATOM   3098  C   ARG A 191      38.676  20.917  -8.672  1.00 76.54           C  
ATOM   3099  CB  ARG A 191      37.592  21.722  -6.552  1.00 76.54           C  
ATOM   3100  HB2 ARG A 191      37.466  20.727  -6.125  1.00 76.54           H  
ATOM   3101  HB3 ARG A 191      38.580  22.094  -6.283  1.00 76.54           H  
ATOM   3102  O   ARG A 191      38.879  19.735  -8.410  1.00 76.54           O  
ATOM   3103  CG  ARG A 191      36.539  22.671  -5.985  1.00 76.54           C  
ATOM   3104  HG2 ARG A 191      36.659  23.651  -6.446  1.00 76.54           H  
ATOM   3105  HG3 ARG A 191      35.544  22.294  -6.224  1.00 76.54           H  
ATOM   3106  CD  ARG A 191      36.659  22.814  -4.469  1.00 76.54           C  
ATOM   3107  HD2 ARG A 191      37.649  23.191  -4.212  1.00 76.54           H  
ATOM   3108  HD3 ARG A 191      36.512  21.841  -4.001  1.00 76.54           H  
ATOM   3109  NE  ARG A 191      35.633  23.759  -4.024  1.00 76.54           N  
ATOM   3110  HE  ARG A 191      35.289  24.397  -4.727  1.00 76.54           H  
ATOM   3111  NH1 ARG A 191      35.440  23.229  -1.785  1.00 76.54           N  
ATOM   3112 HH11 ARG A 191      34.798  23.304  -1.008  1.00 76.54           H  
ATOM   3113 HH12 ARG A 191      36.338  22.769  -1.757  1.00 76.54           H  
ATOM   3114  NH2 ARG A 191      33.989  24.580  -2.772  1.00 76.54           N  
ATOM   3115 HH21 ARG A 191      33.405  24.477  -1.954  1.00 76.54           H  
ATOM   3116 HH22 ARG A 191      33.538  24.956  -3.594  1.00 76.54           H  
ATOM   3117  CZ  ARG A 191      35.045  23.845  -2.857  1.00 76.54           C  
ATOM   3118  N   ALA A 192      39.511  21.647  -9.408  1.00 67.58           N  
ATOM   3119  H   ALA A 192      39.236  22.588  -9.652  1.00 67.58           H  
ATOM   3120  CA  ALA A 192      40.777  21.123  -9.917  1.00 67.58           C  
ATOM   3121  HA  ALA A 192      40.588  20.174 -10.418  1.00 67.58           H  
ATOM   3122  C   ALA A 192      41.790  20.853  -8.787  1.00 67.58           C  
ATOM   3123  CB  ALA A 192      41.329  22.117 -10.946  1.00 67.58           C  
ATOM   3124  HB1 ALA A 192      42.258  21.728 -11.362  1.00 67.58           H  
ATOM   3125  HB2 ALA A 192      40.610  22.251 -11.754  1.00 67.58           H  
ATOM   3126  HB3 ALA A 192      41.527  23.079 -10.474  1.00 67.58           H  
ATOM   3127  O   ALA A 192      42.534  19.878  -8.856  1.00 67.58           O  
ATOM   3128  N   ASN A 193      41.801  21.700  -7.748  1.00 71.52           N  
ATOM   3129  H   ASN A 193      41.159  22.480  -7.759  1.00 71.52           H  
ATOM   3130  CA  ASN A 193      42.653  21.561  -6.568  1.00 71.52           C  
ATOM   3131  HA  ASN A 193      43.131  20.581  -6.579  1.00 71.52           H  
ATOM   3132  C   ASN A 193      41.823  21.705  -5.272  1.00 71.52           C  
ATOM   3133  CB  ASN A 193      43.788  22.597  -6.631  1.00 71.52           C  
ATOM   3134  HB2 ASN A 193      43.369  23.603  -6.623  1.00 71.52           H  
ATOM   3135  HB3 ASN A 193      44.356  22.461  -7.552  1.00 71.52           H  
ATOM   3136  O   ASN A 193      41.403  22.816  -4.949  1.00 71.52           O  
ATOM   3137  CG  ASN A 193      44.742  22.456  -5.456  1.00 71.52           C  
ATOM   3138  ND2 ASN A 193      45.637  23.395  -5.272  1.00 71.52           N  
ATOM   3139 HD21 ASN A 193      45.581  24.249  -5.807  1.00 71.52           H  
ATOM   3140 HD22 ASN A 193      46.158  23.325  -4.409  1.00 71.52           H  
ATOM   3141  OD1 ASN A 193      44.697  21.508  -4.690  1.00 71.52           O  
ATOM   3142  N   PRO A 194      41.586  20.617  -4.518  1.00 67.15           N  
ATOM   3143  CA  PRO A 194      40.853  20.661  -3.250  1.00 67.15           C  
ATOM   3144  HA  PRO A 194      39.858  21.064  -3.437  1.00 67.15           H  
ATOM   3145  C   PRO A 194      41.522  21.503  -2.151  1.00 67.15           C  
ATOM   3146  CB  PRO A 194      40.733  19.200  -2.800  1.00 67.15           C  
ATOM   3147  HB2 PRO A 194      39.776  19.007  -2.316  1.00 67.15           H  
ATOM   3148  HB3 PRO A 194      41.553  18.949  -2.127  1.00 67.15           H  
ATOM   3149  O   PRO A 194      40.821  21.969  -1.255  1.00 67.15           O  
ATOM   3150  CG  PRO A 194      40.887  18.400  -4.091  1.00 67.15           C  
ATOM   3151  HG2 PRO A 194      39.931  18.357  -4.612  1.00 67.15           H  
ATOM   3152  HG3 PRO A 194      41.272  17.397  -3.904  1.00 67.15           H  
ATOM   3153  CD  PRO A 194      41.868  19.242  -4.894  1.00 67.15           C  
ATOM   3154  HD2 PRO A 194      41.710  19.069  -5.958  1.00 67.15           H  
ATOM   3155  HD3 PRO A 194      42.892  18.993  -4.613  1.00 67.15           H  
ATOM   3156  N   ASP A 195      42.843  21.702  -2.228  1.00 70.99           N  
ATOM   3157  H   ASP A 195      43.350  21.294  -3.001  1.00 70.99           H  
ATOM   3158  CA  ASP A 195      43.650  22.413  -1.226  1.00 70.99           C  
ATOM   3159  HA  ASP A 195      43.097  22.440  -0.287  1.00 70.99           H  
ATOM   3160  C   ASP A 195      43.929  23.879  -1.606  1.00 70.99           C  
ATOM   3161  CB  ASP A 195      44.959  21.642  -0.969  1.00 70.99           C  
ATOM   3162  HB2 ASP A 195      45.577  22.205  -0.269  1.00 70.99           H  
ATOM   3163  HB3 ASP A 195      45.509  21.559  -1.906  1.00 70.99           H  
ATOM   3164  O   ASP A 195      44.819  24.514  -1.040  1.00 70.99           O  
ATOM   3165  CG  ASP A 195      44.750  20.250  -0.367  1.00 70.99           C  
ATOM   3166  OD1 ASP A 195      43.896  20.115   0.541  1.00 70.99           O  
ATOM   3167  OD2 ASP A 195      45.486  19.328  -0.786  1.00 70.99           O  
ATOM   3168  N   ASP A 196      43.211  24.429  -2.591  1.00 79.06           N  
ATOM   3169  H   ASP A 196      42.475  23.883  -3.017  1.00 79.06           H  
ATOM   3170  CA  ASP A 196      43.332  25.843  -2.949  1.00 79.06           C  
ATOM   3171  HA  ASP A 196      44.388  26.052  -3.117  1.00 79.06           H  
ATOM   3172  C   ASP A 196      42.785  26.732  -1.807  1.00 79.06           C  
ATOM   3173  CB  ASP A 196      42.626  26.117  -4.284  1.00 79.06           C  
ATOM   3174  HB2 ASP A 196      42.933  25.357  -5.002  1.00 79.06           H  
ATOM   3175  HB3 ASP A 196      41.549  26.036  -4.137  1.00 79.06           H  
ATOM   3176  O   ASP A 196      41.595  26.633  -1.479  1.00 79.06           O  
ATOM   3177  CG  ASP A 196      42.929  27.499  -4.874  1.00 79.06           C  
ATOM   3178  OD1 ASP A 196      43.209  28.441  -4.097  1.00 79.06           O  
ATOM   3179  OD2 ASP A 196      42.912  27.598  -6.119  1.00 79.06           O  
ATOM   3180  N   PRO A 197      43.609  27.628  -1.220  1.00 81.05           N  
ATOM   3181  CA  PRO A 197      43.172  28.557  -0.175  1.00 81.05           C  
ATOM   3182  HA  PRO A 197      42.892  27.985   0.709  1.00 81.05           H  
ATOM   3183  C   PRO A 197      41.987  29.443  -0.586  1.00 81.05           C  
ATOM   3184  CB  PRO A 197      44.398  29.419   0.143  1.00 81.05           C  
ATOM   3185  HB2 PRO A 197      44.391  30.321  -0.470  1.00 81.05           H  
ATOM   3186  HB3 PRO A 197      44.437  29.679   1.201  1.00 81.05           H  
ATOM   3187  O   PRO A 197      41.276  29.960   0.274  1.00 81.05           O  
ATOM   3188  CG  PRO A 197      45.578  28.544  -0.269  1.00 81.05           C  
ATOM   3189  HG2 PRO A 197      45.803  27.837   0.529  1.00 81.05           H  
ATOM   3190  HG3 PRO A 197      46.457  29.137  -0.523  1.00 81.05           H  
ATOM   3191  CD  PRO A 197      45.033  27.793  -1.475  1.00 81.05           C  
ATOM   3192  HD2 PRO A 197      45.550  26.838  -1.566  1.00 81.05           H  
ATOM   3193  HD3 PRO A 197      45.172  28.388  -2.378  1.00 81.05           H  
ATOM   3194  N   ALA A 198      41.727  29.609  -1.890  1.00 82.87           N  
ATOM   3195  H   ALA A 198      42.324  29.159  -2.569  1.00 82.87           H  
ATOM   3196  CA  ALA A 198      40.546  30.309  -2.391  1.00 82.87           C  
ATOM   3197  HA  ALA A 198      40.578  31.339  -2.036  1.00 82.87           H  
ATOM   3198  C   ALA A 198      39.219  29.698  -1.896  1.00 82.87           C  
ATOM   3199  CB  ALA A 198      40.605  30.316  -3.923  1.00 82.87           C  
ATOM   3200  HB1 ALA A 198      39.769  30.891  -4.321  1.00 82.87           H  
ATOM   3201  HB2 ALA A 198      40.546  29.295  -4.300  1.00 82.87           H  
ATOM   3202  HB3 ALA A 198      41.542  30.762  -4.258  1.00 82.87           H  
ATOM   3203  O   ALA A 198      38.201  30.391  -1.877  1.00 82.87           O  
ATOM   3204  N   TYR A 199      39.220  28.430  -1.469  1.00 83.28           N  
ATOM   3205  H   TYR A 199      40.085  27.910  -1.523  1.00 83.28           H  
ATOM   3206  CA  TYR A 199      38.042  27.731  -0.954  1.00 83.28           C  
ATOM   3207  HA  TYR A 199      37.153  28.250  -1.312  1.00 83.28           H  
ATOM   3208  C   TYR A 199      37.933  27.730   0.580  1.00 83.28           C  
ATOM   3209  CB  TYR A 199      38.001  26.306  -1.523  1.00 83.28           C  
ATOM   3210  HB2 TYR A 199      38.829  25.742  -1.093  1.00 83.28           H  
ATOM   3211  HB3 TYR A 199      37.076  25.826  -1.204  1.00 83.28           H  
ATOM   3212  O   TYR A 199      36.998  27.124   1.107  1.00 83.28           O  
ATOM   3213  CG  TYR A 199      38.069  26.221  -3.037  1.00 83.28           C  
ATOM   3214  CD1 TYR A 199      37.127  26.902  -3.835  1.00 83.28           C  
ATOM   3215  HD1 TYR A 199      36.354  27.494  -3.368  1.00 83.28           H  
ATOM   3216  CD2 TYR A 199      39.085  25.465  -3.648  1.00 83.28           C  
ATOM   3217  HD2 TYR A 199      39.820  24.958  -3.041  1.00 83.28           H  
ATOM   3218  CE1 TYR A 199      37.214  26.843  -5.240  1.00 83.28           C  
ATOM   3219  HE1 TYR A 199      36.505  27.386  -5.847  1.00 83.28           H  
ATOM   3220  CE2 TYR A 199      39.171  25.399  -5.052  1.00 83.28           C  
ATOM   3221  HE2 TYR A 199      39.968  24.845  -5.524  1.00 83.28           H  
ATOM   3222  OH  TYR A 199      38.328  26.017  -7.205  1.00 83.28           O  
ATOM   3223  HH  TYR A 199      37.703  26.608  -7.631  1.00 83.28           H  
ATOM   3224  CZ  TYR A 199      38.244  26.094  -5.850  1.00 83.28           C  
ATOM   3225  N   ASP A 200      38.834  28.401   1.310  1.00 86.29           N  
ATOM   3226  H   ASP A 200      39.605  28.855   0.841  1.00 86.29           H  
ATOM   3227  CA  ASP A 200      38.829  28.409   2.783  1.00 86.29           C  
ATOM   3228  HA  ASP A 200      38.928  27.384   3.141  1.00 86.29           H  
ATOM   3229  C   ASP A 200      37.514  28.952   3.364  1.00 86.29           C  
ATOM   3230  CB  ASP A 200      40.012  29.238   3.322  1.00 86.29           C  
ATOM   3231  HB2 ASP A 200      40.105  30.159   2.746  1.00 86.29           H  
ATOM   3232  HB3 ASP A 200      39.791  29.520   4.351  1.00 86.29           H  
ATOM   3233  O   ASP A 200      36.989  28.408   4.338  1.00 86.29           O  
ATOM   3234  CG  ASP A 200      41.354  28.493   3.345  1.00 86.29           C  
ATOM   3235  OD1 ASP A 200      41.340  27.241   3.288  1.00 86.29           O  
ATOM   3236  OD2 ASP A 200      42.387  29.176   3.534  1.00 86.29           O  
ATOM   3237  N   GLU A 201      36.937  29.979   2.736  1.00 87.44           N  
ATOM   3238  H   GLU A 201      37.413  30.376   1.938  1.00 87.44           H  
ATOM   3239  CA  GLU A 201      35.652  30.544   3.156  1.00 87.44           C  
ATOM   3240  HA  GLU A 201      35.701  30.725   4.230  1.00 87.44           H  
ATOM   3241  C   GLU A 201      34.495  29.564   2.923  1.00 87.44           C  
ATOM   3242  CB  GLU A 201      35.432  31.883   2.437  1.00 87.44           C  
ATOM   3243  HB2 GLU A 201      36.272  32.545   2.649  1.00 87.44           H  
ATOM   3244  HB3 GLU A 201      35.414  31.702   1.362  1.00 87.44           H  
ATOM   3245  O   GLU A 201      33.686  29.346   3.825  1.00 87.44           O  
ATOM   3246  CG  GLU A 201      34.131  32.599   2.826  1.00 87.44           C  
ATOM   3247  HG2 GLU A 201      33.283  31.955   2.594  1.00 87.44           H  
ATOM   3248  HG3 GLU A 201      34.044  33.483   2.194  1.00 87.44           H  
ATOM   3249  CD  GLU A 201      34.047  33.045   4.294  1.00 87.44           C  
ATOM   3250  OE1 GLU A 201      33.042  33.697   4.641  1.00 87.44           O  
ATOM   3251  OE2 GLU A 201      34.941  32.775   5.134  1.00 87.44           O  
ATOM   3252  N   ASN A 202      34.457  28.894   1.766  1.00 88.71           N  
ATOM   3253  H   ASN A 202      35.138  29.120   1.054  1.00 88.71           H  
ATOM   3254  CA  ASN A 202      33.464  27.854   1.484  1.00 88.71           C  
ATOM   3255  HA  ASN A 202      32.464  28.273   1.599  1.00 88.71           H  
ATOM   3256  C   ASN A 202      33.597  26.694   2.472  1.00 88.71           C  
ATOM   3257  CB  ASN A 202      33.622  27.319   0.053  1.00 88.71           C  
ATOM   3258  HB2 ASN A 202      32.977  26.446  -0.049  1.00 88.71           H  
ATOM   3259  HB3 ASN A 202      34.648  26.999  -0.126  1.00 88.71           H  
ATOM   3260  O   ASN A 202      32.598  26.189   2.975  1.00 88.71           O  
ATOM   3261  CG  ASN A 202      33.226  28.300  -1.030  1.00 88.71           C  
ATOM   3262  ND2 ASN A 202      32.946  27.798  -2.206  1.00 88.71           N  
ATOM   3263 HD21 ASN A 202      32.581  28.461  -2.875  1.00 88.71           H  
ATOM   3264 HD22 ASN A 202      32.708  26.817  -2.245  1.00 88.71           H  
ATOM   3265  OD1 ASN A 202      33.164  29.502  -0.851  1.00 88.71           O  
ATOM   3266  N   LYS A 203      34.832  26.298   2.801  1.00 88.74           N  
ATOM   3267  H   LYS A 203      35.606  26.754   2.338  1.00 88.74           H  
ATOM   3268  CA  LYS A 203      35.111  25.260   3.793  1.00 88.74           C  
ATOM   3269  HA  LYS A 203      34.560  24.362   3.511  1.00 88.74           H  
ATOM   3270  C   LYS A 203      34.614  25.668   5.179  1.00 88.74           C  
ATOM   3271  CB  LYS A 203      36.614  24.961   3.777  1.00 88.74           C  
ATOM   3272  HB2 LYS A 203      37.164  25.853   4.077  1.00 88.74           H  
ATOM   3273  HB3 LYS A 203      36.905  24.715   2.755  1.00 88.74           H  
ATOM   3274  O   LYS A 203      34.003  24.845   5.854  1.00 88.74           O  
ATOM   3275  CG  LYS A 203      37.005  23.798   4.699  1.00 88.74           C  
ATOM   3276  HG2 LYS A 203      36.459  22.900   4.407  1.00 88.74           H  
ATOM   3277  HG3 LYS A 203      36.771  24.045   5.734  1.00 88.74           H  
ATOM   3278  CD  LYS A 203      38.510  23.555   4.563  1.00 88.74           C  
ATOM   3279  HD2 LYS A 203      38.735  23.328   3.521  1.00 88.74           H  
ATOM   3280  HD3 LYS A 203      39.043  24.466   4.835  1.00 88.74           H  
ATOM   3281  CE  LYS A 203      38.985  22.401   5.447  1.00 88.74           C  
ATOM   3282  HE2 LYS A 203      38.406  21.510   5.207  1.00 88.74           H  
ATOM   3283  HE3 LYS A 203      38.804  22.661   6.490  1.00 88.74           H  
ATOM   3284  NZ  LYS A 203      40.430  22.155   5.213  1.00 88.74           N  
ATOM   3285  HZ1 LYS A 203      40.592  21.913   4.246  1.00 88.74           H  
ATOM   3286  HZ2 LYS A 203      40.961  22.997   5.384  1.00 88.74           H  
ATOM   3287  HZ3 LYS A 203      40.784  21.408   5.793  1.00 88.74           H  
ATOM   3288  N   ARG A 204      34.839  26.917   5.601  1.00 92.48           N  
ATOM   3289  H   ARG A 204      35.369  27.529   4.997  1.00 92.48           H  
ATOM   3290  CA  ARG A 204      34.334  27.447   6.876  1.00 92.48           C  
ATOM   3291  HA  ARG A 204      34.647  26.787   7.685  1.00 92.48           H  
ATOM   3292  C   ARG A 204      32.808  27.468   6.902  1.00 92.48           C  
ATOM   3293  CB  ARG A 204      34.922  28.845   7.112  1.00 92.48           C  
ATOM   3294  HB2 ARG A 204      34.567  29.524   6.338  1.00 92.48           H  
ATOM   3295  HB3 ARG A 204      36.009  28.788   7.042  1.00 92.48           H  
ATOM   3296  O   ARG A 204      32.218  26.942   7.841  1.00 92.48           O  
ATOM   3297  CG  ARG A 204      34.544  29.396   8.496  1.00 92.48           C  
ATOM   3298  HG2 ARG A 204      33.461  29.458   8.596  1.00 92.48           H  
ATOM   3299  HG3 ARG A 204      34.924  28.721   9.262  1.00 92.48           H  
ATOM   3300  CD  ARG A 204      35.148  30.787   8.721  1.00 92.48           C  
ATOM   3301  HD2 ARG A 204      36.220  30.746   8.531  1.00 92.48           H  
ATOM   3302  HD3 ARG A 204      34.999  31.064   9.764  1.00 92.48           H  
ATOM   3303  NE  ARG A 204      34.539  31.811   7.852  1.00 92.48           N  
ATOM   3304  HE  ARG A 204      34.962  32.022   6.960  1.00 92.48           H  
ATOM   3305  NH1 ARG A 204      32.641  32.283   9.103  1.00 92.48           N  
ATOM   3306 HH11 ARG A 204      32.662  31.414   9.618  1.00 92.48           H  
ATOM   3307 HH12 ARG A 204      31.710  32.673   9.088  1.00 92.48           H  
ATOM   3308  NH2 ARG A 204      33.056  33.414   7.277  1.00 92.48           N  
ATOM   3309 HH21 ARG A 204      33.498  33.460   6.370  1.00 92.48           H  
ATOM   3310 HH22 ARG A 204      32.112  33.772   7.298  1.00 92.48           H  
ATOM   3311  CZ  ARG A 204      33.428  32.483   8.088  1.00 92.48           C  
ATOM   3312  N   GLN A 205      32.183  28.004   5.855  1.00 94.84           N  
ATOM   3313  H   GLN A 205      32.740  28.432   5.129  1.00 94.84           H  
ATOM   3314  CA  GLN A 205      30.730  28.069   5.737  1.00 94.84           C  
ATOM   3315  HA  GLN A 205      30.350  28.608   6.605  1.00 94.84           H  
ATOM   3316  C   GLN A 205      30.098  26.673   5.736  1.00 94.84           C  
ATOM   3317  CB  GLN A 205      30.362  28.846   4.464  1.00 94.84           C  
ATOM   3318  HB2 GLN A 205      30.748  28.319   3.591  1.00 94.84           H  
ATOM   3319  HB3 GLN A 205      30.832  29.828   4.502  1.00 94.84           H  
ATOM   3320  O   GLN A 205      29.107  26.459   6.428  1.00 94.84           O  
ATOM   3321  CG  GLN A 205      28.848  29.037   4.297  1.00 94.84           C  
ATOM   3322  HG2 GLN A 205      28.665  29.634   3.404  1.00 94.84           H  
ATOM   3323  HG3 GLN A 205      28.368  28.068   4.157  1.00 94.84           H  
ATOM   3324  CD  GLN A 205      28.233  29.753   5.493  1.00 94.84           C  
ATOM   3325  NE2 GLN A 205      27.628  29.047   6.424  1.00 94.84           N  
ATOM   3326 HE21 GLN A 205      27.708  28.041   6.379  1.00 94.84           H  
ATOM   3327 HE22 GLN A 205      27.599  29.506   7.322  1.00 94.84           H  
ATOM   3328  OE1 GLN A 205      28.303  30.959   5.625  1.00 94.84           O  
ATOM   3329  N   PHE A 206      30.708  25.721   5.029  1.00 93.77           N  
ATOM   3330  H   PHE A 206      31.471  25.986   4.423  1.00 93.77           H  
ATOM   3331  CA  PHE A 206      30.293  24.324   5.025  1.00 93.77           C  
ATOM   3332  HA  PHE A 206      29.275  24.265   4.640  1.00 93.77           H  
ATOM   3333  C   PHE A 206      30.288  23.758   6.444  1.00 93.77           C  
ATOM   3334  CB  PHE A 206      31.228  23.533   4.103  1.00 93.77           C  
ATOM   3335  HB2 PHE A 206      31.250  24.040   3.138  1.00 93.77           H  
ATOM   3336  HB3 PHE A 206      32.241  23.565   4.503  1.00 93.77           H  
ATOM   3337  O   PHE A 206      29.267  23.257   6.887  1.00 93.77           O  
ATOM   3338  CG  PHE A 206      30.834  22.092   3.861  1.00 93.77           C  
ATOM   3339  CD1 PHE A 206      31.651  21.043   4.321  1.00 93.77           C  
ATOM   3340  HD1 PHE A 206      32.530  21.264   4.908  1.00 93.77           H  
ATOM   3341  CD2 PHE A 206      29.658  21.797   3.149  1.00 93.77           C  
ATOM   3342  HD2 PHE A 206      29.024  22.599   2.800  1.00 93.77           H  
ATOM   3343  CE1 PHE A 206      31.304  19.708   4.050  1.00 93.77           C  
ATOM   3344  HE1 PHE A 206      31.907  18.898   4.434  1.00 93.77           H  
ATOM   3345  CE2 PHE A 206      29.311  20.462   2.885  1.00 93.77           C  
ATOM   3346  HE2 PHE A 206      28.403  20.234   2.345  1.00 93.77           H  
ATOM   3347  CZ  PHE A 206      30.138  19.417   3.323  1.00 93.77           C  
ATOM   3348  HZ  PHE A 206      29.863  18.391   3.124  1.00 93.77           H  
ATOM   3349  N   GLN A 207      31.375  23.913   7.207  1.00 95.25           N  
ATOM   3350  H   GLN A 207      32.169  24.404   6.823  1.00 95.25           H  
ATOM   3351  CA  GLN A 207      31.429  23.442   8.599  1.00 95.25           C  
ATOM   3352  HA  GLN A 207      31.199  22.377   8.618  1.00 95.25           H  
ATOM   3353  C   GLN A 207      30.385  24.120   9.503  1.00 95.25           C  
ATOM   3354  CB  GLN A 207      32.840  23.661   9.169  1.00 95.25           C  
ATOM   3355  HB2 GLN A 207      33.111  24.713   9.073  1.00 95.25           H  
ATOM   3356  HB3 GLN A 207      32.832  23.415  10.231  1.00 95.25           H  
ATOM   3357  O   GLN A 207      29.817  23.475  10.384  1.00 95.25           O  
ATOM   3358  CG  GLN A 207      33.912  22.804   8.480  1.00 95.25           C  
ATOM   3359  HG2 GLN A 207      34.882  23.015   8.930  1.00 95.25           H  
ATOM   3360  HG3 GLN A 207      33.970  23.063   7.422  1.00 95.25           H  
ATOM   3361  CD  GLN A 207      33.647  21.310   8.586  1.00 95.25           C  
ATOM   3362  NE2 GLN A 207      33.871  20.551   7.536  1.00 95.25           N  
ATOM   3363 HE21 GLN A 207      34.126  20.960   6.648  1.00 95.25           H  
ATOM   3364 HE22 GLN A 207      33.604  19.583   7.646  1.00 95.25           H  
ATOM   3365  OE1 GLN A 207      33.250  20.794   9.612  1.00 95.25           O  
ATOM   3366  N   GLU A 208      30.099  25.404   9.280  1.00 96.69           N  
ATOM   3367  H   GLU A 208      30.612  25.901   8.566  1.00 96.69           H  
ATOM   3368  CA  GLU A 208      29.025  26.109   9.986  1.00 96.69           C  
ATOM   3369  HA  GLU A 208      29.157  25.972  11.059  1.00 96.69           H  
ATOM   3370  C   GLU A 208      27.642  25.542   9.648  1.00 96.69           C  
ATOM   3371  CB  GLU A 208      29.087  27.613   9.682  1.00 96.69           C  
ATOM   3372  HB2 GLU A 208      28.167  28.084  10.029  1.00 96.69           H  
ATOM   3373  HB3 GLU A 208      29.173  27.770   8.606  1.00 96.69           H  
ATOM   3374  O   GLU A 208      26.825  25.373  10.551  1.00 96.69           O  
ATOM   3375  CG  GLU A 208      30.271  28.275  10.398  1.00 96.69           C  
ATOM   3376  HG2 GLU A 208      30.106  28.202  11.473  1.00 96.69           H  
ATOM   3377  HG3 GLU A 208      31.186  27.727  10.171  1.00 96.69           H  
ATOM   3378  CD  GLU A 208      30.478  29.748  10.024  1.00 96.69           C  
ATOM   3379  OE1 GLU A 208      31.517  30.297  10.464  1.00 96.69           O  
ATOM   3380  OE2 GLU A 208      29.629  30.342   9.324  1.00 96.69           O  
ATOM   3381  N   ASP A 209      27.389  25.180   8.389  1.00 97.25           N  
ATOM   3382  H   ASP A 209      28.100  25.338   7.689  1.00 97.25           H  
ATOM   3383  CA  ASP A 209      26.130  24.560   7.968  1.00 97.25           C  
ATOM   3384  HA  ASP A 209      25.301  25.174   8.320  1.00 97.25           H  
ATOM   3385  C   ASP A 209      25.926  23.181   8.581  1.00 97.25           C  
ATOM   3386  CB  ASP A 209      26.076  24.462   6.438  1.00 97.25           C  
ATOM   3387  HB2 ASP A 209      25.232  23.834   6.152  1.00 97.25           H  
ATOM   3388  HB3 ASP A 209      26.985  24.004   6.048  1.00 97.25           H  
ATOM   3389  O   ASP A 209      24.845  22.885   9.092  1.00 97.25           O  
ATOM   3390  CG  ASP A 209      25.878  25.836   5.828  1.00 97.25           C  
ATOM   3391  OD1 ASP A 209      25.059  26.603   6.386  1.00 97.25           O  
ATOM   3392  OD2 ASP A 209      26.525  26.176   4.816  1.00 97.25           O  
ATOM   3393  N   ILE A 210      26.984  22.367   8.602  1.00 97.32           N  
ATOM   3394  H   ILE A 210      27.825  22.677   8.136  1.00 97.32           H  
ATOM   3395  CA  ILE A 210      26.981  21.074   9.293  1.00 97.32           C  
ATOM   3396  HA  ILE A 210      26.209  20.441   8.857  1.00 97.32           H  
ATOM   3397  C   ILE A 210      26.624  21.272  10.762  1.00 97.32           C  
ATOM   3398  CB  ILE A 210      28.345  20.365   9.146  1.00 97.32           C  
ATOM   3399  HB  ILE A 210      29.132  21.005   9.545  1.00 97.32           H  
ATOM   3400  O   ILE A 210      25.774  20.564  11.299  1.00 97.32           O  
ATOM   3401  CG1 ILE A 210      28.625  20.127   7.651  1.00 97.32           C  
ATOM   3402 HG12 ILE A 210      28.789  21.082   7.151  1.00 97.32           H  
ATOM   3403 HG13 ILE A 210      27.723  19.747   7.171  1.00 97.32           H  
ATOM   3404  CG2 ILE A 210      28.352  19.048   9.948  1.00 97.32           C  
ATOM   3405 HG21 ILE A 210      29.316  18.548   9.859  1.00 97.32           H  
ATOM   3406 HG22 ILE A 210      27.566  18.384   9.586  1.00 97.32           H  
ATOM   3407 HG23 ILE A 210      28.197  19.245  11.008  1.00 97.32           H  
ATOM   3408  CD1 ILE A 210      29.852  19.274   7.322  1.00 97.32           C  
ATOM   3409 HD11 ILE A 210      30.747  19.727   7.749  1.00 97.32           H  
ATOM   3410 HD12 ILE A 210      29.732  18.260   7.704  1.00 97.32           H  
ATOM   3411 HD13 ILE A 210      29.956  19.212   6.239  1.00 97.32           H  
ATOM   3412  N   LYS A 211      27.236  22.267  11.411  1.00 97.28           N  
ATOM   3413  H   LYS A 211      27.920  22.815  10.910  1.00 97.28           H  
ATOM   3414  CA  LYS A 211      26.963  22.568  12.813  1.00 97.28           C  
ATOM   3415  HA  LYS A 211      27.115  21.658  13.393  1.00 97.28           H  
ATOM   3416  C   LYS A 211      25.503  22.975  13.035  1.00 97.28           C  
ATOM   3417  CB  LYS A 211      27.948  23.633  13.297  1.00 97.28           C  
ATOM   3418  HB2 LYS A 211      28.966  23.341  13.038  1.00 97.28           H  
ATOM   3419  HB3 LYS A 211      27.720  24.588  12.823  1.00 97.28           H  
ATOM   3420  O   LYS A 211      24.869  22.432  13.930  1.00 97.28           O  
ATOM   3421  CG  LYS A 211      27.836  23.763  14.813  1.00 97.28           C  
ATOM   3422  HG2 LYS A 211      26.790  23.910  15.085  1.00 97.28           H  
ATOM   3423  HG3 LYS A 211      28.195  22.850  15.287  1.00 97.28           H  
ATOM   3424  CD  LYS A 211      28.626  24.959  15.327  1.00 97.28           C  
ATOM   3425  HD2 LYS A 211      29.694  24.808  15.172  1.00 97.28           H  
ATOM   3426  HD3 LYS A 211      28.293  25.848  14.791  1.00 97.28           H  
ATOM   3427  CE  LYS A 211      28.299  25.065  16.816  1.00 97.28           C  
ATOM   3428  HE2 LYS A 211      29.070  24.558  17.397  1.00 97.28           H  
ATOM   3429  HE3 LYS A 211      27.361  24.540  16.997  1.00 97.28           H  
ATOM   3430  NZ  LYS A 211      28.130  26.473  17.221  1.00 97.28           N  
ATOM   3431  HZ1 LYS A 211      28.965  27.008  17.034  1.00 97.28           H  
ATOM   3432  HZ2 LYS A 211      27.350  26.844  16.697  1.00 97.28           H  
ATOM   3433  HZ3 LYS A 211      27.875  26.506  18.198  1.00 97.28           H  
ATOM   3434  N   VAL A 212      24.956  23.878  12.220  1.00 97.08           N  
ATOM   3435  H   VAL A 212      25.534  24.267  11.489  1.00 97.08           H  
ATOM   3436  CA  VAL A 212      23.551  24.318  12.328  1.00 97.08           C  
ATOM   3437  HA  VAL A 212      23.384  24.718  13.328  1.00 97.08           H  
ATOM   3438  C   VAL A 212      22.582  23.145  12.160  1.00 97.08           C  
ATOM   3439  CB  VAL A 212      23.248  25.424  11.296  1.00 97.08           C  
ATOM   3440  HB  VAL A 212      23.610  25.107  10.318  1.00 97.08           H  
ATOM   3441  O   VAL A 212      21.607  23.049  12.907  1.00 97.08           O  
ATOM   3442  CG1 VAL A 212      21.750  25.750  11.174  1.00 97.08           C  
ATOM   3443 HG11 VAL A 212      21.615  26.590  10.493  1.00 97.08           H  
ATOM   3444 HG12 VAL A 212      21.337  25.994  12.153  1.00 97.08           H  
ATOM   3445 HG13 VAL A 212      21.215  24.899  10.753  1.00 97.08           H  
ATOM   3446  CG2 VAL A 212      23.955  26.728  11.688  1.00 97.08           C  
ATOM   3447 HG21 VAL A 212      25.024  26.558  11.814  1.00 97.08           H  
ATOM   3448 HG22 VAL A 212      23.546  27.111  12.623  1.00 97.08           H  
ATOM   3449 HG23 VAL A 212      23.819  27.465  10.896  1.00 97.08           H  
ATOM   3450  N   MET A 213      22.848  22.250  11.203  1.00 96.76           N  
ATOM   3451  H   MET A 213      23.651  22.393  10.607  1.00 96.76           H  
ATOM   3452  CA  MET A 213      22.032  21.052  11.002  1.00 96.76           C  
ATOM   3453  HA  MET A 213      20.991  21.359  10.902  1.00 96.76           H  
ATOM   3454  C   MET A 213      22.103  20.110  12.207  1.00 96.76           C  
ATOM   3455  CB  MET A 213      22.442  20.321   9.717  1.00 96.76           C  
ATOM   3456  HB2 MET A 213      23.519  20.157   9.715  1.00 96.76           H  
ATOM   3457  HB3 MET A 213      21.949  19.349   9.696  1.00 96.76           H  
ATOM   3458  O   MET A 213      21.062  19.712  12.731  1.00 96.76           O  
ATOM   3459  CG  MET A 213      22.029  21.088   8.456  1.00 96.76           C  
ATOM   3460  HG2 MET A 213      20.966  21.317   8.521  1.00 96.76           H  
ATOM   3461  HG3 MET A 213      22.575  22.029   8.400  1.00 96.76           H  
ATOM   3462  SD  MET A 213      22.294  20.158   6.923  1.00 96.76           S  
ATOM   3463  CE  MET A 213      24.104  20.129   6.840  1.00 96.76           C  
ATOM   3464  HE1 MET A 213      24.490  21.148   6.874  1.00 96.76           H  
ATOM   3465  HE2 MET A 213      24.500  19.556   7.679  1.00 96.76           H  
ATOM   3466  HE3 MET A 213      24.415  19.658   5.908  1.00 96.76           H  
ATOM   3467  N   ASN A 214      23.315  19.809  12.680  1.00 97.42           N  
ATOM   3468  H   ASN A 214      24.124  20.164  12.190  1.00 97.42           H  
ATOM   3469  CA  ASN A 214      23.538  18.929  13.825  1.00 97.42           C  
ATOM   3470  HA  ASN A 214      23.067  17.966  13.627  1.00 97.42           H  
ATOM   3471  C   ASN A 214      22.895  19.481  15.103  1.00 97.42           C  
ATOM   3472  CB  ASN A 214      25.049  18.716  14.018  1.00 97.42           C  
ATOM   3473  HB2 ASN A 214      25.210  18.220  14.975  1.00 97.42           H  
ATOM   3474  HB3 ASN A 214      25.551  19.683  14.050  1.00 97.42           H  
ATOM   3475  O   ASN A 214      22.185  18.744  15.779  1.00 97.42           O  
ATOM   3476  CG  ASN A 214      25.689  17.857  12.942  1.00 97.42           C  
ATOM   3477  ND2 ASN A 214      26.991  17.708  12.971  1.00 97.42           N  
ATOM   3478 HD21 ASN A 214      27.380  17.195  12.193  1.00 97.42           H  
ATOM   3479 HD22 ASN A 214      27.544  18.233  13.633  1.00 97.42           H  
ATOM   3480  OD1 ASN A 214      25.050  17.255  12.100  1.00 97.42           O  
ATOM   3481  N   ASP A 215      23.074  20.773  15.394  1.00 97.39           N  
ATOM   3482  H   ASP A 215      23.693  21.313  14.806  1.00 97.39           H  
ATOM   3483  CA  ASP A 215      22.551  21.423  16.602  1.00 97.39           C  
ATOM   3484  HA  ASP A 215      22.957  20.917  17.478  1.00 97.39           H  
ATOM   3485  C   ASP A 215      21.012  21.323  16.681  1.00 97.39           C  
ATOM   3486  CB  ASP A 215      22.985  22.910  16.641  1.00 97.39           C  
ATOM   3487  HB2 ASP A 215      22.376  23.415  17.390  1.00 97.39           H  
ATOM   3488  HB3 ASP A 215      22.754  23.370  15.680  1.00 97.39           H  
ATOM   3489  O   ASP A 215      20.456  21.089  17.757  1.00 97.39           O  
ATOM   3490  CG  ASP A 215      24.462  23.201  16.996  1.00 97.39           C  
ATOM   3491  OD1 ASP A 215      25.183  22.295  17.464  1.00 97.39           O  
ATOM   3492  OD2 ASP A 215      24.880  24.386  16.880  1.00 97.39           O  
ATOM   3493  N   LEU A 216      20.299  21.474  15.552  1.00 94.74           N  
ATOM   3494  H   LEU A 216      20.797  21.637  14.689  1.00 94.74           H  
ATOM   3495  CA  LEU A 216      18.840  21.306  15.529  1.00 94.74           C  
ATOM   3496  HA  LEU A 216      18.418  21.911  16.331  1.00 94.74           H  
ATOM   3497  C   LEU A 216      18.439  19.854  15.795  1.00 94.74           C  
ATOM   3498  CB  LEU A 216      18.253  21.772  14.182  1.00 94.74           C  
ATOM   3499  HB2 LEU A 216      18.737  21.214  13.381  1.00 94.74           H  
ATOM   3500  HB3 LEU A 216      18.476  22.830  14.040  1.00 94.74           H  
ATOM   3501  O   LEU A 216      17.541  19.598  16.595  1.00 94.74           O  
ATOM   3502  CG  LEU A 216      16.724  21.542  14.087  1.00 94.74           C  
ATOM   3503  HG  LEU A 216      16.486  20.494  14.266  1.00 94.74           H  
ATOM   3504  CD1 LEU A 216      15.948  22.402  15.089  1.00 94.74           C  
ATOM   3505 HD11 LEU A 216      14.881  22.231  14.950  1.00 94.74           H  
ATOM   3506 HD12 LEU A 216      16.204  22.101  16.105  1.00 94.74           H  
ATOM   3507 HD13 LEU A 216      16.177  23.457  14.939  1.00 94.74           H  
ATOM   3508  CD2 LEU A 216      16.213  21.873  12.693  1.00 94.74           C  
ATOM   3509 HD21 LEU A 216      16.492  22.896  12.442  1.00 94.74           H  
ATOM   3510 HD22 LEU A 216      15.129  21.760  12.657  1.00 94.74           H  
ATOM   3511 HD23 LEU A 216      16.648  21.173  11.979  1.00 94.74           H  
ATOM   3512  N   VAL A 217      19.076  18.917  15.098  1.00 96.98           N  
ATOM   3513  H   VAL A 217      19.829  19.199  14.487  1.00 96.98           H  
ATOM   3514  CA  VAL A 217      18.738  17.494  15.175  1.00 96.98           C  
ATOM   3515  HA  VAL A 217      17.671  17.365  14.991  1.00 96.98           H  
ATOM   3516  C   VAL A 217      19.026  16.948  16.572  1.00 96.98           C  
ATOM   3517  CB  VAL A 217      19.511  16.735  14.090  1.00 96.98           C  
ATOM   3518  HB  VAL A 217      20.572  16.972  14.172  1.00 96.98           H  
ATOM   3519  O   VAL A 217      18.177  16.278  17.157  1.00 96.98           O  
ATOM   3520  CG1 VAL A 217      19.331  15.229  14.224  1.00 96.98           C  
ATOM   3521 HG11 VAL A 217      19.815  14.868  15.131  1.00 96.98           H  
ATOM   3522 HG12 VAL A 217      18.267  14.998  14.266  1.00 96.98           H  
ATOM   3523 HG13 VAL A 217      19.784  14.742  13.360  1.00 96.98           H  
ATOM   3524  CG2 VAL A 217      19.019  17.137  12.693  1.00 96.98           C  
ATOM   3525 HG21 VAL A 217      18.970  18.221  12.593  1.00 96.98           H  
ATOM   3526 HG22 VAL A 217      18.030  16.722  12.498  1.00 96.98           H  
ATOM   3527 HG23 VAL A 217      19.726  16.768  11.949  1.00 96.98           H  
ATOM   3528  N   ASP A 218      20.168  17.314  17.154  1.00 97.43           N  
ATOM   3529  H   ASP A 218      20.830  17.857  16.619  1.00 97.43           H  
ATOM   3530  CA  ASP A 218      20.525  16.977  18.533  1.00 97.43           C  
ATOM   3531  HA  ASP A 218      20.558  15.894  18.652  1.00 97.43           H  
ATOM   3532  C   ASP A 218      19.508  17.519  19.529  1.00 97.43           C  
ATOM   3533  CB  ASP A 218      21.895  17.576  18.876  1.00 97.43           C  
ATOM   3534  HB2 ASP A 218      22.028  17.551  19.957  1.00 97.43           H  
ATOM   3535  HB3 ASP A 218      21.932  18.618  18.559  1.00 97.43           H  
ATOM   3536  O   ASP A 218      19.138  16.831  20.482  1.00 97.43           O  
ATOM   3537  CG  ASP A 218      23.053  16.805  18.260  1.00 97.43           C  
ATOM   3538  OD1 ASP A 218      22.880  15.610  17.922  1.00 97.43           O  
ATOM   3539  OD2 ASP A 218      24.180  17.351  18.214  1.00 97.43           O  
ATOM   3540  N   LYS A 219      19.014  18.738  19.297  1.00 94.96           N  
ATOM   3541  H   LYS A 219      19.379  19.262  18.514  1.00 94.96           H  
ATOM   3542  CA  LYS A 219      17.954  19.311  20.117  1.00 94.96           C  
ATOM   3543  HA  LYS A 219      18.256  19.235  21.162  1.00 94.96           H  
ATOM   3544  C   LYS A 219      16.652  18.517  19.998  1.00 94.96           C  
ATOM   3545  CB  LYS A 219      17.788  20.790  19.768  1.00 94.96           C  
ATOM   3546  HB2 LYS A 219      17.490  20.902  18.725  1.00 94.96           H  
ATOM   3547  HB3 LYS A 219      18.736  21.305  19.925  1.00 94.96           H  
ATOM   3548  O   LYS A 219      16.057  18.222  21.025  1.00 94.96           O  
ATOM   3549  CG  LYS A 219      16.719  21.402  20.668  1.00 94.96           C  
ATOM   3550  HG2 LYS A 219      15.768  20.902  20.488  1.00 94.96           H  
ATOM   3551  HG3 LYS A 219      17.001  21.269  21.712  1.00 94.96           H  
ATOM   3552  CD  LYS A 219      16.534  22.882  20.372  1.00 94.96           C  
ATOM   3553  HD2 LYS A 219      17.452  23.424  20.596  1.00 94.96           H  
ATOM   3554  HD3 LYS A 219      16.261  23.009  19.324  1.00 94.96           H  
ATOM   3555  CE  LYS A 219      15.395  23.332  21.281  1.00 94.96           C  
ATOM   3556  HE2 LYS A 219      15.693  23.184  22.319  1.00 94.96           H  
ATOM   3557  HE3 LYS A 219      14.543  22.674  21.116  1.00 94.96           H  
ATOM   3558  NZ  LYS A 219      15.031  24.739  21.020  1.00 94.96           N  
ATOM   3559  HZ1 LYS A 219      15.824  25.339  21.199  1.00 94.96           H  
ATOM   3560  HZ2 LYS A 219      14.258  24.984  21.622  1.00 94.96           H  
ATOM   3561  HZ3 LYS A 219      14.737  24.824  20.058  1.00 94.96           H  
ATOM   3562  N   ILE A 220      16.231  18.132  18.790  1.00 92.51           N  
ATOM   3563  H   ILE A 220      16.787  18.401  17.990  1.00 92.51           H  
ATOM   3564  CA  ILE A 220      15.029  17.303  18.579  1.00 92.51           C  
ATOM   3565  HA  ILE A 220      14.169  17.818  19.005  1.00 92.51           H  
ATOM   3566  C   ILE A 220      15.158  15.967  19.331  1.00 92.51           C  
ATOM   3567  CB  ILE A 220      14.773  17.103  17.063  1.00 92.51           C  
ATOM   3568  HB  ILE A 220      15.701  16.779  16.591  1.00 92.51           H  
ATOM   3569  O   ILE A 220      14.239  15.567  20.047  1.00 92.51           O  
ATOM   3570  CG1 ILE A 220      14.328  18.431  16.408  1.00 92.51           C  
ATOM   3571 HG12 ILE A 220      15.004  19.231  16.709  1.00 92.51           H  
ATOM   3572 HG13 ILE A 220      13.333  18.693  16.766  1.00 92.51           H  
ATOM   3573  CG2 ILE A 220      13.717  16.013  16.812  1.00 92.51           C  
ATOM   3574 HG21 ILE A 220      12.789  16.249  17.333  1.00 92.51           H  
ATOM   3575 HG22 ILE A 220      13.511  15.906  15.747  1.00 92.51           H  
ATOM   3576 HG23 ILE A 220      14.092  15.051  17.159  1.00 92.51           H  
ATOM   3577  CD1 ILE A 220      14.311  18.397  14.872  1.00 92.51           C  
ATOM   3578 HD11 ILE A 220      14.128  19.402  14.494  1.00 92.51           H  
ATOM   3579 HD12 ILE A 220      13.516  17.747  14.509  1.00 92.51           H  
ATOM   3580 HD13 ILE A 220      15.272  18.047  14.496  1.00 92.51           H  
ATOM   3581  N   ILE A 221      16.319  15.311  19.233  1.00 95.10           N  
ATOM   3582  H   ILE A 221      17.025  15.689  18.618  1.00 95.10           H  
ATOM   3583  CA  ILE A 221      16.620  14.071  19.962  1.00 95.10           C  
ATOM   3584  HA  ILE A 221      15.868  13.324  19.710  1.00 95.10           H  
ATOM   3585  C   ILE A 221      16.544  14.301  21.479  1.00 95.10           C  
ATOM   3586  CB  ILE A 221      18.011  13.535  19.541  1.00 95.10           C  
ATOM   3587  HB  ILE A 221      18.733  14.346  19.638  1.00 95.10           H  
ATOM   3588  O   ILE A 221      15.901  13.529  22.195  1.00 95.10           O  
ATOM   3589  CG1 ILE A 221      18.010  13.063  18.068  1.00 95.10           C  
ATOM   3590 HG12 ILE A 221      17.427  12.147  17.975  1.00 95.10           H  
ATOM   3591 HG13 ILE A 221      17.538  13.817  17.438  1.00 95.10           H  
ATOM   3592  CG2 ILE A 221      18.468  12.387  20.463  1.00 95.10           C  
ATOM   3593 HG21 ILE A 221      18.636  12.755  21.475  1.00 95.10           H  
ATOM   3594 HG22 ILE A 221      19.412  11.966  20.118  1.00 95.10           H  
ATOM   3595 HG23 ILE A 221      17.706  11.607  20.475  1.00 95.10           H  
ATOM   3596  CD1 ILE A 221      19.425  12.818  17.521  1.00 95.10           C  
ATOM   3597 HD11 ILE A 221      20.065  13.675  17.733  1.00 95.10           H  
ATOM   3598 HD12 ILE A 221      19.386  12.678  16.441  1.00 95.10           H  
ATOM   3599 HD13 ILE A 221      19.860  11.920  17.960  1.00 95.10           H  
ATOM   3600  N   ALA A 222      17.188  15.357  21.982  1.00 95.02           N  
ATOM   3601  H   ALA A 222      17.709  15.949  21.352  1.00 95.02           H  
ATOM   3602  CA  ALA A 222      17.226  15.674  23.406  1.00 95.02           C  
ATOM   3603  HA  ALA A 222      17.592  14.800  23.945  1.00 95.02           H  
ATOM   3604  C   ALA A 222      15.834  16.009  23.966  1.00 95.02           C  
ATOM   3605  CB  ALA A 222      18.214  16.825  23.629  1.00 95.02           C  
ATOM   3606  HB1 ALA A 222      18.282  17.048  24.694  1.00 95.02           H  
ATOM   3607  HB2 ALA A 222      19.199  16.544  23.257  1.00 95.02           H  
ATOM   3608  HB3 ALA A 222      17.873  17.715  23.099  1.00 95.02           H  
ATOM   3609  O   ALA A 222      15.463  15.489  25.019  1.00 95.02           O  
ATOM   3610  N   ASP A 223      15.049  16.816  23.250  1.00 91.76           N  
ATOM   3611  H   ASP A 223      15.430  17.230  22.411  1.00 91.76           H  
ATOM   3612  CA  ASP A 223      13.689  17.207  23.631  1.00 91.76           C  
ATOM   3613  HA  ASP A 223      13.713  17.630  24.635  1.00 91.76           H  
ATOM   3614  C   ASP A 223      12.759  15.976  23.673  1.00 91.76           C  
ATOM   3615  CB  ASP A 223      13.164  18.298  22.665  1.00 91.76           C  
ATOM   3616  HB2 ASP A 223      13.290  17.955  21.638  1.00 91.76           H  
ATOM   3617  HB3 ASP A 223      12.095  18.415  22.841  1.00 91.76           H  
ATOM   3618  O   ASP A 223      11.988  15.803  24.627  1.00 91.76           O  
ATOM   3619  CG  ASP A 223      13.813  19.694  22.822  1.00 91.76           C  
ATOM   3620  OD1 ASP A 223      14.484  19.945  23.850  1.00 91.76           O  
ATOM   3621  OD2 ASP A 223      13.586  20.571  21.948  1.00 91.76           O  
ATOM   3622  N   ARG A 224      12.883  15.052  22.707  1.00 88.47           N  
ATOM   3623  H   ARG A 224      13.496  15.256  21.932  1.00 88.47           H  
ATOM   3624  CA  ARG A 224      12.140  13.778  22.705  1.00 88.47           C  
ATOM   3625  HA  ARG A 224      11.080  14.001  22.825  1.00 88.47           H  
ATOM   3626  C   ARG A 224      12.536  12.878  23.879  1.00 88.47           C  
ATOM   3627  CB  ARG A 224      12.327  13.082  21.346  1.00 88.47           C  
ATOM   3628  HB2 ARG A 224      13.389  12.911  21.172  1.00 88.47           H  
ATOM   3629  HB3 ARG A 224      11.966  13.745  20.559  1.00 88.47           H  
ATOM   3630  O   ARG A 224      11.669  12.351  24.574  1.00 88.47           O  
ATOM   3631  CG  ARG A 224      11.596  11.734  21.228  1.00 88.47           C  
ATOM   3632  HG2 ARG A 224      11.787  11.324  20.236  1.00 88.47           H  
ATOM   3633  HG3 ARG A 224      12.019  11.037  21.952  1.00 88.47           H  
ATOM   3634  CD  ARG A 224      10.078  11.790  21.456  1.00 88.47           C  
ATOM   3635  HD2 ARG A 224       9.694  10.770  21.430  1.00 88.47           H  
ATOM   3636  HD3 ARG A 224       9.888  12.186  22.454  1.00 88.47           H  
ATOM   3637  NE  ARG A 224       9.356  12.589  20.445  1.00 88.47           N  
ATOM   3638  HE  ARG A 224       8.824  13.386  20.767  1.00 88.47           H  
ATOM   3639  NH1 ARG A 224       9.527  11.098  18.680  1.00 88.47           N  
ATOM   3640 HH11 ARG A 224       9.181  10.847  17.765  1.00 88.47           H  
ATOM   3641 HH12 ARG A 224       9.717  10.318  19.293  1.00 88.47           H  
ATOM   3642  NH2 ARG A 224       8.509  13.030  18.388  1.00 88.47           N  
ATOM   3643 HH21 ARG A 224       8.257  12.663  17.481  1.00 88.47           H  
ATOM   3644 HH22 ARG A 224       8.038  13.839  18.767  1.00 88.47           H  
ATOM   3645  CZ  ARG A 224       9.146  12.239  19.186  1.00 88.47           C  
ATOM   3646  N   LYS A 225      13.834  12.740  24.164  1.00 90.97           N  
ATOM   3647  H   LYS A 225      14.497  13.190  23.549  1.00 90.97           H  
ATOM   3648  CA  LYS A 225      14.321  11.962  25.320  1.00 90.97           C  
ATOM   3649  HA  LYS A 225      13.897  10.959  25.279  1.00 90.97           H  
ATOM   3650  C   LYS A 225      13.877  12.552  26.658  1.00 90.97           C  
ATOM   3651  CB  LYS A 225      15.849  11.871  25.283  1.00 90.97           C  
ATOM   3652  HB2 LYS A 225      16.199  11.529  26.257  1.00 90.97           H  
ATOM   3653  HB3 LYS A 225      16.271  12.858  25.096  1.00 90.97           H  
ATOM   3654  O   LYS A 225      13.542  11.800  27.568  1.00 90.97           O  
ATOM   3655  CG  LYS A 225      16.342  10.884  24.223  1.00 90.97           C  
ATOM   3656  HG2 LYS A 225      15.930   9.897  24.433  1.00 90.97           H  
ATOM   3657  HG3 LYS A 225      16.022  11.194  23.228  1.00 90.97           H  
ATOM   3658  CD  LYS A 225      17.869  10.821  24.283  1.00 90.97           C  
ATOM   3659  HD2 LYS A 225      18.290  11.793  24.026  1.00 90.97           H  
ATOM   3660  HD3 LYS A 225      18.172  10.552  25.295  1.00 90.97           H  
ATOM   3661  CE  LYS A 225      18.376   9.771  23.303  1.00 90.97           C  
ATOM   3662  HE2 LYS A 225      17.772   8.869  23.396  1.00 90.97           H  
ATOM   3663  HE3 LYS A 225      18.269  10.148  22.286  1.00 90.97           H  
ATOM   3664  NZ  LYS A 225      19.784   9.443  23.572  1.00 90.97           N  
ATOM   3665  HZ1 LYS A 225      19.959   9.032  24.477  1.00 90.97           H  
ATOM   3666  HZ2 LYS A 225      20.157   8.827  22.863  1.00 90.97           H  
ATOM   3667  HZ3 LYS A 225      20.412  10.221  23.428  1.00 90.97           H  
ATOM   3668  N   ALA A 226      13.886  13.878  26.785  1.00 89.43           N  
ATOM   3669  H   ALA A 226      14.225  14.430  26.010  1.00 89.43           H  
ATOM   3670  CA  ALA A 226      13.517  14.573  28.015  1.00 89.43           C  
ATOM   3671  HA  ALA A 226      14.010  14.085  28.856  1.00 89.43           H  
ATOM   3672  C   ALA A 226      12.007  14.533  28.286  1.00 89.43           C  
ATOM   3673  CB  ALA A 226      14.026  16.016  27.925  1.00 89.43           C  
ATOM   3674  HB1 ALA A 226      13.781  16.550  28.843  1.00 89.43           H  
ATOM   3675  HB2 ALA A 226      15.107  16.020  27.786  1.00 89.43           H  
ATOM   3676  HB3 ALA A 226      13.560  16.525  27.081  1.00 89.43           H  
ATOM   3677  O   ALA A 226      11.598  14.372  29.435  1.00 89.43           O  
ATOM   3678  N   SER A 227      11.182  14.670  27.244  1.00 84.62           N  
ATOM   3679  H   SER A 227      11.576  14.845  26.330  1.00 84.62           H  
ATOM   3680  CA  SER A 227       9.721  14.580  27.364  1.00 84.62           C  
ATOM   3681  HA  SER A 227       9.399  15.179  28.216  1.00 84.62           H  
ATOM   3682  C   SER A 227       9.235  13.152  27.608  1.00 84.62           C  
ATOM   3683  CB  SER A 227       9.045  15.142  26.110  1.00 84.62           C  
ATOM   3684  HB2 SER A 227       7.964  15.052  26.216  1.00 84.62           H  
ATOM   3685  HB3 SER A 227       9.300  16.196  25.996  1.00 84.62           H  
ATOM   3686  O   SER A 227       8.183  12.961  28.217  1.00 84.62           O  
ATOM   3687  OG  SER A 227       9.459  14.433  24.964  1.00 84.62           O  
ATOM   3688  HG  SER A 227      10.240  14.871  24.618  1.00 84.62           H  
ATOM   3689  N   GLY A 228       9.987  12.151  27.138  1.00 81.35           N  
ATOM   3690  H   GLY A 228      10.791  12.387  26.574  1.00 81.35           H  
ATOM   3691  CA  GLY A 228       9.567  10.753  27.173  1.00 81.35           C  
ATOM   3692  HA2 GLY A 228      10.404  10.129  26.859  1.00 81.35           H  
ATOM   3693  HA3 GLY A 228       9.284  10.484  28.190  1.00 81.35           H  
ATOM   3694  C   GLY A 228       8.383  10.460  26.249  1.00 81.35           C  
ATOM   3695  O   GLY A 228       7.789   9.389  26.363  1.00 81.35           O  
ATOM   3696  N   GLU A 229       8.036  11.386  25.348  1.00 75.65           N  
ATOM   3697  H   GLU A 229       8.595  12.224  25.281  1.00 75.65           H  
ATOM   3698  CA  GLU A 229       6.977  11.208  24.356  1.00 75.65           C  
ATOM   3699  HA  GLU A 229       6.022  11.119  24.874  1.00 75.65           H  
ATOM   3700  C   GLU A 229       7.224   9.922  23.551  1.00 75.65           C  
ATOM   3701  CB  GLU A 229       6.925  12.455  23.458  1.00 75.65           C  
ATOM   3702  HB2 GLU A 229       6.749  13.331  24.082  1.00 75.65           H  
ATOM   3703  HB3 GLU A 229       7.905  12.567  22.993  1.00 75.65           H  
ATOM   3704  O   GLU A 229       8.347   9.639  23.135  1.00 75.65           O  
ATOM   3705  CG  GLU A 229       5.849  12.413  22.360  1.00 75.65           C  
ATOM   3706  HG2 GLU A 229       4.870  12.537  22.825  1.00 75.65           H  
ATOM   3707  HG3 GLU A 229       5.867  11.439  21.872  1.00 75.65           H  
ATOM   3708  CD  GLU A 229       6.057  13.486  21.275  1.00 75.65           C  
ATOM   3709  OE1 GLU A 229       5.290  13.472  20.291  1.00 75.65           O  
ATOM   3710  OE2 GLU A 229       7.019  14.283  21.370  1.00 75.65           O  
ATOM   3711  N   GLN A 230       6.176   9.118  23.378  1.00 77.63           N  
ATOM   3712  H   GLN A 230       5.279   9.416  23.733  1.00 77.63           H  
ATOM   3713  CA  GLN A 230       6.193   7.893  22.579  1.00 77.63           C  
ATOM   3714  HA  GLN A 230       7.169   7.756  22.115  1.00 77.63           H  
ATOM   3715  C   GLN A 230       5.172   8.057  21.451  1.00 77.63           C  
ATOM   3716  CB  GLN A 230       5.893   6.661  23.455  1.00 77.63           C  
ATOM   3717  HB2 GLN A 230       4.890   6.756  23.871  1.00 77.63           H  
ATOM   3718  HB3 GLN A 230       5.905   5.775  22.820  1.00 77.63           H  
ATOM   3719  O   GLN A 230       4.012   7.670  21.591  1.00 77.63           O  
ATOM   3720  CG  GLN A 230       6.862   6.434  24.624  1.00 77.63           C  
ATOM   3721  HG2 GLN A 230       6.530   5.559  25.182  1.00 77.63           H  
ATOM   3722  HG3 GLN A 230       6.816   7.286  25.303  1.00 77.63           H  
ATOM   3723  CD  GLN A 230       8.303   6.193  24.189  1.00 77.63           C  
ATOM   3724  NE2 GLN A 230       9.207   7.101  24.464  1.00 77.63           N  
ATOM   3725 HE21 GLN A 230      10.120   6.988  24.046  1.00 77.63           H  
ATOM   3726 HE22 GLN A 230       8.885   8.017  24.744  1.00 77.63           H  
ATOM   3727  OE1 GLN A 230       8.647   5.158  23.639  1.00 77.63           O  
ATOM   3728  N   SER A 231       5.594   8.707  20.374  1.00 71.74           N  
ATOM   3729  H   SER A 231       6.547   9.041  20.337  1.00 71.74           H  
ATOM   3730  CA  SER A 231       4.853   8.811  19.115  1.00 71.74           C  
ATOM   3731  HA  SER A 231       3.782   8.787  19.311  1.00 71.74           H  
ATOM   3732  C   SER A 231       5.202   7.634  18.203  1.00 71.74           C  
ATOM   3733  CB  SER A 231       5.190  10.137  18.423  1.00 71.74           C  
ATOM   3734  HB2 SER A 231       4.724  10.961  18.964  1.00 71.74           H  
ATOM   3735  HB3 SER A 231       4.820  10.127  17.398  1.00 71.74           H  
ATOM   3736  O   SER A 231       6.303   7.094  18.277  1.00 71.74           O  
ATOM   3737  OG  SER A 231       6.590  10.317  18.431  1.00 71.74           O  
ATOM   3738  HG  SER A 231       6.864  10.734  17.611  1.00 71.74           H  
ATOM   3739  N   ASP A 232       4.287   7.245  17.322  1.00 73.19           N  
ATOM   3740  H   ASP A 232       3.391   7.709  17.285  1.00 73.19           H  
ATOM   3741  CA  ASP A 232       4.553   6.242  16.284  1.00 73.19           C  
ATOM   3742  HA  ASP A 232       5.243   5.497  16.681  1.00 73.19           H  
ATOM   3743  C   ASP A 232       5.250   6.902  15.075  1.00 73.19           C  
ATOM   3744  CB  ASP A 232       3.236   5.515  15.953  1.00 73.19           C  
ATOM   3745  HB2 ASP A 232       2.746   5.241  16.887  1.00 73.19           H  
ATOM   3746  HB3 ASP A 232       2.569   6.192  15.417  1.00 73.19           H  
ATOM   3747  O   ASP A 232       4.661   7.068  14.012  1.00 73.19           O  
ATOM   3748  CG  ASP A 232       3.436   4.228  15.143  1.00 73.19           C  
ATOM   3749  OD1 ASP A 232       4.536   3.642  15.242  1.00 73.19           O  
ATOM   3750  OD2 ASP A 232       2.458   3.790  14.499  1.00 73.19           O  
ATOM   3751  N   ASP A 233       6.480   7.396  15.273  1.00 84.30           N  
ATOM   3752  H   ASP A 233       6.913   7.203  16.165  1.00 84.30           H  
ATOM   3753  CA  ASP A 233       7.291   8.106  14.270  1.00 84.30           C  
ATOM   3754  HA  ASP A 233       6.812   7.976  13.300  1.00 84.30           H  
ATOM   3755  C   ASP A 233       8.708   7.509  14.118  1.00 84.30           C  
ATOM   3756  CB  ASP A 233       7.292   9.631  14.536  1.00 84.30           C  
ATOM   3757  HB2 ASP A 233       7.745  10.128  13.678  1.00 84.30           H  
ATOM   3758  HB3 ASP A 233       6.257   9.969  14.589  1.00 84.30           H  
ATOM   3759  O   ASP A 233       9.159   6.688  14.926  1.00 84.30           O  
ATOM   3760  CG  ASP A 233       8.028  10.120  15.793  1.00 84.30           C  
ATOM   3761  OD1 ASP A 233       8.893   9.418  16.356  1.00 84.30           O  
ATOM   3762  OD2 ASP A 233       7.751  11.247  16.276  1.00 84.30           O  
ATOM   3763  N   LEU A 234       9.433   7.921  13.065  1.00 87.12           N  
ATOM   3764  H   LEU A 234       9.036   8.629  12.464  1.00 87.12           H  
ATOM   3765  CA  LEU A 234      10.795   7.432  12.790  1.00 87.12           C  
ATOM   3766  HA  LEU A 234      10.748   6.352  12.651  1.00 87.12           H  
ATOM   3767  C   LEU A 234      11.738   7.676  13.972  1.00 87.12           C  
ATOM   3768  CB  LEU A 234      11.399   8.099  11.530  1.00 87.12           C  
ATOM   3769  HB2 LEU A 234      12.453   7.828  11.472  1.00 87.12           H  
ATOM   3770  HB3 LEU A 234      11.366   9.183  11.643  1.00 87.12           H  
ATOM   3771  O   LEU A 234      12.575   6.826  14.278  1.00 87.12           O  
ATOM   3772  CG  LEU A 234      10.746   7.721  10.194  1.00 87.12           C  
ATOM   3773  HG  LEU A 234       9.662   7.807  10.272  1.00 87.12           H  
ATOM   3774  CD1 LEU A 234      11.244   8.621   9.059  1.00 87.12           C  
ATOM   3775 HD11 LEU A 234      12.319   8.503   8.924  1.00 87.12           H  
ATOM   3776 HD12 LEU A 234      11.027   9.665   9.282  1.00 87.12           H  
ATOM   3777 HD13 LEU A 234      10.729   8.352   8.137  1.00 87.12           H  
ATOM   3778  CD2 LEU A 234      11.130   6.297   9.816  1.00 87.12           C  
ATOM   3779 HD21 LEU A 234      10.549   6.000   8.943  1.00 87.12           H  
ATOM   3780 HD22 LEU A 234      10.909   5.627  10.647  1.00 87.12           H  
ATOM   3781 HD23 LEU A 234      12.195   6.233   9.591  1.00 87.12           H  
ATOM   3782  N   LEU A 235      11.622   8.824  14.643  1.00 92.40           N  
ATOM   3783  H   LEU A 235      10.893   9.464  14.360  1.00 92.40           H  
ATOM   3784  CA  LEU A 235      12.472   9.165  15.780  1.00 92.40           C  
ATOM   3785  HA  LEU A 235      13.510   9.094  15.455  1.00 92.40           H  
ATOM   3786  C   LEU A 235      12.301   8.184  16.939  1.00 92.40           C  
ATOM   3787  CB  LEU A 235      12.185  10.607  16.217  1.00 92.40           C  
ATOM   3788  HB2 LEU A 235      12.360  11.269  15.370  1.00 92.40           H  
ATOM   3789  HB3 LEU A 235      11.133  10.697  16.487  1.00 92.40           H  
ATOM   3790  O   LEU A 235      13.293   7.706  17.490  1.00 92.40           O  
ATOM   3791  CG  LEU A 235      13.040  11.087  17.401  1.00 92.40           C  
ATOM   3792  HG  LEU A 235      12.776  10.527  18.298  1.00 92.40           H  
ATOM   3793  CD1 LEU A 235      14.537  10.936  17.138  1.00 92.40           C  
ATOM   3794 HD11 LEU A 235      14.815   9.883  17.094  1.00 92.40           H  
ATOM   3795 HD12 LEU A 235      14.765  11.418  16.187  1.00 92.40           H  
ATOM   3796 HD13 LEU A 235      15.106  11.409  17.939  1.00 92.40           H  
ATOM   3797  CD2 LEU A 235      12.762  12.568  17.643  1.00 92.40           C  
ATOM   3798 HD21 LEU A 235      13.374  12.942  18.464  1.00 92.40           H  
ATOM   3799 HD22 LEU A 235      12.977  13.134  16.737  1.00 92.40           H  
ATOM   3800 HD23 LEU A 235      11.711  12.710  17.893  1.00 92.40           H  
ATOM   3801  N   THR A 236      11.065   7.846  17.294  1.00 88.53           N  
ATOM   3802  H   THR A 236      10.285   8.279  16.820  1.00 88.53           H  
ATOM   3803  CA  THR A 236      10.784   6.869  18.349  1.00 88.53           C  
ATOM   3804  HA  THR A 236      11.277   7.190  19.267  1.00 88.53           H  
ATOM   3805  C   THR A 236      11.340   5.493  17.985  1.00 88.53           C  
ATOM   3806  CB  THR A 236       9.279   6.814  18.620  1.00 88.53           C  
ATOM   3807  HB  THR A 236       8.751   6.568  17.699  1.00 88.53           H  
ATOM   3808  O   THR A 236      11.926   4.826  18.844  1.00 88.53           O  
ATOM   3809  CG2 THR A 236       8.913   5.809  19.712  1.00 88.53           C  
ATOM   3810 HG21 THR A 236       9.164   4.797  19.394  1.00 88.53           H  
ATOM   3811 HG22 THR A 236       7.839   5.850  19.896  1.00 88.53           H  
ATOM   3812 HG23 THR A 236       9.436   6.071  20.631  1.00 88.53           H  
ATOM   3813  OG1 THR A 236       8.868   8.079  19.094  1.00 88.53           O  
ATOM   3814  HG1 THR A 236       8.101   8.296  18.560  1.00 88.53           H  
ATOM   3815  N   HIS A 237      11.244   5.082  16.717  1.00 85.88           N  
ATOM   3816  H   HIS A 237      10.724   5.644  16.059  1.00 85.88           H  
ATOM   3817  CA  HIS A 237      11.841   3.828  16.249  1.00 85.88           C  
ATOM   3818  HA  HIS A 237      11.520   3.019  16.905  1.00 85.88           H  
ATOM   3819  C   HIS A 237      13.370   3.843  16.315  1.00 85.88           C  
ATOM   3820  CB  HIS A 237      11.346   3.513  14.833  1.00 85.88           C  
ATOM   3821  HB2 HIS A 237      11.890   2.647  14.456  1.00 85.88           H  
ATOM   3822  HB3 HIS A 237      11.556   4.354  14.173  1.00 85.88           H  
ATOM   3823  O   HIS A 237      13.967   2.861  16.747  1.00 85.88           O  
ATOM   3824  CG  HIS A 237       9.875   3.194  14.768  1.00 85.88           C  
ATOM   3825  CD2 HIS A 237       9.017   3.003  15.817  1.00 85.88           C  
ATOM   3826  HD2 HIS A 237       9.256   3.069  16.868  1.00 85.88           H  
ATOM   3827  ND1 HIS A 237       9.142   3.004  13.622  1.00 85.88           N  
ATOM   3828  HD1 HIS A 237       9.487   3.100  12.678  1.00 85.88           H  
ATOM   3829  CE1 HIS A 237       7.876   2.721  13.969  1.00 85.88           C  
ATOM   3830  HE1 HIS A 237       7.051   2.561  13.291  1.00 85.88           H  
ATOM   3831  NE2 HIS A 237       7.771   2.673  15.303  1.00 85.88           N  
ATOM   3832  N   MET A 238      14.015   4.961  15.983  1.00 92.10           N  
ATOM   3833  H   MET A 238      13.478   5.726  15.602  1.00 92.10           H  
ATOM   3834  CA  MET A 238      15.467   5.109  16.114  1.00 92.10           C  
ATOM   3835  HA  MET A 238      15.956   4.274  15.612  1.00 92.10           H  
ATOM   3836  C   MET A 238      15.941   5.083  17.572  1.00 92.10           C  
ATOM   3837  CB  MET A 238      15.902   6.413  15.441  1.00 92.10           C  
ATOM   3838  HB2 MET A 238      15.277   7.242  15.772  1.00 92.10           H  
ATOM   3839  HB3 MET A 238      16.935   6.629  15.715  1.00 92.10           H  
ATOM   3840  O   MET A 238      16.967   4.478  17.870  1.00 92.10           O  
ATOM   3841  CG  MET A 238      15.838   6.281  13.925  1.00 92.10           C  
ATOM   3842  HG2 MET A 238      14.801   6.118  13.628  1.00 92.10           H  
ATOM   3843  HG3 MET A 238      16.417   5.405  13.632  1.00 92.10           H  
ATOM   3844  SD  MET A 238      16.482   7.689  13.001  1.00 92.10           S  
ATOM   3845  CE  MET A 238      15.180   8.907  13.268  1.00 92.10           C  
ATOM   3846  HE1 MET A 238      15.325   9.720  12.556  1.00 92.10           H  
ATOM   3847  HE2 MET A 238      14.205   8.452  13.094  1.00 92.10           H  
ATOM   3848  HE3 MET A 238      15.247   9.295  14.284  1.00 92.10           H  
ATOM   3849  N   LEU A 239      15.192   5.713  18.483  1.00 92.37           N  
ATOM   3850  H   LEU A 239      14.383   6.220  18.151  1.00 92.37           H  
ATOM   3851  CA  LEU A 239      15.541   5.808  19.904  1.00 92.37           C  
ATOM   3852  HA  LEU A 239      16.598   6.056  19.995  1.00 92.37           H  
ATOM   3853  C   LEU A 239      15.344   4.495  20.667  1.00 92.37           C  
ATOM   3854  CB  LEU A 239      14.680   6.911  20.547  1.00 92.37           C  
ATOM   3855  HB2 LEU A 239      13.641   6.748  20.261  1.00 92.37           H  
ATOM   3856  HB3 LEU A 239      14.738   6.819  21.631  1.00 92.37           H  
ATOM   3857  O   LEU A 239      16.116   4.185  21.574  1.00 92.37           O  
ATOM   3858  CG  LEU A 239      15.093   8.337  20.155  1.00 92.37           C  
ATOM   3859  HG  LEU A 239      15.193   8.427  19.073  1.00 92.37           H  
ATOM   3860  CD1 LEU A 239      14.041   9.329  20.652  1.00 92.37           C  
ATOM   3861 HD11 LEU A 239      14.326  10.341  20.366  1.00 92.37           H  
ATOM   3862 HD12 LEU A 239      13.938   9.266  21.735  1.00 92.37           H  
ATOM   3863 HD13 LEU A 239      13.085   9.091  20.185  1.00 92.37           H  
ATOM   3864  CD2 LEU A 239      16.416   8.728  20.806  1.00 92.37           C  
ATOM   3865 HD21 LEU A 239      16.663   9.746  20.506  1.00 92.37           H  
ATOM   3866 HD22 LEU A 239      17.217   8.066  20.476  1.00 92.37           H  
ATOM   3867 HD23 LEU A 239      16.311   8.664  21.889  1.00 92.37           H  
ATOM   3868  N   ASN A 240      14.293   3.746  20.332  1.00 89.23           N  
ATOM   3869  H   ASN A 240      13.680   4.096  19.609  1.00 89.23           H  
ATOM   3870  CA  ASN A 240      13.892   2.550  21.072  1.00 89.23           C  
ATOM   3871  HA  ASN A 240      14.393   2.529  22.040  1.00 89.23           H  
ATOM   3872  C   ASN A 240      14.247   1.240  20.360  1.00 89.23           C  
ATOM   3873  CB  ASN A 240      12.381   2.624  21.306  1.00 89.23           C  
ATOM   3874  HB2 ASN A 240      11.877   2.719  20.344  1.00 89.23           H  
ATOM   3875  HB3 ASN A 240      12.046   1.693  21.763  1.00 89.23           H  
ATOM   3876  O   ASN A 240      14.264   0.180  20.995  1.00 89.23           O  
ATOM   3877  CG  ASN A 240      11.951   3.752  22.222  1.00 89.23           C  
ATOM   3878  ND2 ASN A 240      10.759   4.243  22.001  1.00 89.23           N  
ATOM   3879 HD21 ASN A 240      10.332   4.861  22.676  1.00 89.23           H  
ATOM   3880 HD22 ASN A 240      10.280   4.029  21.137  1.00 89.23           H  
ATOM   3881  OD1 ASN A 240      12.607   4.112  23.187  1.00 89.23           O  
ATOM   3882  N   GLY A 241      14.472   1.299  19.048  1.00 84.71           N  
ATOM   3883  H   GLY A 241      14.450   2.196  18.584  1.00 84.71           H  
ATOM   3884  CA  GLY A 241      14.722   0.145  18.205  1.00 84.71           C  
ATOM   3885  HA2 GLY A 241      13.918  -0.578  18.344  1.00 84.71           H  
ATOM   3886  HA3 GLY A 241      14.723   0.454  17.160  1.00 84.71           H  
ATOM   3887  C   GLY A 241      16.059  -0.519  18.507  1.00 84.71           C  
ATOM   3888  O   GLY A 241      17.046   0.116  18.880  1.00 84.71           O  
ATOM   3889  N   LYS A 242      16.080  -1.836  18.332  1.00 84.46           N  
ATOM   3890  H   LYS A 242      15.251  -2.275  17.957  1.00 84.46           H  
ATOM   3891  CA  LYS A 242      17.288  -2.654  18.386  1.00 84.46           C  
ATOM   3892  HA  LYS A 242      18.174  -2.019  18.399  1.00 84.46           H  
ATOM   3893  C   LYS A 242      17.338  -3.484  17.127  1.00 84.46           C  
ATOM   3894  CB  LYS A 242      17.286  -3.556  19.620  1.00 84.46           C  
ATOM   3895  HB2 LYS A 242      18.132  -4.240  19.551  1.00 84.46           H  
ATOM   3896  HB3 LYS A 242      16.367  -4.142  19.636  1.00 84.46           H  
ATOM   3897  O   LYS A 242      16.310  -4.010  16.707  1.00 84.46           O  
ATOM   3898  CG  LYS A 242      17.407  -2.740  20.909  1.00 84.46           C  
ATOM   3899  HG2 LYS A 242      18.341  -2.179  20.893  1.00 84.46           H  
ATOM   3900  HG3 LYS A 242      16.572  -2.044  20.993  1.00 84.46           H  
ATOM   3901  CD  LYS A 242      17.393  -3.684  22.107  1.00 84.46           C  
ATOM   3902  HD2 LYS A 242      16.447  -4.225  22.128  1.00 84.46           H  
ATOM   3903  HD3 LYS A 242      18.213  -4.396  22.011  1.00 84.46           H  
ATOM   3904  CE  LYS A 242      17.557  -2.864  23.381  1.00 84.46           C  
ATOM   3905  HE2 LYS A 242      16.701  -2.198  23.480  1.00 84.46           H  
ATOM   3906  HE3 LYS A 242      18.451  -2.249  23.277  1.00 84.46           H  
ATOM   3907  NZ  LYS A 242      17.679  -3.761  24.551  1.00 84.46           N  
ATOM   3908  HZ1 LYS A 242      16.849  -4.331  24.628  1.00 84.46           H  
ATOM   3909  HZ2 LYS A 242      17.806  -3.220  25.394  1.00 84.46           H  
ATOM   3910  HZ3 LYS A 242      18.476  -4.366  24.415  1.00 84.46           H  
ATOM   3911  N   ASP A 243      18.523  -3.607  16.554  1.00 77.94           N  
ATOM   3912  H   ASP A 243      19.325  -3.143  16.956  1.00 77.94           H  
ATOM   3913  CA  ASP A 243      18.718  -4.457  15.393  1.00 77.94           C  
ATOM   3914  HA  ASP A 243      18.048  -4.108  14.607  1.00 77.94           H  
ATOM   3915  C   ASP A 243      18.385  -5.913  15.764  1.00 77.94           C  
ATOM   3916  CB  ASP A 243      20.145  -4.270  14.885  1.00 77.94           C  
ATOM   3917  HB2 ASP A 243      20.829  -4.265  15.733  1.00 77.94           H  
ATOM   3918  HB3 ASP A 243      20.186  -3.299  14.391  1.00 77.94           H  
ATOM   3919  O   ASP A 243      18.955  -6.430  16.727  1.00 77.94           O  
ATOM   3920  CG  ASP A 243      20.591  -5.337  13.890  1.00 77.94           C  
ATOM   3921  OD1 ASP A 243      19.756  -5.817  13.095  1.00 77.94           O  
ATOM   3922  OD2 ASP A 243      21.783  -5.702  13.969  1.00 77.94           O  
ATOM   3923  N   PRO A 244      17.458  -6.580  15.057  1.00 63.19           N  
ATOM   3924  CA  PRO A 244      17.062  -7.952  15.358  1.00 63.19           C  
ATOM   3925  HA  PRO A 244      16.672  -8.003  16.374  1.00 63.19           H  
ATOM   3926  C   PRO A 244      18.216  -8.958  15.246  1.00 63.19           C  
ATOM   3927  CB  PRO A 244      15.935  -8.269  14.366  1.00 63.19           C  
ATOM   3928  HB2 PRO A 244      14.974  -8.044  14.829  1.00 63.19           H  
ATOM   3929  HB3 PRO A 244      15.955  -9.306  14.030  1.00 63.19           H  
ATOM   3930  O   PRO A 244      18.151 -10.009  15.879  1.00 63.19           O  
ATOM   3931  CG  PRO A 244      16.172  -7.301  13.208  1.00 63.19           C  
ATOM   3932  HG2 PRO A 244      15.254  -7.088  12.659  1.00 63.19           H  
ATOM   3933  HG3 PRO A 244      16.940  -7.696  12.543  1.00 63.19           H  
ATOM   3934  CD  PRO A 244      16.700  -6.070  13.928  1.00 63.19           C  
ATOM   3935  HD2 PRO A 244      15.870  -5.463  14.288  1.00 63.19           H  
ATOM   3936  HD3 PRO A 244      17.327  -5.487  13.252  1.00 63.19           H  
ATOM   3937  N   GLU A 245      19.265  -8.655  14.474  1.00 63.18           N  
ATOM   3938  H   GLU A 245      19.263  -7.779  13.972  1.00 63.18           H  
ATOM   3939  CA  GLU A 245      20.416  -9.547  14.290  1.00 63.18           C  
ATOM   3940  HA  GLU A 245      20.071 -10.580  14.296  1.00 63.18           H  
ATOM   3941  C   GLU A 245      21.449  -9.412  15.417  1.00 63.18           C  
ATOM   3942  CB  GLU A 245      21.021  -9.257  12.911  1.00 63.18           C  
ATOM   3943  HB2 GLU A 245      21.404  -8.237  12.898  1.00 63.18           H  
ATOM   3944  HB3 GLU A 245      20.216  -9.329  12.179  1.00 63.18           H  
ATOM   3945  O   GLU A 245      21.893 -10.414  15.976  1.00 63.18           O  
ATOM   3946  CG  GLU A 245      22.148 -10.215  12.489  1.00 63.18           C  
ATOM   3947  HG2 GLU A 245      22.975 -10.129  13.194  1.00 63.18           H  
ATOM   3948  HG3 GLU A 245      21.774 -11.238  12.514  1.00 63.18           H  
ATOM   3949  CD  GLU A 245      22.654  -9.890  11.072  1.00 63.18           C  
ATOM   3950  OE1 GLU A 245      23.705 -10.404  10.627  1.00 63.18           O  
ATOM   3951  OE2 GLU A 245      22.008  -9.101  10.351  1.00 63.18           O  
ATOM   3952  N   THR A 246      21.829  -8.182  15.781  1.00 78.99           N  
ATOM   3953  H   THR A 246      21.495  -7.405  15.229  1.00 78.99           H  
ATOM   3954  CA  THR A 246      22.874  -7.935  16.795  1.00 78.99           C  
ATOM   3955  HA  THR A 246      23.462  -8.844  16.920  1.00 78.99           H  
ATOM   3956  C   THR A 246      22.335  -7.592  18.187  1.00 78.99           C  
ATOM   3957  CB  THR A 246      23.846  -6.842  16.331  1.00 78.99           C  
ATOM   3958  HB  THR A 246      24.615  -6.722  17.095  1.00 78.99           H  
ATOM   3959  O   THR A 246      23.079  -7.642  19.167  1.00 78.99           O  
ATOM   3960  CG2 THR A 246      24.544  -7.182  15.014  1.00 78.99           C  
ATOM   3961 HG21 THR A 246      25.235  -6.380  14.753  1.00 78.99           H  
ATOM   3962 HG22 THR A 246      25.097  -8.114  15.123  1.00 78.99           H  
ATOM   3963 HG23 THR A 246      23.817  -7.297  14.210  1.00 78.99           H  
ATOM   3964  OG1 THR A 246      23.191  -5.607  16.169  1.00 78.99           O  
ATOM   3965  HG1 THR A 246      22.724  -5.647  15.331  1.00 78.99           H  
ATOM   3966  N   GLY A 247      21.058  -7.220  18.301  1.00 79.63           N  
ATOM   3967  H   GLY A 247      20.491  -7.213  17.465  1.00 79.63           H  
ATOM   3968  CA  GLY A 247      20.440  -6.684  19.518  1.00 79.63           C  
ATOM   3969  HA2 GLY A 247      20.665  -7.350  20.351  1.00 79.63           H  
ATOM   3970  HA3 GLY A 247      19.361  -6.656  19.371  1.00 79.63           H  
ATOM   3971  C   GLY A 247      20.906  -5.271  19.893  1.00 79.63           C  
ATOM   3972  O   GLY A 247      20.518  -4.757  20.948  1.00 79.63           O  
ATOM   3973  N   GLU A 248      21.744  -4.639  19.068  1.00 87.36           N  
ATOM   3974  H   GLU A 248      21.995  -5.091  18.200  1.00 87.36           H  
ATOM   3975  CA  GLU A 248      22.314  -3.322  19.338  1.00 87.36           C  
ATOM   3976  HA  GLU A 248      22.517  -3.262  20.408  1.00 87.36           H  
ATOM   3977  C   GLU A 248      21.355  -2.190  18.937  1.00 87.36           C  
ATOM   3978  CB  GLU A 248      23.646  -3.135  18.604  1.00 87.36           C  
ATOM   3979  HB2 GLU A 248      23.972  -2.107  18.766  1.00 87.36           H  
ATOM   3980  HB3 GLU A 248      23.492  -3.277  17.534  1.00 87.36           H  
ATOM   3981  O   GLU A 248      20.757  -2.249  17.860  1.00 87.36           O  
ATOM   3982  CG  GLU A 248      24.756  -4.073  19.097  1.00 87.36           C  
ATOM   3983  HG2 GLU A 248      24.865  -3.947  20.175  1.00 87.36           H  
ATOM   3984  HG3 GLU A 248      24.474  -5.107  18.899  1.00 87.36           H  
ATOM   3985  CD  GLU A 248      26.103  -3.778  18.424  1.00 87.36           C  
ATOM   3986  OE1 GLU A 248      27.109  -4.452  18.746  1.00 87.36           O  
ATOM   3987  OE2 GLU A 248      26.214  -2.845  17.581  1.00 87.36           O  
ATOM   3988  N   PRO A 249      21.229  -1.128  19.754  1.00 92.78           N  
ATOM   3989  CA  PRO A 249      20.535   0.090  19.351  1.00 92.78           C  
ATOM   3990  HA  PRO A 249      19.619  -0.146  18.811  1.00 92.78           H  
ATOM   3991  C   PRO A 249      21.419   0.975  18.456  1.00 92.78           C  
ATOM   3992  CB  PRO A 249      20.180   0.778  20.671  1.00 92.78           C  
ATOM   3993  HB2 PRO A 249      19.275   0.330  21.082  1.00 92.78           H  
ATOM   3994  HB3 PRO A 249      20.051   1.855  20.561  1.00 92.78           H  
ATOM   3995  O   PRO A 249      22.637   0.766  18.344  1.00 92.78           O  
ATOM   3996  CG  PRO A 249      21.378   0.434  21.556  1.00 92.78           C  
ATOM   3997  HG2 PRO A 249      22.197   1.120  21.342  1.00 92.78           H  
ATOM   3998  HG3 PRO A 249      21.120   0.465  22.614  1.00 92.78           H  
ATOM   3999  CD  PRO A 249      21.760  -0.978  21.104  1.00 92.78           C  
ATOM   4000  HD2 PRO A 249      22.844  -1.094  21.116  1.00 92.78           H  
ATOM   4001  HD3 PRO A 249      21.291  -1.714  21.757  1.00 92.78           H  
ATOM   4002  N   LEU A 250      20.803   1.993  17.851  1.00 93.05           N  
ATOM   4003  H   LEU A 250      19.814   2.118  18.014  1.00 93.05           H  
ATOM   4004  CA  LEU A 250      21.530   3.139  17.301  1.00 93.05           C  
ATOM   4005  HA  LEU A 250      22.418   2.787  16.776  1.00 93.05           H  
ATOM   4006  C   LEU A 250      22.006   4.039  18.449  1.00 93.05           C  
ATOM   4007  CB  LEU A 250      20.648   3.924  16.308  1.00 93.05           C  
ATOM   4008  HB2 LEU A 250      21.232   4.762  15.928  1.00 93.05           H  
ATOM   4009  HB3 LEU A 250      19.796   4.330  16.853  1.00 93.05           H  
ATOM   4010  O   LEU A 250      21.289   4.231  19.431  1.00 93.05           O  
ATOM   4011  CG  LEU A 250      20.112   3.123  15.111  1.00 93.05           C  
ATOM   4012  HG  LEU A 250      19.413   2.375  15.486  1.00 93.05           H  
ATOM   4013  CD1 LEU A 250      19.350   4.017  14.139  1.00 93.05           C  
ATOM   4014 HD11 LEU A 250      20.026   4.760  13.715  1.00 93.05           H  
ATOM   4015 HD12 LEU A 250      18.546   4.527  14.670  1.00 93.05           H  
ATOM   4016 HD13 LEU A 250      18.920   3.418  13.337  1.00 93.05           H  
ATOM   4017  CD2 LEU A 250      21.227   2.421  14.348  1.00 93.05           C  
ATOM   4018 HD21 LEU A 250      22.006   3.130  14.067  1.00 93.05           H  
ATOM   4019 HD22 LEU A 250      21.635   1.659  15.013  1.00 93.05           H  
ATOM   4020 HD23 LEU A 250      20.826   1.934  13.459  1.00 93.05           H  
ATOM   4021  N   ASP A 251      23.218   4.575  18.335  1.00 94.98           N  
ATOM   4022  H   ASP A 251      23.720   4.474  17.465  1.00 94.98           H  
ATOM   4023  CA  ASP A 251      23.681   5.641  19.223  1.00 94.98           C  
ATOM   4024  HA  ASP A 251      23.237   5.493  20.207  1.00 94.98           H  
ATOM   4025  C   ASP A 251      23.195   7.009  18.727  1.00 94.98           C  
ATOM   4026  CB  ASP A 251      25.206   5.577  19.410  1.00 94.98           C  
ATOM   4027  HB2 ASP A 251      25.449   4.626  19.884  1.00 94.98           H  
ATOM   4028  HB3 ASP A 251      25.512   6.369  20.093  1.00 94.98           H  
ATOM   4029  O   ASP A 251      22.760   7.165  17.588  1.00 94.98           O  
ATOM   4030  CG  ASP A 251      26.013   5.709  18.114  1.00 94.98           C  
ATOM   4031  OD1 ASP A 251      25.583   6.463  17.219  1.00 94.98           O  
ATOM   4032  OD2 ASP A 251      27.049   5.016  18.026  1.00 94.98           O  
ATOM   4033  N   ASP A 252      23.257   8.017  19.594  1.00 94.76           N  
ATOM   4034  H   ASP A 252      23.521   7.814  20.548  1.00 94.76           H  
ATOM   4035  CA  ASP A 252      22.718   9.351  19.309  1.00 94.76           C  
ATOM   4036  HA  ASP A 252      21.647   9.268  19.121  1.00 94.76           H  
ATOM   4037  C   ASP A 252      23.350  10.003  18.073  1.00 94.76           C  
ATOM   4038  CB  ASP A 252      22.940  10.255  20.532  1.00 94.76           C  
ATOM   4039  HB2 ASP A 252      23.996  10.248  20.803  1.00 94.76           H  
ATOM   4040  HB3 ASP A 252      22.666  11.276  20.266  1.00 94.76           H  
ATOM   4041  O   ASP A 252      22.679  10.740  17.350  1.00 94.76           O  
ATOM   4042  CG  ASP A 252      22.107   9.843  21.741  1.00 94.76           C  
ATOM   4043  OD1 ASP A 252      21.459   8.772  21.720  1.00 94.76           O  
ATOM   4044  OD2 ASP A 252      22.046  10.595  22.742  1.00 94.76           O  
ATOM   4045  N   GLU A 253      24.626   9.714  17.815  1.00 96.28           N  
ATOM   4046  H   GLU A 253      25.063   8.973  18.346  1.00 96.28           H  
ATOM   4047  CA  GLU A 253      25.339  10.213  16.643  1.00 96.28           C  
ATOM   4048  HA  GLU A 253      25.182  11.289  16.568  1.00 96.28           H  
ATOM   4049  C   GLU A 253      24.784   9.591  15.357  1.00 96.28           C  
ATOM   4050  CB  GLU A 253      26.844   9.959  16.822  1.00 96.28           C  
ATOM   4051  HB2 GLU A 253      27.023   8.891  16.945  1.00 96.28           H  
ATOM   4052  HB3 GLU A 253      27.175  10.474  17.725  1.00 96.28           H  
ATOM   4053  O   GLU A 253      24.452  10.318  14.418  1.00 96.28           O  
ATOM   4054  CG  GLU A 253      27.657  10.480  15.631  1.00 96.28           C  
ATOM   4055  HG2 GLU A 253      27.439   9.860  14.762  1.00 96.28           H  
ATOM   4056  HG3 GLU A 253      27.339  11.500  15.410  1.00 96.28           H  
ATOM   4057  CD  GLU A 253      29.169  10.458  15.896  1.00 96.28           C  
ATOM   4058  OE1 GLU A 253      29.807  11.517  15.680  1.00 96.28           O  
ATOM   4059  OE2 GLU A 253      29.686   9.410  16.345  1.00 96.28           O  
ATOM   4060  N   ASN A 254      24.582   8.271  15.319  1.00 96.34           N  
ATOM   4061  H   ASN A 254      24.873   7.695  16.096  1.00 96.34           H  
ATOM   4062  CA  ASN A 254      23.966   7.641  14.161  1.00 96.34           C  
ATOM   4063  HA  ASN A 254      24.483   8.018  13.278  1.00 96.34           H  
ATOM   4064  C   ASN A 254      22.494   8.042  14.012  1.00 96.34           C  
ATOM   4065  CB  ASN A 254      24.155   6.121  14.197  1.00 96.34           C  
ATOM   4066  HB2 ASN A 254      25.202   5.888  14.394  1.00 96.34           H  
ATOM   4067  HB3 ASN A 254      23.542   5.687  14.986  1.00 96.34           H  
ATOM   4068  O   ASN A 254      22.059   8.296  12.892  1.00 96.34           O  
ATOM   4069  CG  ASN A 254      23.761   5.535  12.853  1.00 96.34           C  
ATOM   4070  ND2 ASN A 254      24.603   5.636  11.851  1.00 96.34           N  
ATOM   4071 HD21 ASN A 254      25.512   6.067  11.942  1.00 96.34           H  
ATOM   4072 HD22 ASN A 254      24.323   5.329  10.931  1.00 96.34           H  
ATOM   4073  OD1 ASN A 254      22.669   5.027  12.648  1.00 96.34           O  
ATOM   4074  N   ILE A 255      21.735   8.186  15.105  1.00 97.59           N  
ATOM   4075  H   ILE A 255      22.146   7.960  16.000  1.00 97.59           H  
ATOM   4076  CA  ILE A 255      20.354   8.698  15.052  1.00 97.59           C  
ATOM   4077  HA  ILE A 255      19.764   8.036  14.418  1.00 97.59           H  
ATOM   4078  C   ILE A 255      20.328  10.081  14.389  1.00 97.59           C  
ATOM   4079  CB  ILE A 255      19.706   8.720  16.457  1.00 97.59           C  
ATOM   4080  HB  ILE A 255      20.361   9.267  17.135  1.00 97.59           H  
ATOM   4081  O   ILE A 255      19.510  10.315  13.498  1.00 97.59           O  
ATOM   4082  CG1 ILE A 255      19.544   7.277  16.981  1.00 97.59           C  
ATOM   4083 HG12 ILE A 255      20.518   6.789  17.014  1.00 97.59           H  
ATOM   4084 HG13 ILE A 255      18.949   6.691  16.281  1.00 97.59           H  
ATOM   4085  CG2 ILE A 255      18.340   9.436  16.433  1.00 97.59           C  
ATOM   4086 HG21 ILE A 255      17.896   9.454  17.429  1.00 97.59           H  
ATOM   4087 HG22 ILE A 255      17.663   8.937  15.740  1.00 97.59           H  
ATOM   4088 HG23 ILE A 255      18.462  10.474  16.123  1.00 97.59           H  
ATOM   4089  CD1 ILE A 255      18.937   7.169  18.382  1.00 97.59           C  
ATOM   4090 HD11 ILE A 255      19.420   7.875  19.057  1.00 97.59           H  
ATOM   4091 HD12 ILE A 255      17.866   7.367  18.334  1.00 97.59           H  
ATOM   4092 HD13 ILE A 255      19.084   6.157  18.761  1.00 97.59           H  
ATOM   4093  N   ARG A 256      21.258  10.979  14.740  1.00 97.69           N  
ATOM   4094  H   ARG A 256      21.901  10.740  15.481  1.00 97.69           H  
ATOM   4095  CA  ARG A 256      21.395  12.282  14.073  1.00 97.69           C  
ATOM   4096  HA  ARG A 256      20.459  12.826  14.198  1.00 97.69           H  
ATOM   4097  C   ARG A 256      21.623  12.128  12.571  1.00 97.69           C  
ATOM   4098  CB  ARG A 256      22.537  13.063  14.735  1.00 97.69           C  
ATOM   4099  HB2 ARG A 256      23.444  12.462  14.689  1.00 97.69           H  
ATOM   4100  HB3 ARG A 256      22.296  13.218  15.786  1.00 97.69           H  
ATOM   4101  O   ARG A 256      20.935  12.770  11.777  1.00 97.69           O  
ATOM   4102  CG  ARG A 256      22.836  14.423  14.081  1.00 97.69           C  
ATOM   4103  HG2 ARG A 256      22.752  14.375  12.995  1.00 97.69           H  
ATOM   4104  HG3 ARG A 256      22.136  15.170  14.454  1.00 97.69           H  
ATOM   4105  CD  ARG A 256      24.260  14.863  14.408  1.00 97.69           C  
ATOM   4106  HD2 ARG A 256      24.961  14.165  13.950  1.00 97.69           H  
ATOM   4107  HD3 ARG A 256      24.412  15.856  13.983  1.00 97.69           H  
ATOM   4108  NE  ARG A 256      24.472  14.920  15.854  1.00 97.69           N  
ATOM   4109  HE  ARG A 256      23.651  14.939  16.442  1.00 97.69           H  
ATOM   4110  NH1 ARG A 256      26.725  15.338  15.911  1.00 97.69           N  
ATOM   4111 HH11 ARG A 256      26.757  15.219  14.909  1.00 97.69           H  
ATOM   4112 HH12 ARG A 256      27.551  15.268  16.488  1.00 97.69           H  
ATOM   4113  NH2 ARG A 256      25.585  15.130  17.794  1.00 97.69           N  
ATOM   4114 HH21 ARG A 256      25.656  16.082  18.124  1.00 97.69           H  
ATOM   4115 HH22 ARG A 256      24.678  14.847  18.137  1.00 97.69           H  
ATOM   4116  CZ  ARG A 256      25.592  15.123  16.504  1.00 97.69           C  
ATOM   4117  N   TYR A 257      22.560  11.271  12.177  1.00 97.63           N  
ATOM   4118  H   TYR A 257      23.102  10.799  12.886  1.00 97.63           H  
ATOM   4119  CA  TYR A 257      22.856  10.994  10.772  1.00 97.63           C  
ATOM   4120  HA  TYR A 257      23.133  11.920  10.268  1.00 97.63           H  
ATOM   4121  C   TYR A 257      21.651  10.448  10.002  1.00 97.63           C  
ATOM   4122  CB  TYR A 257      24.026  10.010  10.713  1.00 97.63           C  
ATOM   4123  HB2 TYR A 257      23.777   9.136  11.315  1.00 97.63           H  
ATOM   4124  HB3 TYR A 257      24.130   9.636   9.695  1.00 97.63           H  
ATOM   4125  O   TYR A 257      21.410  10.863   8.865  1.00 97.63           O  
ATOM   4126  CG  TYR A 257      25.370  10.539  11.179  1.00 97.63           C  
ATOM   4127  CD1 TYR A 257      25.704  11.912  11.130  1.00 97.63           C  
ATOM   4128  HD1 TYR A 257      25.010  12.645  10.746  1.00 97.63           H  
ATOM   4129  CD2 TYR A 257      26.315   9.612  11.653  1.00 97.63           C  
ATOM   4130  HD2 TYR A 257      26.062   8.564  11.708  1.00 97.63           H  
ATOM   4131  CE1 TYR A 257      26.965  12.349  11.576  1.00 97.63           C  
ATOM   4132  HE1 TYR A 257      27.220  13.397  11.528  1.00 97.63           H  
ATOM   4133  CE2 TYR A 257      27.586  10.040  12.069  1.00 97.63           C  
ATOM   4134  HE2 TYR A 257      28.305   9.329  12.448  1.00 97.63           H  
ATOM   4135  OH  TYR A 257      29.142  11.807  12.440  1.00 97.63           O  
ATOM   4136  HH  TYR A 257      29.205  12.753  12.589  1.00 97.63           H  
ATOM   4137  CZ  TYR A 257      27.908  11.409  12.044  1.00 97.63           C  
ATOM   4138  N   GLN A 258      20.852   9.575  10.619  1.00 97.15           N  
ATOM   4139  H   GLN A 258      21.108   9.251  11.541  1.00 97.15           H  
ATOM   4140  CA  GLN A 258      19.617   9.083  10.012  1.00 97.15           C  
ATOM   4141  HA  GLN A 258      19.840   8.727   9.007  1.00 97.15           H  
ATOM   4142  C   GLN A 258      18.574  10.195   9.855  1.00 97.15           C  
ATOM   4143  CB  GLN A 258      19.018   7.930  10.826  1.00 97.15           C  
ATOM   4144  HB2 GLN A 258      18.808   8.309  11.826  1.00 97.15           H  
ATOM   4145  HB3 GLN A 258      18.076   7.643  10.358  1.00 97.15           H  
ATOM   4146  O   GLN A 258      17.991  10.320   8.781  1.00 97.15           O  
ATOM   4147  CG  GLN A 258      19.863   6.660  10.992  1.00 97.15           C  
ATOM   4148  HG2 GLN A 258      20.622   6.828  11.757  1.00 97.15           H  
ATOM   4149  HG3 GLN A 258      19.225   5.863  11.375  1.00 97.15           H  
ATOM   4150  CD  GLN A 258      20.552   6.154   9.735  1.00 97.15           C  
ATOM   4151  NE2 GLN A 258      21.652   5.453   9.903  1.00 97.15           N  
ATOM   4152 HE21 GLN A 258      22.142   5.084   9.101  1.00 97.15           H  
ATOM   4153 HE22 GLN A 258      21.976   5.291  10.846  1.00 97.15           H  
ATOM   4154  OE1 GLN A 258      20.134   6.364   8.604  1.00 97.15           O  
ATOM   4155  N   ILE A 259      18.371  11.046  10.867  1.00 96.58           N  
ATOM   4156  H   ILE A 259      18.863  10.888  11.735  1.00 96.58           H  
ATOM   4157  CA  ILE A 259      17.425  12.173  10.780  1.00 96.58           C  
ATOM   4158  HA  ILE A 259      16.438  11.782  10.532  1.00 96.58           H  
ATOM   4159  C   ILE A 259      17.826  13.125   9.649  1.00 96.58           C  
ATOM   4160  CB  ILE A 259      17.321  12.919  12.127  1.00 96.58           C  
ATOM   4161  HB  ILE A 259      18.330  13.195  12.434  1.00 96.58           H  
ATOM   4162  O   ILE A 259      16.986  13.470   8.822  1.00 96.58           O  
ATOM   4163  CG1 ILE A 259      16.703  12.014  13.210  1.00 96.58           C  
ATOM   4164 HG12 ILE A 259      15.634  11.898  13.031  1.00 96.58           H  
ATOM   4165 HG13 ILE A 259      17.156  11.023  13.168  1.00 96.58           H  
ATOM   4166  CG2 ILE A 259      16.479  14.204  11.994  1.00 96.58           C  
ATOM   4167 HG21 ILE A 259      16.362  14.696  12.960  1.00 96.58           H  
ATOM   4168 HG22 ILE A 259      16.960  14.911  11.319  1.00 96.58           H  
ATOM   4169 HG23 ILE A 259      15.488  13.966  11.608  1.00 96.58           H  
ATOM   4170  CD1 ILE A 259      16.901  12.545  14.628  1.00 96.58           C  
ATOM   4171 HD11 ILE A 259      16.254  13.400  14.821  1.00 96.58           H  
ATOM   4172 HD12 ILE A 259      17.947  12.821  14.764  1.00 96.58           H  
ATOM   4173 HD13 ILE A 259      16.677  11.749  15.338  1.00 96.58           H  
ATOM   4174  N   ILE A 260      19.106  13.505   9.559  1.00 95.83           N  
ATOM   4175  H   ILE A 260      19.748  13.192  10.273  1.00 95.83           H  
ATOM   4176  CA  ILE A 260      19.617  14.344   8.461  1.00 95.83           C  
ATOM   4177  HA  ILE A 260      19.050  15.275   8.438  1.00 95.83           H  
ATOM   4178  C   ILE A 260      19.386  13.656   7.113  1.00 95.83           C  
ATOM   4179  CB  ILE A 260      21.110  14.687   8.687  1.00 95.83           C  
ATOM   4180  HB  ILE A 260      21.650  13.768   8.917  1.00 95.83           H  
ATOM   4181  O   ILE A 260      18.878  14.279   6.181  1.00 95.83           O  
ATOM   4182  CG1 ILE A 260      21.226  15.644   9.890  1.00 95.83           C  
ATOM   4183 HG12 ILE A 260      20.719  15.192  10.743  1.00 95.83           H  
ATOM   4184 HG13 ILE A 260      20.724  16.583   9.656  1.00 95.83           H  
ATOM   4185  CG2 ILE A 260      21.751  15.318   7.437  1.00 95.83           C  
ATOM   4186 HG21 ILE A 260      21.763  14.604   6.614  1.00 95.83           H  
ATOM   4187 HG22 ILE A 260      22.790  15.582   7.639  1.00 95.83           H  
ATOM   4188 HG23 ILE A 260      21.203  16.213   7.141  1.00 95.83           H  
ATOM   4189  CD1 ILE A 260      22.657  15.952  10.340  1.00 95.83           C  
ATOM   4190 HD11 ILE A 260      23.205  15.024  10.503  1.00 95.83           H  
ATOM   4191 HD12 ILE A 260      23.175  16.563   9.601  1.00 95.83           H  
ATOM   4192 HD13 ILE A 260      22.616  16.508  11.276  1.00 95.83           H  
ATOM   4193  N   THR A 261      19.699  12.360   7.022  1.00 95.59           N  
ATOM   4194  H   THR A 261      20.098  11.909   7.833  1.00 95.59           H  
ATOM   4195  CA  THR A 261      19.480  11.559   5.810  1.00 95.59           C  
ATOM   4196  HA  THR A 261      20.073  11.983   4.999  1.00 95.59           H  
ATOM   4197  C   THR A 261      18.017  11.592   5.369  1.00 95.59           C  
ATOM   4198  CB  THR A 261      19.930  10.105   6.023  1.00 95.59           C  
ATOM   4199  HB  THR A 261      19.424   9.676   6.888  1.00 95.59           H  
ATOM   4200  O   THR A 261      17.746  11.838   4.196  1.00 95.59           O  
ATOM   4201  CG2 THR A 261      19.655   9.212   4.814  1.00 95.59           C  
ATOM   4202 HG21 THR A 261      20.064   9.676   3.916  1.00 95.59           H  
ATOM   4203 HG22 THR A 261      20.112   8.236   4.978  1.00 95.59           H  
ATOM   4204 HG23 THR A 261      18.581   9.068   4.691  1.00 95.59           H  
ATOM   4205  OG1 THR A 261      21.320  10.052   6.236  1.00 95.59           O  
ATOM   4206  HG1 THR A 261      21.485  10.395   7.118  1.00 95.59           H  
ATOM   4207  N   PHE A 262      17.070  11.377   6.285  1.00 95.85           N  
ATOM   4208  H   PHE A 262      17.350  11.171   7.233  1.00 95.85           H  
ATOM   4209  CA  PHE A 262      15.641  11.370   5.972  1.00 95.85           C  
ATOM   4210  HA  PHE A 262      15.478  10.769   5.077  1.00 95.85           H  
ATOM   4211  C   PHE A 262      15.090  12.757   5.663  1.00 95.85           C  
ATOM   4212  CB  PHE A 262      14.867  10.753   7.134  1.00 95.85           C  
ATOM   4213  HB2 PHE A 262      13.812  11.014   7.046  1.00 95.85           H  
ATOM   4214  HB3 PHE A 262      15.259  11.185   8.054  1.00 95.85           H  
ATOM   4215  O   PHE A 262      14.287  12.877   4.742  1.00 95.85           O  
ATOM   4216  CG  PHE A 262      14.961   9.250   7.222  1.00 95.85           C  
ATOM   4217  CD1 PHE A 262      14.587   8.448   6.127  1.00 95.85           C  
ATOM   4218  HD1 PHE A 262      14.215   8.901   5.221  1.00 95.85           H  
ATOM   4219  CD2 PHE A 262      15.397   8.650   8.414  1.00 95.85           C  
ATOM   4220  HD2 PHE A 262      15.663   9.258   9.267  1.00 95.85           H  
ATOM   4221  CE1 PHE A 262      14.689   7.050   6.214  1.00 95.85           C  
ATOM   4222  HE1 PHE A 262      14.398   6.433   5.377  1.00 95.85           H  
ATOM   4223  CE2 PHE A 262      15.473   7.256   8.510  1.00 95.85           C  
ATOM   4224  HE2 PHE A 262      15.785   6.818   9.447  1.00 95.85           H  
ATOM   4225  CZ  PHE A 262      15.125   6.453   7.408  1.00 95.85           C  
ATOM   4226  HZ  PHE A 262      15.168   5.376   7.477  1.00 95.85           H  
ATOM   4227  N   LEU A 263      15.543  13.800   6.365  1.00 92.89           N  
ATOM   4228  H   LEU A 263      16.185  13.636   7.127  1.00 92.89           H  
ATOM   4229  CA  LEU A 263      15.164  15.176   6.048  1.00 92.89           C  
ATOM   4230  HA  LEU A 263      14.077  15.252   6.063  1.00 92.89           H  
ATOM   4231  C   LEU A 263      15.590  15.534   4.627  1.00 92.89           C  
ATOM   4232  CB  LEU A 263      15.764  16.157   7.072  1.00 92.89           C  
ATOM   4233  HB2 LEU A 263      15.719  17.166   6.662  1.00 92.89           H  
ATOM   4234  HB3 LEU A 263      16.814  15.907   7.225  1.00 92.89           H  
ATOM   4235  O   LEU A 263      14.776  16.072   3.891  1.00 92.89           O  
ATOM   4236  CG  LEU A 263      15.033  16.152   8.426  1.00 92.89           C  
ATOM   4237  HG  LEU A 263      14.949  15.128   8.788  1.00 92.89           H  
ATOM   4238  CD1 LEU A 263      15.802  16.962   9.467  1.00 92.89           C  
ATOM   4239 HD11 LEU A 263      15.325  16.844  10.440  1.00 92.89           H  
ATOM   4240 HD12 LEU A 263      15.804  18.018   9.195  1.00 92.89           H  
ATOM   4241 HD13 LEU A 263      16.825  16.593   9.534  1.00 92.89           H  
ATOM   4242  CD2 LEU A 263      13.638  16.774   8.324  1.00 92.89           C  
ATOM   4243 HD21 LEU A 263      13.184  16.822   9.314  1.00 92.89           H  
ATOM   4244 HD22 LEU A 263      13.000  16.160   7.688  1.00 92.89           H  
ATOM   4245 HD23 LEU A 263      13.700  17.776   7.901  1.00 92.89           H  
ATOM   4246  N   ILE A 264      16.806  15.176   4.203  1.00 90.84           N  
ATOM   4247  H   ILE A 264      17.435  14.746   4.865  1.00 90.84           H  
ATOM   4248  CA  ILE A 264      17.274  15.406   2.828  1.00 90.84           C  
ATOM   4249  HA  ILE A 264      17.098  16.451   2.571  1.00 90.84           H  
ATOM   4250  C   ILE A 264      16.486  14.548   1.831  1.00 90.84           C  
ATOM   4251  CB  ILE A 264      18.790  15.146   2.712  1.00 90.84           C  
ATOM   4252  HB  ILE A 264      18.994  14.137   3.070  1.00 90.84           H  
ATOM   4253  O   ILE A 264      15.893  15.075   0.894  1.00 90.84           O  
ATOM   4254  CG1 ILE A 264      19.585  16.151   3.570  1.00 90.84           C  
ATOM   4255 HG12 ILE A 264      19.664  17.096   3.034  1.00 90.84           H  
ATOM   4256 HG13 ILE A 264      19.078  16.338   4.517  1.00 90.84           H  
ATOM   4257  CG2 ILE A 264      19.254  15.251   1.244  1.00 90.84           C  
ATOM   4258 HG21 ILE A 264      18.818  14.452   0.644  1.00 90.84           H  
ATOM   4259 HG22 ILE A 264      18.948  16.207   0.819  1.00 90.84           H  
ATOM   4260 HG23 ILE A 264      20.338  15.159   1.169  1.00 90.84           H  
ATOM   4261  CD1 ILE A 264      20.990  15.652   3.893  1.00 90.84           C  
ATOM   4262 HD11 ILE A 264      21.572  15.544   2.979  1.00 90.84           H  
ATOM   4263 HD12 ILE A 264      20.934  14.684   4.392  1.00 90.84           H  
ATOM   4264 HD13 ILE A 264      21.470  16.367   4.561  1.00 90.84           H  
ATOM   4265  N   ALA A 265      16.461  13.229   2.033  1.00 92.88           N  
ATOM   4266  H   ALA A 265      16.930  12.852   2.844  1.00 92.88           H  
ATOM   4267  CA  ALA A 265      15.911  12.295   1.056  1.00 92.88           C  
ATOM   4268  HA  ALA A 265      16.364  12.501   0.087  1.00 92.88           H  
ATOM   4269  C   ALA A 265      14.392  12.441   0.883  1.00 92.88           C  
ATOM   4270  CB  ALA A 265      16.293  10.870   1.476  1.00 92.88           C  
ATOM   4271  HB1 ALA A 265      15.856  10.636   2.447  1.00 92.88           H  
ATOM   4272  HB2 ALA A 265      15.920  10.162   0.736  1.00 92.88           H  
ATOM   4273  HB3 ALA A 265      17.377  10.783   1.539  1.00 92.88           H  
ATOM   4274  O   ALA A 265      13.909  12.436  -0.248  1.00 92.88           O  
ATOM   4275  N   GLY A 266      13.654  12.586   1.988  1.00 90.33           N  
ATOM   4276  H   GLY A 266      14.120  12.644   2.882  1.00 90.33           H  
ATOM   4277  CA  GLY A 266      12.191  12.608   1.998  1.00 90.33           C  
ATOM   4278  HA2 GLY A 266      11.845  12.516   3.027  1.00 90.33           H  
ATOM   4279  HA3 GLY A 266      11.810  11.760   1.429  1.00 90.33           H  
ATOM   4280  C   GLY A 266      11.578  13.878   1.415  1.00 90.33           C  
ATOM   4281  O   GLY A 266      10.444  13.829   0.955  1.00 90.33           O  
ATOM   4282  N   HIS A 267      12.318  14.994   1.383  1.00 92.03           N  
ATOM   4283  H   HIS A 267      13.248  14.979   1.775  1.00 92.03           H  
ATOM   4284  CA  HIS A 267      11.784  16.250   0.857  1.00 92.03           C  
ATOM   4285  HA  HIS A 267      10.697  16.181   0.905  1.00 92.03           H  
ATOM   4286  C   HIS A 267      12.137  16.483  -0.622  1.00 92.03           C  
ATOM   4287  CB  HIS A 267      12.142  17.434   1.768  1.00 92.03           C  
ATOM   4288  HB2 HIS A 267      11.366  18.189   1.638  1.00 92.03           H  
ATOM   4289  HB3 HIS A 267      12.132  17.116   2.811  1.00 92.03           H  
ATOM   4290  O   HIS A 267      11.239  16.708  -1.435  1.00 92.03           O  
ATOM   4291  CG  HIS A 267      13.454  18.096   1.456  1.00 92.03           C  
ATOM   4292  CD2 HIS A 267      13.631  19.248   0.747  1.00 92.03           C  
ATOM   4293  HD2 HIS A 267      12.832  19.867   0.366  1.00 92.03           H  
ATOM   4294  ND1 HIS A 267      14.698  17.588   1.695  1.00 92.03           N  
ATOM   4295  HD1 HIS A 267      14.893  16.771   2.256  1.00 92.03           H  
ATOM   4296  CE1 HIS A 267      15.609  18.389   1.135  1.00 92.03           C  
ATOM   4297  HE1 HIS A 267      16.677  18.226   1.150  1.00 92.03           H  
ATOM   4298  NE2 HIS A 267      15.005  19.438   0.558  1.00 92.03           N  
ATOM   4299  N   GLU A 268      13.423  16.424  -0.996  1.00 89.67           N  
ATOM   4300  H   GLU A 268      14.124  16.256  -0.288  1.00 89.67           H  
ATOM   4301  CA  GLU A 268      13.874  16.925  -2.305  1.00 89.67           C  
ATOM   4302  HA  GLU A 268      13.391  17.887  -2.476  1.00 89.67           H  
ATOM   4303  C   GLU A 268      13.447  16.001  -3.452  1.00 89.67           C  
ATOM   4304  CB  GLU A 268      15.404  17.140  -2.313  1.00 89.67           C  
ATOM   4305  HB2 GLU A 268      15.904  16.217  -2.607  1.00 89.67           H  
ATOM   4306  HB3 GLU A 268      15.750  17.413  -1.316  1.00 89.67           H  
ATOM   4307  O   GLU A 268      13.099  16.448  -4.544  1.00 89.67           O  
ATOM   4308  CG  GLU A 268      15.769  18.279  -3.283  1.00 89.67           C  
ATOM   4309  HG2 GLU A 268      15.248  19.179  -2.958  1.00 89.67           H  
ATOM   4310  HG3 GLU A 268      15.388  18.032  -4.274  1.00 89.67           H  
ATOM   4311  CD  GLU A 268      17.268  18.608  -3.399  1.00 89.67           C  
ATOM   4312  OE1 GLU A 268      17.554  19.691  -3.984  1.00 89.67           O  
ATOM   4313  OE2 GLU A 268      18.117  17.779  -2.994  1.00 89.67           O  
ATOM   4314  N   THR A 269      13.427  14.690  -3.198  1.00 96.12           N  
ATOM   4315  H   THR A 269      13.665  14.378  -2.268  1.00 96.12           H  
ATOM   4316  CA  THR A 269      13.064  13.703  -4.222  1.00 96.12           C  
ATOM   4317  HA  THR A 269      13.561  13.982  -5.151  1.00 96.12           H  
ATOM   4318  C   THR A 269      11.565  13.700  -4.513  1.00 96.12           C  
ATOM   4319  CB  THR A 269      13.532  12.290  -3.859  1.00 96.12           C  
ATOM   4320  HB  THR A 269      13.242  11.624  -4.672  1.00 96.12           H  
ATOM   4321  O   THR A 269      11.173  13.623  -5.678  1.00 96.12           O  
ATOM   4322  CG2 THR A 269      15.047  12.196  -3.697  1.00 96.12           C  
ATOM   4323 HG21 THR A 269      15.323  11.164  -3.483  1.00 96.12           H  
ATOM   4324 HG22 THR A 269      15.386  12.835  -2.881  1.00 96.12           H  
ATOM   4325 HG23 THR A 269      15.530  12.505  -4.624  1.00 96.12           H  
ATOM   4326  OG1 THR A 269      12.922  11.819  -2.682  1.00 96.12           O  
ATOM   4327  HG1 THR A 269      13.371  12.146  -1.899  1.00 96.12           H  
ATOM   4328  N   THR A 270      10.721  13.835  -3.488  1.00 98.04           N  
ATOM   4329  H   THR A 270      11.081  13.770  -2.547  1.00 98.04           H  
ATOM   4330  CA  THR A 270       9.265  13.921  -3.657  1.00 98.04           C  
ATOM   4331  HA  THR A 270       8.949  13.142  -4.351  1.00 98.04           H  
ATOM   4332  C   THR A 270       8.861  15.270  -4.252  1.00 98.04           C  
ATOM   4333  CB  THR A 270       8.534  13.683  -2.326  1.00 98.04           C  
ATOM   4334  HB  THR A 270       8.688  14.536  -1.666  1.00 98.04           H  
ATOM   4335  O   THR A 270       7.954  15.324  -5.085  1.00 98.04           O  
ATOM   4336  CG2 THR A 270       7.040  13.447  -2.539  1.00 98.04           C  
ATOM   4337 HG21 THR A 270       6.889  12.610  -3.221  1.00 98.04           H  
ATOM   4338 HG22 THR A 270       6.565  14.341  -2.943  1.00 98.04           H  
ATOM   4339 HG23 THR A 270       6.568  13.209  -1.586  1.00 98.04           H  
ATOM   4340  OG1 THR A 270       9.038  12.538  -1.683  1.00 98.04           O  
ATOM   4341  HG1 THR A 270       8.719  12.589  -0.779  1.00 98.04           H  
ATOM   4342  N   SER A 271       9.562  16.358  -3.903  1.00 96.91           N  
ATOM   4343  H   SER A 271      10.313  16.282  -3.233  1.00 96.91           H  
ATOM   4344  CA  SER A 271       9.249  17.681  -4.451  1.00 96.91           C  
ATOM   4345  HA  SER A 271       8.177  17.829  -4.320  1.00 96.91           H  
ATOM   4346  C   SER A 271       9.537  17.759  -5.947  1.00 96.91           C  
ATOM   4347  CB  SER A 271       9.968  18.807  -3.701  1.00 96.91           C  
ATOM   4348  HB2 SER A 271       9.774  18.711  -2.633  1.00 96.91           H  
ATOM   4349  HB3 SER A 271       9.562  19.759  -4.041  1.00 96.91           H  
ATOM   4350  O   SER A 271       8.703  18.262  -6.706  1.00 96.91           O  
ATOM   4351  OG  SER A 271      11.360  18.820  -3.934  1.00 96.91           O  
ATOM   4352  HG  SER A 271      11.723  19.589  -3.488  1.00 96.91           H  
ATOM   4353  N   GLY A 272      10.667  17.202  -6.394  1.00 97.64           N  
ATOM   4354  H   GLY A 272      11.348  16.899  -5.712  1.00 97.64           H  
ATOM   4355  CA  GLY A 272      10.985  17.079  -7.815  1.00 97.64           C  
ATOM   4356  HA2 GLY A 272      11.015  18.070  -8.267  1.00 97.64           H  
ATOM   4357  HA3 GLY A 272      11.968  16.622  -7.925  1.00 97.64           H  
ATOM   4358  C   GLY A 272       9.951  16.231  -8.562  1.00 97.64           C  
ATOM   4359  O   GLY A 272       9.500  16.638  -9.629  1.00 97.64           O  
ATOM   4360  N   LEU A 273       9.504  15.111  -7.975  1.00 98.73           N  
ATOM   4361  H   LEU A 273       9.901  14.846  -7.085  1.00 98.73           H  
ATOM   4362  CA  LEU A 273       8.496  14.230  -8.569  1.00 98.73           C  
ATOM   4363  HA  LEU A 273       8.844  13.914  -9.552  1.00 98.73           H  
ATOM   4364  C   LEU A 273       7.176  14.975  -8.780  1.00 98.73           C  
ATOM   4365  CB  LEU A 273       8.322  12.981  -7.682  1.00 98.73           C  
ATOM   4366  HB2 LEU A 273       8.214  13.290  -6.643  1.00 98.73           H  
ATOM   4367  HB3 LEU A 273       9.230  12.382  -7.755  1.00 98.73           H  
ATOM   4368  O   LEU A 273       6.665  15.010  -9.897  1.00 98.73           O  
ATOM   4369  CG  LEU A 273       7.104  12.103  -8.035  1.00 98.73           C  
ATOM   4370  HG  LEU A 273       6.190  12.651  -7.804  1.00 98.73           H  
ATOM   4371  CD1 LEU A 273       7.084  11.720  -9.514  1.00 98.73           C  
ATOM   4372 HD11 LEU A 273       6.487  10.821  -9.666  1.00 98.73           H  
ATOM   4373 HD12 LEU A 273       8.102  11.566  -9.872  1.00 98.73           H  
ATOM   4374 HD13 LEU A 273       6.630  12.517 -10.103  1.00 98.73           H  
ATOM   4375  CD2 LEU A 273       7.114  10.839  -7.176  1.00 98.73           C  
ATOM   4376 HD21 LEU A 273       7.083  11.114  -6.121  1.00 98.73           H  
ATOM   4377 HD22 LEU A 273       6.236  10.232  -7.400  1.00 98.73           H  
ATOM   4378 HD23 LEU A 273       8.016  10.260  -7.371  1.00 98.73           H  
ATOM   4379  N   LEU A 274       6.657  15.616  -7.733  1.00 98.80           N  
ATOM   4380  H   LEU A 274       7.130  15.550  -6.844  1.00 98.80           H  
ATOM   4381  CA  LEU A 274       5.428  16.405  -7.816  1.00 98.80           C  
ATOM   4382  HA  LEU A 274       4.614  15.766  -8.158  1.00 98.80           H  
ATOM   4383  C   LEU A 274       5.547  17.549  -8.832  1.00 98.80           C  
ATOM   4384  CB  LEU A 274       5.107  16.953  -6.417  1.00 98.80           C  
ATOM   4385  HB2 LEU A 274       6.017  17.363  -5.980  1.00 98.80           H  
ATOM   4386  HB3 LEU A 274       4.395  17.771  -6.525  1.00 98.80           H  
ATOM   4387  O   LEU A 274       4.611  17.800  -9.592  1.00 98.80           O  
ATOM   4388  CG  LEU A 274       4.501  15.909  -5.463  1.00 98.80           C  
ATOM   4389  HG  LEU A 274       5.073  14.982  -5.506  1.00 98.80           H  
ATOM   4390  CD1 LEU A 274       4.537  16.433  -4.029  1.00 98.80           C  
ATOM   4391 HD11 LEU A 274       4.091  15.703  -3.353  1.00 98.80           H  
ATOM   4392 HD12 LEU A 274       5.571  16.598  -3.725  1.00 98.80           H  
ATOM   4393 HD13 LEU A 274       3.992  17.374  -3.958  1.00 98.80           H  
ATOM   4394  CD2 LEU A 274       3.048  15.627  -5.855  1.00 98.80           C  
ATOM   4395 HD21 LEU A 274       3.007  15.112  -6.815  1.00 98.80           H  
ATOM   4396 HD22 LEU A 274       2.572  14.992  -5.107  1.00 98.80           H  
ATOM   4397 HD23 LEU A 274       2.488  16.560  -5.913  1.00 98.80           H  
ATOM   4398  N   SER A 275       6.711  18.200  -8.893  1.00 98.34           N  
ATOM   4399  H   SER A 275       7.434  17.938  -8.238  1.00 98.34           H  
ATOM   4400  CA  SER A 275       6.968  19.301  -9.826  1.00 98.34           C  
ATOM   4401  HA  SER A 275       6.159  20.026  -9.739  1.00 98.34           H  
ATOM   4402  C   SER A 275       7.010  18.833 -11.281  1.00 98.34           C  
ATOM   4403  CB  SER A 275       8.278  20.011  -9.483  1.00 98.34           C  
ATOM   4404  HB2 SER A 275       8.407  20.861 -10.153  1.00 98.34           H  
ATOM   4405  HB3 SER A 275       9.116  19.326  -9.612  1.00 98.34           H  
ATOM   4406  O   SER A 275       6.359  19.437 -12.132  1.00 98.34           O  
ATOM   4407  OG  SER A 275       8.257  20.476  -8.153  1.00 98.34           O  
ATOM   4408  HG  SER A 275       8.366  19.720  -7.572  1.00 98.34           H  
ATOM   4409  N   PHE A 276       7.732  17.747 -11.580  1.00 98.59           N  
ATOM   4410  H   PHE A 276       8.248  17.282 -10.846  1.00 98.59           H  
ATOM   4411  CA  PHE A 276       7.755  17.156 -12.920  1.00 98.59           C  
ATOM   4412  HA  PHE A 276       8.014  17.929 -13.644  1.00 98.59           H  
ATOM   4413  C   PHE A 276       6.385  16.618 -13.319  1.00 98.59           C  
ATOM   4414  CB  PHE A 276       8.785  16.022 -13.013  1.00 98.59           C  
ATOM   4415  HB2 PHE A 276       8.662  15.356 -12.159  1.00 98.59           H  
ATOM   4416  HB3 PHE A 276       8.575  15.437 -13.908  1.00 98.59           H  
ATOM   4417  O   PHE A 276       5.953  16.855 -14.443  1.00 98.59           O  
ATOM   4418  CG  PHE A 276      10.226  16.473 -13.116  1.00 98.59           C  
ATOM   4419  CD1 PHE A 276      10.635  17.312 -14.172  1.00 98.59           C  
ATOM   4420  HD1 PHE A 276       9.921  17.651 -14.908  1.00 98.59           H  
ATOM   4421  CD2 PHE A 276      11.178  15.997 -12.198  1.00 98.59           C  
ATOM   4422  HD2 PHE A 276      10.884  15.313 -11.416  1.00 98.59           H  
ATOM   4423  CE1 PHE A 276      11.984  17.697 -14.283  1.00 98.59           C  
ATOM   4424  HE1 PHE A 276      12.311  18.324 -15.099  1.00 98.59           H  
ATOM   4425  CE2 PHE A 276      12.523  16.381 -12.313  1.00 98.59           C  
ATOM   4426  HE2 PHE A 276      13.249  15.987 -11.617  1.00 98.59           H  
ATOM   4427  CZ  PHE A 276      12.926  17.240 -13.348  1.00 98.59           C  
ATOM   4428  HZ  PHE A 276      13.964  17.520 -13.447  1.00 98.59           H  
ATOM   4429  N   ALA A 277       5.683  15.937 -12.410  1.00 98.76           N  
ATOM   4430  H   ALA A 277       6.091  15.754 -11.505  1.00 98.76           H  
ATOM   4431  CA  ALA A 277       4.342  15.437 -12.675  1.00 98.76           C  
ATOM   4432  HA  ALA A 277       4.382  14.764 -13.532  1.00 98.76           H  
ATOM   4433  C   ALA A 277       3.399  16.588 -13.044  1.00 98.76           C  
ATOM   4434  CB  ALA A 277       3.848  14.644 -11.462  1.00 98.76           C  
ATOM   4435  HB1 ALA A 277       3.791  15.287 -10.584  1.00 98.76           H  
ATOM   4436  HB2 ALA A 277       4.534  13.821 -11.262  1.00 98.76           H  
ATOM   4437  HB3 ALA A 277       2.860  14.236 -11.677  1.00 98.76           H  
ATOM   4438  O   ALA A 277       2.752  16.529 -14.086  1.00 98.76           O  
ATOM   4439  N   LEU A 278       3.384  17.676 -12.266  1.00 97.70           N  
ATOM   4440  H   LEU A 278       3.932  17.686 -11.417  1.00 97.70           H  
ATOM   4441  CA  LEU A 278       2.555  18.836 -12.586  1.00 97.70           C  
ATOM   4442  HA  LEU A 278       1.540  18.467 -12.729  1.00 97.70           H  
ATOM   4443  C   LEU A 278       2.976  19.509 -13.902  1.00 97.70           C  
ATOM   4444  CB  LEU A 278       2.555  19.814 -11.399  1.00 97.70           C  
ATOM   4445  HB2 LEU A 278       3.565  20.200 -11.256  1.00 97.70           H  
ATOM   4446  HB3 LEU A 278       2.275  19.267 -10.499  1.00 97.70           H  
ATOM   4447  O   LEU A 278       2.109  19.852 -14.702  1.00 97.70           O  
ATOM   4448  CG  LEU A 278       1.583  20.997 -11.577  1.00 97.70           C  
ATOM   4449  HG  LEU A 278       1.898  21.606 -12.424  1.00 97.70           H  
ATOM   4450  CD1 LEU A 278       0.138  20.542 -11.797  1.00 97.70           C  
ATOM   4451 HD11 LEU A 278      -0.521  21.411 -11.802  1.00 97.70           H  
ATOM   4452 HD12 LEU A 278       0.037  20.046 -12.763  1.00 97.70           H  
ATOM   4453 HD13 LEU A 278      -0.171  19.867 -10.999  1.00 97.70           H  
ATOM   4454  CD2 LEU A 278       1.600  21.873 -10.326  1.00 97.70           C  
ATOM   4455 HD21 LEU A 278       0.932  22.725 -10.460  1.00 97.70           H  
ATOM   4456 HD22 LEU A 278       2.609  22.244 -10.150  1.00 97.70           H  
ATOM   4457 HD23 LEU A 278       1.273  21.298  -9.459  1.00 97.70           H  
ATOM   4458  N   TYR A 279       4.280  19.644 -14.168  1.00 96.93           N  
ATOM   4459  H   TYR A 279       4.950  19.362 -13.467  1.00 96.93           H  
ATOM   4460  CA  TYR A 279       4.785  20.140 -15.452  1.00 96.93           C  
ATOM   4461  HA  TYR A 279       4.430  21.159 -15.611  1.00 96.93           H  
ATOM   4462  C   TYR A 279       4.251  19.312 -16.626  1.00 96.93           C  
ATOM   4463  CB  TYR A 279       6.323  20.157 -15.447  1.00 96.93           C  
ATOM   4464  HB2 TYR A 279       6.672  20.931 -14.763  1.00 96.93           H  
ATOM   4465  HB3 TYR A 279       6.697  19.204 -15.074  1.00 96.93           H  
ATOM   4466  O   TYR A 279       3.668  19.861 -17.563  1.00 96.93           O  
ATOM   4467  CG  TYR A 279       6.917  20.398 -16.822  1.00 96.93           C  
ATOM   4468  CD1 TYR A 279       7.293  19.306 -17.631  1.00 96.93           C  
ATOM   4469  HD1 TYR A 279       7.218  18.297 -17.252  1.00 96.93           H  
ATOM   4470  CD2 TYR A 279       7.009  21.710 -17.321  1.00 96.93           C  
ATOM   4471  HD2 TYR A 279       6.722  22.540 -16.693  1.00 96.93           H  
ATOM   4472  CE1 TYR A 279       7.721  19.525 -18.954  1.00 96.93           C  
ATOM   4473  HE1 TYR A 279       7.988  18.694 -19.590  1.00 96.93           H  
ATOM   4474  CE2 TYR A 279       7.456  21.933 -18.637  1.00 96.93           C  
ATOM   4475  HE2 TYR A 279       7.529  22.936 -19.030  1.00 96.93           H  
ATOM   4476  OH  TYR A 279       8.190  21.068 -20.738  1.00 96.93           O  
ATOM   4477  HH  TYR A 279       8.271  22.009 -20.911  1.00 96.93           H  
ATOM   4478  CZ  TYR A 279       7.790  20.839 -19.460  1.00 96.93           C  
ATOM   4479  N   PHE A 280       4.403  17.990 -16.565  1.00 97.70           N  
ATOM   4480  H   PHE A 280       4.869  17.586 -15.765  1.00 97.70           H  
ATOM   4481  CA  PHE A 280       3.973  17.107 -17.639  1.00 97.70           C  
ATOM   4482  HA  PHE A 280       4.389  17.477 -18.576  1.00 97.70           H  
ATOM   4483  C   PHE A 280       2.460  17.097 -17.817  1.00 97.70           C  
ATOM   4484  CB  PHE A 280       4.488  15.692 -17.390  1.00 97.70           C  
ATOM   4485  HB2 PHE A 280       4.258  15.389 -16.368  1.00 97.70           H  
ATOM   4486  HB3 PHE A 280       3.948  15.028 -18.064  1.00 97.70           H  
ATOM   4487  O   PHE A 280       1.996  17.101 -18.954  1.00 97.70           O  
ATOM   4488  CG  PHE A 280       5.958  15.497 -17.680  1.00 97.70           C  
ATOM   4489  CD1 PHE A 280       6.459  15.819 -18.955  1.00 97.70           C  
ATOM   4490  HD1 PHE A 280       5.802  16.208 -19.719  1.00 97.70           H  
ATOM   4491  CD2 PHE A 280       6.811  14.938 -16.711  1.00 97.70           C  
ATOM   4492  HD2 PHE A 280       6.420  14.661 -15.743  1.00 97.70           H  
ATOM   4493  CE1 PHE A 280       7.809  15.596 -19.257  1.00 97.70           C  
ATOM   4494  HE1 PHE A 280       8.184  15.811 -20.247  1.00 97.70           H  
ATOM   4495  CE2 PHE A 280       8.164  14.708 -17.013  1.00 97.70           C  
ATOM   4496  HE2 PHE A 280       8.811  14.250 -16.280  1.00 97.70           H  
ATOM   4497  CZ  PHE A 280       8.654  15.030 -18.292  1.00 97.70           C  
ATOM   4498  HZ  PHE A 280       9.668  14.789 -18.573  1.00 97.70           H  
ATOM   4499  N   LEU A 281       1.687  17.150 -16.732  1.00 97.87           N  
ATOM   4500  H   LEU A 281       2.124  17.108 -15.822  1.00 97.87           H  
ATOM   4501  CA  LEU A 281       0.237  17.298 -16.815  1.00 97.87           C  
ATOM   4502  HA  LEU A 281      -0.174  16.487 -17.417  1.00 97.87           H  
ATOM   4503  C   LEU A 281      -0.150  18.601 -17.525  1.00 97.87           C  
ATOM   4504  CB  LEU A 281      -0.363  17.248 -15.404  1.00 97.87           C  
ATOM   4505  HB2 LEU A 281       0.164  17.959 -14.767  1.00 97.87           H  
ATOM   4506  HB3 LEU A 281      -1.400  17.574 -15.476  1.00 97.87           H  
ATOM   4507  O   LEU A 281      -0.923  18.576 -18.478  1.00 97.87           O  
ATOM   4508  CG  LEU A 281      -0.359  15.868 -14.725  1.00 97.87           C  
ATOM   4509  HG  LEU A 281       0.658  15.514 -14.557  1.00 97.87           H  
ATOM   4510  CD1 LEU A 281      -1.059  16.001 -13.380  1.00 97.87           C  
ATOM   4511 HD11 LEU A 281      -0.626  16.830 -12.820  1.00 97.87           H  
ATOM   4512 HD12 LEU A 281      -0.939  15.081 -12.807  1.00 97.87           H  
ATOM   4513 HD13 LEU A 281      -2.121  16.179 -13.548  1.00 97.87           H  
ATOM   4514  CD2 LEU A 281      -1.081  14.813 -15.555  1.00 97.87           C  
ATOM   4515 HD21 LEU A 281      -1.318  13.943 -14.942  1.00 97.87           H  
ATOM   4516 HD22 LEU A 281      -2.004  15.218 -15.968  1.00 97.87           H  
ATOM   4517 HD23 LEU A 281      -0.430  14.499 -16.371  1.00 97.87           H  
ATOM   4518  N   VAL A 282       0.433  19.731 -17.124  1.00 94.71           N  
ATOM   4519  H   VAL A 282       1.083  19.689 -16.352  1.00 94.71           H  
ATOM   4520  CA  VAL A 282       0.143  21.044 -17.723  1.00 94.71           C  
ATOM   4521  HA  VAL A 282      -0.933  21.216 -17.678  1.00 94.71           H  
ATOM   4522  C   VAL A 282       0.512  21.089 -19.213  1.00 94.71           C  
ATOM   4523  CB  VAL A 282       0.835  22.146 -16.898  1.00 94.71           C  
ATOM   4524  HB  VAL A 282       1.874  21.870 -16.716  1.00 94.71           H  
ATOM   4525  O   VAL A 282      -0.219  21.679 -20.007  1.00 94.71           O  
ATOM   4526  CG1 VAL A 282       0.819  23.512 -17.581  1.00 94.71           C  
ATOM   4527 HG11 VAL A 282       1.484  23.485 -18.444  1.00 94.71           H  
ATOM   4528 HG12 VAL A 282      -0.196  23.757 -17.892  1.00 94.71           H  
ATOM   4529 HG13 VAL A 282       1.185  24.279 -16.899  1.00 94.71           H  
ATOM   4530  CG2 VAL A 282       0.119  22.315 -15.553  1.00 94.71           C  
ATOM   4531 HG21 VAL A 282       0.647  23.044 -14.938  1.00 94.71           H  
ATOM   4532 HG22 VAL A 282      -0.902  22.654 -15.728  1.00 94.71           H  
ATOM   4533 HG23 VAL A 282       0.085  21.369 -15.013  1.00 94.71           H  
ATOM   4534  N   LYS A 283       1.590  20.407 -19.624  1.00 94.54           N  
ATOM   4535  H   LYS A 283       2.171  19.980 -18.917  1.00 94.54           H  
ATOM   4536  CA  LYS A 283       1.974  20.264 -21.040  1.00 94.54           C  
ATOM   4537  HA  LYS A 283       1.777  21.207 -21.550  1.00 94.54           H  
ATOM   4538  C   LYS A 283       1.142  19.246 -21.821  1.00 94.54           C  
ATOM   4539  CB  LYS A 283       3.470  19.931 -21.143  1.00 94.54           C  
ATOM   4540  HB2 LYS A 283       3.711  19.701 -22.181  1.00 94.54           H  
ATOM   4541  HB3 LYS A 283       3.681  19.042 -20.550  1.00 94.54           H  
ATOM   4542  O   LYS A 283       1.173  19.268 -23.049  1.00 94.54           O  
ATOM   4543  CG  LYS A 283       4.394  21.068 -20.684  1.00 94.54           C  
ATOM   4544  HG2 LYS A 283       5.420  20.727 -20.816  1.00 94.54           H  
ATOM   4545  HG3 LYS A 283       4.234  21.273 -19.625  1.00 94.54           H  
ATOM   4546  CD  LYS A 283       4.199  22.367 -21.477  1.00 94.54           C  
ATOM   4547  HD2 LYS A 283       3.209  22.776 -21.278  1.00 94.54           H  
ATOM   4548  HD3 LYS A 283       4.302  22.166 -22.543  1.00 94.54           H  
ATOM   4549  CE  LYS A 283       5.245  23.388 -21.035  1.00 94.54           C  
ATOM   4550  HE2 LYS A 283       6.239  22.981 -21.222  1.00 94.54           H  
ATOM   4551  HE3 LYS A 283       5.141  23.548 -19.962  1.00 94.54           H  
ATOM   4552  NZ  LYS A 283       5.095  24.681 -21.738  1.00 94.54           N  
ATOM   4553  HZ1 LYS A 283       5.816  25.317 -21.429  1.00 94.54           H  
ATOM   4554  HZ2 LYS A 283       5.140  24.579 -22.742  1.00 94.54           H  
ATOM   4555  HZ3 LYS A 283       4.188  25.078 -21.538  1.00 94.54           H  
ATOM   4556  N   ASN A 284       0.378  18.390 -21.143  1.00 95.95           N  
ATOM   4557  H   ASN A 284       0.383  18.447 -20.135  1.00 95.95           H  
ATOM   4558  CA  ASN A 284      -0.456  17.359 -21.757  1.00 95.95           C  
ATOM   4559  HA  ASN A 284      -0.477  17.503 -22.837  1.00 95.95           H  
ATOM   4560  C   ASN A 284      -1.907  17.465 -21.252  1.00 95.95           C  
ATOM   4561  CB  ASN A 284       0.174  15.979 -21.505  1.00 95.95           C  
ATOM   4562  HB2 ASN A 284      -0.476  15.206 -21.914  1.00 95.95           H  
ATOM   4563  HB3 ASN A 284       0.279  15.802 -20.435  1.00 95.95           H  
ATOM   4564  O   ASN A 284      -2.340  16.642 -20.442  1.00 95.95           O  
ATOM   4565  CG  ASN A 284       1.519  15.844 -22.186  1.00 95.95           C  
ATOM   4566  ND2 ASN A 284       2.599  16.086 -21.486  1.00 95.95           N  
ATOM   4567 HD21 ASN A 284       3.483  15.980 -21.965  1.00 95.95           H  
ATOM   4568 HD22 ASN A 284       2.502  16.370 -20.522  1.00 95.95           H  
ATOM   4569  OD1 ASN A 284       1.606  15.560 -23.366  1.00 95.95           O  
ATOM   4570  N   PRO A 285      -2.702  18.433 -21.759  1.00 94.24           N  
ATOM   4571  CA  PRO A 285      -4.048  18.716 -21.249  1.00 94.24           C  
ATOM   4572  HA  PRO A 285      -3.952  19.111 -20.238  1.00 94.24           H  
ATOM   4573  C   PRO A 285      -4.992  17.508 -21.223  1.00 94.24           C  
ATOM   4574  CB  PRO A 285      -4.601  19.817 -22.160  1.00 94.24           C  
ATOM   4575  HB2 PRO A 285      -5.090  19.380 -23.031  1.00 94.24           H  
ATOM   4576  HB3 PRO A 285      -5.289  20.471 -21.625  1.00 94.24           H  
ATOM   4577  O   PRO A 285      -5.807  17.384 -20.316  1.00 94.24           O  
ATOM   4578  CG  PRO A 285      -3.348  20.562 -22.607  1.00 94.24           C  
ATOM   4579  HG2 PRO A 285      -3.498  21.084 -23.553  1.00 94.24           H  
ATOM   4580  HG3 PRO A 285      -3.038  21.259 -21.828  1.00 94.24           H  
ATOM   4581  CD  PRO A 285      -2.314  19.448 -22.732  1.00 94.24           C  
ATOM   4582  HD2 PRO A 285      -2.341  19.023 -23.736  1.00 94.24           H  
ATOM   4583  HD3 PRO A 285      -1.328  19.863 -22.524  1.00 94.24           H  
ATOM   4584  N   HIS A 286      -4.860  16.589 -22.184  1.00 95.72           N  
ATOM   4585  H   HIS A 286      -4.141  16.724 -22.880  1.00 95.72           H  
ATOM   4586  CA  HIS A 286      -5.653  15.358 -22.231  1.00 95.72           C  
ATOM   4587  HA  HIS A 286      -6.707  15.623 -22.142  1.00 95.72           H  
ATOM   4588  C   HIS A 286      -5.331  14.405 -21.066  1.00 95.72           C  
ATOM   4589  CB  HIS A 286      -5.443  14.681 -23.595  1.00 95.72           C  
ATOM   4590  HB2 HIS A 286      -5.700  15.385 -24.387  1.00 95.72           H  
ATOM   4591  HB3 HIS A 286      -6.136  13.843 -23.669  1.00 95.72           H  
ATOM   4592  O   HIS A 286      -6.233  13.784 -20.509  1.00 95.72           O  
ATOM   4593  CG  HIS A 286      -4.042  14.166 -23.834  1.00 95.72           C  
ATOM   4594  CD2 HIS A 286      -3.632  12.865 -23.703  1.00 95.72           C  
ATOM   4595  HD2 HIS A 286      -4.244  12.027 -23.403  1.00 95.72           H  
ATOM   4596  ND1 HIS A 286      -2.940  14.896 -24.238  1.00 95.72           N  
ATOM   4597  HD1 HIS A 286      -2.923  15.860 -24.540  1.00 95.72           H  
ATOM   4598  CE1 HIS A 286      -1.895  14.055 -24.341  1.00 95.72           C  
ATOM   4599  HE1 HIS A 286      -0.897  14.321 -24.655  1.00 95.72           H  
ATOM   4600  NE2 HIS A 286      -2.280  12.810 -24.038  1.00 95.72           N  
ATOM   4601  N   VAL A 287      -4.060  14.322 -20.655  1.00 98.32           N  
ATOM   4602  H   VAL A 287      -3.367  14.900 -21.109  1.00 98.32           H  
ATOM   4603  CA  VAL A 287      -3.635  13.545 -19.484  1.00 98.32           C  
ATOM   4604  HA  VAL A 287      -4.121  12.570 -19.515  1.00 98.32           H  
ATOM   4605  C   VAL A 287      -4.067  14.238 -18.195  1.00 98.32           C  
ATOM   4606  CB  VAL A 287      -2.110  13.330 -19.469  1.00 98.32           C  
ATOM   4607  HB  VAL A 287      -1.600  14.290 -19.384  1.00 98.32           H  
ATOM   4608  O   VAL A 287      -4.592  13.581 -17.297  1.00 98.32           O  
ATOM   4609  CG1 VAL A 287      -1.712  12.464 -18.279  1.00 98.32           C  
ATOM   4610 HG11 VAL A 287      -1.940  12.960 -17.335  1.00 98.32           H  
ATOM   4611 HG12 VAL A 287      -0.641  12.265 -18.321  1.00 98.32           H  
ATOM   4612 HG13 VAL A 287      -2.251  11.518 -18.316  1.00 98.32           H  
ATOM   4613  CG2 VAL A 287      -1.611  12.622 -20.729  1.00 98.32           C  
ATOM   4614 HG21 VAL A 287      -2.151  11.690 -20.892  1.00 98.32           H  
ATOM   4615 HG22 VAL A 287      -1.749  13.279 -21.587  1.00 98.32           H  
ATOM   4616 HG23 VAL A 287      -0.546  12.404 -20.649  1.00 98.32           H  
ATOM   4617  N   LEU A 288      -3.892  15.563 -18.117  1.00 97.71           N  
ATOM   4618  H   LEU A 288      -3.427  16.028 -18.884  1.00 97.71           H  
ATOM   4619  CA  LEU A 288      -4.360  16.379 -16.994  1.00 97.71           C  
ATOM   4620  HA  LEU A 288      -3.873  16.045 -16.077  1.00 97.71           H  
ATOM   4621  C   LEU A 288      -5.857  16.208 -16.759  1.00 97.71           C  
ATOM   4622  CB  LEU A 288      -3.982  17.847 -17.252  1.00 97.71           C  
ATOM   4623  HB2 LEU A 288      -4.330  18.129 -18.246  1.00 97.71           H  
ATOM   4624  HB3 LEU A 288      -2.894  17.913 -17.241  1.00 97.71           H  
ATOM   4625  O   LEU A 288      -6.270  16.017 -15.618  1.00 97.71           O  
ATOM   4626  CG  LEU A 288      -4.540  18.871 -16.247  1.00 97.71           C  
ATOM   4627  HG  LEU A 288      -5.629  18.848 -16.277  1.00 97.71           H  
ATOM   4628  CD1 LEU A 288      -4.081  18.614 -14.815  1.00 97.71           C  
ATOM   4629 HD11 LEU A 288      -4.627  19.275 -14.143  1.00 97.71           H  
ATOM   4630 HD12 LEU A 288      -3.015  18.814 -14.708  1.00 97.71           H  
ATOM   4631 HD13 LEU A 288      -4.294  17.581 -14.536  1.00 97.71           H  
ATOM   4632  CD2 LEU A 288      -4.081  20.278 -16.629  1.00 97.71           C  
ATOM   4633 HD21 LEU A 288      -4.427  20.517 -17.634  1.00 97.71           H  
ATOM   4634 HD22 LEU A 288      -4.501  21.009 -15.938  1.00 97.71           H  
ATOM   4635 HD23 LEU A 288      -2.993  20.341 -16.605  1.00 97.71           H  
ATOM   4636  N   GLN A 289      -6.654  16.218 -17.826  1.00 97.20           N  
ATOM   4637  H   GLN A 289      -6.256  16.430 -18.730  1.00 97.20           H  
ATOM   4638  CA  GLN A 289      -8.090  16.007 -17.737  1.00 97.20           C  
ATOM   4639  HA  GLN A 289      -8.503  16.759 -17.065  1.00 97.20           H  
ATOM   4640  C   GLN A 289      -8.424  14.635 -17.137  1.00 97.20           C  
ATOM   4641  CB  GLN A 289      -8.717  16.210 -19.121  1.00 97.20           C  
ATOM   4642  HB2 GLN A 289      -8.485  17.214 -19.475  1.00 97.20           H  
ATOM   4643  HB3 GLN A 289      -8.314  15.482 -19.825  1.00 97.20           H  
ATOM   4644  O   GLN A 289      -9.149  14.585 -16.148  1.00 97.20           O  
ATOM   4645  CG  GLN A 289     -10.237  16.049 -19.032  1.00 97.20           C  
ATOM   4646  HG2 GLN A 289     -10.475  15.030 -18.726  1.00 97.20           H  
ATOM   4647  HG3 GLN A 289     -10.632  16.730 -18.279  1.00 97.20           H  
ATOM   4648  CD  GLN A 289     -10.966  16.307 -20.339  1.00 97.20           C  
ATOM   4649  NE2 GLN A 289     -12.270  16.167 -20.315  1.00 97.20           N  
ATOM   4650 HE21 GLN A 289     -12.752  16.249 -21.199  1.00 97.20           H  
ATOM   4651 HE22 GLN A 289     -12.664  15.704 -19.509  1.00 97.20           H  
ATOM   4652  OE1 GLN A 289     -10.409  16.618 -21.381  1.00 97.20           O  
ATOM   4653  N   LYS A 290      -7.851  13.541 -17.661  1.00 98.07           N  
ATOM   4654  H   LYS A 290      -7.261  13.652 -18.473  1.00 98.07           H  
ATOM   4655  CA  LYS A 290      -8.074  12.185 -17.123  1.00 98.07           C  
ATOM   4656  HA  LYS A 290      -9.131  11.931 -17.197  1.00 98.07           H  
ATOM   4657  C   LYS A 290      -7.704  12.082 -15.638  1.00 98.07           C  
ATOM   4658  CB  LYS A 290      -7.245  11.163 -17.912  1.00 98.07           C  
ATOM   4659  HB2 LYS A 290      -7.236  10.231 -17.347  1.00 98.07           H  
ATOM   4660  HB3 LYS A 290      -6.218  11.521 -17.981  1.00 98.07           H  
ATOM   4661  O   LYS A 290      -8.469  11.546 -14.840  1.00 98.07           O  
ATOM   4662  CG  LYS A 290      -7.763  10.846 -19.325  1.00 98.07           C  
ATOM   4663  HG2 LYS A 290      -7.801  11.750 -19.932  1.00 98.07           H  
ATOM   4664  HG3 LYS A 290      -8.759  10.408 -19.260  1.00 98.07           H  
ATOM   4665  CD  LYS A 290      -6.788   9.834 -19.946  1.00 98.07           C  
ATOM   4666  HD2 LYS A 290      -6.704   8.981 -19.273  1.00 98.07           H  
ATOM   4667  HD3 LYS A 290      -5.811  10.312 -20.023  1.00 98.07           H  
ATOM   4668  CE  LYS A 290      -7.158   9.318 -21.336  1.00 98.07           C  
ATOM   4669  HE2 LYS A 290      -7.060  10.136 -22.050  1.00 98.07           H  
ATOM   4670  HE3 LYS A 290      -8.195   8.984 -21.324  1.00 98.07           H  
ATOM   4671  NZ  LYS A 290      -6.262   8.185 -21.706  1.00 98.07           N  
ATOM   4672  HZ1 LYS A 290      -5.279   8.365 -21.555  1.00 98.07           H  
ATOM   4673  HZ2 LYS A 290      -6.367   7.882 -22.664  1.00 98.07           H  
ATOM   4674  HZ3 LYS A 290      -6.420   7.384 -21.112  1.00 98.07           H  
ATOM   4675  N   ALA A 291      -6.550  12.630 -15.255  1.00 98.45           N  
ATOM   4676  H   ALA A 291      -5.964  13.057 -15.958  1.00 98.45           H  
ATOM   4677  CA  ALA A 291      -6.087  12.604 -13.869  1.00 98.45           C  
ATOM   4678  HA  ALA A 291      -6.135  11.578 -13.504  1.00 98.45           H  
ATOM   4679  C   ALA A 291      -6.981  13.448 -12.940  1.00 98.45           C  
ATOM   4680  CB  ALA A 291      -4.623  13.060 -13.847  1.00 98.45           C  
ATOM   4681  HB1 ALA A 291      -4.217  12.932 -12.844  1.00 98.45           H  
ATOM   4682  HB2 ALA A 291      -4.036  12.456 -14.539  1.00 98.45           H  
ATOM   4683  HB3 ALA A 291      -4.551  14.107 -14.141  1.00 98.45           H  
ATOM   4684  O   ALA A 291      -7.267  13.040 -11.815  1.00 98.45           O  
ATOM   4685  N   ALA A 292      -7.462  14.604 -13.407  1.00 97.26           N  
ATOM   4686  H   ALA A 292      -7.189  14.909 -14.330  1.00 97.26           H  
ATOM   4687  CA  ALA A 292      -8.390  15.442 -12.654  1.00 97.26           C  
ATOM   4688  HA  ALA A 292      -8.008  15.559 -11.639  1.00 97.26           H  
ATOM   4689  C   ALA A 292      -9.782  14.808 -12.513  1.00 97.26           C  
ATOM   4690  CB  ALA A 292      -8.452  16.824 -13.315  1.00 97.26           C  
ATOM   4691  HB1 ALA A 292      -9.106  17.474 -12.735  1.00 97.26           H  
ATOM   4692  HB2 ALA A 292      -8.840  16.733 -14.330  1.00 97.26           H  
ATOM   4693  HB3 ALA A 292      -7.454  17.261 -13.351  1.00 97.26           H  
ATOM   4694  O   ALA A 292     -10.388  14.909 -11.446  1.00 97.26           O  
ATOM   4695  N   GLU A 293     -10.272  14.131 -13.553  1.00 97.39           N  
ATOM   4696  H   GLU A 293      -9.749  14.127 -14.417  1.00 97.39           H  
ATOM   4697  CA  GLU A 293     -11.523  13.368 -13.518  1.00 97.39           C  
ATOM   4698  HA  GLU A 293     -12.325  14.012 -13.156  1.00 97.39           H  
ATOM   4699  C   GLU A 293     -11.429  12.190 -12.532  1.00 97.39           C  
ATOM   4700  CB  GLU A 293     -11.891  12.898 -14.941  1.00 97.39           C  
ATOM   4701  HB2 GLU A 293     -12.677  12.146 -14.867  1.00 97.39           H  
ATOM   4702  HB3 GLU A 293     -11.016  12.437 -15.400  1.00 97.39           H  
ATOM   4703  O   GLU A 293     -12.338  12.002 -11.723  1.00 97.39           O  
ATOM   4704  CG  GLU A 293     -12.407  14.048 -15.834  1.00 97.39           C  
ATOM   4705  HG2 GLU A 293     -13.346  14.408 -15.413  1.00 97.39           H  
ATOM   4706  HG3 GLU A 293     -11.703  14.880 -15.799  1.00 97.39           H  
ATOM   4707  CD  GLU A 293     -12.641  13.661 -17.311  1.00 97.39           C  
ATOM   4708  OE1 GLU A 293     -13.057  14.554 -18.099  1.00 97.39           O  
ATOM   4709  OE2 GLU A 293     -12.428  12.488 -17.680  1.00 97.39           O  
ATOM   4710  N   GLU A 294     -10.311  11.448 -12.512  1.00 97.82           N  
ATOM   4711  H   GLU A 294      -9.611  11.607 -13.223  1.00 97.82           H  
ATOM   4712  CA  GLU A 294     -10.066  10.414 -11.496  1.00 97.82           C  
ATOM   4713  HA  GLU A 294     -10.892   9.703 -11.525  1.00 97.82           H  
ATOM   4714  C   GLU A 294     -10.041  11.008 -10.084  1.00 97.82           C  
ATOM   4715  CB  GLU A 294      -8.760   9.645 -11.774  1.00 97.82           C  
ATOM   4716  HB2 GLU A 294      -7.915  10.332 -11.739  1.00 97.82           H  
ATOM   4717  HB3 GLU A 294      -8.809   9.199 -12.768  1.00 97.82           H  
ATOM   4718  O   GLU A 294     -10.735  10.508  -9.199  1.00 97.82           O  
ATOM   4719  CG  GLU A 294      -8.564   8.531 -10.730  1.00 97.82           C  
ATOM   4720  HG2 GLU A 294      -8.567   8.956  -9.727  1.00 97.82           H  
ATOM   4721  HG3 GLU A 294      -9.406   7.841 -10.796  1.00 97.82           H  
ATOM   4722  CD  GLU A 294      -7.252   7.768 -10.896  1.00 97.82           C  
ATOM   4723  OE1 GLU A 294      -7.313   6.551 -11.174  1.00 97.82           O  
ATOM   4724  OE2 GLU A 294      -6.174   8.364 -10.683  1.00 97.82           O  
ATOM   4725  N   ALA A 295      -9.284  12.087  -9.868  1.00 96.24           N  
ATOM   4726  H   ALA A 295      -8.711  12.436 -10.623  1.00 96.24           H  
ATOM   4727  CA  ALA A 295      -9.185  12.724  -8.561  1.00 96.24           C  
ATOM   4728  HA  ALA A 295      -8.802  11.992  -7.849  1.00 96.24           H  
ATOM   4729  C   ALA A 295     -10.555  13.189  -8.045  1.00 96.24           C  
ATOM   4730  CB  ALA A 295      -8.187  13.881  -8.646  1.00 96.24           C  
ATOM   4731  HB1 ALA A 295      -8.098  14.351  -7.666  1.00 96.24           H  
ATOM   4732  HB2 ALA A 295      -8.528  14.622  -9.369  1.00 96.24           H  
ATOM   4733  HB3 ALA A 295      -7.211  13.505  -8.953  1.00 96.24           H  
ATOM   4734  O   ALA A 295     -10.890  12.937  -6.889  1.00 96.24           O  
ATOM   4735  N   ALA A 296     -11.372  13.811  -8.901  1.00 92.58           N  
ATOM   4736  H   ALA A 296     -11.045  13.981  -9.841  1.00 92.58           H  
ATOM   4737  CA  ALA A 296     -12.723  14.239  -8.547  1.00 92.58           C  
ATOM   4738  HA  ALA A 296     -12.672  14.856  -7.651  1.00 92.58           H  
ATOM   4739  C   ALA A 296     -13.655  13.055  -8.232  1.00 92.58           C  
ATOM   4740  CB  ALA A 296     -13.272  15.092  -9.696  1.00 92.58           C  
ATOM   4741  HB1 ALA A 296     -14.271  15.446  -9.444  1.00 92.58           H  
ATOM   4742  HB2 ALA A 296     -12.620  15.949  -9.865  1.00 92.58           H  
ATOM   4743  HB3 ALA A 296     -13.323  14.499 -10.609  1.00 92.58           H  
ATOM   4744  O   ALA A 296     -14.459  13.145  -7.306  1.00 92.58           O  
ATOM   4745  N   ARG A 297     -13.531  11.944  -8.971  1.00 92.40           N  
ATOM   4746  H   ARG A 297     -12.871  11.961  -9.736  1.00 92.40           H  
ATOM   4747  CA  ARG A 297     -14.347  10.734  -8.791  1.00 92.40           C  
ATOM   4748  HA  ARG A 297     -15.387  11.027  -8.648  1.00 92.40           H  
ATOM   4749  C   ARG A 297     -13.962   9.926  -7.549  1.00 92.40           C  
ATOM   4750  CB  ARG A 297     -14.236   9.894 -10.074  1.00 92.40           C  
ATOM   4751  HB2 ARG A 297     -14.569  10.500 -10.917  1.00 92.40           H  
ATOM   4752  HB3 ARG A 297     -13.188   9.637 -10.231  1.00 92.40           H  
ATOM   4753  O   ARG A 297     -14.836   9.361  -6.904  1.00 92.40           O  
ATOM   4754  CG  ARG A 297     -15.074   8.604 -10.037  1.00 92.40           C  
ATOM   4755  HG2 ARG A 297     -14.722   7.957  -9.234  1.00 92.40           H  
ATOM   4756  HG3 ARG A 297     -16.115   8.861  -9.839  1.00 92.40           H  
ATOM   4757  CD  ARG A 297     -15.003   7.830 -11.363  1.00 92.40           C  
ATOM   4758  HD2 ARG A 297     -15.436   8.450 -12.149  1.00 92.40           H  
ATOM   4759  HD3 ARG A 297     -15.616   6.932 -11.287  1.00 92.40           H  
ATOM   4760  NE  ARG A 297     -13.620   7.472 -11.747  1.00 92.40           N  
ATOM   4761  HE  ARG A 297     -13.216   8.005 -12.503  1.00 92.40           H  
ATOM   4762  NH1 ARG A 297     -13.300   5.722 -10.294  1.00 92.40           N  
ATOM   4763 HH11 ARG A 297     -12.705   4.981  -9.951  1.00 92.40           H  
ATOM   4764 HH12 ARG A 297     -14.264   5.810 -10.006  1.00 92.40           H  
ATOM   4765  NH2 ARG A 297     -11.639   6.352 -11.644  1.00 92.40           N  
ATOM   4766 HH21 ARG A 297     -11.276   6.907 -12.405  1.00 92.40           H  
ATOM   4767 HH22 ARG A 297     -11.035   5.651 -11.238  1.00 92.40           H  
ATOM   4768  CZ  ARG A 297     -12.864   6.519 -11.229  1.00 92.40           C  
ATOM   4769  N   VAL A 298     -12.671   9.822  -7.235  1.00 89.59           N  
ATOM   4770  H   VAL A 298     -12.009  10.270  -7.853  1.00 89.59           H  
ATOM   4771  CA  VAL A 298     -12.154   8.954  -6.161  1.00 89.59           C  
ATOM   4772  HA  VAL A 298     -12.826   8.106  -6.030  1.00 89.59           H  
ATOM   4773  C   VAL A 298     -12.103   9.680  -4.818  1.00 89.59           C  
ATOM   4774  CB  VAL A 298     -10.768   8.399  -6.545  1.00 89.59           C  
ATOM   4775  HB  VAL A 298     -10.115   9.236  -6.792  1.00 89.59           H  
ATOM   4776  O   VAL A 298     -12.485   9.119  -3.789  1.00 89.59           O  
ATOM   4777  CG1 VAL A 298     -10.120   7.601  -5.411  1.00 89.59           C  
ATOM   4778 HG11 VAL A 298      -9.911   8.244  -4.557  1.00 89.59           H  
ATOM   4779 HG12 VAL A 298     -10.778   6.790  -5.099  1.00 89.59           H  
ATOM   4780 HG13 VAL A 298      -9.171   7.189  -5.754  1.00 89.59           H  
ATOM   4781  CG2 VAL A 298     -10.860   7.463  -7.759  1.00 89.59           C  
ATOM   4782 HG21 VAL A 298     -11.497   6.609  -7.525  1.00 89.59           H  
ATOM   4783 HG22 VAL A 298     -11.270   7.995  -8.618  1.00 89.59           H  
ATOM   4784 HG23 VAL A 298      -9.865   7.107  -8.025  1.00 89.59           H  
ATOM   4785  N   LEU A 299     -11.648  10.935  -4.801  1.00 89.84           N  
ATOM   4786  H   LEU A 299     -11.422  11.383  -5.678  1.00 89.84           H  
ATOM   4787  CA  LEU A 299     -11.510  11.721  -3.577  1.00 89.84           C  
ATOM   4788  HA  LEU A 299     -11.281  11.052  -2.748  1.00 89.84           H  
ATOM   4789  C   LEU A 299     -12.836  12.409  -3.233  1.00 89.84           C  
ATOM   4790  CB  LEU A 299     -10.356  12.730  -3.715  1.00 89.84           C  
ATOM   4791  HB2 LEU A 299     -10.277  13.279  -2.777  1.00 89.84           H  
ATOM   4792  HB3 LEU A 299     -10.624  13.436  -4.501  1.00 89.84           H  
ATOM   4793  O   LEU A 299     -12.916  13.635  -3.234  1.00 89.84           O  
ATOM   4794  CG  LEU A 299      -8.973  12.170  -4.069  1.00 89.84           C  
ATOM   4795  HG  LEU A 299      -8.990  11.780  -5.087  1.00 89.84           H  
ATOM   4796  CD1 LEU A 299      -7.956  13.312  -4.009  1.00 89.84           C  
ATOM   4797 HD11 LEU A 299      -8.240  14.089  -4.719  1.00 89.84           H  
ATOM   4798 HD12 LEU A 299      -6.967  12.943  -4.278  1.00 89.84           H  
ATOM   4799 HD13 LEU A 299      -7.914  13.732  -3.004  1.00 89.84           H  
ATOM   4800  CD2 LEU A 299      -8.569  11.049  -3.113  1.00 89.84           C  
ATOM   4801 HD21 LEU A 299      -9.042  10.124  -3.442  1.00 89.84           H  
ATOM   4802 HD22 LEU A 299      -7.489  10.903  -3.114  1.00 89.84           H  
ATOM   4803 HD23 LEU A 299      -8.906  11.284  -2.104  1.00 89.84           H  
ATOM   4804  N   VAL A 300     -13.886  11.641  -2.956  1.00 83.16           N  
ATOM   4805  H   VAL A 300     -13.775  10.639  -3.030  1.00 83.16           H  
ATOM   4806  CA  VAL A 300     -15.219  12.197  -2.658  1.00 83.16           C  
ATOM   4807  HA  VAL A 300     -15.439  12.965  -3.400  1.00 83.16           H  
ATOM   4808  C   VAL A 300     -15.277  12.896  -1.300  1.00 83.16           C  
ATOM   4809  CB  VAL A 300     -16.326  11.134  -2.774  1.00 83.16           C  
ATOM   4810  HB  VAL A 300     -17.274  11.596  -2.496  1.00 83.16           H  
ATOM   4811  O   VAL A 300     -15.967  13.905  -1.152  1.00 83.16           O  
ATOM   4812  CG1 VAL A 300     -16.442  10.656  -4.224  1.00 83.16           C  
ATOM   4813 HG11 VAL A 300     -17.294   9.984  -4.325  1.00 83.16           H  
ATOM   4814 HG12 VAL A 300     -16.592  11.507  -4.889  1.00 83.16           H  
ATOM   4815 HG13 VAL A 300     -15.538  10.126  -4.526  1.00 83.16           H  
ATOM   4816  CG2 VAL A 300     -16.110   9.902  -1.886  1.00 83.16           C  
ATOM   4817 HG21 VAL A 300     -16.006  10.196  -0.841  1.00 83.16           H  
ATOM   4818 HG22 VAL A 300     -16.981   9.251  -1.964  1.00 83.16           H  
ATOM   4819 HG23 VAL A 300     -15.233   9.347  -2.219  1.00 83.16           H  
ATOM   4820  N   ASP A 301     -14.497  12.425  -0.326  1.00 78.03           N  
ATOM   4821  H   ASP A 301     -13.928  11.610  -0.507  1.00 78.03           H  
ATOM   4822  CA  ASP A 301     -14.518  12.987   1.021  1.00 78.03           C  
ATOM   4823  HA  ASP A 301     -15.568  13.088   1.295  1.00 78.03           H  
ATOM   4824  C   ASP A 301     -13.859  14.379   1.065  1.00 78.03           C  
ATOM   4825  CB  ASP A 301     -13.877  12.026   2.032  1.00 78.03           C  
ATOM   4826  HB2 ASP A 301     -13.808  12.524   2.999  1.00 78.03           H  
ATOM   4827  HB3 ASP A 301     -12.869  11.782   1.698  1.00 78.03           H  
ATOM   4828  O   ASP A 301     -12.907  14.654   0.320  1.00 78.03           O  
ATOM   4829  CG  ASP A 301     -14.696  10.745   2.209  1.00 78.03           C  
ATOM   4830  OD1 ASP A 301     -15.938  10.852   2.258  1.00 78.03           O  
ATOM   4831  OD2 ASP A 301     -14.083   9.656   2.229  1.00 78.03           O  
ATOM   4832  N   PRO A 302     -14.312  15.281   1.959  1.00 71.38           N  
ATOM   4833  CA  PRO A 302     -13.671  16.583   2.162  1.00 71.38           C  
ATOM   4834  HA  PRO A 302     -13.757  17.171   1.248  1.00 71.38           H  
ATOM   4835  C   PRO A 302     -12.191  16.481   2.561  1.00 71.38           C  
ATOM   4836  CB  PRO A 302     -14.486  17.246   3.275  1.00 71.38           C  
ATOM   4837  HB2 PRO A 302     -14.057  16.995   4.245  1.00 71.38           H  
ATOM   4838  HB3 PRO A 302     -14.552  18.325   3.136  1.00 71.38           H  
ATOM   4839  O   PRO A 302     -11.421  17.412   2.333  1.00 71.38           O  
ATOM   4840  CG  PRO A 302     -15.860  16.596   3.181  1.00 71.38           C  
ATOM   4841  HG2 PRO A 302     -16.394  16.626   4.131  1.00 71.38           H  
ATOM   4842  HG3 PRO A 302     -16.442  17.078   2.394  1.00 71.38           H  
ATOM   4843  CD  PRO A 302     -15.522  15.170   2.766  1.00 71.38           C  
ATOM   4844  HD2 PRO A 302     -16.356  14.757   2.199  1.00 71.38           H  
ATOM   4845  HD3 PRO A 302     -15.321  14.558   3.645  1.00 71.38           H  
ATOM   4846  N   VAL A 303     -11.810  15.354   3.165  1.00 78.48           N  
ATOM   4847  H   VAL A 303     -12.508  14.631   3.269  1.00 78.48           H  
ATOM   4848  CA  VAL A 303     -10.448  14.965   3.533  1.00 78.48           C  
ATOM   4849  HA  VAL A 303      -9.723  15.667   3.121  1.00 78.48           H  
ATOM   4850  C   VAL A 303     -10.236  13.557   2.971  1.00 78.48           C  
ATOM   4851  CB  VAL A 303     -10.298  14.954   5.064  1.00 78.48           C  
ATOM   4852  HB  VAL A 303     -11.094  14.337   5.482  1.00 78.48           H  
ATOM   4853  O   VAL A 303     -10.957  12.652   3.392  1.00 78.48           O  
ATOM   4854  CG1 VAL A 303      -8.964  14.389   5.556  1.00 78.48           C  
ATOM   4855 HG11 VAL A 303      -8.542  13.664   4.860  1.00 78.48           H  
ATOM   4856 HG12 VAL A 303      -8.257  15.196   5.745  1.00 78.48           H  
ATOM   4857 HG13 VAL A 303      -9.150  13.852   6.487  1.00 78.48           H  
ATOM   4858  CG2 VAL A 303     -10.446  16.367   5.641  1.00 78.48           C  
ATOM   4859 HG21 VAL A 303      -9.693  17.032   5.219  1.00 78.48           H  
ATOM   4860 HG22 VAL A 303     -11.437  16.757   5.408  1.00 78.48           H  
ATOM   4861 HG23 VAL A 303     -10.339  16.334   6.725  1.00 78.48           H  
ATOM   4862  N   PRO A 304      -9.284  13.349   2.045  1.00 84.93           N  
ATOM   4863  CA  PRO A 304      -9.001  12.025   1.503  1.00 84.93           C  
ATOM   4864  HA  PRO A 304      -9.866  11.681   0.936  1.00 84.93           H  
ATOM   4865  C   PRO A 304      -8.657  11.024   2.603  1.00 84.93           C  
ATOM   4866  CB  PRO A 304      -7.806  12.220   0.566  1.00 84.93           C  
ATOM   4867  HB2 PRO A 304      -6.873  12.129   1.121  1.00 84.93           H  
ATOM   4868  HB3 PRO A 304      -7.811  11.509  -0.260  1.00 84.93           H  
ATOM   4869  O   PRO A 304      -7.833  11.322   3.461  1.00 84.93           O  
ATOM   4870  CG  PRO A 304      -7.965  13.666   0.109  1.00 84.93           C  
ATOM   4871  HG2 PRO A 304      -7.019  14.085  -0.233  1.00 84.93           H  
ATOM   4872  HG3 PRO A 304      -8.725  13.727  -0.671  1.00 84.93           H  
ATOM   4873  CD  PRO A 304      -8.469  14.351   1.376  1.00 84.93           C  
ATOM   4874  HD2 PRO A 304      -9.050  15.235   1.110  1.00 84.93           H  
ATOM   4875  HD3 PRO A 304      -7.628  14.622   2.013  1.00 84.93           H  
ATOM   4876  N   SER A 305      -9.252   9.836   2.553  1.00 86.35           N  
ATOM   4877  H   SER A 305      -9.982   9.714   1.866  1.00 86.35           H  
ATOM   4878  CA  SER A 305      -8.869   8.695   3.386  1.00 86.35           C  
ATOM   4879  HA  SER A 305      -8.517   9.073   4.345  1.00 86.35           H  
ATOM   4880  C   SER A 305      -7.730   7.886   2.754  1.00 86.35           C  
ATOM   4881  CB  SER A 305     -10.085   7.800   3.652  1.00 86.35           C  
ATOM   4882  HB2 SER A 305     -10.887   8.396   4.087  1.00 86.35           H  
ATOM   4883  HB3 SER A 305      -9.807   7.020   4.360  1.00 86.35           H  
ATOM   4884  O   SER A 305      -7.529   7.900   1.537  1.00 86.35           O  
ATOM   4885  OG  SER A 305     -10.538   7.200   2.454  1.00 86.35           O  
ATOM   4886  HG  SER A 305     -11.123   7.847   2.052  1.00 86.35           H  
ATOM   4887  N   TYR A 306      -7.025   7.087   3.567  1.00 84.62           N  
ATOM   4888  H   TYR A 306      -7.134   7.227   4.561  1.00 84.62           H  
ATOM   4889  CA  TYR A 306      -5.922   6.234   3.099  1.00 84.62           C  
ATOM   4890  HA  TYR A 306      -5.128   6.869   2.704  1.00 84.62           H  
ATOM   4891  C   TYR A 306      -6.375   5.298   1.966  1.00 84.62           C  
ATOM   4892  CB  TYR A 306      -5.369   5.431   4.291  1.00 84.62           C  
ATOM   4893  HB2 TYR A 306      -6.183   4.869   4.749  1.00 84.62           H  
ATOM   4894  HB3 TYR A 306      -4.992   6.126   5.041  1.00 84.62           H  
ATOM   4895  O   TYR A 306      -5.671   5.113   0.974  1.00 84.62           O  
ATOM   4896  CG  TYR A 306      -4.254   4.467   3.927  1.00 84.62           C  
ATOM   4897  CD1 TYR A 306      -4.509   3.088   3.799  1.00 84.62           C  
ATOM   4898  HD1 TYR A 306      -5.499   2.697   3.981  1.00 84.62           H  
ATOM   4899  CD2 TYR A 306      -2.959   4.957   3.689  1.00 84.62           C  
ATOM   4900  HD2 TYR A 306      -2.763   6.011   3.820  1.00 84.62           H  
ATOM   4901  CE1 TYR A 306      -3.472   2.215   3.418  1.00 84.62           C  
ATOM   4902  HE1 TYR A 306      -3.652   1.154   3.323  1.00 84.62           H  
ATOM   4903  CE2 TYR A 306      -1.925   4.094   3.275  1.00 84.62           C  
ATOM   4904  HE2 TYR A 306      -0.945   4.487   3.050  1.00 84.62           H  
ATOM   4905  OH  TYR A 306      -1.225   1.840   2.724  1.00 84.62           O  
ATOM   4906  HH  TYR A 306      -0.365   2.232   2.554  1.00 84.62           H  
ATOM   4907  CZ  TYR A 306      -2.182   2.712   3.139  1.00 84.62           C  
ATOM   4908  N   LYS A 307      -7.600   4.765   2.081  1.00 82.26           N  
ATOM   4909  H   LYS A 307      -8.151   5.044   2.880  1.00 82.26           H  
ATOM   4910  CA  LYS A 307      -8.208   3.886   1.078  1.00 82.26           C  
ATOM   4911  HA  LYS A 307      -7.489   3.105   0.830  1.00 82.26           H  
ATOM   4912  C   LYS A 307      -8.505   4.617  -0.235  1.00 82.26           C  
ATOM   4913  CB  LYS A 307      -9.464   3.230   1.676  1.00 82.26           C  
ATOM   4914  HB2 LYS A 307      -9.202   2.776   2.632  1.00 82.26           H  
ATOM   4915  HB3 LYS A 307     -10.222   3.993   1.853  1.00 82.26           H  
ATOM   4916  O   LYS A 307      -8.267   4.036  -1.286  1.00 82.26           O  
ATOM   4917  CG  LYS A 307     -10.040   2.140   0.758  1.00 82.26           C  
ATOM   4918  HG2 LYS A 307      -9.267   1.399   0.554  1.00 82.26           H  
ATOM   4919  HG3 LYS A 307     -10.354   2.589  -0.185  1.00 82.26           H  
ATOM   4920  CD  LYS A 307     -11.250   1.443   1.397  1.00 82.26           C  
ATOM   4921  HD2 LYS A 307     -12.025   2.183   1.596  1.00 82.26           H  
ATOM   4922  HD3 LYS A 307     -10.942   0.983   2.336  1.00 82.26           H  
ATOM   4923  CE  LYS A 307     -11.792   0.367   0.446  1.00 82.26           C  
ATOM   4924  HE2 LYS A 307     -12.091   0.846  -0.486  1.00 82.26           H  
ATOM   4925  HE3 LYS A 307     -10.985  -0.330   0.218  1.00 82.26           H  
ATOM   4926  NZ  LYS A 307     -12.940  -0.374   1.030  1.00 82.26           N  
ATOM   4927  HZ1 LYS A 307     -13.264  -1.083   0.387  1.00 82.26           H  
ATOM   4928  HZ2 LYS A 307     -13.709   0.247   1.236  1.00 82.26           H  
ATOM   4929  HZ3 LYS A 307     -12.662  -0.847   1.878  1.00 82.26           H  
ATOM   4930  N   GLN A 308      -8.984   5.864  -0.191  1.00 85.92           N  
ATOM   4931  H   GLN A 308      -9.118   6.310   0.706  1.00 85.92           H  
ATOM   4932  CA  GLN A 308      -9.218   6.666  -1.402  1.00 85.92           C  
ATOM   4933  HA  GLN A 308      -9.841   6.107  -2.100  1.00 85.92           H  
ATOM   4934  C   GLN A 308      -7.911   6.988  -2.124  1.00 85.92           C  
ATOM   4935  CB  GLN A 308      -9.925   7.975  -1.048  1.00 85.92           C  
ATOM   4936  HB2 GLN A 308      -9.839   8.669  -1.884  1.00 85.92           H  
ATOM   4937  HB3 GLN A 308      -9.427   8.421  -0.186  1.00 85.92           H  
ATOM   4938  O   GLN A 308      -7.843   6.853  -3.340  1.00 85.92           O
[truncated: 931,428 more chars]
